# Supplementary material for: Computational drug repositioning through heterogeneous network clustering
Source: BMC Syst Biol. 2013 Dec 9;7(Suppl 5):S6. doi: 10.1186/1752-0509-7-S5-S6 (PMC4029299; doi:10.1186/1752-0509-7-S5-S6)
Supplement: Additional file 1 — Disease-gene and drug-target data used in the study. [file 1752-0509-7-S5-S6-S1.xlsx]

## Sheet: gene-dis
Additional File 1: Disease-gene and drug-target data used in the study
Disease-gene associations were extracted from Kegg database representing 2255 human genes and 1091 diseases. Drug-gene targeting information was extracted from Kegg with augmentation from DrugBank, representing 1504 human genes and 3613 drugs.
These file contains two worksheets: First one has disease-gene association table while the second worksheet has drug-target relationship table
Gene ID	Gene Symbol	Disease Kegg ID	Disease Name
2120	ETV6	H00001	Acute lymphoblastic leukemia (ALL) (precursor B lymphoblastic leukemia)
25	ABL1	H00001	Acute lymphoblastic leukemia (ALL) (precursor B lymphoblastic leukemia)
4297	MLL	H00001	Acute lymphoblastic leukemia (ALL) (precursor B lymphoblastic leukemia)
4299	AFF1	H00001	Acute lymphoblastic leukemia (ALL) (precursor B lymphoblastic leukemia)
4609	MYC	H00001	Acute lymphoblastic leukemia (ALL) (precursor B lymphoblastic leukemia)
5087	PBX1	H00001	Acute lymphoblastic leukemia (ALL) (precursor B lymphoblastic leukemia)
613	BCR	H00001	Acute lymphoblastic leukemia (ALL) (precursor B lymphoblastic leukemia)
6929	TCF3	H00001	Acute lymphoblastic leukemia (ALL) (precursor B lymphoblastic leukemia)
861	RUNX1	H00001	Acute lymphoblastic leukemia (ALL) (precursor B lymphoblastic leukemia)
30012	TLX3	H00002	Acute lymphoblastic leukemia (ALL) (precursor T lymphoblastic leukemia)
3195	TLX1	H00002	Acute lymphoblastic leukemia (ALL) (precursor T lymphoblastic leukemia)
4005	LMO2	H00002	Acute lymphoblastic leukemia (ALL) (precursor T lymphoblastic leukemia)
4066	LYL1	H00002	Acute lymphoblastic leukemia (ALL) (precursor T lymphoblastic leukemia)
4297	MLL	H00002	Acute lymphoblastic leukemia (ALL) (precursor T lymphoblastic leukemia)
4298	MLLT1	H00002	Acute lymphoblastic leukemia (ALL) (precursor T lymphoblastic leukemia)
4609	MYC	H00002	Acute lymphoblastic leukemia (ALL) (precursor T lymphoblastic leukemia)
4851	NOTCH1	H00002	Acute lymphoblastic leukemia (ALL) (precursor T lymphoblastic leukemia)
6886	TAL1	H00002	Acute lymphoblastic leukemia (ALL) (precursor T lymphoblastic leukemia)
1050	CEBPA	H00003	Acute myeloid leukemia (AML)
2322	FLT3	H00003	Acute myeloid leukemia (AML)
3815	KIT	H00003	Acute myeloid leukemia (AML)
3845	KRAS	H00003	Acute myeloid leukemia (AML)
4893	NRAS	H00003	Acute myeloid leukemia (AML)
5371	PML	H00003	Acute myeloid leukemia (AML)
5914	RARA	H00003	Acute myeloid leukemia (AML)
6688	SPI1	H00003	Acute myeloid leukemia (AML)
7704	ZBTB16	H00003	Acute myeloid leukemia (AML)
861	RUNX1	H00003	Acute myeloid leukemia (AML)
862	RUNX1T1	H00003	Acute myeloid leukemia (AML)
1029	CDKN2A	H00004	Chronic myeloid leukemia (CML)
2122	MECOM	H00004	Chronic myeloid leukemia (CML)
25	ABL1	H00004	Chronic myeloid leukemia (CML)
5925	RB1	H00004	Chronic myeloid leukemia (CML)
613	BCR	H00004	Chronic myeloid leukemia (CML)
7157	TP53	H00004	Chronic myeloid leukemia (CML)
861	RUNX1	H00004	Chronic myeloid leukemia (CML)
355	FAS	H00005	Chronic lymphocytic leukemia (CLL)
472	ATM	H00005	Chronic lymphocytic leukemia (CLL)
596	BCL2	H00005	Chronic lymphocytic leukemia (CLL)
7157	TP53	H00005	Chronic lymphocytic leukemia (CLL)
595	CCND1	H00006	Hairy-cell leukemia
604	BCL6	H00006	Hairy-cell leukemia
7157	TP53	H00006	Hairy-cell leukemia
355	FAS	H00007	Hodgkin lymphoma
4792	NFKBIA	H00007	Hodgkin lymphoma
4794	NFKBIE	H00007	Hodgkin lymphoma
5966	REL	H00007	Hodgkin lymphoma
1029	CDKN2A	H00008	Burkitt lymphoma
4609	MYC	H00008	Burkitt lymphoma
7157	TP53	H00008	Burkitt lymphoma
1029	CDKN2A	H00009	Adult T-cell leukemia
355	FAS	H00009	Adult T-cell leukemia
7157	TP53	H00009	Adult T-cell leukemia
2261	FGFR3	H00010	Multiple myeloma
3845	KRAS	H00010	Multiple myeloma
4094	MAF	H00010	Multiple myeloma
4609	MYC	H00010	Multiple myeloma
4893	NRAS	H00010	Multiple myeloma
595	CCND1	H00010	Multiple myeloma
7157	TP53	H00010	Multiple myeloma
7468	WHSC1	H00010	Multiple myeloma
896	CCND3	H00010	Multiple myeloma
5079	PAX5	H00011	Lymphoplasmacytic lymphoma
3717	JAK2	H00012	Polycythemia vera
2272	FHIT	H00013	Small cell lung cancer
4609	MYC	H00013	Small cell lung cancer
5728	PTEN	H00013	Small cell lung cancer
5915	RARB	H00013	Small cell lung cancer
5925	RB1	H00013	Small cell lung cancer
596	BCL2	H00013	Small cell lung cancer
7157	TP53	H00013	Small cell lung cancer
1029	CDKN2A	H00014	Non-small cell lung cancer
10342	TFG	H00014	Non-small cell lung cancer
10568	SLC34A2	H00014	Non-small cell lung cancer
11186	RASSF1	H00014	Non-small cell lung cancer
2272	FHIT	H00014	Non-small cell lung cancer
238	ALK	H00014	Non-small cell lung cancer
27436	EML4	H00014	Non-small cell lung cancer
3845	KRAS	H00014	Non-small cell lung cancer
5915	RARB	H00014	Non-small cell lung cancer
6098	ROS1	H00014	Non-small cell lung cancer
7157	TP53	H00014	Non-small cell lung cancer
1029	CDKN2A	H00015	Malignant pleural mesothelioma
1030	CDKN2B	H00015	Malignant pleural mesothelioma
3479	IGF1	H00015	Malignant pleural mesothelioma
3480	IGF1R	H00015	Malignant pleural mesothelioma
4771	NF2	H00015	Malignant pleural mesothelioma
5154	PDGFA	H00015	Malignant pleural mesothelioma
5155	PDGFB	H00015	Malignant pleural mesothelioma
7157	TP53	H00015	Malignant pleural mesothelioma
1029	CDKN2A	H00016	Oral cancer
1956	EGFR	H00016	Oral cancer
3845	KRAS	H00016	Oral cancer
4609	MYC	H00016	Oral cancer
4893	NRAS	H00016	Oral cancer
595	CCND1	H00016	Oral cancer
6774	STAT3	H00016	Oral cancer
7157	TP53	H00016	Oral cancer
1029	CDKN2A	H00017	Esophageal cancer
1956	EGFR	H00017	Esophageal cancer
324	APC	H00017	Esophageal cancer
355	FAS	H00017	Esophageal cancer
4843	NOS2	H00017	Esophageal cancer
5743	PTGS2	H00017	Esophageal cancer
5925	RB1	H00017	Esophageal cancer
595	CCND1	H00017	Esophageal cancer
7157	TP53	H00017	Esophageal cancer
1499	CTNNB1	H00018	Gastric cancer
1630	DCC	H00018	Gastric cancer
1950	EGF	H00018	Gastric cancer
1956	EGFR	H00018	Gastric cancer
2064	ERBB2	H00018	Gastric cancer
2263	FGFR2	H00018	Gastric cancer
2277	FIGF	H00018	Gastric cancer
324	APC	H00018	Gastric cancer
3845	KRAS	H00018	Gastric cancer
4233	MET	H00018	Gastric cancer
596	BCL2	H00018	Gastric cancer
7039	TGFA	H00018	Gastric cancer
7157	TP53	H00018	Gastric cancer
7422	VEGFA	H00018	Gastric cancer
7423	VEGFB	H00018	Gastric cancer
7424	VEGFC	H00018	Gastric cancer
898	CCNE1	H00018	Gastric cancer
9134	CCNE2	H00018	Gastric cancer
960	CD44	H00018	Gastric cancer
999	CDH1	H00018	Gastric cancer
1029	CDKN2A	H00019	Pancreatic cancer
2064	ERBB2	H00019	Pancreatic cancer
3845	KRAS	H00019	Pancreatic cancer
4089	SMAD4	H00019	Pancreatic cancer
675	BRCA2	H00019	Pancreatic cancer
6794	STK11	H00019	Pancreatic cancer
7157	TP53	H00019	Pancreatic cancer
10297	APC2	H00020	Colorectal cancer
1499	CTNNB1	H00020	Colorectal cancer
1630	DCC	H00020	Colorectal cancer
2956	MSH6	H00020	Colorectal cancer
3845	KRAS	H00020	Colorectal cancer
4087	SMAD2	H00020	Colorectal cancer
4089	SMAD4	H00020	Colorectal cancer
4292	MLH1	H00020	Colorectal cancer
4436	MSH2	H00020	Colorectal cancer
4437	MSH3	H00020	Colorectal cancer
581	BAX	H00020	Colorectal cancer
7048	TGFBR2	H00020	Colorectal cancer
7157	TP53	H00020	Colorectal cancer
201163	FLCN	H00021	Renal cell carcinoma
2271	FH	H00021	Renal cell carcinoma
4233	MET	H00021	Renal cell carcinoma
5546	PRCC	H00021	Renal cell carcinoma
7030	TFE3	H00021	Renal cell carcinoma
7428	VHL	H00021	Renal cell carcinoma
1029	CDKN2A	H00022	Bladder cancer
11186	RASSF1	H00022	Bladder cancer
1612	DAPK1	H00022	Bladder cancer
1956	EGFR	H00022	Bladder cancer
2064	ERBB2	H00022	Bladder cancer
2261	FGFR3	H00022	Bladder cancer
3265	HRAS	H00022	Bladder cancer
5925	RB1	H00022	Bladder cancer
7157	TP53	H00022	Bladder cancer
894	CCND2	H00023	Testicular cancer
1027	CDKN1B	H00024	Prostate cancer
1655	DDX5	H00024	Prostate cancer
2005	ELK4	H00024	Prostate cancer
2078	ERG	H00024	Prostate cancer
2115	ETV1	H00024	Prostate cancer
2118	ETV4	H00024	Prostate cancer
2119	ETV5	H00024	Prostate cancer
2950	GSTP1	H00024	Prostate cancer
367	AR	H00024	Prostate cancer
4824	NKX3-1	H00024	Prostate cancer
5728	PTEN	H00024	Prostate cancer
7113	TMPRSS2	H00024	Prostate cancer
85414	SLC45A3	H00024	Prostate cancer
1029	CDKN2A	H00025	Penile cancer
3265	HRAS	H00025	Penile cancer
4193	MDM2	H00025	Penile cancer
4313	MMP2	H00025	Penile cancer
4318	MMP9	H00025	Penile cancer
4609	MYC	H00025	Penile cancer
5743	PTGS2	H00025	Penile cancer
648	BMI1	H00025	Penile cancer
7157	TP53	H00025	Penile cancer
80142	PTGES2	H00025	Penile cancer
999	CDH1	H00025	Penile cancer
1499	CTNNB1	H00026	Endometrial Cancer
2064	ERBB2	H00026	Endometrial Cancer
3845	KRAS	H00026	Endometrial Cancer
4292	MLH1	H00026	Endometrial Cancer
5728	PTEN	H00026	Endometrial Cancer
7157	TP53	H00026	Endometrial Cancer
2064	ERBB2	H00027	Ovarian cancer
208	AKT2	H00027	Ovarian cancer
3845	KRAS	H00027	Ovarian cancer
4292	MLH1	H00027	Ovarian cancer
4436	MSH2	H00027	Ovarian cancer
4609	MYC	H00027	Ovarian cancer
5290	PIK3CA	H00027	Ovarian cancer
672	BRCA1	H00027	Ovarian cancer
675	BRCA2	H00027	Ovarian cancer
7157	TP53	H00027	Ovarian cancer
1436	CSF1R	H00028	Choriocarcinoma
1956	EGFR	H00028	Choriocarcinoma
2064	ERBB2	H00028	Choriocarcinoma
4193	MDM2	H00028	Choriocarcinoma
4312	MMP1	H00028	Choriocarcinoma
4313	MMP2	H00028	Choriocarcinoma
4609	MYC	H00028	Choriocarcinoma
596	BCL2	H00028	Choriocarcinoma
7157	TP53	H00028	Choriocarcinoma
5728	PTEN	H00029	Vulvar cancer
7157	TP53	H00029	Vulvar cancer
1019	CDK4	H00030	Cervical cancer
1026	CDKN1A	H00030	Cervical cancer
1956	EGFR	H00030	Cervical cancer
2064	ERBB2	H00030	Cervical cancer
3265	HRAS	H00030	Cervical cancer
3845	KRAS	H00030	Cervical cancer
596	BCL2	H00030	Cervical cancer
2064	ERBB2	H00031	Breast cancer
4609	MYC	H00031	Breast cancer
5728	PTEN	H00031	Breast cancer
5925	RB1	H00031	Breast cancer
595	CCND1	H00031	Breast cancer
672	BRCA1	H00031	Breast cancer
675	BRCA2	H00031	Breast cancer
7157	TP53	H00031	Breast cancer
999	CDH1	H00031	Breast cancer
10342	TFG	H00032	Thyroid cancer
1499	CTNNB1	H00032	Thyroid cancer
3265	HRAS	H00032	Thyroid cancer
3845	KRAS	H00032	Thyroid cancer
4893	NRAS	H00032	Thyroid cancer
4914	NTRK1	H00032	Thyroid cancer
5468	PPARG	H00032	Thyroid cancer
5979	RET	H00032	Thyroid cancer
673	BRAF	H00032	Thyroid cancer
7157	TP53	H00032	Thyroid cancer
7170	TPM3	H00032	Thyroid cancer
7175	TPR	H00032	Thyroid cancer
7849	PAX8	H00032	Thyroid cancer
8030	CCDC6	H00032	Thyroid cancer
8031	NCOA4	H00032	Thyroid cancer
999	CDH1	H00032	Thyroid cancer
1028	CDKN1C	H00033	Adrenal carcinoma
2771	GNAI2	H00033	Adrenal carcinoma
3481	IGF2	H00033	Adrenal carcinoma
4158	MC2R	H00033	Adrenal carcinoma
4221	MEN1	H00033	Adrenal carcinoma
4893	NRAS	H00033	Adrenal carcinoma
7157	TP53	H00033	Adrenal carcinoma
4221	MEN1	H00034	Carcinoid
6392	SDHD	H00034	Carcinoid
2078	ERG	H00035	Ewing's sarcoma
2115	ETV1	H00035	Ewing's sarcoma
2118	ETV4	H00035	Ewing's sarcoma
2130	EWSR1	H00035	Ewing's sarcoma
2313	FLI1	H00035	Ewing's sarcoma
54738	FEV	H00035	Ewing's sarcoma
1029	CDKN2A	H00036	Osteosarcoma
1030	CDKN2B	H00036	Osteosarcoma
4193	MDM2	H00036	Osteosarcoma
4609	MYC	H00036	Osteosarcoma
5925	RB1	H00036	Osteosarcoma
6302	TSPAN31	H00036	Osteosarcoma
7157	TP53	H00036	Osteosarcoma
2308	FOXO1	H00037	Alveolar rhabdomyosarcoma
4193	MDM2	H00037	Alveolar rhabdomyosarcoma
5077	PAX3	H00037	Alveolar rhabdomyosarcoma
5081	PAX7	H00037	Alveolar rhabdomyosarcoma
545	ATR	H00037	Alveolar rhabdomyosarcoma
1019	CDK4	H00038	Malignant melanoma
1029	CDKN2A	H00038	Malignant melanoma
4286	MITF	H00038	Malignant melanoma
4893	NRAS	H00038	Malignant melanoma
5728	PTEN	H00038	Malignant melanoma
673	BRAF	H00038	Malignant melanoma
7157	TP53	H00038	Malignant melanoma
5727	PTCH1	H00039	Basal cell carcinoma
6469	SHH	H00039	Basal cell carcinoma
6608	SMO	H00039	Basal cell carcinoma
7157	TP53	H00039	Basal cell carcinoma
1029	CDKN2A	H00040	Squamous cell carcinoma
3265	HRAS	H00040	Squamous cell carcinoma
3845	KRAS	H00040	Squamous cell carcinoma
7157	TP53	H00040	Squamous cell carcinoma
2248	FGF3	H00041	Kaposi's sarcoma
3845	KRAS	H00041	Kaposi's sarcoma
4609	MYC	H00041	Kaposi's sarcoma
596	BCL2	H00041	Kaposi's sarcoma
7157	TP53	H00041	Kaposi's sarcoma
1019	CDK4	H00042	Glioma
1029	CDKN2A	H00042	Glioma
1956	EGFR	H00042	Glioma
4193	MDM2	H00042	Glioma
5154	PDGFA	H00042	Glioma
5155	PDGFB	H00042	Glioma
5156	PDGFRA	H00042	Glioma
5159	PDGFRB	H00042	Glioma
5728	PTEN	H00042	Glioma
5925	RB1	H00042	Glioma
7157	TP53	H00042	Glioma
4613	MYCN	H00043	Neuroblastoma
4914	NTRK1	H00043	Neuroblastoma
4915	NTRK2	H00043	Neuroblastoma
4916	NTRK3	H00043	Neuroblastoma
1630	DCC	H00044	Cancer of the anal canal
324	APC	H00044	Cancer of the anal canal
7157	TP53	H00044	Cancer of the anal canal
1029	CDKN2A	H00045	Malignant islet cell carcinoma
4221	MEN1	H00045	Malignant islet cell carcinoma
1029	CDKN2A	H00046	Cholangiocarcinoma
2064	ERBB2	H00046	Cholangiocarcinoma
3845	KRAS	H00046	Cholangiocarcinoma
4233	MET	H00046	Cholangiocarcinoma
5743	PTGS2	H00046	Cholangiocarcinoma
7157	TP53	H00046	Cholangiocarcinoma
1029	CDKN2A	H00047	Gallbladder cancer
324	APC	H00047	Gallbladder cancer
3845	KRAS	H00047	Gallbladder cancer
7157	TP53	H00047	Gallbladder cancer
1029	CDKN2A	H00048	Hepatocellular carcinoma
1499	CTNNB1	H00048	Hepatocellular carcinoma
3265	HRAS	H00048	Hepatocellular carcinoma
3482	IGF2R	H00048	Hepatocellular carcinoma
3845	KRAS	H00048	Hepatocellular carcinoma
4893	NRAS	H00048	Hepatocellular carcinoma
5728	PTEN	H00048	Hepatocellular carcinoma
5925	RB1	H00048	Hepatocellular carcinoma
7157	TP53	H00048	Hepatocellular carcinoma
7161	TP73	H00048	Hepatocellular carcinoma
8312	AXIN1	H00048	Hepatocellular carcinoma
999	CDH1	H00048	Hepatocellular carcinoma
1649	DDIT3	H00049	Myxoid liposarcoma
2130	EWSR1	H00049	Myxoid liposarcoma
2521	FUS	H00049	Myxoid liposarcoma
3480	IGF1R	H00050	Synovial sarcoma
6756	SSX1	H00050	Synovial sarcoma
6757	SSX2	H00050	Synovial sarcoma
6760	SS18	H00050	Synovial sarcoma
7030	TFE3	H00051	Alveolar soft part sarcoma
79058	ASPSCR1	H00051	Alveolar soft part sarcoma
2130	EWSR1	H00052	Clear cell sarcoma of soft tissue
466	ATF1	H00052	Clear cell sarcoma of soft tissue
2130	EWSR1	H00053	Extraskeletal myxoid chondrosarcoma
8013	NR4A3	H00053	Extraskeletal myxoid chondrosarcoma
8148	TAF15	H00053	Extraskeletal myxoid chondrosarcoma
1029	CDKN2A	H00054	Nasopharyngeal cancer
11186	RASSF1	H00054	Nasopharyngeal cancer
1910	EDNRB	H00054	Nasopharyngeal cancer
23705	CADM1	H00054	Nasopharyngeal cancer
596	BCL2	H00054	Nasopharyngeal cancer
999	CDH1	H00054	Nasopharyngeal cancer
1029	CDKN2A	H00055	Laryngeal cancer
1956	EGFR	H00055	Laryngeal cancer
4609	MYC	H00055	Laryngeal cancer
595	CCND1	H00055	Laryngeal cancer
7157	TP53	H00055	Laryngeal cancer
898	CCNE1	H00055	Laryngeal cancer
9134	CCNE2	H00055	Laryngeal cancer
348	APOE	H00056	Alzheimer's disease (AD)
351	APP	H00056	Alzheimer's disease (AD)
5663	PSEN1	H00056	Alzheimer's disease (AD)
5664	PSEN2	H00056	Alzheimer's disease (AD)
11315	PARK7	H00057	Parkinson's disease (PD)
120892	LRRK2	H00057	Parkinson's disease (PD)
23400	ATP13A2	H00057	Parkinson's disease (PD)
25793	FBXO7	H00057	Parkinson's disease (PD)
26058	GIGYF2	H00057	Parkinson's disease (PD)
27429	HTRA2	H00057	Parkinson's disease (PD)
4929	NR4A2	H00057	Parkinson's disease (PD)
5071	PARK2	H00057	Parkinson's disease (PD)
65018	PINK1	H00057	Parkinson's disease (PD)
6622	SNCA	H00057	Parkinson's disease (PD)
7345	UCHL1	H00057	Parkinson's disease (PD)
8398	PLA2G6	H00057	Parkinson's disease (PD)
10133	OPTN	H00058	Lou Gehrig's disease
1639	DCTN1	H00058	Lou Gehrig's disease
23064	SETX	H00058	Lou Gehrig's disease
23435	TARDBP	H00058	Lou Gehrig's disease
2521	FUS	H00058	Lou Gehrig's disease
283	ANG	H00058	Lou Gehrig's disease
4137	MAPT	H00058	Lou Gehrig's disease
4744	NEFH	H00058	Lou Gehrig's disease
5630	PRPH	H00058	Lou Gehrig's disease
57679	ALS2	H00058	Lou Gehrig's disease
6647	SOD1	H00058	Lou Gehrig's disease
9217	VAPB	H00058	Lou Gehrig's disease
9896	FIG4	H00058	Lou Gehrig's disease
3064	HTT	H00059	Huntington's disease (HD)
1822	ATN1	H00060	Dentatorubropallidoluysian atrophy (DRPLA)
5621	PRNP	H00061	Fatal familial insomnia (FFI)
367	AR	H00062	Kennedy's disease
10528	NOP56	H00063	Machado-Joseph disease (SCA3)
10939	AFG3L2	H00063	Machado-Joseph disease (SCA3)
146057	TTBK2	H00063	Machado-Joseph disease (SCA3)
146227	BEAN1	H00063	Machado-Joseph disease (SCA3)
2259	FGF14	H00063	Machado-Joseph disease (SCA3)
23345	SYNE1	H00063	Machado-Joseph disease (SCA3)
25814	ATXN10	H00063	Machado-Joseph disease (SCA3)
3708	ITPR1	H00063	Machado-Joseph disease (SCA3)
3748	KCNC3	H00063	Machado-Joseph disease (SCA3)
4287	ATXN3	H00063	Machado-Joseph disease (SCA3)
5173	PDYN	H00063	Machado-Joseph disease (SCA3)
55129	ANO10	H00063	Machado-Joseph disease (SCA3)
5521	PPP2R2B	H00063	Machado-Joseph disease (SCA3)
55775	TDP1	H00063	Machado-Joseph disease (SCA3)
5582	PRKCG	H00063	Machado-Joseph disease (SCA3)
56997	ADCK3	H00063	Machado-Joseph disease (SCA3)
6310	ATXN1	H00063	Machado-Joseph disease (SCA3)
6311	ATXN2	H00063	Machado-Joseph disease (SCA3)
6314	ATXN7	H00063	Machado-Joseph disease (SCA3)
6712	SPTBN2	H00063	Machado-Joseph disease (SCA3)
6908	TBP	H00063	Machado-Joseph disease (SCA3)
773	CACNA1A	H00063	Machado-Joseph disease (SCA3)
9640	ZNF592	H00063	Machado-Joseph disease (SCA3)
472	ATM	H00064	Boder-Sedgwick syndrome
2670	GFAP	H00065	Alexander disease
120892	LRRK2	H00066	Dementia with Lewy bodies (DLB)
2629	GBA	H00066	Dementia with Lewy bodies (DLB)
6620	SNCB	H00066	Dementia with Lewy bodies (DLB)
6622	SNCA	H00066	Dementia with Lewy bodies (DLB)
2395	FXN	H00067	Friedreich ataxia
4508	ATP6	H00068	Leber hereditary optic atrophy (LHON)
4512	COX1	H00068	Leber hereditary optic atrophy (LHON)
4514	COX3	H00068	Leber hereditary optic atrophy (LHON)
4519	CYTB	H00068	Leber hereditary optic atrophy (LHON)
4535	ND1	H00068	Leber hereditary optic atrophy (LHON)
4536	ND2	H00068	Leber hereditary optic atrophy (LHON)
4538	ND4	H00068	Leber hereditary optic atrophy (LHON)
4539	ND4L	H00068	Leber hereditary optic atrophy (LHON)
4540	ND5	H00068	Leber hereditary optic atrophy (LHON)
4541	ND6	H00068	Leber hereditary optic atrophy (LHON)
178	AGL	H00069	Glycogen synthase deficiency (GSD type 0)
2027	ENO3	H00069	Glycogen synthase deficiency (GSD type 0)
226	ALDOA	H00069	Glycogen synthase deficiency (GSD type 0)
2538	G6PC	H00069	Glycogen synthase deficiency (GSD type 0)
2542	SLC37A4	H00069	Glycogen synthase deficiency (GSD type 0)
2548	GAA	H00069	Glycogen synthase deficiency (GSD type 0)
2632	GBE1	H00069	Glycogen synthase deficiency (GSD type 0)
2992	GYG1	H00069	Glycogen synthase deficiency (GSD type 0)
2997	GYS1	H00069	Glycogen synthase deficiency (GSD type 0)
2998	GYS2	H00069	Glycogen synthase deficiency (GSD type 0)
3939	LDHA	H00069	Glycogen synthase deficiency (GSD type 0)
51422	PRKAG2	H00069	Glycogen synthase deficiency (GSD type 0)
5213	PFKM	H00069	Glycogen synthase deficiency (GSD type 0)
5224	PGAM2	H00069	Glycogen synthase deficiency (GSD type 0)
5236	PGM1	H00069	Glycogen synthase deficiency (GSD type 0)
5255	PHKA1	H00069	Glycogen synthase deficiency (GSD type 0)
5256	PHKA2	H00069	Glycogen synthase deficiency (GSD type 0)
5257	PHKB	H00069	Glycogen synthase deficiency (GSD type 0)
5261	PHKG2	H00069	Glycogen synthase deficiency (GSD type 0)
5836	PYGL	H00069	Glycogen synthase deficiency (GSD type 0)
5837	PYGM	H00069	Glycogen synthase deficiency (GSD type 0)
6514	SLC2A2	H00069	Glycogen synthase deficiency (GSD type 0)
2582	GALE	H00070	Galactosemia
2584	GALK1	H00070	Galactosemia
2592	GALT	H00070	Galactosemia
229	ALDOB	H00071	Fructosemia
10128	LRPPRC	H00072	Pyruvate dehydrogenase E3-binding protein deficiency (PDHXD)
1737	DLAT	H00072	Pyruvate dehydrogenase E3-binding protein deficiency (PDHXD)
1738	DLD	H00072	Pyruvate dehydrogenase E3-binding protein deficiency (PDHXD)
5160	PDHA1	H00072	Pyruvate dehydrogenase E3-binding protein deficiency (PDHXD)
5162	PDHB	H00072	Pyruvate dehydrogenase E3-binding protein deficiency (PDHXD)
54704	PDP1	H00072	Pyruvate dehydrogenase E3-binding protein deficiency (PDHXD)
8050	PDHX	H00072	Pyruvate dehydrogenase E3-binding protein deficiency (PDHXD)
5091	PC	H00073	Pyruvate carboxylase deficiency
443	ASPA	H00074	Canavan disease (CD)
5191	PEX7	H00075	Heredopathia atactica polyneuritiformis
5264	PHYH	H00075	Heredopathia atactica polyneuritiformis
1161	ERCC8	H00076	Cockayne syndrome
2074	ERCC6	H00076	Cockayne syndrome
4137	MAPT	H00077	Steele-Richardson-Olszewski syndrome
25978	CHMP2B	H00078	Frontotemporal dementia, chromosome 3-linked (FTD3)
2896	GRN	H00078	Frontotemporal dementia, chromosome 3-linked (FTD3)
4137	MAPT	H00078	Frontotemporal dementia, chromosome 3-linked (FTD3)
5663	PSEN1	H00078	Frontotemporal dementia, chromosome 3-linked (FTD3)
7415	VCP	H00078	Frontotemporal dementia, chromosome 3-linked (FTD3)
154	ADRB2	H00079	Asthma
2206	MS4A2	H00079	Asthma
3119	HLA-DQB1	H00079	Asthma
3123	HLA-DRB1	H00079	Asthma
3565	IL4	H00079	Asthma
3566	IL4R	H00079	Asthma
3596	IL13	H00079	Asthma
7124	TNF	H00079	Asthma
80332	ADAM33	H00079	Asthma
929	CD14	H00079	Asthma
1401	CRP	H00080	Systemic lupus erythematosus
2212	FCGR2A	H00080	Systemic lupus erythematosus
2213	FCGR2B	H00080	Systemic lupus erythematosus
2214	FCGR3A	H00080	Systemic lupus erythematosus
2215	FCGR3B	H00080	Systemic lupus erythematosus
23090	ZNF423	H00080	Systemic lupus erythematosus
3117	HLA-DQA1	H00080	Systemic lupus erythematosus
3119	HLA-DQB1	H00080	Systemic lupus erythematosus
3123	HLA-DRB1	H00080	Systemic lupus erythematosus
5133	PDCD1	H00080	Systemic lupus erythematosus
7100	TLR5	H00080	Systemic lupus erythematosus
7124	TNF	H00080	Systemic lupus erythematosus
717	C2	H00080	Systemic lupus erythematosus
720	C4A	H00080	Systemic lupus erythematosus
1493	CTLA4	H00081	Hashimoto's thyroiditis
3117	HLA-DQA1	H00081	Hashimoto's thyroiditis
3119	HLA-DQB1	H00081	Hashimoto's thyroiditis
3123	HLA-DRB1	H00081	Hashimoto's thyroiditis
1493	CTLA4	H00082	Graves' disease
3117	HLA-DQA1	H00082	Graves' disease
3119	HLA-DQB1	H00082	Graves' disease
3123	HLA-DRB1	H00082	Graves' disease
1493	CTLA4	H00083	Allograft rejection
1636	ACE	H00083	Allograft rejection
3108	HLA-DMA	H00083	Allograft rejection
3383	ICAM1	H00083	Allograft rejection
3458	IFNG	H00083	Allograft rejection
3586	IL10	H00083	Allograft rejection
3690	ITGB3	H00083	Allograft rejection
7040	TGFB1	H00083	Allograft rejection
7042	TGFB2	H00083	Allograft rejection
7043	TGFB3	H00083	Allograft rejection
7124	TNF	H00083	Allograft rejection
3458	IFNG	H00084	Graft-versus-host disease
3552	IL1A	H00084	Graft-versus-host disease
3557	IL1RN	H00084	Graft-versus-host disease
3558	IL2	H00084	Graft-versus-host disease
3569	IL6	H00084	Graft-versus-host disease
3586	IL10	H00084	Graft-versus-host disease
3596	IL13	H00084	Graft-versus-host disease
7040	TGFB1	H00084	Graft-versus-host disease
7042	TGFB2	H00084	Graft-versus-host disease
7043	TGFB3	H00084	Graft-versus-host disease
7124	TNF	H00084	Graft-versus-host disease
7133	TNFRSF1B	H00084	Graft-versus-host disease
23507	LRRC8B	H00085	Leucine-rich repeat-containing 8
29760	BLNK	H00085	Leucine-rich repeat-containing 8
3543	IGLL1	H00085	Leucine-rich repeat-containing 8
55144	LRRC8D	H00085	Leucine-rich repeat-containing 8
56262	LRRC8A	H00085	Leucine-rich repeat-containing 8
695	BTK	H00085	Leucine-rich repeat-containing 8
80131	LRRC8E	H00085	Leucine-rich repeat-containing 8
84230	LRRC8C	H00085	Leucine-rich repeat-containing 8
973	CD79A	H00085	Leucine-rich repeat-containing 8
974	CD79B	H00085	Leucine-rich repeat-containing 8
57379	AICDA	H00086	Immunodeficiency with hyper-IgM type 3
7374	UNG	H00086	Immunodeficiency with hyper-IgM type 3
958	CD40	H00086	Immunodeficiency with hyper-IgM type 3
1789	DNMT3B	H00087	Ig heavy chain gene deletions
115650	TNFRSF13C	H00088	CD81 defect
23495	TNFRSF13B	H00088	CD81 defect
29851	ICOS	H00088	CD81 defect
930	CD19	H00088	CD81 defect
931	MS4A1	H00088	CD81 defect
975	CD81	H00088	CD81 defect
3459	IFNGR1	H00089	STAT-1 deficiency
3460	IFNGR2	H00089	STAT-1 deficiency
3593	IL12B	H00089	STAT-1 deficiency
3594	IL12RB1	H00089	STAT-1 deficiency
6772	STAT1	H00089	STAT-1 deficiency
2214	FCGR3A	H00090	NK cell defects, including the following disease: CD16 deficiency
3559	IL2RA	H00091	Immunodeficiency with thynoma
3561	IL2RG	H00091	Immunodeficiency with thynoma
3575	IL7R	H00091	Immunodeficiency with thynoma
3718	JAK3	H00091	Immunodeficiency with thynoma
5788	PTPRC	H00091	Immunodeficiency with thynoma
8456	FOXN1	H00091	Immunodeficiency with thynoma
915	CD3D	H00091	Immunodeficiency with thynoma
916	CD3E	H00091	Immunodeficiency with thynoma
919	CD247	H00091	Immunodeficiency with thynoma
100	ADA	H00092	Reticular dysgenesis
204	AK2	H00092	Reticular dysgenesis
5896	RAG1	H00092	Reticular dysgenesis
5897	RAG2	H00092	Reticular dysgenesis
64421	DCLRE1C	H00092	Reticular dysgenesis
3561	IL2RG	H00093	CD8 deficiency
3932	LCK	H00093	CD8 deficiency
4261	CIITA	H00093	CD8 deficiency
4860	PNP	H00093	CD8 deficiency
5896	RAG1	H00093	CD8 deficiency
5897	RAG2	H00093	CD8 deficiency
5993	RFX5	H00093	CD8 deficiency
5994	RFXAP	H00093	CD8 deficiency
6786	STIM1	H00093	CD8 deficiency
6890	TAP1	H00093	CD8 deficiency
6891	TAP2	H00093	CD8 deficiency
7535	ZAP70	H00093	CD8 deficiency
84876	ORAI1	H00093	CD8 deficiency
8625	RFXANK	H00093	CD8 deficiency
925	CD8A	H00093	CD8 deficiency
958	CD40	H00093	CD8 deficiency
959	CD40LG	H00093	CD8 deficiency
10111	RAD50	H00094	Bloom's syndrome
3978	LIG1	H00094	Bloom's syndrome
3981	LIG4	H00094	Bloom's syndrome
4361	MRE11A	H00094	Bloom's syndrome
4683	NBN	H00094	Bloom's syndrome
472	ATM	H00094	Bloom's syndrome
641	BLM	H00094	Bloom's syndrome
4792	NFKBIA	H00095	Inhibitor of kappa-B (I-kappa-B) defect
8517	IKBKG	H00095	Inhibitor of kappa-B (I-kappa-B) defect
51135	IRAK4	H00096	Defects of toll-like receptor signaling, including the following disease: Il-1 receptor-associated kinase 4 (IRAK-4) deficiency
7852	CXCR4	H00097	Chemokine receptor defect, including the following disease: WHIM syndrome
1535	CYBA	H00098	p67phox deficiency (p67phox CGD)
1536	CYBB	H00098	p67phox deficiency (p67phox CGD)
4688	NCF2	H00098	p67phox deficiency (p67phox CGD)
653361	NCF1	H00098	p67phox deficiency (p67phox CGD)
3689	ITGB2	H00099	LAD with Rac2 deficiency
55343	SLC35C1	H00099	LAD with Rac2 deficiency
5880	RAC2	H00099	LAD with Rac2 deficiency
83706	FERMT3	H00099	LAD with Rac2 deficiency
10456	HAX1	H00100	X-linked neutropenia_myelodysplasia
1991	ELANE	H00100	X-linked neutropenia_myelodysplasia
2672	GFI1	H00100	X-linked neutropenia_myelodysplasia
7454	WAS	H00100	X-linked neutropenia_myelodysplasia
1053	CEBPE	H00101	Shwachman syndrome
1130	LYST	H00101	Shwachman syndrome
2539	G6PD	H00101	Shwachman syndrome
4353	MPO	H00101	Shwachman syndrome
4644	MYO5A	H00101	Shwachman syndrome
51119	SBDS	H00101	Shwachman syndrome
5873	RAB27A	H00101	Shwachman syndrome
60	ACTB	H00101	Shwachman syndrome
79083	MLPH	H00101	Shwachman syndrome
421	ARVCF	H00102	C4 deficiency
712	C1QA	H00102	C4 deficiency
713	C1QB	H00102	C4 deficiency
714	C1QC	H00102	C4 deficiency
715	C1R	H00102	C4 deficiency
716	C1S	H00102	C4 deficiency
717	C2	H00102	C4 deficiency
718	C3	H00102	C4 deficiency
720	C4A	H00102	C4 deficiency
727	C5	H00103	C9 deficiency
729	C6	H00103	C9 deficiency
730	C7	H00103	C9 deficiency
731	C8A	H00103	C9 deficiency
732	C8B	H00103	C9 deficiency
733	C8G	H00103	C9 deficiency
735	C9	H00103	C9 deficiency
1675	CFD	H00104	Properdin deficiency
3075	CFH	H00104	Properdin deficiency
5199	CFP	H00104	Properdin deficiency
629	CFB	H00104	Properdin deficiency
10747	MASP2	H00105	Mannose-binding lectin-associated serine protease (MASP) 2 deficiency
4153	MBL2	H00105	Mannose-binding lectin-associated serine protease (MASP) 2 deficiency
1604	CD55	H00106	CD59 deficiency
3426	CFI	H00106	CD59 deficiency
710	SERPING1	H00106	CD59 deficiency
722	C4BPA	H00106	CD59 deficiency
725	C4BPB	H00106	CD59 deficiency
966	CD59	H00106	CD59 deficiency
326	AIRE	H00107	Autoimmune polyendocrinopathy-candidiasis-ectodermal dystrophy (APECED)
331	XIAP	H00107	Autoimmune polyendocrinopathy-candidiasis-ectodermal dystrophy (APECED)
3702	ITK	H00107	Autoimmune polyendocrinopathy-candidiasis-ectodermal dystrophy (APECED)
4068	SH2D1A	H00107	Autoimmune polyendocrinopathy-candidiasis-ectodermal dystrophy (APECED)
50943	FOXP3	H00107	Autoimmune polyendocrinopathy-candidiasis-ectodermal dystrophy (APECED)
6023	RMRP	H00107	Autoimmune polyendocrinopathy-candidiasis-ectodermal dystrophy (APECED)
6774	STAT3	H00107	Autoimmune polyendocrinopathy-candidiasis-ectodermal dystrophy (APECED)
6899	TBX1	H00107	Autoimmune polyendocrinopathy-candidiasis-ectodermal dystrophy (APECED)
7297	TYK2	H00107	Autoimmune polyendocrinopathy-candidiasis-ectodermal dystrophy (APECED)
7454	WAS	H00107	Autoimmune polyendocrinopathy-candidiasis-ectodermal dystrophy (APECED)
356	FASLG	H00108	Activaing N-Ras defect, N-Ras ALPS
4893	NRAS	H00108	Activaing N-Ras defect, N-Ras ALPS
841	CASP8	H00108	Activaing N-Ras defect, N-Ras ALPS
843	CASP10	H00108	Activaing N-Ras defect, N-Ras ALPS
8771	TNFRSF6B	H00108	Activaing N-Ras defect, N-Ras ALPS
201294	UNC13D	H00109	STX11 deficiency
5551	PRF1	H00109	STX11 deficiency
8676	STX11	H00109	STX11 deficiency
2203	FBP1	H00114	Fructose-1,6-bisphosphatase deficiency
6476	SI	H00115	Disaccharide intolerance I
3938	LCT	H00116	Disaccharide intolerance II
189	AGXT	H00117	Primary hyperoxaluria (HP)
9380	GRHPR	H00117	Primary hyperoxaluria (HP)
10195	ALG3	H00118	Congenital disorders of glycosylation (CDG) type I
1798	DPAGT1	H00118	Congenital disorders of glycosylation (CDG) type I
22845	DOLK	H00118	Congenital disorders of glycosylation (CDG) type I
29929	ALG6	H00118	Congenital disorders of glycosylation (CDG) type I
4351	MPI	H00118	Congenital disorders of glycosylation (CDG) type I
440138	ALG11	H00118	Congenital disorders of glycosylation (CDG) type I
5373	PMM2	H00118	Congenital disorders of glycosylation (CDG) type I
54344	DPM3	H00118	Congenital disorders of glycosylation (CDG) type I
56052	ALG1	H00118	Congenital disorders of glycosylation (CDG) type I
79053	ALG8	H00118	Congenital disorders of glycosylation (CDG) type I
79087	ALG12	H00118	Congenital disorders of glycosylation (CDG) type I
79644	SRD5A3	H00118	Congenital disorders of glycosylation (CDG) type I
79796	ALG9	H00118	Congenital disorders of glycosylation (CDG) type I
85365	ALG2	H00118	Congenital disorders of glycosylation (CDG) type I
8813	DPM1	H00118	Congenital disorders of glycosylation (CDG) type I
91869	RFT1	H00118	Congenital disorders of glycosylation (CDG) type I
9526	MPDU1	H00118	Congenital disorders of glycosylation (CDG) type I
10466	COG5	H00119	Congenital disorders of glycosylation (CDG) type II
10559	SLC35A1	H00119	Congenital disorders of glycosylation (CDG) type II
25839	COG4	H00119	Congenital disorders of glycosylation (CDG) type II
2683	B4GALT1	H00119	Congenital disorders of glycosylation (CDG) type II
4247	MGAT2	H00119	Congenital disorders of glycosylation (CDG) type II
55343	SLC35C1	H00119	Congenital disorders of glycosylation (CDG) type II
7841	MOGS	H00119	Congenital disorders of glycosylation (CDG) type II
84342	COG8	H00119	Congenital disorders of glycosylation (CDG) type II
91949	COG7	H00119	Congenital disorders of glycosylation (CDG) type II
9382	COG1	H00119	Congenital disorders of glycosylation (CDG) type II
10585	POMT1	H00120	Congenital muscular dystrophy with severe intellectual impairment and abnormal glycosylation (MDC1D)
2218	FKTN	H00120	Congenital muscular dystrophy with severe intellectual impairment and abnormal glycosylation (MDC1D)
29954	POMT2	H00120	Congenital muscular dystrophy with severe intellectual impairment and abnormal glycosylation (MDC1D)
55624	POMGNT1	H00120	Congenital muscular dystrophy with severe intellectual impairment and abnormal glycosylation (MDC1D)
79147	FKRP	H00120	Congenital muscular dystrophy with severe intellectual impairment and abnormal glycosylation (MDC1D)
9215	LARGE	H00120	Congenital muscular dystrophy with severe intellectual impairment and abnormal glycosylation (MDC1D)
2131	EXT1	H00122	Multiple exostoses
2132	EXT2	H00122	Multiple exostoses
2588	GALNS	H00123	Morquio syndrome B (MPS4B)
2720	GLB1	H00123	Morquio syndrome B (MPS4B)
2760	GM2A	H00124	Tay-Sachs disease AB variant
3073	HEXA	H00124	Tay-Sachs disease AB variant
3074	HEXB	H00124	Tay-Sachs disease AB variant
2717	GLA	H00125	Fabry disease
2629	GBA	H00126	Gaucher disease
5660	PSAP	H00126	Gaucher disease
410	ARSA	H00127	Metachromatic leukodystrophy (MLD)
5660	PSAP	H00127	Metachromatic leukodystrophy (MLD)
3425	IDUA	H00128	Scheie syndrome (MPS1S)
3423	IDS	H00129	Hunter syndrome
138050	HGSNAT	H00130	Sanfilippo D syndrome (MPS3D)
2799	GNS	H00130	Sanfilippo D syndrome (MPS3D)
4669	NAGLU	H00130	Sanfilippo D syndrome (MPS3D)
6448	SGSH	H00130	Sanfilippo D syndrome (MPS3D)
411	ARSB	H00131	Maroteaux-Lamy syndrome
2990	GUSB	H00132	Sly syndrome
3373	HYAL1	H00133	Hyaluronidase deficiency
412	STS	H00134	X-linked ichthyosis (XLI)
2581	GALC	H00135	Globoid cell leukodystrophy
5660	PSAP	H00135	Globoid cell leukodystrophy
10577	NPC2	H00136	Niemann-Pick disease, type C2
4864	NPC1	H00136	Niemann-Pick disease, type C2
6609	SMPD1	H00137	Niemann-Pick disease, type B
427	ASAH1	H00138	Farber disease
4125	MAN2B1	H00139	alpha-Mannosidosis
4126	MANBA	H00140	beta-Mannosidosis
2517	FUCA1	H00141	Fucosidosis
4758	NEU1	H00142	Mucolipidosis I
79158	GNPTAB	H00143	Mucolipidosis III C
84572	GNPTG	H00143	Mucolipidosis III C
57192	MCOLN1	H00144	Mucolipidosis IV
175	AGA	H00145	Aspartylglucosaminuria (AGU)
4668	NAGA	H00146	Kanzaki disease
10020	GNE	H00147	Sialuria, French type
26503	SLC17A5	H00147	Sialuria, French type
3988	LIPA	H00148	Cholesterol ester storage disease (CESD)
1200	TPP1	H00149	Congenital NCL (CLN10)
1201	CLN3	H00149	Congenital NCL (CLN10)
1203	CLN5	H00149	Congenital NCL (CLN10)
1509	CTSD	H00149	Congenital NCL (CLN10)
2055	CLN8	H00149	Congenital NCL (CLN10)
256471	MFSD8	H00149	Congenital NCL (CLN10)
54982	CLN6	H00149	Congenital NCL (CLN10)
5538	PPT1	H00149	Congenital NCL (CLN10)
3920	LAMP2	H00150	X-linked vacuolar cardiomyopathy and myopathy
1593	CYP27A1	H00151	Van Bogaert-Scherer-Epstein Disease
64240	ABCG5	H00152	Sitosterolemia
64241	ABCG8	H00152	Sitosterolemia
7391	USF1	H00153	Familial combined hyperlipidemia (FCHL)
344	APOC2	H00154	Hyperlipoproteinemia, type I
4023	LPL	H00154	Hyperlipoproteinemia, type I
255738	PCSK9	H00155	Hypercholesterolemia, autosomal recessive (ARH)
26119	LDLRAP1	H00155	Hypercholesterolemia, autosomal recessive (ARH)
338	APOB	H00155	Hypercholesterolemia, autosomal recessive (ARH)
3949	LDLR	H00155	Hypercholesterolemia, autosomal recessive (ARH)
348	APOE	H00156	Dysbetalipoproteinemia
116519	APOA5	H00157	Hyperlipoproteinemia, type V
3931	LCAT	H00158	Fish-eye disease
19	ABCA1	H00159	Tangier disease
4547	MTTP	H00160	Bassen-Kornzweig Disease
1717	DHCR7	H00161	Smith-Lemli-Opitz syndrome
224	ALDH3A2	H00162	Sjogren-Larsson syndrome
3081	HGD	H00163	Alkaptonuria
1373	CPS1	H00164	Carbamoyl phosphate synthetase I deficiency
2184	FAH	H00165	Hawkinsinuria
3242	HPD	H00165	Hawkinsinuria
6898	TAT	H00165	Hawkinsinuria
11234	HPS5	H00166	Hermansky-Pudlak syndrome (HPS)
3257	HPS1	H00166	Hermansky-Pudlak syndrome (HPS)
388552	BLOC1S3	H00166	Hermansky-Pudlak syndrome (HPS)
79803	HPS6	H00166	Hermansky-Pudlak syndrome (HPS)
84062	DTNBP1	H00166	Hermansky-Pudlak syndrome (HPS)
84343	HPS3	H00166	Hermansky-Pudlak syndrome (HPS)
8546	AP3B1	H00166	Hermansky-Pudlak syndrome (HPS)
89781	HPS4	H00166	Hermansky-Pudlak syndrome (HPS)
2643	GCH1	H00167	Hyperphenylalaninemia, BH4-deficient
5053	PAH	H00167	Hyperphenylalaninemia, BH4-deficient
5092	PCBD1	H00167	Hyperphenylalaninemia, BH4-deficient
5805	PTS	H00167	Hyperphenylalaninemia, BH4-deficient
5860	QDPR	H00167	Hyperphenylalaninemia, BH4-deficient
4948	OCA2	H00168	Oculocutaneous albinism (OCA)
51151	SLC45A2	H00168	Oculocutaneous albinism (OCA)
7299	TYR	H00168	Oculocutaneous albinism (OCA)
7306	TYRP1	H00168	Oculocutaneous albinism (OCA)
4286	MITF	H00169	Waardenburg syndrome, type II (WS2-OA)
4935	GPR143	H00169	Waardenburg syndrome, type II (WS2-OA)
3815	KIT	H00170	Piebaldism
6591	SNAI2	H00170	Piebaldism
3034	HAL	H00171	Histidinemia
1629	DBT	H00172	Maple syrup urine disease (MSUD)
1738	DLD	H00172	Maple syrup urine disease (MSUD)
593	BCKDHA	H00172	Maple syrup urine disease (MSUD)
594	BCKDHB	H00172	Maple syrup urine disease (MSUD)
3712	IVD	H00173	Isovaleric acidemia (IVA)
166785	MMAA	H00174	Methylmalonic aciduria (MMA)
25974	MMACHC	H00174	Methylmalonic aciduria (MMA)
27249	MMADHC	H00174	Methylmalonic aciduria (MMA)
326625	MMAB	H00174	Methylmalonic aciduria (MMA)
4594	MUT	H00174	Methylmalonic aciduria (MMA)
55788	LMBRD1	H00174	Methylmalonic aciduria (MMA)
84693	MCEE	H00174	Methylmalonic aciduria (MMA)
5095	PCCA	H00175	Propionic acidemia
5096	PCCB	H00175	Propionic acidemia
215	ABCD1	H00176	adrenomyeloneuropathy (AMN)
2108	ETFA	H00178	Multiple acyl coenzyme A dehydrogenase deficiency
2109	ETFB	H00178	Multiple acyl coenzyme A dehydrogenase deficiency
2110	ETFDH	H00178	Multiple acyl coenzyme A dehydrogenase deficiency
2639	GCDH	H00178	Multiple acyl coenzyme A dehydrogenase deficiency
3155	HMGCL	H00179	3-Hydroxy-3-methylglutaryl-CoA lyase deficiency
3141	HLCS	H00180	Holocarboxylase synthetase deficiency
56922	MCCC1	H00181	3-Methylcrotonyl-CoA carboxylase deficiency
64087	MCCC2	H00181	3-Methylcrotonyl-CoA carboxylase deficiency
1491	CTH	H00182	Cystathioninuria
4524	MTHFR	H00183	Homocystinuria
4552	MTRR	H00183	Homocystinuria
875	CBS	H00183	Homocystinuria
191	AHCY	H00184	S-adenosylhomocysteine hydrolase deficiency
27232	GNMT	H00184	S-adenosylhomocysteine hydrolase deficiency
4143	MAT1A	H00184	S-adenosylhomocysteine hydrolase deficiency
10165	SLC25A13	H00185	Citrullinemia (CTLN)
445	ASS1	H00185	Citrullinemia (CTLN)
383	ARG1	H00186	Hyperargininemia
5009	OTC	H00187	Ornithine transcarbamylase deficiency
10157	AASS	H00188	Hyperlysinemia
4942	OAT	H00189	Ornithinaemia
5625	PRODH	H00190	Hyperprolinemia (HP)
8659	ALDH4A1	H00190	Hyperprolinemia (HP)
2653	GCSH	H00191	Glycine encephalopathy (GCE)
2731	GLDC	H00191	Glycine encephalopathy (GCE)
275	AMT	H00191	Glycine encephalopathy (GCE)
10243	GPHN	H00192	Xanthinuria
316	AOX1	H00192	Xanthinuria
4337	MOCS1	H00192	Xanthinuria
4338	MOCS2	H00192	Xanthinuria
7498	XDH	H00192	Xanthinuria
1806	DPYD	H00193	Dihydropyrimidine dehydrogenase deficiency
3251	HPRT1	H00194	Hypoxanthine-guanine phosophoribosyltransferase deficiency
353	APRT	H00195	2,8-Dihydroxyadenine urolithiasis
5631	PRPS1	H00196	Phosphoribosylpyrophosphate synthetase I superactivity
158	ADSL	H00197	Adenylosuccinate lyase deficiency
7372	UMPS	H00198	Orotic aciduria
1807	DPYS	H00199	Dihydropyrimidinuria
51733	UPB1	H00200	Beta-ureidopropionase deficiency
2235	FECH	H00201	X-linked erythropoietic protoporphyria (XLEPP)
51218	GLRX5	H00201	X-linked erythropoietic protoporphyria (XLEPP)
7390	UROS	H00201	X-linked erythropoietic protoporphyria (XLEPP)
1371	CPOX	H00202	Hereditary Coproporphyria (HCP)
210	ALAD	H00202	Hereditary Coproporphyria (HCP)
3145	HMBS	H00202	Hereditary Coproporphyria (HCP)
5498	PPOX	H00202	Hereditary Coproporphyria (HCP)
7389	UROD	H00202	Hereditary Coproporphyria (HCP)
847	CAT	H00203	Hypocatalasemia
5189	PEX1	H00205	Infantile Refsum disease (IRD)
5190	PEX6	H00205	Infantile Refsum disease (IRD)
5192	PEX10	H00205	Infantile Refsum disease (IRD)
5193	PEX12	H00205	Infantile Refsum disease (IRD)
5194	PEX13	H00205	Infantile Refsum disease (IRD)
5195	PEX14	H00205	Infantile Refsum disease (IRD)
55670	PEX26	H00205	Infantile Refsum disease (IRD)
5824	PEX19	H00205	Infantile Refsum disease (IRD)
5828	PEX2	H00205	Infantile Refsum disease (IRD)
5830	PEX5	H00205	Infantile Refsum disease (IRD)
8504	PEX3	H00205	Infantile Refsum disease (IRD)
9409	PEX16	H00205	Infantile Refsum disease (IRD)
4598	MVK	H00206	Mevalonic aciduria
5191	PEX7	H00207	Rhizomelic chondrodysplasia punctata, type III (RCDP3)
8443	GNPAT	H00207	Rhizomelic chondrodysplasia punctata, type III (RCDP3)
8540	AGPS	H00207	Rhizomelic chondrodysplasia punctata, type III (RCDP3)
1244	ABCC2	H00208	Dubin-Johnson syndrome (DJS)
54658	UGT1A1	H00208	Dubin-Johnson syndrome (DJS)
538	ATP7A	H00209	Menkes kinky hair syndrome
540	ATP7B	H00210	Hepatolenticular degeneration
148738	HFE2	H00211	Juvenile hemochromatosis (JH)
30061	SLC40A1	H00211	Juvenile hemochromatosis (JH)
3077	HFE	H00211	Juvenile hemochromatosis (JH)
57817	HAMP	H00211	Juvenile hemochromatosis (JH)
7036	TFR2	H00211	Juvenile hemochromatosis (JH)
55630	SLC39A4	H00212	Acrodermatitis enteropathica (AEZ)
249	ALPL	H00213	Hypophosphatasia
1184	CLCN5	H00214	Hereditary hypophophatemic rickets with hypercalciuria (HHRH)
142680	SLC34A3	H00214	Hereditary hypophophatemic rickets with hypercalciuria (HHRH)
1758	DMP1	H00214	Hereditary hypophophatemic rickets with hypercalciuria (HHRH)
5167	ENPP1	H00214	Hereditary hypophophatemic rickets with hypercalciuria (HHRH)
5251	PHEX	H00214	Hereditary hypophophatemic rickets with hypercalciuria (HHRH)
8074	FGF23	H00214	Hereditary hypophophatemic rickets with hypercalciuria (HHRH)
1583	CYP11A1	H00216	Congenital adrenal hyperplasia (CAH)
1584	CYP11B1	H00216	Congenital adrenal hyperplasia (CAH)
1586	CYP17A1	H00216	Congenital adrenal hyperplasia (CAH)
1589	CYP21A2	H00216	Congenital adrenal hyperplasia (CAH)
3284	HSD3B2	H00216	Congenital adrenal hyperplasia (CAH)
6770	STAR	H00216	Congenital adrenal hyperplasia (CAH)
21	ABCA3	H00217	Pulmonary surfactant metabolism dysfunction (SMDP)
6439	SFTPB	H00217	Pulmonary surfactant metabolism dysfunction (SMDP)
6440	SFTPC	H00217	Pulmonary surfactant metabolism dysfunction (SMDP)
1080	CFTR	H00218	Cystic fibrosis (CF)
2157	F8	H00219	von Willebrand disease, platelet-type
2158	F9	H00219	von Willebrand disease, platelet-type
2811	GP1BA	H00219	von Willebrand disease, platelet-type
7450	VWF	H00219	von Willebrand disease, platelet-type
2153	F5	H00220	Owren disease
3998	LMAN1	H00221	Combined deficiency of factors V and VIII (F5F8D)
90411	MCFD2	H00221	Combined deficiency of factors V and VIII (F5F8D)
2243	FGA	H00222	Dysfibrinogenemia
2244	FGB	H00222	Dysfibrinogenemia
2266	FGG	H00222	Dysfibrinogenemia
2147	F2	H00223	Inherited thrombophilia
2153	F5	H00223	Inherited thrombophilia
2158	F9	H00223	Inherited thrombophilia
2243	FGA	H00223	Inherited thrombophilia
2244	FGB	H00223	Inherited thrombophilia
2266	FGG	H00223	Inherited thrombophilia
3053	SERPIND1	H00223	Inherited thrombophilia
3273	HRG	H00223	Inherited thrombophilia
462	SERPINC1	H00223	Inherited thrombophilia
5054	SERPINE1	H00223	Inherited thrombophilia
5340	PLG	H00223	Inherited thrombophilia
5624	PROC	H00223	Inherited thrombophilia
5627	PROS1	H00223	Inherited thrombophilia
7056	THBD	H00223	Inherited thrombophilia
2811	GP1BA	H00224	Giant platelet syndrome
2812	GP1BB	H00224	Giant platelet syndrome
2815	GP9	H00224	Giant platelet syndrome
11093	ADAMTS13	H00225	Schulman-Upshaw syndrome
3674	ITGA2B	H00226	Glanzmann thrombasthenia
3690	ITGB3	H00226	Glanzmann thrombasthenia
4352	MPL	H00227	Congenital amegakaryocytic thrombocytopenia (CAMT)
3039	HBA1	H00228	Alpha thalassemia, X-linked (ATRX)
3040	HBA2	H00228	Alpha thalassemia, X-linked (ATRX)
3043	HBB	H00228	Alpha thalassemia, X-linked (ATRX)
3047	HBG1	H00228	Alpha thalassemia, X-linked (ATRX)
3048	HBG2	H00228	Alpha thalassemia, X-linked (ATRX)
546	ATRX	H00228	Alpha thalassemia, X-linked (ATRX)
3043	HBB	H00229	Sickle cell anemia (SCA)
2038	EPB42	H00230	Hereditary spherocytosis (SPH)
286	ANK1	H00230	Hereditary spherocytosis (SPH)
6521	SLC4A1	H00230	Hereditary spherocytosis (SPH)
6708	SPTA1	H00230	Hereditary spherocytosis (SPH)
6710	SPTB	H00230	Hereditary spherocytosis (SPH)
2035	EPB41	H00231	Hereditary elliptocytosis (HE)
6521	SLC4A1	H00231	Hereditary elliptocytosis (HE)
6708	SPTA1	H00231	Hereditary elliptocytosis (HE)
6710	SPTB	H00231	Hereditary elliptocytosis (HE)
2040	STOM	H00232	Familial pseudohyperkalemia (FP)
6005	RHAG	H00232	Familial pseudohyperkalemia (FP)
6521	SLC4A1	H00232	Familial pseudohyperkalemia (FP)
4627	MYH9	H00233	Epstein syndrome
3930	LBR	H00234	Pelger-Huet anomaly
1528	CYB5A	H00235	Methemoglobinemia
1727	CYB5R3	H00235	Methemoglobinemia
2034	EPAS1	H00236	Familial erythrocytosis (ECYT)
2057	EPOR	H00236	Familial erythrocytosis (ECYT)
54583	EGLN1	H00236	Familial erythrocytosis (ECYT)
7428	VHL	H00236	Familial erythrocytosis (ECYT)
6125	RPL5	H00237	Diamond-Blackfan anemia (DBA)
6135	RPL11	H00237	Diamond-Blackfan anemia (DBA)
6165	RPL35A	H00237	Diamond-Blackfan anemia (DBA)
6201	RPS7	H00237	Diamond-Blackfan anemia (DBA)
6204	RPS10	H00237	Diamond-Blackfan anemia (DBA)
6218	RPS17	H00237	Diamond-Blackfan anemia (DBA)
6223	RPS19	H00237	Diamond-Blackfan anemia (DBA)
6229	RPS24	H00237	Diamond-Blackfan anemia (DBA)
6231	RPS26	H00237	Diamond-Blackfan anemia (DBA)
2175	FANCA	H00238	Fanconi anemia
2176	FANCC	H00238	Fanconi anemia
2177	FANCD2	H00238	Fanconi anemia
2178	FANCE	H00238	Fanconi anemia
2187	FANCB	H00238	Fanconi anemia
2188	FANCF	H00238	Fanconi anemia
2189	FANCG	H00238	Fanconi anemia
55120	FANCL	H00238	Fanconi anemia
55215	FANCI	H00238	Fanconi anemia
57697	FANCM	H00238	Fanconi anemia
5889	RAD51C	H00238	Fanconi anemia
675	BRCA2	H00238	Fanconi anemia
79728	PALB2	H00238	Fanconi anemia
83990	BRIP1	H00238	Fanconi anemia
1187	CLCNKA	H00239	Bartter syndrome
1188	CLCNKB	H00239	Bartter syndrome
3758	KCNJ1	H00239	Bartter syndrome
6557	SLC12A1	H00239	Bartter syndrome
7809	BSND	H00239	Bartter syndrome
846	CASR	H00239	Bartter syndrome
6559	SLC12A3	H00240	Gitelman syndrome
760	CA2	H00241	Combined proximal and distal renal tubular acidosis (RTA type 3)
6338	SCNN1B	H00242	Liddle syndrome
6340	SCNN1G	H00242	Liddle syndrome
4306	NR3C2	H00243	Pseudohypoaldosteronism type II (Gordon's syndrome)
6337	SCNN1A	H00243	Pseudohypoaldosteronism type II (Gordon's syndrome)
6338	SCNN1B	H00243	Pseudohypoaldosteronism type II (Gordon's syndrome)
6340	SCNN1G	H00243	Pseudohypoaldosteronism type II (Gordon's syndrome)
65125	WNK1	H00243	Pseudohypoaldosteronism type II (Gordon's syndrome)
65266	WNK4	H00243	Pseudohypoaldosteronism type II (Gordon's syndrome)
2778	GNAS	H00244	Pseudohypoparathyroidism
8675	STX16	H00244	Pseudohypoparathyroidism
4221	MEN1	H00246	Familial hyperparathyroidism (HRPT)
79577	CDC73	H00246	Familial hyperparathyroidism (HRPT)
7068	THRB	H00249	Selective pituitary thyroid hormone resistance
1482	NKX2-5	H00250	Congenital nongoitrous hypothyroidism (CHNG)
7252	TSHB	H00250	Congenital nongoitrous hypothyroidism (CHNG)
7253	TSHR	H00250	Congenital nongoitrous hypothyroidism (CHNG)
7849	PAX8	H00250	Congenital nongoitrous hypothyroidism (CHNG)
2299	FOXI1	H00251	Dyshormogenetic goiter
389434	IYD	H00251	Dyshormogenetic goiter
405753	DUOXA2	H00251	Dyshormogenetic goiter
50506	DUOX2	H00251	Dyshormogenetic goiter
5172	SLC26A4	H00251	Dyshormogenetic goiter
6528	SLC5A5	H00251	Dyshormogenetic goiter
7038	TG	H00251	Dyshormogenetic goiter
7173	TPO	H00251	Dyshormogenetic goiter
359	AQP2	H00252	Congenital nephrogenic diabetes insipidus (NDI)
554	AVPR2	H00252	Congenital nephrogenic diabetes insipidus (NDI)
551	AVP	H00253	Central Diabetes Insipidus
2688	GH1	H00254	Combined pituitary hormone deficiency (CPHD)
2690	GHR	H00254	Combined pituitary hormone deficiency (CPHD)
2691	GHRH	H00254	Combined pituitary hormone deficiency (CPHD)
2692	GHRHR	H00254	Combined pituitary hormone deficiency (CPHD)
3479	IGF1	H00254	Combined pituitary hormone deficiency (CPHD)
5449	POU1F1	H00254	Combined pituitary hormone deficiency (CPHD)
5626	PROP1	H00254	Combined pituitary hormone deficiency (CPHD)
6658	SOX3	H00254	Combined pituitary hormone deficiency (CPHD)
695	BTK	H00254	Combined pituitary hormone deficiency (CPHD)
8022	LHX3	H00254	Combined pituitary hormone deficiency (CPHD)
8820	HESX1	H00254	Combined pituitary hormone deficiency (CPHD)
89884	LHX4	H00254	Combined pituitary hormone deficiency (CPHD)
128674	PROKR2	H00255	Fertile eunuch syndrome (FEUNS)
2253	FGF8	H00255	Fertile eunuch syndrome (FEUNS)
2260	FGFR1	H00255	Fertile eunuch syndrome (FEUNS)
26012	NSMF	H00255	Fertile eunuch syndrome (FEUNS)
2796	GNRH1	H00255	Fertile eunuch syndrome (FEUNS)
2798	GNRHR	H00255	Fertile eunuch syndrome (FEUNS)
3730	KAL1	H00255	Fertile eunuch syndrome (FEUNS)
55636	CHD7	H00255	Fertile eunuch syndrome (FEUNS)
60675	PROK2	H00255	Fertile eunuch syndrome (FEUNS)
6866	TAC3	H00255	Fertile eunuch syndrome (FEUNS)
6870	TACR3	H00255	Fertile eunuch syndrome (FEUNS)
84634	KISS1R	H00255	Fertile eunuch syndrome (FEUNS)
1585	CYP11B2	H00258	Corticosterone methyloxidase type II deficiency
3291	HSD11B2	H00259	11-beta-ketoreductase deficiency
50940	PDE11A	H00260	Pigmented micronodular adrenocortical disease (PPNAD)
5573	PRKAR1A	H00260	Pigmented micronodular adrenocortical disease (PPNAD)
8622	PDE8B	H00260	Pigmented micronodular adrenocortical disease (PPNAD)
23322	RPGRIP1L	H00261	Meckel-Gruber syndrome
27031	NPHP3	H00261	Meckel-Gruber syndrome
54903	MKS1	H00261	Meckel-Gruber syndrome
57545	CC2D2A	H00261	Meckel-Gruber syndrome
80184	CEP290	H00261	Meckel-Gruber syndrome
91147	TMEM67	H00261	Meckel-Gruber syndrome
4522	MTHFD1	H00262	Spina bifida
4524	MTHFR	H00262	Spina bifida
4548	MTR	H00262	Spina bifida
4552	MTRR	H00262	Spina bifida
81839	VANGL1	H00262	Spina bifida
2737	GLI3	H00263	Greig cephalopolysyndactyly syndrome
10397	NDRG1	H00264	Peroneal muscular atrophy
121512	FGD4	H00264	Peroneal muscular atrophy
16	AARS	H00264	Peroneal muscular atrophy
1785	DNM2	H00264	Peroneal muscular atrophy
1959	EGR2	H00264	Peroneal muscular atrophy
23095	KIF1B	H00264	Peroneal muscular atrophy
2617	GARS	H00264	Peroneal muscular atrophy
26353	HSPB8	H00264	Peroneal muscular atrophy
2705	GJB1	H00264	Peroneal muscular atrophy
3735	KARS	H00264	Peroneal muscular atrophy
4000	LMNA	H00264	Peroneal muscular atrophy
4359	MPZ	H00264	Peroneal muscular atrophy
4747	NEFL	H00264	Peroneal muscular atrophy
51668	HSPB11	H00264	Peroneal muscular atrophy
5376	PMP22	H00264	Peroneal muscular atrophy
5631	PRPS1	H00264	Peroneal muscular atrophy
57716	PRX	H00264	Peroneal muscular atrophy
7879	RAB7A	H00264	Peroneal muscular atrophy
78997	GDAP1L1	H00264	Peroneal muscular atrophy
79628	SH3TC2	H00264	Peroneal muscular atrophy
81846	SBF2	H00264	Peroneal muscular atrophy
81857	MED25	H00264	Peroneal muscular atrophy
8565	YARS	H00264	Peroneal muscular atrophy
8898	MTMR2	H00264	Peroneal muscular atrophy
9516	LITAF	H00264	Peroneal muscular atrophy
9896	FIG4	H00264	Peroneal muscular atrophy
9927	MFN2	H00264	Peroneal muscular atrophy
10908	PNPLA6	H00266	Hereditary spastic paraplegia (SPG)
118813	ZFYVE27	H00266	Hereditary spastic paraplegia (SPG)
123606	NIPA1	H00266	Hereditary spastic paraplegia (SPG)
23111	SPG20	H00266	Hereditary spastic paraplegia (SPG)
23503	ZFYVE26	H00266	Hereditary spastic paraplegia (SPG)
26580	BSCL2	H00266	Hereditary spastic paraplegia (SPG)
3329	HSPD1	H00266	Hereditary spastic paraplegia (SPG)
3798	KIF5A	H00266	Hereditary spastic paraplegia (SPG)
3897	L1CAM	H00266	Hereditary spastic paraplegia (SPG)
51062	ATL1	H00266	Hereditary spastic paraplegia (SPG)
51324	SPG21	H00266	Hereditary spastic paraplegia (SPG)
5354	PLP1	H00266	Hereditary spastic paraplegia (SPG)
57165	GJC2	H00266	Hereditary spastic paraplegia (SPG)
65055	REEP1	H00266	Hereditary spastic paraplegia (SPG)
6683	SPAST	H00266	Hereditary spastic paraplegia (SPG)
6687	SPG7	H00266	Hereditary spastic paraplegia (SPG)
80208	SPG11	H00266	Hereditary spastic paraplegia (SPG)
9197	SLC33A1	H00266	Hereditary spastic paraplegia (SPG)
9420	CYP7B1	H00266	Hereditary spastic paraplegia (SPG)
9897	KIAA0196	H00266	Hereditary spastic paraplegia (SPG)
9907	AP5Z1	H00266	Hereditary spastic paraplegia (SPG)
2736	GLI2	H00267	Holoprosencephaly (HPE)
5727	PTCH1	H00267	Holoprosencephaly (HPE)
6469	SHH	H00267	Holoprosencephaly (HPE)
6496	SIX3	H00267	Holoprosencephaly (HPE)
7050	TGIF1	H00267	Holoprosencephaly (HPE)
7546	ZIC2	H00267	Holoprosencephaly (HPE)
1641	DCX	H00268	Miller-Dieker syndrome (MDLS)
170302	ARX	H00268	Miller-Dieker syndrome (MDLS)
5048	PAFAH1B1	H00268	Miller-Dieker syndrome (MDLS)
5649	RELN	H00268	Miller-Dieker syndrome (MDLS)
7531	YWHAE	H00268	Miller-Dieker syndrome (MDLS)
7846	TUBA1A	H00268	Miller-Dieker syndrome (MDLS)
259266	ASPM	H00269	Primary microcephaly (MCPH)
55755	CDK5RAP2	H00269	Primary microcephaly (MCPH)
55835	CENPJ	H00269	Primary microcephaly (MCPH)
6491	STIL	H00269	Primary microcephaly (MCPH)
79648	MCPH1	H00269	Primary microcephaly (MCPH)
9440	MED17	H00269	Primary microcephaly (MCPH)
10564	ARFGEF2	H00270	Periventricular nodular heterotopia (PVNH)
2316	FLNA	H00270	Periventricular nodular heterotopia (PVNH)
22930	RAB3GAP1	H00271	Polymicrogyria with optic nerve hypoplasia
26128	KIAA1279	H00271	Polymicrogyria with optic nerve hypoplasia
27286	SRPX2	H00271	Polymicrogyria with optic nerve hypoplasia
5080	PAX6	H00271	Polymicrogyria with optic nerve hypoplasia
51807	TUBA8	H00271	Polymicrogyria with optic nerve hypoplasia
80781	COL18A1	H00271	Polymicrogyria with optic nerve hypoplasia
8320	EOMES	H00271	Polymicrogyria with optic nerve hypoplasia
9289	GPR56	H00271	Polymicrogyria with optic nerve hypoplasia
285362	SUMF1	H00272	Multiple sulfatase deficiency (MSD)
1513	CTSK	H00273	Pycnodysostosis
1075	CTSC	H00274	Papillon-Lefevre syndrome
1497	CTNS	H00275	Cystinosis
2720	GLB1	H00276	Galactosialidosis
4758	NEU1	H00276	Galactosialidosis
5476	CTSA	H00276	Galactosialidosis
2720	GLB1	H00281	GM1 gangliosidosis
114548	NLRP3	H00282	Chronic infantile neurologic, cutaneous, articular (CINCA) syndrome
91662	NLRP12	H00282	Chronic infantile neurologic, cutaneous, articular (CINCA) syndrome
64127	NOD2	H00285	Blau syndrome
149233	IL23R	H00286	Crohn's disease
55054	ATG16L1	H00286	Crohn's disease
64127	NOD2	H00286	Crohn's disease
6583	SLC22A4	H00286	Crohn's disease
6584	SLC22A5	H00286	Crohn's disease
9966	TNFSF15	H00286	Crohn's disease
9051	PSTPIP1	H00287	Pyogenic sterile arthritis, pyoderma gangrenosum, and acne (PAPA) syndrome
100507436	MICA	H00288	Familial hereditary periodic fever syndromes
4210	MEFV	H00288	Familial hereditary periodic fever syndromes
199713	NLRP7	H00289	Familial biparental hydatidiform
10535	RNASEH2A	H00290	Aicardi-Goutieres Syndrome (AGS)
11277	TREX1	H00290	Aicardi-Goutieres Syndrome (AGS)
25939	SAMHD1	H00290	Aicardi-Goutieres Syndrome (AGS)
79621	RNASEH2B	H00290	Aicardi-Goutieres Syndrome (AGS)
84153	RNASEH2C	H00290	Aicardi-Goutieres Syndrome (AGS)
11277	TREX1	H00291	Chilblain lupus erythematosus (CHLE)
4607	MYBPC3	H00292	Hypertrophic cardiomyopathy (HCM)
4624	MYH6	H00292	Hypertrophic cardiomyopathy (HCM)
4625	MYH7	H00292	Hypertrophic cardiomyopathy (HCM)
4633	MYL2	H00292	Hypertrophic cardiomyopathy (HCM)
4634	MYL3	H00292	Hypertrophic cardiomyopathy (HCM)
51422	PRKAG2	H00292	Hypertrophic cardiomyopathy (HCM)
70	ACTC1	H00292	Hypertrophic cardiomyopathy (HCM)
7134	TNNC1	H00292	Hypertrophic cardiomyopathy (HCM)
7137	TNNI3	H00292	Hypertrophic cardiomyopathy (HCM)
7139	TNNT2	H00292	Hypertrophic cardiomyopathy (HCM)
7168	TPM1	H00292	Hypertrophic cardiomyopathy (HCM)
7273	TTN	H00292	Hypertrophic cardiomyopathy (HCM)
7414	VCL	H00292	Hypertrophic cardiomyopathy (HCM)
8048	CSRP3	H00292	Hypertrophic cardiomyopathy (HCM)
1824	DSC2	H00293	Arrhythmogenic right ventricular cardiomyopathy (ARVC)
1829	DSG2	H00293	Arrhythmogenic right ventricular cardiomyopathy (ARVC)
1832	DSP	H00293	Arrhythmogenic right ventricular cardiomyopathy (ARVC)
3728	JUP	H00293	Arrhythmogenic right ventricular cardiomyopathy (ARVC)
5318	PKP2	H00293	Arrhythmogenic right ventricular cardiomyopathy (ARVC)
6262	RYR2	H00293	Arrhythmogenic right ventricular cardiomyopathy (ARVC)
7043	TGFB3	H00293	Arrhythmogenic right ventricular cardiomyopathy (ARVC)
79188	TMEM43	H00293	Arrhythmogenic right ventricular cardiomyopathy (ARVC)
10060	ABCC9	H00294	Dilated cardiomyopathy (DCM)
11155	LDB3	H00294	Dilated cardiomyopathy (DCM)
1674	DES	H00294	Dilated cardiomyopathy (DCM)
1756	DMD	H00294	Dilated cardiomyopathy (DCM)
2070	EYA4	H00294	Dilated cardiomyopathy (DCM)
2218	FKTN	H00294	Dilated cardiomyopathy (DCM)
282996	RBM20	H00294	Dilated cardiomyopathy (DCM)
3113	HLA-DPA1	H00294	Dilated cardiomyopathy (DCM)
3115	HLA-DPB1	H00294	Dilated cardiomyopathy (DCM)
3117	HLA-DQA1	H00294	Dilated cardiomyopathy (DCM)
3119	HLA-DQB1	H00294	Dilated cardiomyopathy (DCM)
3123	HLA-DRB1	H00294	Dilated cardiomyopathy (DCM)
4000	LMNA	H00294	Dilated cardiomyopathy (DCM)
4607	MYBPC3	H00294	Dilated cardiomyopathy (DCM)
4624	MYH6	H00294	Dilated cardiomyopathy (DCM)
4625	MYH7	H00294	Dilated cardiomyopathy (DCM)
5350	PLN	H00294	Dilated cardiomyopathy (DCM)
5663	PSEN1	H00294	Dilated cardiomyopathy (DCM)
5664	PSEN2	H00294	Dilated cardiomyopathy (DCM)
6331	SCN5A	H00294	Dilated cardiomyopathy (DCM)
6389	SDHA	H00294	Dilated cardiomyopathy (DCM)
6444	SGCD	H00294	Dilated cardiomyopathy (DCM)
6901	TAZ	H00294	Dilated cardiomyopathy (DCM)
70	ACTC1	H00294	Dilated cardiomyopathy (DCM)
7112	TMPO	H00294	Dilated cardiomyopathy (DCM)
7134	TNNC1	H00294	Dilated cardiomyopathy (DCM)
7137	TNNI3	H00294	Dilated cardiomyopathy (DCM)
7139	TNNT2	H00294	Dilated cardiomyopathy (DCM)
7168	TPM1	H00294	Dilated cardiomyopathy (DCM)
7273	TTN	H00294	Dilated cardiomyopathy (DCM)
7414	VCL	H00294	Dilated cardiomyopathy (DCM)
8048	CSRP3	H00294	Dilated cardiomyopathy (DCM)
8557	TCAP	H00294	Dilated cardiomyopathy (DCM)
88	ACTN2	H00294	Dilated cardiomyopathy (DCM)
91624	NEXN	H00294	Dilated cardiomyopathy (DCM)
3119	HLA-DQB1	H00295	Viral myocarditis
641	BLM	H00296	Rothmund-Thomson syndrome
7486	WRN	H00296	Rothmund-Thomson syndrome
9401	RECQL4	H00296	Rothmund-Thomson syndrome
3119	HLA-DQB1	H00342	Tuberculosis
3123	HLA-DRB1	H00342	Tuberculosis
3459	IFNGR1	H00342	Tuberculosis
3460	IFNGR2	H00342	Tuberculosis
4153	MBL2	H00342	Tuberculosis
6556	SLC11A1	H00342	Tuberculosis
7421	VDR	H00342	Tuberculosis
3105	HLA-A	H00344	Hansen disease
3106	HLA-B	H00344	Hansen disease
3107	HLA-C	H00344	Hansen disease
3133	HLA-E	H00344	Hansen disease
3134	HLA-F	H00344	Hansen disease
3135	HLA-G	H00344	Hansen disease
4049	LTA	H00344	Hansen disease
5071	PARK2	H00344	Hansen disease
7096	TLR1	H00344	Hansen disease
7097	TLR2	H00344	Hansen disease
112744	IL17F	H00363	Candidiasis
23765	IL17RA	H00363	Candidiasis
6772	STAT1	H00363	Candidiasis
1161	ERCC8	H00403	XFE progeroid syndrome
1642	DDB1	H00403	XFE progeroid syndrome
1643	DDB2	H00403	XFE progeroid syndrome
2067	ERCC1	H00403	XFE progeroid syndrome
2068	ERCC2	H00403	XFE progeroid syndrome
2071	ERCC3	H00403	XFE progeroid syndrome
2072	ERCC4	H00403	XFE progeroid syndrome
2073	ERCC5	H00403	XFE progeroid syndrome
2074	ERCC6	H00403	XFE progeroid syndrome
404672	GTF2H5	H00403	XFE progeroid syndrome
5429	POLH	H00403	XFE progeroid syndrome
7507	XPA	H00403	XFE progeroid syndrome
7508	XPC	H00403	XFE progeroid syndrome
23600	AMACR	H00407	Hypercholanemia
3295	HSD17B4	H00407	Hypercholanemia
51	ACOX1	H00407	Hypercholanemia
570	BAAT	H00407	Hypercholanemia
6342	SCP2	H00407	Hypercholanemia
10019	SH2B3	H00408	Type I diabetes mellitus
10666	CD226	H00408	Type I diabetes mellitus
114904	C1QTNF6	H00408	Type I diabetes mellitus
1493	CTLA4	H00408	Type I diabetes mellitus
1512	CTSH	H00408	Type I diabetes mellitus
1594	CYP27B1	H00408	Type I diabetes mellitus
2065	ERBB3	H00408	Type I diabetes mellitus
23274	CLEC16A	H00408	Type I diabetes mellitus
26191	PTPN22	H00408	Type I diabetes mellitus
3117	HLA-DQA1	H00408	Type I diabetes mellitus
3119	HLA-DQB1	H00408	Type I diabetes mellitus
3123	HLA-DRB1	H00408	Type I diabetes mellitus
3558	IL2	H00408	Type I diabetes mellitus
3559	IL2RA	H00408	Type I diabetes mellitus
3630	INS	H00408	Type I diabetes mellitus
3710	ITPR3	H00408	Type I diabetes mellitus
5588	PRKCQ	H00408	Type I diabetes mellitus
5771	PTPN2	H00408	Type I diabetes mellitus
59067	IL21	H00408	Type I diabetes mellitus
60468	BACH2	H00408	Type I diabetes mellitus
64135	IFIH1	H00408	Type I diabetes mellitus
80018	NAA25	H00408	Type I diabetes mellitus
1029	CDKN2A	H00409	Type II diabetes mellitus
1030	CDKN2B	H00409	Type II diabetes mellitus
10644	IGF2BP2	H00409	Type II diabetes mellitus
11132	CAPN10	H00409	Type II diabetes mellitus
169026	SLC30A8	H00409	Type II diabetes mellitus
221895	JAZF1	H00409	Type II diabetes mellitus
3087	HHEX	H00409	Type II diabetes mellitus
3767	KCNJ11	H00409	Type II diabetes mellitus
3784	KCNQ1	H00409	Type II diabetes mellitus
4544	MTNR1B	H00409	Type II diabetes mellitus
4853	NOTCH2	H00409	Type II diabetes mellitus
5167	ENPP1	H00409	Type II diabetes mellitus
5468	PPARG	H00409	Type II diabetes mellitus
54901	CDKAL1	H00409	Type II diabetes mellitus
56999	ADAMTS9	H00409	Type II diabetes mellitus
6928	HNF1B	H00409	Type II diabetes mellitus
6934	TCF7L2	H00409	Type II diabetes mellitus
7466	WFS1	H00409	Type II diabetes mellitus
79068	FTO	H00409	Type II diabetes mellitus
1056	CEL	H00410	Maturity onset diabetes of the young (MODY)
2645	GCK	H00410	Maturity onset diabetes of the young (MODY)
3172	HNF4A	H00410	Maturity onset diabetes of the young (MODY)
3630	INS	H00410	Maturity onset diabetes of the young (MODY)
3651	PDX1	H00410	Maturity onset diabetes of the young (MODY)
4760	NEUROD1	H00410	Maturity onset diabetes of the young (MODY)
5078	PAX4	H00410	Maturity onset diabetes of the young (MODY)
640	BLK	H00410	Maturity onset diabetes of the young (MODY)
6927	HNF1A	H00410	Maturity onset diabetes of the young (MODY)
6928	HNF1B	H00410	Maturity onset diabetes of the young (MODY)
8462	KLF11	H00410	Maturity onset diabetes of the young (MODY)
7840	ALMS1	H00417	Alstrom syndrome (AS)
123016	TTC8	H00418	Bardet-Biedl syndrome (BBS)
129880	BBS5	H00418	Bardet-Biedl syndrome (BBS)
166379	BBS12	H00418	Bardet-Biedl syndrome (BBS)
22954	TRIM32	H00418	Bardet-Biedl syndrome (BBS)
27241	BBS9	H00418	Bardet-Biedl syndrome (BBS)
54903	MKS1	H00418	Bardet-Biedl syndrome (BBS)
55212	BBS7	H00418	Bardet-Biedl syndrome (BBS)
582	BBS1	H00418	Bardet-Biedl syndrome (BBS)
583	BBS2	H00418	Bardet-Biedl syndrome (BBS)
585	BBS4	H00418	Bardet-Biedl syndrome (BBS)
79738	BBS10	H00418	Bardet-Biedl syndrome (BBS)
80184	CEP290	H00418	Bardet-Biedl syndrome (BBS)
8195	MKKS	H00418	Bardet-Biedl syndrome (BBS)
84100	ARL6	H00418	Bardet-Biedl syndrome (BBS)
10555	AGPAT2	H00419	Congenital generalized lipodystrophy (CGL)
26580	BSCL2	H00419	Congenital generalized lipodystrophy (CGL)
284119	PTRF	H00419	Congenital generalized lipodystrophy (CGL)
857	CAV1	H00419	Congenital generalized lipodystrophy (CGL)
208	AKT2	H00420	AKT2 associated lipodystrophy
4000	LMNA	H00420	AKT2 associated lipodystrophy
5468	PPARG	H00420	AKT2 associated lipodystrophy
84823	LMNB2	H00420	AKT2 associated lipodystrophy
50617	ATP6V0A4	H00428	Distal renal tubular acidosis (RTA type 1)
525	ATP6V1B1	H00428	Distal renal tubular acidosis (RTA type 1)
6521	SLC4A1	H00428	Distal renal tubular acidosis (RTA type 1)
8671	SLC4A4	H00429	Proximal renal tubular acidosis (RTA type 2)
90	ACVR1	H00430	Fibrodysplasia ossificans progressiva (FOP)
1291	COL6A1	H00431	Ossification of the posterior longitudinal ligament of spine (OPLL)
1302	COL11A2	H00431	Ossification of the posterior longitudinal ligament of spine (OPLL)
5167	ENPP1	H00431	Ossification of the posterior longitudinal ligament of spine (OPLL)
7043	TGFB3	H00431	Ossification of the posterior longitudinal ligament of spine (OPLL)
1834	DSPP	H00432	Dentinogenesis imperfecta, types II and III
6910	TBX5	H00433	Holt-Oram syndrome
7040	TGFB1	H00434	Progressive diaphyseal dysplasia
10312	TCIRG1	H00436	Osteopetrosis, osteoclast poor
1186	CLCN7	H00436	Osteopetrosis, osteoclast poor
28962	OSTM1	H00436	Osteopetrosis, osteoclast poor
4041	LRP5	H00436	Osteopetrosis, osteoclast poor
440456	PLEKHM1P	H00436	Osteopetrosis, osteoclast poor
760	CA2	H00436	Osteopetrosis, osteoclast poor
8600	TNFSF11	H00436	Osteopetrosis, osteoclast poor
8792	TNFRSF11A	H00436	Osteopetrosis, osteoclast poor
4982	TNFRSF11B	H00437	Juvenile Paget's disease (JPD)
8792	TNFRSF11A	H00437	Juvenile Paget's disease (JPD)
8878	SQSTM1	H00437	Juvenile Paget's disease (JPD)
54209	TREM2	H00438	Nasu-Hakola disease
7305	TYROBP	H00438	Nasu-Hakola disease
51119	SBDS	H00439	Shwachman-Diamond syndrome (SDS)
2290	FOXG1	H00440	Rett syndrome
4204	MECP2	H00440	Rett syndrome
2778	GNAS	H00441	Progressive osseous heteroplasia (POH)
6662	SOX9	H00442	Campomelic dysplasia (CD)
2260	FGFR1	H00443	Osteoglophonic dwarfism (OGD)
139285	AMER1	H00444	Osteopathia striata with cranial sclerosis
1280	COL2A1	H00445	Osteoarthritis with mild chondrodysplasia
5077	PAX3	H00446	Craniofacial-deafness-hand syndrome
3930	LBR	H00447	Greenberg dysplasia
176	ACAN	H00448	Osteochondritis dissecans, short stature, and early-onset osteoarthritis
2697	GJA1	H00449	Oculodentodigital dysplasia
4041	LRP5	H00450	Osteopetrosis, autosomal dominant 1 (OPTA1)
4041	LRP5	H00451	Osteoporosis-pseudoglioma syndrome (OPPG)
23592	LEMD3	H00452	Melorheostosis
147912	SIX5	H00453	Branchio-oto-renal syndrome (BOR)
2138	EYA1	H00453	Branchio-oto-renal syndrome (BOR)
6495	SIX1	H00453	Branchio-oto-renal syndrome (BOR)
8481	OFD1	H00454	Oral-facial-digital syndrome 1
4671	NAIP	H00455	SMA proximal adult autosomal dominant (SMAPAD)
538	ATP7A	H00455	SMA proximal adult autosomal dominant (SMAPAD)
57449	PLEKHG5	H00455	SMA proximal adult autosomal dominant (SMAPAD)
59341	TRPV4	H00455	SMA proximal adult autosomal dominant (SMAPAD)
6606	SMN1	H00455	SMA proximal adult autosomal dominant (SMAPAD)
6607	SMN2	H00455	SMA proximal adult autosomal dominant (SMAPAD)
7317	UBA1	H00455	SMA proximal adult autosomal dominant (SMAPAD)
9217	VAPB	H00455	SMA proximal adult autosomal dominant (SMAPAD)
2316	FLNA	H00456	Frontometaphyseal dysplasia
3248	HPGD	H00457	Primary hypertrophic osteoarthropathy (PHO)
1947	EFNB1	H00458	Baller-Gerold syndrome
2260	FGFR1	H00458	Baller-Gerold syndrome
2261	FGFR3	H00458	Baller-Gerold syndrome
2263	FGFR2	H00458	Baller-Gerold syndrome
3845	KRAS	H00458	Baller-Gerold syndrome
4488	MSX2	H00458	Baller-Gerold syndrome
51715	RAB23	H00458	Baller-Gerold syndrome
5447	POR	H00458	Baller-Gerold syndrome
7291	TWIST1	H00458	Baller-Gerold syndrome
9401	RECQL4	H00458	Baller-Gerold syndrome
3239	HOXD13	H00459	Synpolydactyly
3209	HOXA13	H00460	Hand-foot-genital syndrome
2317	FLNB	H00461	Larsen syndrome
3977	LIFR	H00462	Stuve-Wiedemann syndrome
3110	MNX1	H00463	Currarino syndrome
4010	LMX1B	H00464	Ear-patella-short statute syndrome
4998	ORC1	H00464	Ear-patella-short statute syndrome
5000	ORC4	H00464	Ear-patella-short statute syndrome
81620	CDT1	H00464	Ear-patella-short statute syndrome
9496	TBX4	H00464	Ear-patella-short statute syndrome
2332	FMR1	H00465	Fragile X tremor_ataxia syndrome (FXTAS)
8200	GDF5	H00466	Acromesomelic dysplasia Hunter-Thompson type
8200	GDF5	H00467	DuPan syndrome
658	BMPR1B	H00468	Acromesomelic dysplasia with genital anomalies
1716	DGUOK	H00469	Mitochondrial DNA depletion syndrome (MDS)
1890	TYMP	H00469	Mitochondrial DNA depletion syndrome (MDS)
4358	MPV17	H00469	Mitochondrial DNA depletion syndrome (MDS)
50484	RRM2B	H00469	Mitochondrial DNA depletion syndrome (MDS)
5428	POLG	H00469	Mitochondrial DNA depletion syndrome (MDS)
56652	C10orf2	H00469	Mitochondrial DNA depletion syndrome (MDS)
7084	TK2	H00469	Mitochondrial DNA depletion syndrome (MDS)
8802	SUCLG1	H00469	Mitochondrial DNA depletion syndrome (MDS)
8803	SUCLA2	H00469	Mitochondrial DNA depletion syndrome (MDS)
4882	NPR2	H00470	Acromesomelic dysplasia, Maroteaux type
7480	WNT10B	H00471	Split-hand_foot malformation (SHFM)
8626	TP63	H00471	Split-hand_foot malformation (SHFM)
4313	MMP2	H00472	Torg-Winchester syndrome
10128	LRPPRC	H00473	MPCD
10939	AFG3L2	H00473	MPCD
126328	NDUFA11	H00473	MPCD
1340	COX6B1	H00473	MPCD
1355	COX15	H00473	MPCD
137682	NDUFAF6	H00473	MPCD
22868	FASTKD2	H00473	MPCD
25915	NDUFAF3	H00473	MPCD
26275	HIBCH	H00473	MPCD
27089	UQCRQ	H00473	MPCD
28976	ACAD9	H00473	MPCD
29078	NDUFAF4	H00473	MPCD
3030	HADHA	H00473	MPCD
3033	HADH	H00473	MPCD
374291	NDUFS7	H00473	MPCD
4567	TRNL1	H00473	MPCD
4694	NDUFA1	H00473	MPCD
4719	NDUFS1	H00473	MPCD
4720	NDUFS2	H00473	MPCD
4722	NDUFS3	H00473	MPCD
4723	NDUFV1	H00473	MPCD
4724	NDUFS4	H00473	MPCD
4726	NDUFS6	H00473	MPCD
4728	NDUFS8	H00473	MPCD
4729	NDUFV2	H00473	MPCD
493753	COA5	H00473	MPCD
4976	OPA1	H00473	MPCD
5250	SLC25A3	H00473	MPCD
54902	TTC19	H00473	MPCD
54968	TMEM70	H00473	MPCD
55149	MTPAP	H00473	MPCD
55572	FOXRED1	H00473	MPCD
55687	TRMU	H00473	MPCD
617	BCS1L	H00473	MPCD
6389	SDHA	H00473	MPCD
644096	SDHAF1	H00473	MPCD
6834	SURF1	H00473	MPCD
7381	UQCRB	H00473	MPCD
79133	NDUFAF5	H00473	MPCD
80224	NUBPL	H00473	MPCD
91647	ATPAF2	H00473	MPCD
91942	NDUFAF2	H00473	MPCD
23169	SLC35D1	H00474	Schneckenbecken dysplasia
4488	MSX2	H00475	Enlarged parietal foramina_cranium bifidum
60529	ALX4	H00475	Enlarged parietal foramina_cranium bifidum
1298	COL9A2	H00476	Multiple epiphyseal dysplasia (MED)
1299	COL9A3	H00476	Multiple epiphyseal dysplasia (MED)
1311	COMP	H00476	Multiple epiphyseal dysplasia (MED)
1836	SLC26A2	H00476	Multiple epiphyseal dysplasia (MED)
4148	MATN3	H00476	Multiple epiphyseal dysplasia (MED)
1311	COMP	H00477	Pseudoachondroplasia (PSACH)
4204	MECP2	H00478	Prader-Willi syndrome (PWS)
4692	NDN	H00478	Prader-Willi syndrome (PWS)
6638	SNRPN	H00478	Prader-Willi syndrome (PWS)
6792	CDKL5	H00478	Prader-Willi syndrome (PWS)
7337	UBE3A	H00478	Prader-Willi syndrome (PWS)
1300	COL10A1	H00479	Metaphyseal anadysplasia (MAD)
4318	MMP9	H00479	Metaphyseal anadysplasia (MAD)
4322	MMP13	H00479	Metaphyseal anadysplasia (MAD)
51119	SBDS	H00479	Metaphyseal anadysplasia (MAD)
5745	PTH1R	H00479	Metaphyseal anadysplasia (MAD)
6023	RMRP	H00479	Metaphyseal anadysplasia (MAD)
10084	PQBP1	H00480	Non-syndromic X-linked mental retardation
11141	IL1RAPL1	H00480	Non-syndromic X-linked mental retardation
170302	ARX	H00480	Non-syndromic X-linked mental retardation
1741	DLG3	H00480	Non-syndromic X-linked mental retardation
186	AGTR2	H00480	Non-syndromic X-linked mental retardation
2182	ACSL4	H00480	Non-syndromic X-linked mental retardation
23096	IQSEC2	H00480	Non-syndromic X-linked mental retardation
2334	AFF2	H00480	Non-syndromic X-linked mental retardation
24140	FTSJ1	H00480	Non-syndromic X-linked mental retardation
2664	GDI1	H00480	Non-syndromic X-linked mental retardation
3028	HSD17B10	H00480	Non-syndromic X-linked mental retardation
347344	ZNF81	H00480	Non-syndromic X-linked mental retardation
4204	MECP2	H00480	Non-syndromic X-linked mental retardation
5063	PAK3	H00480	Non-syndromic X-linked mental retardation
546	ATRX	H00480	Non-syndromic X-linked mental retardation
57502	NLGN4X	H00480	Non-syndromic X-linked mental retardation
6197	RPS6KA3	H00480	Non-syndromic X-linked mental retardation
6535	SLC6A8	H00480	Non-syndromic X-linked mental retardation
7102	TSPAN7	H00480	Non-syndromic X-linked mental retardation
7592	ZNF41	H00480	Non-syndromic X-linked mental retardation
84061	MAGT1	H00480	Non-syndromic X-linked mental retardation
9459	ARHGEF6	H00480	Non-syndromic X-linked mental retardation
1406	CRX	H00481	Retinal cone dystrophy (RCD)
169522	KCNV2	H00481	Retinal cone dystrophy (RCD)
22999	RIMS1	H00481	Retinal cone dystrophy (RCD)
24	ABCA4	H00481	Retinal cone dystrophy (RCD)
2978	GUCA1A	H00481	Retinal cone dystrophy (RCD)
3000	GUCY2D	H00481	Retinal cone dystrophy (RCD)
5146	PDE6C	H00481	Retinal cone dystrophy (RCD)
5149	PDE6H	H00481	Retinal cone dystrophy (RCD)
57096	RPGRIP1	H00481	Retinal cone dystrophy (RCD)
6103	RPGR	H00481	Retinal cone dystrophy (RCD)
64218	SEMA4A	H00481	Retinal cone dystrophy (RCD)
778	CACNA1F	H00481	Retinal cone dystrophy (RCD)
83394	PITPNM3	H00481	Retinal cone dystrophy (RCD)
84839	RAX2	H00481	Retinal cone dystrophy (RCD)
8754	ADAM9	H00481	Retinal cone dystrophy (RCD)
8842	PROM1	H00481	Retinal cone dystrophy (RCD)
92211	CDHR1	H00481	Retinal cone dystrophy (RCD)
93589	CACNA2D4	H00481	Retinal cone dystrophy (RCD)
3239	HOXD13	H00482	type E
3549	IHH	H00482	type E
4920	ROR2	H00482	type E
658	BMPR1B	H00482	type E
9241	NOG	H00482	type E
8200	GDF5	H00483	Angel shaped phalangoepiphyseal dysplasia (ASPED)
2254	FGF9	H00484	Multiple synostosis syndrome
8200	GDF5	H00484	Multiple synostosis syndrome
9241	NOG	H00484	Multiple synostosis syndrome
4920	ROR2	H00485	Robinow syndrome
50964	SOST	H00486	Endosteal hyperostosis, van Buchem type
1747	DLX3	H00487	Trichodentoosseous dysplasia
6916	TBXAS1	H00490	Diaphyseal dysplasia with anemia (Ghosal)
56172	ANKH	H00491	Craniometaphyseal dysplasia
6473	SHOX	H00492	Leri-Weill syndrome
10082	GPC6	H00493	Multiple exostoses
2131	EXT1	H00493	Multiple exostoses
2132	EXT2	H00493	Multiple exostoses
2719	GPC3	H00493	Multiple exostoses
3339	HSPG2	H00493	Multiple exostoses
124583	CANT1	H00494	Desbuquois syndrome
5745	PTH1R	H00495	Eiken dysplasia
50814	NSDHL	H00496	Congenital hemidysplasia with ichthyosiform nevus and limb defects (CHILD)
6452	SH3BP2	H00497	Cherubism
203859	ANO5	H00498	Gnathodiaphyseal dysplasia
2317	FLNB	H00499	Spondylocarpotarsal synostosis syndrome
4256	MGP	H00500	Keutel syndrome
2778	GNAS	H00501	Albright hereditary osteodystrophy
2737	GLI3	H00502	Pallister-Hall syndrome
132884	EVC2	H00503	Weyers acrodental dysostosis
2121	EVC	H00503	Weyers acrodental dysostosis
1387	CREBBP	H00504	Rubinstein-Taybi syndrome
2033	EP300	H00504	Rubinstein-Taybi syndrome
2261	FGFR3	H00505	Severe achondroplasia with developmental delay and acanthosis nigricans (SADDAN)
10491	CRTAP	H00506	Osteogenesis imperfecta
1277	COL1A1	H00506	Osteogenesis imperfecta
1278	COL1A2	H00506	Osteogenesis imperfecta
5479	PPIB	H00506	Osteogenesis imperfecta
64175	LEPRE1	H00506	Osteogenesis imperfecta
1736	DKC1	H00507	Autosomal recessive dyskeratosis congenita (DKCB1)
55505	NOP10	H00507	Autosomal recessive dyskeratosis congenita (DKCB1)
55651	NHP2	H00507	Autosomal recessive dyskeratosis congenita (DKCB1)
7012	TERC	H00507	Autosomal recessive dyskeratosis congenita (DKCB1)
5745	PTH1R	H00508	Blomstrand chondrodysplasia
23363	OBSL1	H00509	3M syndrome
9820	CUL7	H00509	3M syndrome
4613	MYCN	H00510	Feingold syndrome
4750	NEK1	H00511	Short rib-polydactyly syndrome
79659	DYNC2H1	H00511	Short rib-polydactyly syndrome
169792	GLIS3	H00512	Permanent neonatal diabetes mellitus (PNDM)
256297	PTF1A	H00512	Permanent neonatal diabetes mellitus (PNDM)
2645	GCK	H00512	Permanent neonatal diabetes mellitus (PNDM)
3630	INS	H00512	Permanent neonatal diabetes mellitus (PNDM)
3651	PDX1	H00512	Permanent neonatal diabetes mellitus (PNDM)
3767	KCNJ11	H00512	Permanent neonatal diabetes mellitus (PNDM)
50943	FOXP3	H00512	Permanent neonatal diabetes mellitus (PNDM)
6833	ABCC8	H00512	Permanent neonatal diabetes mellitus (PNDM)
9451	EIF2AK3	H00512	Permanent neonatal diabetes mellitus (PNDM)
346171	ZFP57	H00513	Transient neonatal diabetes mellitus (TNDM)
3767	KCNJ11	H00513	Transient neonatal diabetes mellitus (TNDM)
5325	PLAGL1	H00513	Transient neonatal diabetes mellitus (TNDM)
57061	HYMAI	H00513	Transient neonatal diabetes mellitus (TNDM)
6833	ABCC8	H00513	Transient neonatal diabetes mellitus (TNDM)
5352	PLOD2	H00514	Bruck syndrome
60681	FKBP10	H00514	Bruck syndrome
1836	SLC26A2	H00515	Diastrophic dysplasia (DTD)
2052	EPHX1	H00516	Cleft palate
2260	FGFR1	H00516	Cleft palate
2952	GSTT1	H00516	Cleft palate
3664	IRF6	H00516	Cleft palate
4487	MSX1	H00516	Cleft palate
4524	MTHFR	H00516	Cleft palate
50945	TBX22	H00516	Cleft palate
5818	PVRL1	H00516	Cleft palate
5914	RARA	H00516	Cleft palate
652	BMP4	H00516	Cleft palate
7039	TGFA	H00516	Cleft palate
7043	TGFB3	H00516	Cleft palate
7341	SUMO1	H00516	Cleft palate
8626	TP63	H00516	Cleft palate
10683	DLL3	H00517	Spondylocostal dysostosis (SCD)
145873	MESP2	H00517	Spondylocostal dysostosis (SCD)
3955	LFNG	H00517	Spondylocostal dysostosis (SCD)
84667	HES7	H00517	Spondylocostal dysostosis (SCD)
6023	RMRP	H00518	Metaphyseal dysplasia without hypotrichosis (MDWH)
1301	COL11A1	H00519	Weissenbacher-Zweymuller syndrome
1302	COL11A2	H00519	Weissenbacher-Zweymuller syndrome
1280	COL2A1	H00520	Czech dysplasia
860	RUNX2	H00521	Cleidocranial dysplasia
59341	TRPV4	H00522	Parastremmatic dysplasia
161742	SPRED1	H00523	Watson syndrome
3265	HRAS	H00523	Watson syndrome
369	ARAF	H00523	Watson syndrome
3845	KRAS	H00523	Watson syndrome
4763	NF1	H00523	Watson syndrome
4771	NF2	H00523	Watson syndrome
4893	NRAS	H00523	Watson syndrome
5604	MAP2K1	H00523	Watson syndrome
5605	MAP2K2	H00523	Watson syndrome
5781	PTPN11	H00523	Watson syndrome
6654	SOS1	H00523	Watson syndrome
673	BRAF	H00523	Watson syndrome
8036	SHOC2	H00523	Watson syndrome
867	CBL	H00523	Watson syndrome
59341	TRPV4	H00524	Hereditary motor and sensory neuropathy type IIC (HMSN IIC)
1374	CPT1A	H00525	Systemic primary carnitine deficiency (CDSP)
1376	CPT2	H00525	Systemic primary carnitine deficiency (CDSP)
3030	HADHA	H00525	Systemic primary carnitine deficiency (CDSP)
3032	HADHB	H00525	Systemic primary carnitine deficiency (CDSP)
34	ACADM	H00525	Systemic primary carnitine deficiency (CDSP)
35	ACADS	H00525	Systemic primary carnitine deficiency (CDSP)
36	ACADSB	H00525	Systemic primary carnitine deficiency (CDSP)
37	ACADVL	H00525	Systemic primary carnitine deficiency (CDSP)
6584	SLC22A5	H00525	Systemic primary carnitine deficiency (CDSP)
788	SLC25A20	H00525	Systemic primary carnitine deficiency (CDSP)
10216	PRG4	H00526	Camptodactyly-arthropathy-coxa vara-pericarditis syndrome
10002	NR2E3	H00527	Retinitis pigmentosa (RP)
10210	TOPORS	H00527	Retinitis pigmentosa (RP)
10461	MERTK	H00527	Retinitis pigmentosa (RP)
10594	PRPF8	H00527	Retinitis pigmentosa (RP)
1258	CNGB1	H00527	Retinitis pigmentosa (RP)
1259	CNGA1	H00527	Retinitis pigmentosa (RP)
130557	ZNF513	H00527	Retinitis pigmentosa (RP)
23020	SNRNP200	H00527	Retinitis pigmentosa (RP)
23418	CRB1	H00527	Retinitis pigmentosa (RP)
24	ABCA4	H00527	Retinitis pigmentosa (RP)
25794	FSCN2	H00527	Retinitis pigmentosa (RP)
26121	PRPF31	H00527	Retinitis pigmentosa (RP)
2979	GUCA1B	H00527	Retinitis pigmentosa (RP)
3420	IDH3B	H00527	Retinitis pigmentosa (RP)
346007	EYS	H00527	Retinitis pigmentosa (RP)
3614	IMPDH1	H00527	Retinitis pigmentosa (RP)
375298	CERKL	H00527	Retinitis pigmentosa (RP)
388939	C2orf71	H00527	Retinitis pigmentosa (RP)
4901	NRL	H00527	Retinitis pigmentosa (RP)
50939	IMPG2	H00527	Retinitis pigmentosa (RP)
5145	PDE6A	H00527	Retinitis pigmentosa (RP)
5148	PDE6G	H00527	Retinitis pigmentosa (RP)
5158	PDE6B	H00527	Retinitis pigmentosa (RP)
55812	SPATA7	H00527	Retinitis pigmentosa (RP)
55975	KLHL7	H00527	Retinitis pigmentosa (RP)
5961	PRPH2	H00527	Retinitis pigmentosa (RP)
5995	RGR	H00527	Retinitis pigmentosa (RP)
6010	RHO	H00527	Retinitis pigmentosa (RP)
6017	RLBP1	H00527	Retinitis pigmentosa (RP)
6100	RP9	H00527	Retinitis pigmentosa (RP)
6101	RP1	H00527	Retinitis pigmentosa (RP)
6102	RP2	H00527	Retinitis pigmentosa (RP)
6103	RPGR	H00527	Retinitis pigmentosa (RP)
6121	RPE65	H00527	Retinitis pigmentosa (RP)
6295	SAG	H00527	Retinitis pigmentosa (RP)
64218	SEMA4A	H00527	Retinitis pigmentosa (RP)
7287	TULP1	H00527	Retinitis pigmentosa (RP)
7399	USH2A	H00527	Retinitis pigmentosa (RP)
7439	BEST1	H00527	Retinitis pigmentosa (RP)
762	CA4	H00527	Retinitis pigmentosa (RP)
768206	PRCD	H00527	Retinitis pigmentosa (RP)
84100	ARL6	H00527	Retinitis pigmentosa (RP)
84140	FAM161A	H00527	Retinitis pigmentosa (RP)
8842	PROM1	H00527	Retinitis pigmentosa (RP)
9129	PRPF3	H00527	Retinitis pigmentosa (RP)
9227	LRAT	H00527	Retinitis pigmentosa (RP)
257	ALX3	H00528	Frontonasal dysplasia
60529	ALX4	H00528	Frontonasal dysplasia
8092	ALX1	H00528	Frontonasal dysplasia
55764	IFT122	H00529	Cranioectodermal dysplasia
57539	WDR35	H00529	Cranioectodermal dysplasia
200894	ARL13B	H00530	Joubert syndrome
23322	RPGRIP1L	H00530	Joubert syndrome
4867	NPHP1	H00530	Joubert syndrome
51259	TMEM216	H00530	Joubert syndrome
54806	AHI1	H00530	Joubert syndrome
56623	INPP5E	H00530	Joubert syndrome
57545	CC2D2A	H00530	Joubert syndrome
80184	CEP290	H00530	Joubert syndrome
8481	OFD1	H00530	Joubert syndrome
91147	TMEM67	H00530	Joubert syndrome
11146	GLMN	H00531	Glomuvenous malformation
7010	TEK	H00531	Glomuvenous malformation
5921	RASA1	H00532	Arteriovenous fistula (AVF)
2022	ENG	H00533	Hereditary hemorrhagic telangiectasia (HHT)
4089	SMAD4	H00533	Hereditary hemorrhagic telangiectasia (HHT)
94	ACVRL1	H00533	Hereditary hemorrhagic telangiectasia (HHT)
11235	PDCD10	H00534	Cerebral cavernous malformation
83605	CCM2	H00534	Cerebral cavernous malformation
889	KRIT1	H00534	Cerebral cavernous malformation
147372	CCBE1	H00535	Hennekam lymphangiectasia-lymphedema syndrome (HLLS)
2303	FOXC2	H00535	Hennekam lymphangiectasia-lymphedema syndrome (HLLS)
2324	FLT4	H00535	Hennekam lymphangiectasia-lymphedema syndrome (HLLS)
54345	SOX18	H00535	Hennekam lymphangiectasia-lymphedema syndrome (HLLS)
4854	NOTCH3	H00536	Cerebral autosomal dominant arteriopathy with subcortical infarcts and leucoencephalopathy (CADASIL)
261734	NPHP4	H00537	Medullary cystic kidney disease 2 (MSKD2)
27031	NPHP3	H00537	Medullary cystic kidney disease 2 (MSKD2)
27130	INVS	H00537	Medullary cystic kidney disease 2 (MSKD2)
284086	NEK8	H00537	Medullary cystic kidney disease 2 (MSKD2)
4867	NPHP1	H00537	Medullary cystic kidney disease 2 (MSKD2)
63929	XPNPEP3	H00537	Medullary cystic kidney disease 2 (MSKD2)
7369	UMOD	H00537	Medullary cystic kidney disease 2 (MSKD2)
84662	GLIS2	H00537	Medullary cystic kidney disease 2 (MSKD2)
91147	TMEM67	H00537	Medullary cystic kidney disease 2 (MSKD2)
261734	NPHP4	H00538	Senior-Loken syndrome
27031	NPHP3	H00538	Senior-Loken syndrome
4867	NPHP1	H00538	Senior-Loken syndrome
80184	CEP290	H00538	Senior-Loken syndrome
9657	IQCB1	H00538	Senior-Loken syndrome
207	AKT1	H00539	Proteus-like syndrome
8517	IKBKG	H00540	Ectodermal dysplasia, anhidrotic, with immunodeficiency, osteopetrosis, and lymphedema
5972	REN	H00541	Glomerulocystic kidney disease
6928	HNF1B	H00541	Glomerulocystic kidney disease
7369	UMOD	H00541	Glomerulocystic kidney disease
5310	PKD1	H00542	Polycystic kidney disease
5311	PKD2	H00542	Polycystic kidney disease
5314	PKHD1	H00542	Polycystic kidney disease
27031	NPHP3	H00543	Renal-hepatic-pancreatic dysplasia
5015	OTX2	H00544	Septo-optic dysplasia
6657	SOX2	H00544	Septo-optic dysplasia
6658	SOX3	H00544	Septo-optic dysplasia
8820	HESX1	H00544	Septo-optic dysplasia
11231	SEC63	H00545	Polycystic liver disease
5589	PRKCSH	H00545	Polycystic liver disease
1482	NKX2-5	H00546	Atrial septal defect
2626	GATA4	H00546	Atrial septal defect
4624	MYH6	H00546	Atrial septal defect
57057	TBX20	H00546	Atrial septal defect
70	ACTC1	H00546	Atrial septal defect
78987	CRELD1	H00547	Atrioventricular canal defect
4128	MAOA	H00548	MAOA deficiency
1482	NKX2-5	H00549	Tetralogy of Fallot
182	JAG1	H00549	Tetralogy of Fallot
23414	ZFPM2	H00549	Tetralogy of Fallot
2657	GDF1	H00549	Tetralogy of Fallot
23389	MED13L	H00550	Transposition of great arteries
182	JAG1	H00551	Alagille syndrome
4853	NOTCH2	H00551	Alagille syndrome
1756	DMD	H00552	Duchenne muscular dystrophy (DMD)
190	NR0B1	H00552	Duchenne muscular dystrophy (DMD)
2710	GK	H00552	Duchenne muscular dystrophy (DMD)
2006	ELN	H00553	Congenital supravalvar aortic stenosis
4851	NOTCH1	H00554	Bicuspid aortic valve
7021	TFAP2B	H00555	Char syndrome
55636	CHD7	H00556	CHARGE syndrome
9723	SEMA3E	H00556	CHARGE syndrome
10516	FBLN5	H00557	Wrinkly skin syndrome
2006	ELN	H00557	Wrinkly skin syndrome
23545	ATP6V0A2	H00557	Wrinkly skin syndrome
30008	EFEMP2	H00557	Wrinkly skin syndrome
538	ATP7A	H00557	Wrinkly skin syndrome
5831	PYCR1	H00558	Geroderma osteodysplasticum
92344	GORAB	H00558	Geroderma osteodysplasticum
595	CCND1	H00559	von Hippel-Lindau syndrome
7428	VHL	H00559	von Hippel-Lindau syndrome
2677	GGCX	H00560	Pseudoxanthoma elasticum-like disorder with multiple coagulation factor deficiency
368	ABCC6	H00560	Pseudoxanthoma elasticum-like disorder with multiple coagulation factor deficiency
10743	RAI1	H00561	Brachydacytly-mental retardation syndrome and Smith-Magenis syndrome
9759	HDAC4	H00561	Brachydacytly-mental retardation syndrome and Smith-Magenis syndrome
1756	DMD	H00562	X-linked dilated cardiomyopathy (XLCM)
4618	MYF6	H00562	X-linked dilated cardiomyopathy (XLCM)
2010	EMD	H00563	Emery-Dreifuss muscular dystrophy
2273	FHL1	H00563	Emery-Dreifuss muscular dystrophy
23224	SYNE2	H00563	Emery-Dreifuss muscular dystrophy
23345	SYNE1	H00563	Emery-Dreifuss muscular dystrophy
4000	LMNA	H00563	Emery-Dreifuss muscular dystrophy
123872	DNAAF1	H00564	Kartagener syndrome
1767	DNAH5	H00564	Kartagener syndrome
221421	RSPH9	H00564	Kartagener syndrome
27019	DNAI1	H00564	Kartagener syndrome
339829	CCDC39	H00564	Kartagener syndrome
345895	RSPH4A	H00564	Kartagener syndrome
51314	NME8	H00564	Kartagener syndrome
55036	CCDC40	H00564	Kartagener syndrome
55172	DNAAF2	H00564	Kartagener syndrome
64446	DNAI2	H00564	Kartagener syndrome
8701	DNAH11	H00564	Kartagener syndrome
6442	SGCA	H00565	Limb-girdle muscular dystrophy (LGMD) 2F
6443	SGCB	H00565	Limb-girdle muscular dystrophy (LGMD) 2F
6444	SGCD	H00565	Limb-girdle muscular dystrophy (LGMD) 2F
6445	SGCG	H00565	Limb-girdle muscular dystrophy (LGMD) 2F
8291	DYSF	H00566	Distal myopathy with anterior tibial onset (DMAT)
859	CAV3	H00567	Hypertrophic cardiomyopathy (HCM)
1760	DMPK	H00568	Myotonic dystrophy (DM)
7555	CNBP	H00568	Myotonic dystrophy (DM)
2245	FGD1	H00569	Faciogenital dysplasia
8085	MLL2	H00570	Kabuki syndrome
197131	UBR1	H00571	Johanson-Blizzard syndrome
157570	ESCO2	H00572	SC phocomelia syndrome
6299	SALL1	H00573	Townes-Brocks syndrome
6197	RPS6KA3	H00574	Coffin-Lowry syndrome (CLS)
1636	ACE	H00575	Renal tubular dysgenesis
183	AGT	H00575	Renal tubular dysgenesis
185	AGTR1	H00575	Renal tubular dysgenesis
5972	REN	H00575	Renal tubular dysgenesis
3913	LAMB2	H00576	Pierson syndrome
10084	PQBP1	H00577	Rolandic epilepsy
10159	ATP6AP2	H00577	Rolandic epilepsy
10479	SLC9A6	H00577	Rolandic epilepsy
116442	RAB39B	H00577	Rolandic epilepsy
158866	ZDHHC15	H00577	Rolandic epilepsy
170302	ARX	H00577	Rolandic epilepsy
2316	FLNA	H00577	Rolandic epilepsy
27286	SRPX2	H00577	Rolandic epilepsy
2892	GRIA3	H00577	Rolandic epilepsy
3897	L1CAM	H00577	Rolandic epilepsy
4983	OPHN1	H00577	Rolandic epilepsy
50814	NSDHL	H00577	Rolandic epilepsy
546	ATRX	H00577	Rolandic epilepsy
57477	SHROOM4	H00577	Rolandic epilepsy
57526	PCDH19	H00577	Rolandic epilepsy
6535	SLC6A8	H00577	Rolandic epilepsy
6853	SYN1	H00577	Rolandic epilepsy
6855	SYP	H00577	Rolandic epilepsy
8242	KDM5C	H00577	Rolandic epilepsy
84295	PHF6	H00577	Rolandic epilepsy
8573	CASK	H00577	Rolandic epilepsy
4627	MYH9	H00578	Fechtner syndrome
1282	COL4A1	H00579	Hereditary angiopathy with nephropathy, aneurysms, and muscle cramps (HANAC)
50485	SMARCAL1	H00580	Schimke immunoosseous dysplasia
1285	COL4A3	H00581	Alport syndrome
1286	COL4A4	H00581	Alport syndrome
1287	COL4A5	H00581	Alport syndrome
1285	COL4A3	H00582	Thin basement membrane nephropathy
1286	COL4A4	H00582	Thin basement membrane nephropathy
4281	MID1	H00583	Opitz-GBBB syndrome
1832	DSP	H00584	Epidermolysis bullosa, lethal acantholytic
3852	KRT5	H00584	Epidermolysis bullosa, lethal acantholytic
3861	KRT14	H00584	Epidermolysis bullosa, lethal acantholytic
3909	LAMA3	H00585	Epidermolysis bullosa simplex, Ogna type (EBS-Ogna)
5339	PLEC	H00585	Epidermolysis bullosa simplex, Ogna type (EBS-Ogna)
1308	COL17A1	H00586	Epidermolysis bullosa, junctional, with pyloric atresia (JEB-PA)
3655	ITGA6	H00586	Epidermolysis bullosa, junctional, with pyloric atresia (JEB-PA)
3691	ITGB4	H00586	Epidermolysis bullosa, junctional, with pyloric atresia (JEB-PA)
3909	LAMA3	H00586	Epidermolysis bullosa, junctional, with pyloric atresia (JEB-PA)
3914	LAMB3	H00586	Epidermolysis bullosa, junctional, with pyloric atresia (JEB-PA)
3918	LAMC2	H00586	Epidermolysis bullosa, junctional, with pyloric atresia (JEB-PA)
1294	COL7A1	H00587	Epidermolysis bullosa, pretibial
55612	FERMT1	H00588	Kindler syndrome
23554	TSPAN12	H00589	Norrie disease (ND)
4041	LRP5	H00589	Norrie disease (ND)
4693	NDP	H00589	Norrie disease (ND)
8322	FZD4	H00589	Norrie disease (ND)
10585	POMT1	H00590	Bethlem myopathy
1291	COL6A1	H00590	Bethlem myopathy
1292	COL6A2	H00590	Bethlem myopathy
1293	COL6A3	H00590	Bethlem myopathy
2218	FKTN	H00590	Bethlem myopathy
29954	POMT2	H00590	Bethlem myopathy
3679	ITGA7	H00590	Bethlem myopathy
3680	ITGA9	H00590	Bethlem myopathy
3908	LAMA2	H00590	Bethlem myopathy
4000	LMNA	H00590	Bethlem myopathy
5339	PLEC	H00590	Bethlem myopathy
55624	POMGNT1	H00590	Bethlem myopathy
57190	SEPN1	H00590	Bethlem myopathy
79147	FKRP	H00590	Bethlem myopathy
9215	LARGE	H00590	Bethlem myopathy
22947	DUX4	H00591	Facioscapulohumeral muscular dystrophy (FSHD)
825	CAPN3	H00592	Limb-girdle muscular dystrophy 2A (LGMD2A)
10585	POMT1	H00593	Limb-girdle muscular dystrophy (LGMD)
1605	DAG1	H00593	Limb-girdle muscular dystrophy (LGMD)
203859	ANO5	H00593	Limb-girdle muscular dystrophy (LGMD)
2218	FKTN	H00593	Limb-girdle muscular dystrophy (LGMD)
22954	TRIM32	H00593	Limb-girdle muscular dystrophy (LGMD)
29954	POMT2	H00593	Limb-girdle muscular dystrophy (LGMD)
4000	LMNA	H00593	Limb-girdle muscular dystrophy (LGMD)
5339	PLEC	H00593	Limb-girdle muscular dystrophy (LGMD)
55624	POMGNT1	H00593	Limb-girdle muscular dystrophy (LGMD)
6442	SGCA	H00593	Limb-girdle muscular dystrophy (LGMD)
6443	SGCB	H00593	Limb-girdle muscular dystrophy (LGMD)
6444	SGCD	H00593	Limb-girdle muscular dystrophy (LGMD)
6445	SGCG	H00593	Limb-girdle muscular dystrophy (LGMD)
79147	FKRP	H00593	Limb-girdle muscular dystrophy (LGMD)
825	CAPN3	H00593	Limb-girdle muscular dystrophy (LGMD)
8291	DYSF	H00593	Limb-girdle muscular dystrophy (LGMD)
8557	TCAP	H00593	Limb-girdle muscular dystrophy (LGMD)
859	CAV3	H00593	Limb-girdle muscular dystrophy (LGMD)
9499	MYOT	H00593	Limb-girdle muscular dystrophy (LGMD)
10020	GNE	H00594	Distal myopathy 3 (MPD2, VCPDM)
11155	LDB3	H00594	Distal myopathy 3 (MPD2, VCPDM)
1410	CRYAB	H00594	Distal myopathy 3 (MPD2, VCPDM)
1674	DES	H00594	Distal myopathy 3 (MPD2, VCPDM)
203859	ANO5	H00594	Distal myopathy 3 (MPD2, VCPDM)
4625	MYH7	H00594	Distal myopathy 3 (MPD2, VCPDM)
4703	NEB	H00594	Distal myopathy 3 (MPD2, VCPDM)
7273	TTN	H00594	Distal myopathy 3 (MPD2, VCPDM)
8291	DYSF	H00594	Distal myopathy 3 (MPD2, VCPDM)
9499	MYOT	H00594	Distal myopathy 3 (MPD2, VCPDM)
9782	MATR3	H00594	Distal myopathy 3 (MPD2, VCPDM)
11155	LDB3	H00595	Bag3opathy
1410	CRYAB	H00595	Bag3opathy
1674	DES	H00595	Bag3opathy
2318	FLNC	H00595	Bag3opathy
9499	MYOT	H00595	Bag3opathy
10020	GNE	H00596	Hereditary inclusion body myopathy (hIBM)
6611	SMS	H00597	Snyder-Robinson syndrome
2492	FSHR	H00598	Ovarian dysgenesis
284654	RSPO1	H00598	Ovarian dysgenesis
54361	WNT4	H00598	Ovarian dysgenesis
6658	SOX3	H00598	Ovarian dysgenesis
6662	SOX9	H00598	Ovarian dysgenesis
6663	SOX10	H00598	Ovarian dysgenesis
6736	SRY	H00598	Ovarian dysgenesis
9210	BMP15	H00598	Ovarian dysgenesis
1584	CYP11B1	H00599	Aromatase deficiency
1588	CYP19A1	H00599	Aromatase deficiency
1589	CYP21A2	H00599	Aromatase deficiency
2908	NR3C1	H00599	Aromatase deficiency
3284	HSD3B2	H00599	Aromatase deficiency
5447	POR	H00599	Aromatase deficiency
54361	WNT4	H00600	McKusick-Kaufman syndrome
8195	MKKS	H00600	McKusick-Kaufman syndrome
4000	LMNA	H00601	Hutchinson-Gilford progeria syndrome
1584	CYP11B1	H00602	Glucocorticoid-remediable aldosteronism (GRA)
1585	CYP11B2	H00602	Glucocorticoid-remediable aldosteronism (GRA)
4306	NR3C2	H00603	Hypertension exacerbated in pregnancy
10804	GJB6	H00604	Deafness, autosomal dominant
117531	TMC1	H00604	Deafness, autosomal dominant
1302	COL11A2	H00604	Deafness, autosomal dominant
152137	CCDC50	H00604	Deafness, autosomal dominant
1687	DFNA5	H00604	Deafness, autosomal dominant
1690	COCH	H00604	Deafness, autosomal dominant
1729	DIAPH1	H00604	Deafness, autosomal dominant
1834	DSPP	H00604	Deafness, autosomal dominant
2070	EYA4	H00604	Deafness, autosomal dominant
246213	SLC17A8	H00604	Deafness, autosomal dominant
2706	GJB2	H00604	Deafness, autosomal dominant
2707	GJB3	H00604	Deafness, autosomal dominant
407053	MIR96	H00604	Deafness, autosomal dominant
4627	MYH9	H00604	Deafness, autosomal dominant
4640	MYO1A	H00604	Deafness, autosomal dominant
4646	MYO6	H00604	Deafness, autosomal dominant
4647	MYO7A	H00604	Deafness, autosomal dominant
5459	POU4F3	H00604	Deafness, autosomal dominant
6495	SIX1	H00604	Deafness, autosomal dominant
7007	TECTA	H00604	Deafness, autosomal dominant
71	ACTG1	H00604	Deafness, autosomal dominant
7466	WFS1	H00604	Deafness, autosomal dominant
79784	MYH14	H00604	Deafness, autosomal dominant
79977	GRHL2	H00604	Deafness, autosomal dominant
9132	KCNQ4	H00604	Deafness, autosomal dominant
10083	USH1C	H00605	Deafness, autosomal recessive
10804	GJB6	H00605	Deafness, autosomal recessive
11078	TRIOBP	H00605	Deafness, autosomal recessive
117531	TMC1	H00605	Deafness, autosomal recessive
125336	LOXHD1	H00605	Deafness, autosomal recessive
1302	COL11A2	H00605	Deafness, autosomal recessive
146183	OTOA	H00605	Deafness, autosomal recessive
153562	MARVELD2	H00605	Deafness, autosomal recessive
161497	STRC	H00605	Deafness, autosomal recessive
2103	ESRRB	H00605	Deafness, autosomal recessive
220074	LRTOMT	H00605	Deafness, autosomal recessive
222662	LHFPL5	H00605	Deafness, autosomal recessive
2248	FGF3	H00605	Deafness, autosomal recessive
23562	CLDN14	H00605	Deafness, autosomal recessive
253827	MSRB3	H00605	Deafness, autosomal recessive
25861	DFNB31	H00605	Deafness, autosomal recessive
259236	TMIE	H00605	Deafness, autosomal recessive
2697	GJA1	H00605	Deafness, autosomal recessive
2706	GJB2	H00605	Deafness, autosomal recessive
2707	GJB3	H00605	Deafness, autosomal recessive
286262	TPRN	H00605	Deafness, autosomal recessive
29899	GPSM2	H00605	Deafness, autosomal recessive
3082	HGF	H00605	Deafness, autosomal recessive
[truncated: 1,308 more rows]

## Sheet: gene-drug
Gene ID	Gene Symbol	Drug Kegg ID	Drug Name
10327	AKR1A1	D00002	Nadide
10873	ME3	D00002	Nadide
124	ADH1A	D00002	Nadide
125	ADH1B	D00002	Nadide
126	ADH1C	D00002	Nadide
127	ADH4	D00002	Nadide
128	ADH5	D00002	Nadide
131	ADH7	D00002	Nadide
1487	CTBP1	D00002	Nadide
1725	DHPS	D00002	Nadide
1727	CYB5R3	D00002	Nadide
1738	DLD	D00002	Nadide
191	AHCY	D00002	Nadide
216	ALDH1A1	D00002	Nadide
217	ALDH2	D00002	Nadide
218	ALDH3A1	D00002	Nadide
223	ALDH9A1	D00002	Nadide
23408	SIRT5	D00002	Nadide
2582	GALE	D00002	Nadide
2597	GAPDH	D00002	Nadide
26330	GAPDHS	D00002	Nadide
2746	GLUD1	D00002	Nadide
2747	GLUD2	D00002	Nadide
2936	GSR	D00002	Nadide
3028	HSD17B10	D00002	Nadide
3033	HADH	D00002	Nadide
317749	DHRS4L2	D00002	Nadide
3292	HSD17B1	D00002	Nadide
3295	HSD17B4	D00002	Nadide
349565	NMNAT3	D00002	Nadide
3615	IMPDH2	D00002	Nadide
3623	INHA	D00002	Nadide
3939	LDHA	D00002	Nadide
3945	LDHB	D00002	Nadide
417	ART1	D00002	Nadide
4190	MDH1	D00002	Nadide
4200	ME2	D00002	Nadide
51477	ISYNA1	D00002	Nadide
5860	QDPR	D00002	Nadide
644	BLVRA	D00002	Nadide
64802	NMNAT1	D00002	Nadide
6652	SORD	D00002	Nadide
718	C3	D00002	Nadide
8854	ALDH1A2	D00002	Nadide
9942	XYLB	D00002	Nadide
1610	DAO	D00005	Flavin adenine dinucleotide
1727	CYB5R3	D00005	Flavin adenine dinucleotide
1728	NQO1	D00005	Flavin adenine dinucleotide
1738	DLD	D00005	Flavin adenine dinucleotide
1806	DPYD	D00005	Flavin adenine dinucleotide
2232	FDXR	D00005	Flavin adenine dinucleotide
259307	IL4I1	D00005	Flavin adenine dinucleotide
2639	GCDH	D00005	Flavin adenine dinucleotide
2671	GFER	D00005	Flavin adenine dinucleotide
27034	ACAD8	D00005	Flavin adenine dinucleotide
2936	GSR	D00005	Flavin adenine dinucleotide
34	ACADM	D00005	Flavin adenine dinucleotide
35	ACADS	D00005	Flavin adenine dinucleotide
3712	IVD	D00005	Flavin adenine dinucleotide
4128	MAOA	D00005	Flavin adenine dinucleotide
4129	MAOB	D00005	Flavin adenine dinucleotide
4364	MRSD	D00005	Flavin adenine dinucleotide
4835	NQO2	D00005	Flavin adenine dinucleotide
4842	NOS1	D00005	Flavin adenine dinucleotide
51	ACOX1	D00005	Flavin adenine dinucleotide
51706	CYB5R1	D00005	Flavin adenine dinucleotide
5447	POR	D00005	Flavin adenine dinucleotide
56605	ERO1LB	D00005	Flavin adenine dinucleotide
7175	TPR	D00005	Flavin adenine dinucleotide
7296	TXNRD1	D00005	Flavin adenine dinucleotide
7498	XDH	D00005	Flavin adenine dinucleotide
9131	AIFM1	D00005	Flavin adenine dinucleotide
10558	SPTLC1	D00006	Pyridoxal phosphate hydrate
10841	FTCD	D00006	Pyridoxal phosphate hydrate
10993	SDS	D00006	Pyridoxal phosphate hydrate
11212	PROSC	D00006	Pyridoxal phosphate hydrate
113451	ADC	D00006	Pyridoxal phosphate hydrate
113675	SDSL	D00006	Pyridoxal phosphate hydrate
1491	CTH	D00006	Pyridoxal phosphate hydrate
1644	DDC	D00006	Pyridoxal phosphate hydrate
18	ABAT	D00006	Pyridoxal phosphate hydrate
189	AGXT	D00006	Pyridoxal phosphate hydrate
211	ALAS1	D00006	Pyridoxal phosphate hydrate
23042	PDXDC1	D00006	Pyridoxal phosphate hydrate
23464	GCAT	D00006	Pyridoxal phosphate hydrate
2571	GAD1	D00006	Pyridoxal phosphate hydrate
2572	GAD2	D00006	Pyridoxal phosphate hydrate
2731	GLDC	D00006	Pyridoxal phosphate hydrate
2805	GOT1	D00006	Pyridoxal phosphate hydrate
2806	GOT2	D00006	Pyridoxal phosphate hydrate
285313	IGSF10	D00006	Pyridoxal phosphate hydrate
2875	GPT	D00006	Pyridoxal phosphate hydrate
29968	PSAT1	D00006	Pyridoxal phosphate hydrate
3067	HDC	D00006	Pyridoxal phosphate hydrate
4942	OAT	D00006	Pyridoxal phosphate hydrate
4953	ODC1	D00006	Pyridoxal phosphate hydrate
51091	SEPSECS	D00006	Pyridoxal phosphate hydrate
51166	AADAT	D00006	Pyridoxal phosphate hydrate
51380	CSAD	D00006	Pyridoxal phosphate hydrate
51540	SCLY	D00006	Pyridoxal phosphate hydrate
55034	MOCOS	D00006	Pyridoxal phosphate hydrate
55163	PNPO	D00006	Pyridoxal phosphate hydrate
55304	SPTLC3	D00006	Pyridoxal phosphate hydrate
56267	CCBL2	D00006	Pyridoxal phosphate hydrate
57026	PDXP	D00006	Pyridoxal phosphate hydrate
5834	PYGB	D00006	Pyridoxal phosphate hydrate
5836	PYGL	D00006	Pyridoxal phosphate hydrate
5837	PYGM	D00006	Pyridoxal phosphate hydrate
586	BCAT1	D00006	Pyridoxal phosphate hydrate
587	BCAT2	D00006	Pyridoxal phosphate hydrate
63826	SRR	D00006	Pyridoxal phosphate hydrate
6470	SHMT1	D00006	Pyridoxal phosphate hydrate
6472	SHMT2	D00006	Pyridoxal phosphate hydrate
64902	AGXT2	D00006	Pyridoxal phosphate hydrate
6898	TAT	D00006	Pyridoxal phosphate hydrate
7834	PCAP	D00006	Pyridoxal phosphate hydrate
79896	THNSL1	D00006	Pyridoxal phosphate hydrate
84706	GPT2	D00006	Pyridoxal phosphate hydrate
85007	AGXT2L2	D00006	Pyridoxal phosphate hydrate
875	CBS	D00006	Pyridoxal phosphate hydrate
883	CCBL1	D00006	Pyridoxal phosphate hydrate
8879	SGPL1	D00006	Pyridoxal phosphate hydrate
8942	KYNU	D00006	Pyridoxal phosphate hydrate
9054	NFS1	D00006	Pyridoxal phosphate hydrate
9517	SPTLC2	D00006	Pyridoxal phosphate hydrate
10157	AASS	D00007	Gulutamine
10404	CPQ	D00007	Gulutamine
10841	FTCD	D00007	Gulutamine
116443	GRIN3A	D00007	Gulutamine
116444	GRIN3B	D00007	Gulutamine
124454	EARS2	D00007	Gulutamine
162417	NAGS	D00007	Gulutamine
18	ABAT	D00007	Gulutamine
2028	ENPEP	D00007	Gulutamine
2058	EPRS	D00007	Gulutamine
2346	FOLH1	D00007	Gulutamine
23549	DNPEP	D00007	Gulutamine
2356	FPGS	D00007	Gulutamine
23657	SLC7A11	D00007	Gulutamine
2571	GAD1	D00007	Gulutamine
2572	GAD2	D00007	Gulutamine
2677	GGCX	D00007	Gulutamine
26873	OPLAH	D00007	Gulutamine
27165	GLS2	D00007	Gulutamine
2729	GCLC	D00007	Gulutamine
2730	GCLM	D00007	Gulutamine
2744	GLS	D00007	Gulutamine
2746	GLUD1	D00007	Gulutamine
2747	GLUD2	D00007	Gulutamine
2752	GLUL	D00007	Gulutamine
2805	GOT1	D00007	Gulutamine
2806	GOT2	D00007	Gulutamine
2875	GPT	D00007	Gulutamine
2890	GRIA1	D00007	Gulutamine
2891	GRIA2	D00007	Gulutamine
2892	GRIA3	D00007	Gulutamine
2893	GRIA4	D00007	Gulutamine
2894	GRID1	D00007	Gulutamine
2895	GRID2	D00007	Gulutamine
2897	GRIK1	D00007	Gulutamine
2898	GRIK2	D00007	Gulutamine
2899	GRIK3	D00007	Gulutamine
2900	GRIK4	D00007	Gulutamine
2901	GRIK5	D00007	Gulutamine
2902	GRIN1	D00007	Gulutamine
2903	GRIN2A	D00007	Gulutamine
2904	GRIN2B	D00007	Gulutamine
2905	GRIN2C	D00007	Gulutamine
2906	GRIN2D	D00007	Gulutamine
2911	GRM1	D00007	Gulutamine
2914	GRM4	D00007	Gulutamine
2917	GRM7	D00007	Gulutamine
2918	GRM8	D00007	Gulutamine
29968	PSAT1	D00007	Gulutamine
440	ASNS	D00007	Gulutamine
51166	AADAT	D00007	Gulutamine
51557	LGSN	D00007	Gulutamine
5198	PFAS	D00007	Gulutamine
55191	NADSYN1	D00007	Gulutamine
56267	CCBL2	D00007	Gulutamine
5832	ALDH18A1	D00007	Gulutamine
586	BCAT1	D00007	Gulutamine
587	BCAT2	D00007	Gulutamine
6505	SLC1A1	D00007	Gulutamine
6506	SLC1A2	D00007	Gulutamine
6507	SLC1A3	D00007	Gulutamine
6511	SLC1A6	D00007	Gulutamine
6512	SLC1A7	D00007	Gulutamine
6898	TAT	D00007	Gulutamine
79751	SLC25A22	D00007	Gulutamine
83733	SLC25A18	D00007	Gulutamine
84706	GPT2	D00007	Gulutamine
8833	GMPS	D00007	Gulutamine
10007	GNPDA1	D00009	Glucose
130589	GALM	D00009	Glucose
1463	NCAN	D00009	Glucose
197021	LCTL	D00009	Glucose
1990	CELA1	D00009	Glucose
2645	GCK	D00009	Glucose
276	AMY1A	D00009	Glucose
279	AMY2A	D00009	Glucose
280	AMY2B	D00009	Glucose
3098	HK1	D00009	Glucose
3456	IFNB1	D00009	Glucose
360203	GLT6D1	D00009	Glucose
387266	KRTAP5-3	D00009	Glucose
3957	LGALS2	D00009	Glucose
3963	LGALS7	D00009	Glucose
4151	MB	D00009	Glucose
440021	KRTAP5-2	D00009	Glucose
443	ASPA	D00009	Glucose
53343	NUDT9	D00009	Glucose
5742	PTGS1	D00009	Glucose
5836	PYGL	D00009	Glucose
5837	PYGM	D00009	Glucose
6441	SFTPD	D00009	Glucose
6614	SIGLEC1	D00009	Glucose
8467	SMARCA5	D00009	Glucose
10249	GLYAT	D00011	Glycine
116444	GRIN3B	D00011	Glycine
140679	SLC32A1	D00011	Glycine
189	AGXT	D00011	Glycine
206358	SLC36A1	D00011	Glycine
219970	GLYATL2	D00011	Glycine
23464	GCAT	D00011	Glycine
2617	GARS	D00011	Glycine
2628	GATM	D00011	Glycine
2653	GCSH	D00011	Glycine
27232	GNMT	D00011	Glycine
2731	GLDC	D00011	Glycine
2741	GLRA1	D00011	Glycine
2742	GLRA2	D00011	Glycine
2743	GLRB	D00011	Glycine
2841	GPR18	D00011	Glycine
2903	GRIN2A	D00011	Glycine
2905	GRIN2C	D00011	Glycine
2937	GSS	D00011	Glycine
51268	PIPOX	D00011	Glycine
570	BAAT	D00011	Glycine
6470	SHMT1	D00011	Glycine
6472	SHMT2	D00011	Glycine
64902	AGXT2	D00011	Glycine
6536	SLC6A9	D00011	Glycine
8001	GLRA3	D00011	Glycine
9152	SLC6A5	D00011	Glycine
92292	GLYATL1	D00011	Glycine
16	AARS	D00012	Alanine
18	ABAT	D00012	Alanine
189	AGXT	D00012	Alanine
206358	SLC36A1	D00012	Alanine
23428	SLC7A8	D00012	Alanine
2875	GPT	D00012	Alanine
57505	AARS2	D00012	Alanine
64902	AGXT2	D00012	Alanine
6509	SLC1A4	D00012	Alanine
84706	GPT2	D00012	Alanine
85007	AGXT2L2	D00012	Alanine
8942	KYNU	D00012	Alanine
9054	NFS1	D00012	Alanine
10165	SLC25A13	D00013	Aspartic acid
10606	PAICS	D00013	Aspartic acid
122622	ADSSL1	D00013	Aspartic acid
159	ADSS	D00013	Aspartic acid
1615	DARS	D00013	Aspartic acid
2805	GOT1	D00013	Aspartic acid
2806	GOT2	D00013	Aspartic acid
4069	LYZ	D00013	Aspartic acid
440	ASNS	D00013	Aspartic acid
443	ASPA	D00013	Aspartic acid
444	ASPH	D00013	Aspartic acid
445	ASS1	D00013	Aspartic acid
55157	DARS2	D00013	Aspartic acid
6035	RNASE1	D00013	Aspartic acid
6505	SLC1A1	D00013	Aspartic acid
790	CAD	D00013	Aspartic acid
80150	ASRGL1	D00013	Aspartic acid
8604	SLC25A12	D00013	Aspartic acid
91703	ACY3	D00013	Aspartic acid
95	ACY1	D00013	Aspartic acid
119391	GSTO2	D00014	Glutathione
2098	ESD	D00014	Glutathione
221357	GSTA5	D00014	Glutathione
257202	GPX6	D00014	Glutathione
2678	GGT1	D00014	Glutathione
27306	HPGDS	D00014	Glutathione
2739	GLO1	D00014	Glutathione
2745	GLRX	D00014	Glutathione
2876	GPX1	D00014	Glutathione
2877	GPX2	D00014	Glutathione
2878	GPX3	D00014	Glutathione
2879	GPX4	D00014	Glutathione
2880	GPX5	D00014	Glutathione
2882	GPX7	D00014	Glutathione
2936	GSR	D00014	Glutathione
2937	GSS	D00014	Glutathione
2938	GSTA1	D00014	Glutathione
2939	GSTA2	D00014	Glutathione
2940	GSTA3	D00014	Glutathione
2941	GSTA4	D00014	Glutathione
2944	GSTM1	D00014	Glutathione
2946	GSTM2	D00014	Glutathione
2947	GSTM3	D00014	Glutathione
2948	GSTM4	D00014	Glutathione
2949	GSTM5	D00014	Glutathione
2950	GSTP1	D00014	Glutathione
2952	GSTT1	D00014	Glutathione
2954	GSTZ1	D00014	Glutathione
3029	HAGH	D00014	Glutathione
373156	GSTK1	D00014	Glutathione
4056	LTC4S	D00014	Glutathione
4257	MGST1	D00014	Glutathione
4258	MGST2	D00014	Glutathione
4259	MGST3	D00014	Glutathione
493869	GPX8	D00014	Glutathione
51022	GLRX2	D00014	Glutathione
51060	TXNDC12	D00014	Glutathione
9446	GSTO1	D00014	Glutathione
1503	CTPS1	D00015	Glutamine
2752	GLUL	D00015	Glutamine
5471	PPAT	D00015	Glutamine
10558	SPTLC1	D00016	Serine
10993	SDS	D00016	Serine
189	AGXT	D00016	Serine
6301	SARS	D00016	Serine
63826	SRR	D00016	Serine
875	CBS	D00016	Serine
9517	SPTLC2	D00016	Serine
10536	LEPREL2	D00018	Ascorbic acid
112398	EGLN2	D00018	Ascorbic acid
112399	EGLN3	D00018	Ascorbic acid
121642	ALKBH2	D00018	Ascorbic acid
1621	DBH	D00018	Ascorbic acid
221120	ALKBH3	D00018	Ascorbic acid
3938	LCT	D00018	Ascorbic acid
5033	P4HA1	D00018	Ascorbic acid
5066	PAM	D00018	Ascorbic acid
5264	PHYH	D00018	Ascorbic acid
5351	PLOD1	D00018	Ascorbic acid
5352	PLOD2	D00018	Ascorbic acid
54583	EGLN1	D00018	Ascorbic acid
54681	P4HTM	D00018	Ascorbic acid
55214	LEPREL1	D00018	Ascorbic acid
55217	TMLHE	D00018	Ascorbic acid
55239	OGFOD1	D00018	Ascorbic acid
64175	LEPRE1	D00018	Ascorbic acid
79676	OGFOD2	D00018	Ascorbic acid
8284	KDM5D	D00018	Ascorbic acid
8424	BBOX1	D00018	Ascorbic acid
8985	PLOD3	D00018	Ascorbic acid
9963	SLC23A1	D00018	Ascorbic acid
10988	METAP2	D00019	Methionine
23743	BHMT2	D00019	Methionine
4548	MTR	D00019	Methionine
4552	MTRR	D00019	Methionine
635	BHMT	D00019	Methionine
10352	WARS2	D00020	Tryptophan
7453	WARS	D00020	Tryptophan
10056	FARSB	D00021	Phenylalanine
10667	FARS2	D00021	Phenylalanine
2193	FARSA	D00021	Phenylalanine
23428	SLC7A8	D00021	Phenylalanine
5053	PAH	D00021	Phenylalanine
6898	TAT	D00021	Phenylalanine
7054	TH	D00021	Phenylalanine
51067	YARS2	D00022	Tyrosine
6898	TAT	D00022	Tyrosine
7054	TH	D00022	Tyrosine
8565	YARS	D00022	Tyrosine
1499	CTNNB1	D00023	Urea
383	ARG1	D00023	Urea
760	CA2	D00023	Urea
4069	LYZ	D00025	Sucrose
4094	MAF	D00025	Sucrose
475	ATOX1	D00025	Sucrose
58	ACTA1	D00025	Sucrose
80834	TAS1R2	D00025	Sucrose
83756	TAS1R3	D00025	Sucrose
1036	CDO1	D00026	L-Cysteine
1491	CTH	D00026	L-Cysteine
2729	GCLC	D00026	L-Cysteine
2730	GCLM	D00026	L-Cysteine
2805	GOT1	D00026	L-Cysteine
2937	GSS	D00026	L-Cysteine
4255	MGMT	D00026	L-Cysteine
51380	CSAD	D00026	L-Cysteine
79587	CARS2	D00026	L-Cysteine
80704	SLC19A3	D00026	L-Cysteine
833	CARS	D00026	L-Cysteine
875	CBS	D00026	L-Cysteine
9054	NFS1	D00026	L-Cysteine
1806	DPYD	D00027	Uracil
54963	UCKL1	D00027	Uracil
7374	UNG	D00027	Uracil
125	ADH1B	D00028	Glycerin
1635	DCTD	D00028	Glycerin
1787	TRDMT1	D00028	Glycerin
27306	HPGDS	D00028	Glycerin
2950	GSTP1	D00028	Glycerin
30814	PLA2G2E	D00028	Glycerin
375	ARF1	D00028	Glycerin
4668	NAGA	D00028	Glycerin
5047	PAEP	D00028	Glycerin
51477	ISYNA1	D00028	Glycerin
7048	TGFBR2	D00028	Glycerin
9061	PAPSS1	D00028	Glycerin
31	ACACA	D00029	Biotin
3141	HLCS	D00029	Biotin
32	ACACB	D00029	Biotin
5091	PC	D00029	Biotin
5095	PCCA	D00029	Biotin
5096	PCCB	D00029	Biotin
56922	MCCC1	D00029	Biotin
64087	MCCC2	D00029	Biotin
8884	SLC5A6	D00029	Biotin
23395	LARS2	D00030	Leucine
51451	LCMT1	D00030	Leucine
51520	LARS	D00030	Leucine
586	BCAT1	D00030	Leucine
587	BCAT2	D00030	Leucine
9836	LCMT2	D00030	Leucine
2936	GSR	D00031	Oxiglutatione
2946	GSTM2	D00031	Oxiglutatione
10991	SLC38A3	D00032	Histidine
3034	HAL	D00032	Histidine
3035	HARS	D00032	Histidine
3067	HDC	D00032	Histidine
32	ACACB	D00034	Adenine
353	APRT	D00034	Adenine
4507	MTAP	D00034	Adenine
52	ACP1	D00034	Adenine
55825	PECR	D00034	Adenine
6733	SRPK2	D00034	Adenine
10105	PPIF	D00035	Proline
10465	PPIH	D00035	Proline
10536	LEPREL2	D00035	Proline
11212	PROSC	D00035	Proline
11254	SLC6A14	D00035	Proline
2058	EPRS	D00035	Proline
25973	PARS2	D00035	Proline
29920	PYCR2	D00035	Proline
5033	P4HA1	D00035	Proline
5478	PPIA	D00035	Proline
5479	PPIB	D00035	Proline
5480	PPIC	D00035	Proline
55214	LEPREL1	D00035	Proline
5625	PRODH	D00035	Proline
5831	PYCR1	D00035	Proline
64175	LEPRE1	D00035	Proline
65263	PYCRL	D00035	Proline
6534	SLC6A7	D00035	Proline
8974	P4HA2	D00035	Proline
9360	PPIG	D00035	Proline
142	PARP1	D00036	Niacinamide
23408	SIRT5	D00036	Niacinamide
3939	LDHA	D00036	Niacinamide
683	BST1	D00036	Niacinamide
10673	TNFSF13B	D00037	Citric acid, anhydrous
11113	CIT	D00037	Citric acid, anhydrous
11157	LSM6	D00037	Citric acid, anhydrous
1360	CPB1	D00037	Citric acid, anhydrous
1431	CS	D00037	Citric acid, anhydrous
1896	EDA	D00037	Citric acid, anhydrous
22934	RPIA	D00037	Citric acid, anhydrous
231	AKR1B1	D00037	Citric acid, anhydrous
259307	IL4I1	D00037	Citric acid, anhydrous
27232	GNMT	D00037	Citric acid, anhydrous
283	ANG	D00037	Citric acid, anhydrous
353	APRT	D00037	Citric acid, anhydrous
3704	ITPA	D00037	Citric acid, anhydrous
4191	MDH2	D00037	Citric acid, anhydrous
4282	MIF	D00037	Citric acid, anhydrous
5132	PDC	D00037	Citric acid, anhydrous
58190	CTDSP1	D00037	Citric acid, anhydrous
59338	PLEKHA1	D00037	Citric acid, anhydrous
6035	RNASE1	D00037	Citric acid, anhydrous
6037	RNASE3	D00037	Citric acid, anhydrous
6038	RNASE4	D00037	Citric acid, anhydrous
635	BHMT	D00037	Citric acid, anhydrous
641	BLM	D00037	Citric acid, anhydrous
6714	SRC	D00037	Citric acid, anhydrous
733	C8G	D00037	Citric acid, anhydrous
7371	UCK2	D00037	Citric acid, anhydrous
8654	PDE5A	D00037	Citric acid, anhydrous
9146	HGS	D00037	Citric acid, anhydrous
9955	HS3ST3A1	D00037	Citric acid, anhydrous
10247	HRSP12	D00038	Benzoic acid
130749	CPO	D00038	Benzoic acid
1610	DAO	D00038	Benzoic acid
25824	PRDX5	D00038	Benzoic acid
9367	RAB9A	D00038	Benzoic acid
5096	PCCB	D00039	Valine
586	BCAT1	D00039	Valine
7407	VARS	D00039	Valine
6095	RORA	D00040	Cholesterol
6897	TARS	D00041	Threonine
79896	THNSL1	D00041	Threonine
80222	TARS2	D00041	Threonine
43	ACHE	D00043	Isoflurophate
590	BCHE	D00043	Isoflurophate
280	AMY2B	D00044	Maltose
134	ADORA1	D00045	Adenosine
135	ADORA2A	D00045	Adenosine
136	ADORA2B	D00045	Adenosine
140	ADORA3	D00045	Adenosine
360203	GLT6D1	D00046	Lactose, anhydrous
51228	GLTP	D00046	Lactose, anhydrous
11019	LIAS	D00048	Thioctic acid amide
51601	LIPT1	D00048	Thioctic acid amide
8884	SLC5A6	D00048	Thioctic acid amide
23475	QPRT	D00049	Niacin
4837	NNMT	D00049	Niacin
55312	RFK	D00050	Riboflavin
645	BLVRB	D00050	Riboflavin
3283	HSD3B1	D00051	Androstenedione
3292	HSD17B1	D00051	Androstenedione
8644	AKR1C3	D00051	Androstenedione
1723	DHODH	D00055	Orotic acid
2550	GABBR1	D00058	Gamma-Aminobutyric acid
2554	GABRA1	D00058	Gamma-Aminobutyric acid
2555	GABRA2	D00058	Gamma-Aminobutyric acid
2556	GABRA3	D00058	Gamma-Aminobutyric acid
2557	GABRA4	D00058	Gamma-Aminobutyric acid
2558	GABRA5	D00058	Gamma-Aminobutyric acid
2559	GABRA6	D00058	Gamma-Aminobutyric acid
2560	GABRB1	D00058	Gamma-Aminobutyric acid
2561	GABRB2	D00058	Gamma-Aminobutyric acid
2562	GABRB3	D00058	Gamma-Aminobutyric acid
2563	GABRD	D00058	Gamma-Aminobutyric acid
2564	GABRE	D00058	Gamma-Aminobutyric acid
2565	GABRG1	D00058	Gamma-Aminobutyric acid
2566	GABRG2	D00058	Gamma-Aminobutyric acid
2567	GABRG3	D00058	Gamma-Aminobutyric acid
2568	GABRP	D00058	Gamma-Aminobutyric acid
2628	GATM	D00058	Gamma-Aminobutyric acid
55879	GABRQ	D00058	Gamma-Aminobutyric acid
9568	GABBR2	D00058	Gamma-Aminobutyric acid
1812	DRD1	D00059	Levodopa
1813	DRD2	D00059	Levodopa
1814	DRD3	D00059	Levodopa
1815	DRD4	D00059	Levodopa
1816	DRD5	D00059	Levodopa
162514	TRPV3	D00064	l-Menthol
4986	OPRK1	D00064	l-Menthol
79054	TRPM8	D00064	l-Menthol
8989	TRPA1	D00064	l-Menthol
3376	IARS	D00065	Isoleucine
36	ACADSB	D00065	Isoleucine
55699	IARS2	D00065	Isoleucine
586	BCAT1	D00065	Isoleucine
587	BCAT2	D00065	Isoleucine
1586	CYP17A1	D00066	Progesterone
2099	ESR1	D00066	Progesterone
4306	NR3C2	D00066	Progesterone
5241	PGR	D00066	Progesterone
2099	ESR1	D00067	Estrone
2100	ESR2	D00067	Estrone
116443	GRIN3A	D00068	Alcohol
124	ADH1A	D00068	Alcohol
125	ADH1B	D00068	Alcohol
126	ADH1C	D00068	Alcohol
2554	GABRA1	D00068	Alcohol
2741	GLRA1	D00068	Alcohol
2742	GLRA2	D00068	Alcohol
10901	DHRS4	D00069	Vitamin A oil
112724	RDH13	D00069	Vitamin A oil
145226	RDH12	D00069	Vitamin A oil
216	ALDH1A1	D00069	Vitamin A oil
220	ALDH1A3	D00069	Vitamin A oil
50700	RDH8	D00069	Vitamin A oil
51109	RDH11	D00069	Vitamin A oil
54884	RETSAT	D00069	Vitamin A oil
57665	RDH14	D00069	Vitamin A oil
5947	RBP1	D00069	Vitamin A oil
5949	RBP3	D00069	Vitamin A oil
5959	RDH5	D00069	Vitamin A oil
6017	RLBP1	D00069	Vitamin A oil
8854	ALDH1A2	D00069	Vitamin A oil
9227	LRAT	D00069	Vitamin A oil
9249	DHRS3	D00069	Vitamin A oil
2350	FOLR2	D00070	Folic acid
2352	FOLR3	D00070	Folic acid
7299	TYR	D00073	Hydroquinone
2977	GUCY1A2	D00074	Nitric oxide
367	AR	D00075	Testosterone
146	ADRA1D	D00076	Norepinephrine
147	ADRA1B	D00076	Norepinephrine
148	ADRA1A	D00076	Norepinephrine
150	ADRA2A	D00076	Norepinephrine
151	ADRA2B	D00076	Norepinephrine
152	ADRA2C	D00076	Norepinephrine
153	ADRB1	D00076	Norepinephrine
154	ADRB2	D00076	Norepinephrine
155	ADRB3	D00076	Norepinephrine
5053	PAH	D00076	Norepinephrine
2162	F13A1	D00078	Propylene glycol
5731	PTGER1	D00079	Dinoprostone
5732	PTGER2	D00079	Dinoprostone
5733	PTGER3	D00079	Dinoprostone
5734	PTGER4	D00079	Dinoprostone
5737	PTGFR	D00081	Dinoprost
1363	CPE	D00085	Insulin
1509	CTSD	D00085	Insulin
3416	IDE	D00085	Insulin
3480	IGF1R	D00085	Insulin
3490	IGFBP7	D00085	Insulin
3643	INSR	D00085	Insulin
4036	LRP2	D00085	Insulin
4856	NOV	D00085	Insulin
5122	PCSK1	D00085	Insulin
5126	PCSK2	D00085	Insulin
5925	RB1	D00085	Insulin
94121	SYTL4	D00085	Insulin
6051	RNPEP	D00087	Ubenimex
2908	NR3C1	D00088	Hydrocortisone
301	ANXA1	D00088	Hydrocortisone
5020	OXT	D00089	Oxytocin
5021	OXTR	D00089	Oxytocin
190	NR0B1	D00094	Tretinoin
216	ALDH1A1	D00094	Tretinoin
5914	RARA	D00094	Tretinoin
5915	RARB	D00094	Tretinoin
5916	RARG	D00094	Tretinoin
5918	RARRES1	D00094	Tretinoin
6257	RXRB	D00094	Tretinoin
6258	RXRG	D00094	Tretinoin
8854	ALDH1A2	D00094	Tretinoin
9052	GPRC5A	D00094	Tretinoin
146	ADRA1D	D00095	Epinephrine
147	ADRA1B	D00095	Epinephrine
148	ADRA1A	D00095	Epinephrine
150	ADRA2A	D00095	Epinephrine
151	ADRA2B	D00095	Epinephrine
152	ADRA2C	D00095	Epinephrine
153	ADRB1	D00095	Epinephrine
154	ADRB2	D00095	Epinephrine
155	ADRB3	D00095	Epinephrine
5053	PAH	D00095	Epinephrine
1645	AKR1C1	D00097	Salicylic acid
5742	PTGS1	D00097	Salicylic acid
5743	PTGS2	D00097	Salicylic acid
8989	TRPA1	D00098	Camphor
552	AVPR1A	D00101	Vasopressin
553	AVPR1B	D00101	Vasopressin
554	AVPR2	D00101	Vasopressin
1604	CD55	D00104	Chloramphenicol
2099	ESR1	D00105	Estradiol
2100	ESR2	D00105	Estradiol
8856	NR1I2	D00105	Estradiol
5739	PTGIR	D00106	Epoprostenol
5740	PTGIS	D00106	Epoprostenol
64805	P2RY12	D00106	Epoprostenol
11261	CHP1	D00107	Tacrolimus
2280	FKBP1A	D00107	Tacrolimus
5530	PPP3CA	D00107	Tacrolimus
5532	PPP3CB	D00107	Tacrolimus
5533	PPP3CC	D00107	Tacrolimus
5534	PPP3R1	D00107	Tacrolimus
5535	PPP3R2	D00107	Tacrolimus
63928	CHP2	D00107	Tacrolimus
1645	AKR1C1	D00109	Aspirin
5742	PTGS1	D00109	Aspirin
5743	PTGS2	D00109	Aspirin
1128	CHRM1	D00110	Cocaine
11280	SCN11A	D00110	Cocaine
1129	CHRM2	D00110	Cocaine
3757	KCNH2	D00110	Cocaine
6323	SCN1A	D00110	Cocaine
6326	SCN2A	D00110	Cocaine
6328	SCN3A	D00110	Cocaine
6329	SCN4A	D00110	Cocaine
6331	SCN5A	D00110	Cocaine
6335	SCN9A	D00110	Cocaine
6336	SCN10A	D00110	Cocaine
6530	SLC6A2	D00110	Cocaine
6531	SLC6A3	D00110	Cocaine
6532	SLC6A4	D00110	Cocaine
476	ATP1A1	D00112	G-Strophanthin
1128	CHRM1	D00113	Atropine
1129	CHRM2	D00113	Atropine
1131	CHRM3	D00113	Atropine
1132	CHRM4	D00113	Atropine
1133	CHRM5	D00113	Atropine
2272	FHIT	D00114	Fructose
2642	GCGR	D00116	Glucagon
2740	GLP1R	D00116	Glucagon
9340	GLP2R	D00116	Glucagon
5742	PTGS1	D00118	Naproxen
5743	PTGS2	D00118	Naproxen
26279	PLA2G2D	D00119	Stearic acid
11251	PTGDR2	D00120	Sulindac
231	AKR1B1	D00120	Sulindac
5467	PPARD	D00120	Sulindac
5595	MAPK3	D00120	Sulindac
5742	PTGS1	D00120	Sulindac
5743	PTGS2	D00120	Sulindac
7421	VDR	D00122	Calcifediol
217	ALDH2	D00123	Cyanamide
219	ALDH1B1	D00123	Cyanamide
224	ALDH3A2	D00123	Cyanamide
760	CA2	D00123	Cyanamide
146	ADRA1D	D00124	Ephedrine
147	ADRA1B	D00124	Ephedrine
148	ADRA1A	D00124	Ephedrine
150	ADRA2A	D00124	Ephedrine
151	ADRA2B	D00124	Ephedrine
152	ADRA2C	D00124	Ephedrine
153	ADRB1	D00124	Ephedrine
154	ADRB2	D00124	Ephedrine
155	ADRB3	D00124	Ephedrine
43	ACHE	D00124	Ephedrine
6530	SLC6A2	D00124	Ephedrine
6571	SLC18A2	D00124	Ephedrine
7153	TOP2A	D00125	Etoposide
7155	TOP2B	D00125	Etoposide
5742	PTGS1	D00126	Ibuprofen
5743	PTGS2	D00126	Ibuprofen
5742	PTGS1	D00127	Piroxicam
5743	PTGS2	D00127	Piroxicam
2	A2M	D00128	Bacitracin
3416	IDE	D00128	Bacitracin
7421	VDR	D00129	Calcitriol
5742	PTGS1	D00130	Diflunisal
5743	PTGS2	D00130	Diflunisal
1621	DBH	D00131	Disulfiram
217	ALDH2	D00131	Disulfiram
219	ALDH1B1	D00131	Disulfiram
224	ALDH3A2	D00131	Disulfiram
3577	CXCR1	D00132	Ketoprofen
5742	PTGS1	D00132	Ketoprofen
5743	PTGS2	D00132	Ketoprofen
10383	TUBB4B	D00134	Albendazole
7846	TUBA1A	D00134	Albendazole
1812	DRD1	D00136	Haloperidol
1813	DRD2	D00136	Haloperidol
1814	DRD3	D00136	Haloperidol
2904	GRIN2B	D00136	Haloperidol
3356	HTR2A	D00136	Haloperidol
1128	CHRM1	D00138	Scopolamine
1129	CHRM2	D00138	Scopolamine
1131	CHRM3	D00138	Scopolamine
1132	CHRM4	D00138	Scopolamine
1133	CHRM5	D00138	Scopolamine
6476	SI	D00138	Scopolamine
11251	PTGDR2	D00141	Indomethacin
145482	PTGR2	D00141	Indomethacin
2739	GLO1	D00141	Indomethacin
5320	PLA2G2A	D00141	Indomethacin
5468	PPARG	D00141	Indomethacin
5742	PTGS1	D00141	Indomethacin
5743	PTGS2	D00141	Indomethacin
1719	DHFR	D00142	Methotrexate
200895	DHFRL1	D00142	Methotrexate
6820	SULT2B1	D00143	Pregnenolone
355	FAS	D00144	Pyrazinamide
1719	DHFR	D00145	Trimethoprim
7298	TYMS	D00145	Trimethoprim
1392	CRH	D00146	Corticotropin
4157	MC1R	D00146	Corticotropin
4158	MC2R	D00146	Corticotropin
4159	MC3R	D00146	Corticotropin
4160	MC4R	D00146	Corticotropin
4161	MC5R	D00146	Corticotropin
1128	CHRM1	D00147	Hyoscyamine
1129	CHRM2	D00147	Hyoscyamine
1131	CHRM3	D00147	Hyoscyamine
1132	CHRM4	D00147	Hyoscyamine
1133	CHRM5	D00147	Hyoscyamine
2677	GGCX	D00148	Phytonadione
632	BGLAP	D00148	Phytonadione
185	AGTR1	D00150	Angiotensin II
186	AGTR2	D00150	Angiotensin II
5742	PTGS1	D00151	Mefenamic acid
5743	PTGS2	D00151	Mefenamic acid
1312	COMT	D00152	Phloroglucinol
1588	CYP19A1	D00153	Testolactone
100	ADA	D00155	Pentostatin
3290	HSD11B1	D00156	Glycyrrhetinic acid
5742	PTGS1	D00158	Tolmetin sodium
5743	PTGS2	D00158	Tolmetin sodium
4018	LPA	D00160	Aminocaproic acid
5327	PLAT	D00160	Aminocaproic acid
5340	PLG	D00160	Aminocaproic acid
3251	HPRT1	D00161	Mercaptopurine
1147	CHUK	D00162	Aminosalicylic acid
240	ALOX5	D00162	Aminosalicylic acid
30814	PLA2G2E	D00162	Aminosalicylic acid
5743	PTGS2	D00162	Aminosalicylic acid
9971	NR1H4	D00163	Chenodiol
5914	RARA	D00164	Retinol palmitate
5915	RARB	D00164	Retinol palmitate
5916	RARG	D00164	Retinol palmitate
2908	NR3C1	D00165	Hydrocortisone acetate
166785	MMAA	D00166	Cyanocobalamin
25974	MMACHC	D00166	Cyanocobalamin
4524	MTHFR	D00166	Cyanocobalamin
4548	MTR	D00166	Cyanocobalamin
4552	MTRR	D00166	Cyanocobalamin
4594	MUT	D00166	Cyanocobalamin
5423	POLB	D00168	Cytarabine
240	ALOX5	D00169	Meclofenamate sodium
5742	PTGS1	D00169	Meclofenamate sodium
5743	PTGS2	D00169	Meclofenamate sodium
2152	F3	D00172	Eptacog alfa
2155	F7	D00172	Eptacog alfa
2159	F10	D00172	Eptacog alfa
2677	GGCX	D00172	Eptacog alfa
3249	HPN	D00172	Eptacog alfa
7035	TFPI	D00172	Eptacog alfa
7201	TRHR	D00176	Protirelin
5731	PTGER1	D00180	Alprostadil
5732	PTGER2	D00180	Alprostadil
2147	F2	D00181	Argatroban
5241	PGR	D00182	Norethindrone
11261	CHP1	D00184	Cyclosporine
5478	PPIA	D00184	Cyclosporine
5530	PPP3CA	D00184	Cyclosporine
5532	PPP3CB	D00184	Cyclosporine
5533	PPP3CC	D00184	Cyclosporine
5534	PPP3R1	D00184	Cyclosporine
5535	PPP3R2	D00184	Cyclosporine
63928	CHP2	D00184	Cyclosporine
819	CAMLG	D00184	Cyclosporine
2099	ESR1	D00185	Estriol
2100	ESR2	D00185	Estriol
7153	TOP2A	D00186	Ciprofloxacin
7421	VDR	D00187	Ergocalciferol
7421	VDR	D00188	Cholecalciferol
4985	OPRD1	D00195	Codeine
4986	OPRK1	D00195	Codeine
4988	OPRM1	D00195	Codeine
43	ACHE	D00196	Physostigmine
6570	SLC18A1	D00197	Reserpine
6571	SLC18A2	D00197	Reserpine
1636	ACE	D00198	Rescinnamine
6323	SCN1A	D00199	Ajmaline
6326	SCN2A	D00199	Ajmaline
6328	SCN3A	D00199	Ajmaline
6329	SCN4A	D00199	Ajmaline
6331	SCN5A	D00199	Ajmaline
6334	SCN8A	D00199	Ajmaline
6335	SCN9A	D00199	Ajmaline
5621	PRNP	D00201	Tetracycline
3859	KRT12	D00209	Griseofulvin
7153	TOP2A	D00210	Norfloxacin
8856	NR1I2	D00211	Rifampin
2548	GAA	D00216	Acarbose
2595	GANC	D00216	Acarbose
279	AMY2A	D00216	Acarbose
280	AMY2B	D00216	Acarbose
6476	SI	D00216	Acarbose
8972	MGAM	D00216	Acarbose
5742	PTGS1	D00217	Acetaminophen
5743	PTGS2	D00217	Acetaminophen
23632	CA14	D00218	Acetazolamide
358	AQP1	D00218	Acetazolamide
759	CA1	D00218	Acetazolamide
760	CA2	D00218	Acetazolamide
761	CA3	D00218	Acetazolamide
762	CA4	D00218	Acetazolamide
766	CA7	D00218	Acetazolamide
3758	KCNJ1	D00219	Acetohexamide
6833	ABCC8	D00219	Acetohexamide
4321	MMP12	D00220	Acetohydroxamic acid
7498	XDH	D00224	Allopurinol
200959	GABRR3	D00225	Alprazolam
2554	GABRA1	D00225	Alprazolam
2555	GABRA2	D00225	Alprazolam
2556	GABRA3	D00225	Alprazolam
2557	GABRA4	D00225	Alprazolam
2558	GABRA5	D00225	Alprazolam
2559	GABRA6	D00225	Alprazolam
2560	GABRB1	D00225	Alprazolam
2561	GABRB2	D00225	Alprazolam
2562	GABRB3	D00225	Alprazolam
2563	GABRD	D00225	Alprazolam
2564	GABRE	D00225	Alprazolam
2565	GABRG1	D00225	Alprazolam
2566	GABRG2	D00225	Alprazolam
2567	GABRG3	D00225	Alprazolam
2568	GABRP	D00225	Alprazolam
2569	GABRR1	D00225	Alprazolam
2570	GABRR2	D00225	Alprazolam
55879	GABRQ	D00225	Alprazolam
706	TSPO	D00225	Alprazolam
251	ALPPL2	D00226	Amifostine
5167	ENPP1	D00226	Amifostine
134	ADORA1	D00227	Aminophylline
135	ADORA2A	D00227	Aminophylline
140	ADORA3	D00227	Aminophylline
5139	PDE3A	D00227	Aminophylline
1128	CHRM1	D00228	Amoxapine
148	ADRA1A	D00228	Amoxapine
150	ADRA2A	D00228	Amoxapine
1812	DRD1	D00228	Amoxapine
1813	DRD2	D00228	Amoxapine
2554	GABRA1	D00228	Amoxapine
6530	SLC6A2	D00228	Amoxapine
6532	SLC6A4	D00228	Amoxapine
5139	PDE3A	D00231	Inamrinone
5140	PDE3B	D00231	Inamrinone
5142	PDE4B	D00231	Inamrinone
7124	TNF	D00231	Inamrinone
1128	CHRM1	D00232	Anisotropine methylbromide
1129	CHRM2	D00232	Anisotropine methylbromide
1131	CHRM3	D00232	Anisotropine methylbromide
1132	CHRM4	D00232	Anisotropine methylbromide
1133	CHRM5	D00232	Anisotropine methylbromide
3269	HRH1	D00234	Astemizole
3757	KCNH2	D00234	Astemizole
153	ADRB1	D00235	Atenolol
1723	DHODH	D00236	Atovaquone
25824	PRDX5	D00237	Auranofin
3551	IKBKB	D00237	Auranofin
3251	HPRT1	D00238	Azathioprine
2550	GABBR1	D00241	Baclofen
9568	GABBR2	D00241	Baclofen
6331	SCN5A	D00242	Benzonatate
1128	CHRM1	D00243	Benzquinamide
1129	CHRM2	D00243	Benzquinamide
1131	CHRM3	D00243	Benzquinamide
1132	CHRM4	D00243	Benzquinamide
1133	CHRM5	D00243	Benzquinamide
3269	HRH1	D00243	Benzquinamide
2908	NR3C1	D00244	Betamethasone
2908	NR3C1	D00246	Budesonide
1080	CFTR	D00247	Bumetanide
57468	SLC12A5	D00247	Bumetanide
6557	SLC12A1	D00247	Bumetanide
6558	SLC12A2	D00247	Bumetanide
6560	SLC12A4	D00247	Bumetanide
799	CALCR	D00249	Calcitonin salmon
7442	TRPV1	D00250	Capsaicin
1636	ACE	D00251	Captopril
4313	MMP2	D00251	Captopril
6323	SCN1A	D00252	Carbamazepine
6326	SCN2A	D00252	Carbamazepine
6328	SCN3A	D00252	Carbamazepine
6329	SCN4A	D00252	Carbamazepine
6331	SCN5A	D00252	Carbamazepine
6334	SCN8A	D00252	Carbamazepine
6335	SCN9A	D00252	Carbamazepine
2936	GSR	D00254	Carmustine
146	ADRA1D	D00255	Carvedilol
147	ADRA1B	D00255	Carvedilol
148	ADRA1A	D00255	Carvedilol
153	ADRB1	D00255	Carvedilol
154	ADRB2	D00255	Carvedilol
155	ADRB3	D00255	Carvedilol
2697	GJA1	D00255	Carvedilol
3757	KCNH2	D00255	Carvedilol
4718	NDUFC2	D00255	Carvedilol
4879	NPPB	D00255	Carvedilol
7412	VCAM1	D00255	Carvedilol
7422	VEGFA	D00255	Carvedilol
1803	DPP4	D00258	Cefixime
196	AHR	D00258	Cefixime
3156	HMGCR	D00258	Cefixime
200959	GABRR3	D00267	Chlordiazepoxide
2554	GABRA1	D00267	Chlordiazepoxide
2555	GABRA2	D00267	Chlordiazepoxide
2556	GABRA3	D00267	Chlordiazepoxide
2557	GABRA4	D00267	Chlordiazepoxide
2558	GABRA5	D00267	Chlordiazepoxide
2559	GABRA6	D00267	Chlordiazepoxide
2560	GABRB1	D00267	Chlordiazepoxide
2561	GABRB2	D00267	Chlordiazepoxide
2562	GABRB3	D00267	Chlordiazepoxide
2563	GABRD	D00267	Chlordiazepoxide
2564	GABRE	D00267	Chlordiazepoxide
2565	GABRG1	D00267	Chlordiazepoxide
2566	GABRG2	D00267	Chlordiazepoxide
2567	GABRG3	D00267	Chlordiazepoxide
2568	GABRP	D00267	Chlordiazepoxide
2569	GABRR1	D00267	Chlordiazepoxide
2570	GABRR2	D00267	Chlordiazepoxide
55879	GABRQ	D00267	Chlordiazepoxide
706	TSPO	D00268	Chlormezanone
2099	ESR1	D00269	Chlorotrianisene
1128	CHRM1	D00270	Chlorpromazine
1129	CHRM2	D00270	Chlorpromazine
1131	CHRM3	D00270	Chlorpromazine
1132	CHRM4	D00270	Chlorpromazine
1133	CHRM5	D00270	Chlorpromazine
147	ADRA1B	D00270	Chlorpromazine
148	ADRA1A	D00270	Chlorpromazine
150	ADRA2A	D00270	Chlorpromazine
151	ADRA2B	D00270	Chlorpromazine
152	ADRA2C	D00270	Chlorpromazine
1812	DRD1	D00270	Chlorpromazine
1813	DRD2	D00270	Chlorpromazine
3269	HRH1	D00270	Chlorpromazine
3350	HTR1A	D00270	Chlorpromazine
3356	HTR2A	D00270	Chlorpromazine
3357	HTR2B	D00270	Chlorpromazine
3358	HTR2C	D00270	Chlorpromazine
6833	ABCC8	D00271	Chlorpropamide
6557	SLC12A1	D00272	Chlorthalidone
6559	SLC12A3	D00272	Chlorthalidone
3356	HTR2A	D00274	Cisapride
3359	HTR3A	D00274	Cisapride
3360	HTR4	D00274	Cisapride
3757	KCNH2	D00274	Cisapride
5465	PPARA	D00279	Clofibrate
200959	GABRR3	D00280	Clonazepam
2554	GABRA1	D00280	Clonazepam
2555	GABRA2	D00280	Clonazepam
2556	GABRA3	D00280	Clonazepam
2557	GABRA4	D00280	Clonazepam
2558	GABRA5	D00280	Clonazepam
2559	GABRA6	D00280	Clonazepam
2560	GABRB1	D00280	Clonazepam
2561	GABRB2	D00280	Clonazepam
2562	GABRB3	D00280	Clonazepam
2563	GABRD	D00280	Clonazepam
2564	GABRE	D00280	Clonazepam
2565	GABRG1	D00280	Clonazepam
2566	GABRG2	D00280	Clonazepam
2567	GABRG3	D00280	Clonazepam
2568	GABRP	D00280	Clonazepam
2569	GABRR1	D00280	Clonazepam
2570	GABRR2	D00280	Clonazepam
55879	GABRQ	D00280	Clonazepam
706	TSPO	D00280	Clonazepam
150	ADRA2A	D00281	Clonidine
151	ADRA2B	D00281	Clonidine
152	ADRA2C	D00281	Clonidine
3783	KCNN4	D00282	Clotrimazole
1128	CHRM1	D00283	Clozapine
1129	CHRM2	D00283	Clozapine
1131	CHRM3	D00283	Clozapine
1132	CHRM4	D00283	Clozapine
1133	CHRM5	D00283	Clozapine
146	ADRA1D	D00283	Clozapine
147	ADRA1B	D00283	Clozapine
148	ADRA1A	D00283	Clozapine
150	ADRA2A	D00283	Clozapine
151	ADRA2B	D00283	Clozapine
152	ADRA2C	D00283	Clozapine
1812	DRD1	D00283	Clozapine
1813	DRD2	D00283	Clozapine
1814	DRD3	D00283	Clozapine
1815	DRD4	D00283	Clozapine
3269	HRH1	D00283	Clozapine
3350	HTR1A	D00283	Clozapine
3351	HTR1B	D00283	Clozapine
3352	HTR1D	D00283	Clozapine
3354	HTR1E	D00283	Clozapine
3356	HTR2A	D00283	Clozapine
3358	HTR2C	D00283	Clozapine
3359	HTR3A	D00283	Clozapine
3362	HTR6	D00283	Clozapine
3363	HTR7	D00283	Clozapine
50632	CALY	D00283	Clozapine
59340	HRH4	D00283	Clozapine
4157	MC1R	D00284	Cosyntropin
4158	MC2R	D00284	Cosyntropin
4159	MC3R	D00284	Cosyntropin
4160	MC4R	D00284	Cosyntropin
4161	MC5R	D00284	Cosyntropin
23649	POLA2	D00288	Dacarbazine
5226	PGD	D00288	Dacarbazine
114814	GNRHR2	D00289	Danazol
2099	ESR1	D00289	Danazol
2798	GNRHR	D00289	Danazol
367	AR	D00289	Danazol
5241	PGR	D00289	Danazol
6347	CCL2	D00289	Danazol
552	AVPR1A	D00291	Desmopressin
553	AVPR1B	D00291	Desmopressin
554	AVPR2	D00291	Desmopressin
190	NR0B1	D00292	Dexamethasone
2908	NR3C1	D00292	Dexamethasone
301	ANXA1	D00292	Dexamethasone
4843	NOS2	D00292	Dexamethasone
200959	GABRR3	D00293	Diazepam
2554	GABRA1	D00293	Diazepam
2555	GABRA2	D00293	Diazepam
2556	GABRA3	D00293	Diazepam
2557	GABRA4	D00293	Diazepam
2558	GABRA5	D00293	Diazepam
2559	GABRA6	D00293	Diazepam
2560	GABRB1	D00293	Diazepam
2561	GABRB2	D00293	Diazepam
2562	GABRB3	D00293	Diazepam
2563	GABRD	D00293	Diazepam
2564	GABRE	D00293	Diazepam
2565	GABRG1	D00293	Diazepam
2566	GABRG2	D00293	Diazepam
2567	GABRG3	D00293	Diazepam
2568	GABRP	D00293	Diazepam
2569	GABRR1	D00293	Diazepam
2570	GABRR2	D00293	Diazepam
55879	GABRQ	D00293	Diazepam
706	TSPO	D00293	Diazepam
3767	KCNJ11	D00294	Diazoxide
3778	KCNMA1	D00294	Diazoxide
476	ATP1A1	D00294	Diazoxide
6559	SLC12A3	D00294	Diazoxide
6833	ABCC8	D00294	Diazoxide
759	CA1	D00294	Diazoxide
760	CA2	D00294	Diazoxide
3274	HRH2	D00295	Cimetidine
4860	PNP	D00296	Didanosine
476	ATP1A1	D00297	Digitoxin
476	ATP1A1	D00298	Digoxin
7421	VDR	D00299	Dihydrotachysterol
3269	HRH1	D00300	Diphenhydramine
4985	OPRD1	D00301	Atropine sulfate - diphenoxylate hydrochloride mixt
4988	OPRM1	D00301	Atropine sulfate - diphenoxylate hydrochloride mixt
100	ADA	D00302	Dipyridamole
10846	PDE10A	D00302	Dipyridamole
2030	SLC29A1	D00302	Dipyridamole
5141	PDE4A	D00302	Dipyridamole
8654	PDE5A	D00302	Dipyridamole
1128	CHRM1	D00303	Disopyramide
1129	CHRM2	D00303	Disopyramide
1131	CHRM3	D00303	Disopyramide
3751	KCND2	D00303	Disopyramide
3752	KCND3	D00303	Disopyramide
6323	SCN1A	D00303	Disopyramide
6326	SCN2A	D00303	Disopyramide
6328	SCN3A	D00303	Disopyramide
6329	SCN4A	D00303	Disopyramide
6331	SCN5A	D00303	Disopyramide
6334	SCN8A	D00303	Disopyramide
6335	SCN9A	D00303	Disopyramide
18	ABAT	D00304	Divalproex sodium
203611	CDY2B	D00304	Divalproex sodium
253175	CDY1B	D00304	Divalproex sodium
8911	CACNA1I	D00304	Divalproex sodium
8912	CACNA1H	D00304	Divalproex sodium
8913	CACNA1G	D00304	Divalproex sodium
9085	CDY1	D00304	Divalproex sodium
9426	CDY2A	D00304	Divalproex sodium
1268	CNR1	D00306	Dronabinol
1269	CNR2	D00306	Dronabinol
148	ADRA1A	D00308	Droperidol
1813	DRD2	D00308	Droperidol
7153	TOP2A	D00310	Enoxacin
200959	GABRR3	D00311	Estazolam
2554	GABRA1	D00311	Estazolam
2555	GABRA2	D00311	Estazolam
2556	GABRA3	D00311	Estazolam
2557	GABRA4	D00311	Estazolam
2558	GABRA5	D00311	Estazolam
2559	GABRA6	D00311	Estazolam
2560	GABRB1	D00311	Estazolam
2561	GABRB2	D00311	Estazolam
2562	GABRB3	D00311	Estazolam
2563	GABRD	D00311	Estazolam
2564	GABRE	D00311	Estazolam
2565	GABRG1	D00311	Estazolam
2566	GABRG2	D00311	Estazolam
2567	GABRG3	D00311	Estazolam
2568	GABRP	D00311	Estazolam
2569	GABRR1	D00311	Estazolam
2570	GABRR2	D00311	Estazolam
55879	GABRQ	D00311	Estazolam
2099	ESR1	D00312	Estrone sodium sulfate
2100	ESR2	D00312	Estrone sodium sulfate
476	ATP1A1	D00313	Ethacrynic acid
6557	SLC12A1	D00313	Ethacrynic acid
6558	SLC12A2	D00313	Ethacrynic acid
523	ATP6V1A	D00314	Etidronate disodium
5802	PTPRS	D00314	Etidronate disodium
5742	PTGS1	D00315	Etodolac
5743	PTGS2	D00315	Etodolac
6256	RXRA	D00315	Etodolac
5914	RARA	D00316	Etretinate
5915	RARB	D00316	Etretinate
5916	RARG	D00316	Etretinate
6256	RXRA	D00316	Etretinate
6257	RXRB	D00316	Etretinate
6258	RXRG	D00316	Etretinate
3274	HRH2	D00318	Famotidine
4306	NR3C2	D00319	Felodipine
5136	PDE1A	D00319	Felodipine
5153	PDE1B	D00319	Felodipine
7125	TNNC2	D00319	Felodipine
7134	TNNC1	D00319	Felodipine
775	CACNA1C	D00319	Felodipine
776	CACNA1D	D00319	Felodipine
778	CACNA1F	D00319	Felodipine
779	CACNA1S	D00319	Felodipine
781	CACNA2D1	D00319	Felodipine
783	CACNB2	D00319	Felodipine
801	CALM1	D00319	Felodipine
8912	CACNA1H	D00319	Felodipine
9254	CACNA2D2	D00319	Felodipine
4985	OPRD1	D00320	Fentanyl
4986	OPRK1	D00320	Fentanyl
4988	OPRM1	D00320	Fentanyl
6715	SRD5A1	D00321	Finasteride
6716	SRD5A2	D00321	Finasteride
6718	AKR1D1	D00321	Finasteride
79644	SRD5A3	D00321	Finasteride
1786	DNMT1	D00323	Flucytosine
2908	NR3C1	D00324	Flunisolide
2908	NR3C1	D00325	Fluocinonide
6608	SMO	D00325	Fluocinonide
3356	HTR2A	D00326	Fluoxetine
6532	SLC6A4	D00326	Fluoxetine
2099	ESR1	D00327	Fluoxymesterone
2908	NR3C1	D00327	Fluoxymesterone
367	AR	D00327	Fluoxymesterone
5618	PRLR	D00327	Fluoxymesterone
2908	NR3C1	D00328	Flurandrenolide
200959	GABRR3	D00329	Flurazepam
2554	GABRA1	D00329	Flurazepam
2555	GABRA2	D00329	Flurazepam
2556	GABRA3	D00329	Flurazepam
2557	GABRA4	D00329	Flurazepam
2558	GABRA5	D00329	Flurazepam
2559	GABRA6	D00329	Flurazepam
2560	GABRB1	D00329	Flurazepam
2561	GABRB2	D00329	Flurazepam
2562	GABRB3	D00329	Flurazepam
2563	GABRD	D00329	Flurazepam
2564	GABRE	D00329	Flurazepam
2565	GABRG1	D00329	Flurazepam
2566	GABRG2	D00329	Flurazepam
2567	GABRG3	D00329	Flurazepam
2568	GABRP	D00329	Flurazepam
2569	GABRR1	D00329	Flurazepam
2570	GABRR2	D00329	Flurazepam
55879	GABRQ	D00329	Flurazepam
5742	PTGS1	D00330	Flurbiprofen
5743	PTGS2	D00330	Flurbiprofen
2554	GABRA1	D00331	Furosemide
2555	GABRA2	D00331	Furosemide
2556	GABRA3	D00331	Furosemide
2557	GABRA4	D00331	Furosemide
2558	GABRA5	D00331	Furosemide
2559	GABRA6	D00331	Furosemide
6557	SLC12A1	D00331	Furosemide
6558	SLC12A2	D00331	Furosemide
134	ADORA1	D00332	Gabapentin
55799	CACNA2D3	D00332	Gabapentin
774	CACNA1B	D00332	Gabapentin
781	CACNA2D1	D00332	Gabapentin
9254	CACNA2D2	D00332	Gabapentin
93589	CACNA2D4	D00332	Gabapentin
5465	PPARA	D00334	Gemfibrozil
5468	PPARG	D00335	Glipizide
6833	ABCC8	D00335	Glipizide
10060	ABCC9	D00336	Glyburide
1080	CFTR	D00336	Glyburide
19	ABCA1	D00336	Glyburide
3758	KCNJ1	D00336	Glyburide
3762	KCNJ5	D00336	Glyburide
3767	KCNJ11	D00336	Glyburide
6833	ABCC8	D00336	Glyburide
8647	ABCB11	D00336	Glyburide
200959	GABRR3	D00338	Halazepam
2554	GABRA1	D00338	Halazepam
2555	GABRA2	D00338	Halazepam
2556	GABRA3	D00338	Halazepam
2558	GABRA5	D00338	Halazepam
2560	GABRB1	D00338	Halazepam
2561	GABRB2	D00338	Halazepam
2562	GABRB3	D00338	Halazepam
2563	GABRD	D00338	Halazepam
2564	GABRE	D00338	Halazepam
2565	GABRG1	D00338	Halazepam
2566	GABRG2	D00338	Halazepam
2567	GABRG3	D00338	Halazepam
2568	GABRP	D00338	Halazepam
2569	GABRR1	D00338	Halazepam
2570	GABRR2	D00338	Halazepam
3778	KCNMA1	D00340	Hydrochlorothiazide
6559	SLC12A3	D00340	Hydrochlorothiazide
759	CA1	D00340	Hydrochlorothiazide
760	CA2	D00340	Hydrochlorothiazide
762	CA4	D00340	Hydrochlorothiazide
768	CA9	D00340	Hydrochlorothiazide
771	CA12	D00340	Hydrochlorothiazide
6240	RRM1	D00341	Hydroxyurea
6241	RRM2	D00341	Hydroxyurea
3753	KCNE1	D00345	Indapamide
3784	KCNQ1	D00345	Indapamide
6559	SLC12A3	D00345	Indapamide
3623	INHA	D00346	Isoniazid
4128	MAOA	D00346	Isoniazid
4129	MAOB	D00346	Isoniazid
5914	RARA	D00348	Isotretinoin
5915	RARB	D00348	Isotretinoin
5916	RARG	D00348	Isotretinoin
775	CACNA1C	D00349	Isradipine
776	CACNA1D	D00349	Isradipine
778	CACNA1F	D00349	Isradipine
779	CACNA1S	D00349	Isradipine
781	CACNA2D1	D00349	Isradipine
783	CACNB2	D00349	Isradipine
8912	CACNA1H	D00349	Isradipine
9254	CACNA2D2	D00349	Isradipine
1595	CYP51A1	D00350	Itraconazole
1586	CYP17A1	D00351	Ketoconazole
6323	SCN1A	D00354	Lamotrigine
6326	SCN2A	D00354	Lamotrigine
6328	SCN3A	D00354	Lamotrigine
6329	SCN4A	D00354	Lamotrigine
6331	SCN5A	D00354	Lamotrigine
6334	SCN8A	D00354	Lamotrigine
6335	SCN9A	D00354	Lamotrigine
495	ATP4A	D00355	Lansoprazole
496	ATP4B	D00355	Lansoprazole
5737	PTGFR	D00356	Latanoprost
185	AGTR1	D00357	Losartan potassium
1956	EGFR	D00358	Lidocaine
6323	SCN1A	D00358	Lidocaine
6326	SCN2A	D00358	Lidocaine
6328	SCN3A	D00358	Lidocaine
6329	SCN4A	D00358	Lidocaine
6331	SCN5A	D00358	Lidocaine
6334	SCN8A	D00358	Lidocaine
6335	SCN9A	D00358	Lidocaine
6336	SCN10A	D00358	Lidocaine
3066	HDAC2	D00359	Lovastatin
3156	HMGCR	D00359	Lovastatin
3683	ITGAL	D00359	Lovastatin
2560	GABRB1	D00360	Lindane
2741	GLRA1	D00360	Lindane
2742	GLRA2	D00360	Lindane
2743	GLRB	D00360	Lindane
8001	GLRA3	D00360	Lindane
7067	THRA	D00361	Liotrix
7068	THRB	D00361	Liotrix
1636	ACE	D00362	Lisinopril
59272	ACE2	D00362	Lisinopril
81551	STMN4	D00363	Lomustine
3269	HRH1	D00364	Loratadine
200959	GABRR3	D00365	Lorazepam
2554	GABRA1	D00365	Lorazepam
2555	GABRA2	D00365	Lorazepam
2556	GABRA3	D00365	Lorazepam
2557	GABRA4	D00365	Lorazepam
2558	GABRA5	D00365	Lorazepam
2559	GABRA6	D00365	Lorazepam
2560	GABRB1	D00365	Lorazepam
2561	GABRB2	D00365	Lorazepam
2562	GABRB3	D00365	Lorazepam
2563	GABRD	D00365	Lorazepam
2564	GABRE	D00365	Lorazepam
2565	GABRG1	D00365	Lorazepam
2566	GABRG2	D00365	Lorazepam
2567	GABRG3	D00365	Lorazepam
2568	GABRP	D00365	Lorazepam
2569	GABRR1	D00365	Lorazepam
2570	GABRR2	D00365	Lorazepam
55879	GABRQ	D00365	Lorazepam
706	TSPO	D00365	Lorazepam
552	AVPR1A	D00366	Lypressin
553	AVPR1B	D00366	Lypressin
554	AVPR2	D00366	Lypressin
6530	SLC6A2	D00367	Mazindol
6531	SLC6A3	D00367	Mazindol
6532	SLC6A4	D00367	Mazindol
10383	TUBB4B	D00368	Mebendazole
7846	TUBA1A	D00368	Mebendazole
200959	GABRR3	D00370	Temazepam
2554	GABRA1	D00370	Temazepam
2555	GABRA2	D00370	Temazepam
2556	GABRA3	D00370	Temazepam
2557	GABRA4	D00370	Temazepam
2558	GABRA5	D00370	Temazepam
2559	GABRA6	D00370	Temazepam
2560	GABRB1	D00370	Temazepam
2561	GABRB2	D00370	Temazepam
2562	GABRB3	D00370	Temazepam
2563	GABRD	D00370	Temazepam
2564	GABRE	D00370	Temazepam
2565	GABRG1	D00370	Temazepam
2566	GABRG2	D00370	Temazepam
2567	GABRG3	D00370	Temazepam
2568	GABRP	D00370	Temazepam
2569	GABRR1	D00370	Temazepam
2570	GABRR2	D00370	Temazepam
55879	GABRQ	D00370	Temazepam
706	TSPO	D00370	Temazepam
134	ADORA1	D00371	Theophylline
135	ADORA2A	D00371	Theophylline
136	ADORA2B	D00371	Theophylline
5139	PDE3A	D00371	Theophylline
5141	PDE4A	D00371	Theophylline
5142	PDE4B	D00371	Theophylline
8654	PDE5A	D00371	Theophylline
147	ADRA1B	D00373	Thioridazine
148	ADRA1A	D00373	Thioridazine
1812	DRD1	D00373	Thioridazine
1813	DRD2	D00373	Thioridazine
3356	HTR2A	D00373	Thioridazine
3757	KCNH2	D00373	Thioridazine
1812	DRD1	D00374	Thiothixene
1813	DRD2	D00374	Thiothixene
6323	SCN1A	D00375	Mephenytoin
6326	SCN2A	D00375	Mephenytoin
6328	SCN3A	D00375	Mephenytoin
6329	SCN4A	D00375	Mephenytoin
6331	SCN5A	D00375	Mephenytoin
6334	SCN8A	D00375	Mephenytoin
6335	SCN9A	D00375	Mephenytoin
2554	GABRA1	D00376	Meprobamate
2555	GABRA2	D00376	Meprobamate
2556	GABRA3	D00376	Meprobamate
2557	GABRA4	D00376	Meprobamate
2558	GABRA5	D00376	Meprobamate
2559	GABRA6	D00376	Meprobamate
2560	GABRB1	D00376	Meprobamate
2561	GABRB2	D00376	Meprobamate
2562	GABRB3	D00376	Meprobamate
2563	GABRD	D00376	Meprobamate
2564	GABRE	D00376	Meprobamate
2565	GABRG1	D00376	Meprobamate
2566	GABRG2	D00376	Meprobamate
2567	GABRG3	D00376	Meprobamate
2568	GABRP	D00376	Meprobamate
55879	GABRQ	D00376	Meprobamate
1147	CHUK	D00377	Mesalamine
240	ALOX5	D00377	Mesalamine
3551	IKBKB	D00377	Mesalamine
5468	PPARG	D00377	Mesalamine
5742	PTGS1	D00377	Mesalamine
5743	PTGS2	D00377	Mesalamine
153	ADRB1	D00378	Timolol
154	ADRB2	D00378	Timolol
155	ADRB3	D00378	Timolol
3758	KCNJ1	D00379	Tolazamide
6833	ABCC8	D00379	Tolazamide
3758	KCNJ1	D00380	Tolbutamide
3767	KCNJ11	D00380	Tolbutamide
6833	ABCC8	D00380	Tolbutamide
6557	SLC12A1	D00382	Torsemide
6558	SLC12A2	D00382	Torsemide
1636	ACE	D00383	Trandolapril
2908	NR3C1	D00385	Triamcinolone
6337	SCNN1A	D00386	Triamterene
6338	SCNN1B	D00386	Triamterene
6339	SCNN1D	D00386	Triamterene
6340	SCNN1G	D00386	Triamterene
200959	GABRR3	D00387	Triazolam
2554	GABRA1	D00387	Triazolam
2555	GABRA2	D00387	Triazolam
2556	GABRA3	D00387	Triazolam
2557	GABRA4	D00387	Triazolam
2558	GABRA5	D00387	Triazolam
2559	GABRA6	D00387	Triazolam
2560	GABRB1	D00387	Triazolam
2561	GABRB2	D00387	Triazolam
2562	GABRB3	D00387	Triazolam
2563	GABRD	D00387	Triazolam
2564	GABRE	D00387	Triazolam
2565	GABRG1	D00387	Triazolam
2566	GABRG2	D00387	Triazolam
2567	GABRG3	D00387	Triazolam
2568	GABRP	D00387	Triazolam
2569	GABRR1	D00387	Triazolam
2570	GABRR2	D00387	Triazolam
55879	GABRQ	D00387	Triazolam
706	TSPO	D00387	Triazolam
367	AR	D00389	Metandienone
1128	CHRM1	D00390	Triflupromazine
1129	CHRM2	D00390	Triflupromazine
1812	DRD1	D00390	Triflupromazine
1813	DRD2	D00390	Triflupromazine
3357	HTR2B	D00390	Triflupromazine
7298	TYMS	D00391	Trifluridine
8913	CACNA1G	D00392	Trimethadione
147	ADRA1B	D00394	Trimipramine
148	ADRA1A	D00394	Trimipramine
151	ADRA2B	D00394	Trimipramine
1812	DRD1	D00394	Trimipramine
1813	DRD2	D00394	Trimipramine
3269	HRH1	D00394	Trimipramine
3350	HTR1A	D00394	Trimipramine
3356	HTR2A	D00394	Trimipramine
6530	SLC6A2	D00394	Trimipramine
6531	SLC6A3	D00394	Trimipramine
6532	SLC6A4	D00394	Trimipramine
2030	SLC29A1	D00395	Troglitazone
2101	ESRRA	D00395	Troglitazone
2104	ESRRG	D00395	Troglitazone
2182	ACSL4	D00395	Troglitazone
5054	SERPINE1	D00395	Troglitazone
5468	PPARG	D00395	Troglitazone
1128	CHRM1	D00397	Tropicamide
1129	CHRM2	D00397	Tropicamide
1131	CHRM3	D00397	Tropicamide
1132	CHRM4	D00397	Tropicamide
1133	CHRM5	D00397	Tropicamide
18	ABAT	D00399	Valproic acid
203611	CDY2B	D00399	Valproic acid
253175	CDY1B	D00399	Valproic acid
36	ACADSB	D00399	Valproic acid
8911	CACNA1I	D00399	Valproic acid
8912	CACNA1H	D00399	Valproic acid
8913	CACNA1G	D00399	Valproic acid
9085	CDY1	D00399	Valproic acid
9426	CDY2A	D00399	Valproic acid
9734	HDAC9	D00399	Valproic acid
185	AGTR1	D00400	Valsartan
7173	TPO	D00401	Methimazole
759	CA1	D00402	Methocarbamol
1128	CHRM1	D00403	Methotrimeprazine
1129	CHRM2	D00403	Methotrimeprazine
1131	CHRM3	D00403	Methotrimeprazine
1132	CHRM4	D00403	Methotrimeprazine
1133	CHRM5	D00403	Methotrimeprazine
146	ADRA1D	D00403	Methotrimeprazine
147	ADRA1B	D00403	Methotrimeprazine
148	ADRA1A	D00403	Methotrimeprazine
150	ADRA2A	D00403	Methotrimeprazine
151	ADRA2B	D00403	Methotrimeprazine
152	ADRA2C	D00403	Methotrimeprazine
1812	DRD1	D00403	Methotrimeprazine
1813	DRD2	D00403	Methotrimeprazine
1814	DRD3	D00403	Methotrimeprazine
1815	DRD4	D00403	Methotrimeprazine
1816	DRD5	D00403	Methotrimeprazine
3269	HRH1	D00403	Methotrimeprazine
3356	HTR2A	D00403	Methotrimeprazine
3357	HTR2B	D00403	Methotrimeprazine
3358	HTR2C	D00403	Methotrimeprazine
150	ADRA2A	D00405	Methyldopa
151	ADRA2B	D00405	Methyldopa
152	ADRA2C	D00405	Methyldopa
1644	DDC	D00405	Methyldopa
2908	NR3C1	D00407	Methylprednisolone
367	AR	D00408	Methyltestosterone
1584	CYP11B1	D00410	Metyrapone
10800	CYSLTR1	D00411	Zafirlukast
240	ALOX5	D00414	Zileuton
3350	HTR1A	D00415	Zolmitriptan
3351	HTR1B	D00415	Zolmitriptan
3352	HTR1D	D00415	Zolmitriptan
3355	HTR1F	D00415	Zolmitriptan
10242	KCNMB2	D00416	Miconazole
27094	KCNMB3	D00416	Miconazole
27345	KCNMB4	D00416	Miconazole
3757	KCNH2	D00416	Miconazole
3778	KCNMA1	D00416	Miconazole
3779	KCNMB1	D00416	Miconazole
3780	KCNN1	D00416	Miconazole
3781	KCNN2	D00416	Miconazole
3782	KCNN3	D00416	Miconazole
3783	KCNN4	D00416	Miconazole
4843	NOS2	D00416	Miconazole
4846	NOS3	D00416	Miconazole
81033	KCNH6	D00416	Miconazole
90134	KCNH7	D00416	Miconazole
5139	PDE3A	D00417	Milrinone
5140	PDE3B	D00417	Milrinone
3758	KCNJ1	D00418	Minoxidil
3767	KCNJ11	D00418	Minoxidil
5742	PTGS1	D00418	Minoxidil
6833	ABCC8	D00418	Minoxidil
5732	PTGER2	D00419	Misoprostol
5733	PTGER3	D00419	Misoprostol
5734	PTGER4	D00419	Misoprostol
1584	CYP11B1	D00420	Mitotane
1586	CYP17A1	D00420	Mitotane
2230	FDX1	D00420	Mitotane
1636	ACE	D00421	Ramipril
3274	HRH2	D00422	Ranitidine
132	ADK	D00423	Ribavirin
22978	NT5C2	D00423	Ribavirin
3614	IMPDH1	D00423	Ribavirin
5167	ENPP1	D00423	Ribavirin
3320	HSP90AA1	D00424	Rifabutin
7184	HSP90B1	D00424	Rifabutin
5742	PTGS1	D00425	Nabumetone
5743	PTGS2	D00425	Nabumetone
146	ADRA1D	D00426	Risperidone
147	ADRA1B	D00426	Risperidone
148	ADRA1A	D00426	Risperidone
150	ADRA2A	D00426	Risperidone
151	ADRA2B	D00426	Risperidone
152	ADRA2C	D00426	Risperidone
1812	DRD1	D00426	Risperidone
1813	DRD2	D00426	Risperidone
1814	DRD3	D00426	Risperidone
1815	DRD4	D00426	Risperidone
3269	HRH1	D00426	Risperidone
3350	HTR1A	D00426	Risperidone
3352	HTR1D	D00426	Risperidone
3356	HTR2A	D00426	Risperidone
3358	HTR2C	D00426	Risperidone
5742	PTGS1	D00428	Salsalate
5743	PTGS2	D00428	Salsalate
1137	CHRNA4	D00430	Secobarbital
1139	CHRNA7	D00430	Secobarbital
2554	GABRA1	D00430	Secobarbital
2555	GABRA2	D00430	Secobarbital
2556	GABRA3	D00430	Secobarbital
2557	GABRA4	D00430	Secobarbital
2558	GABRA5	D00430	Secobarbital
2559	GABRA6	D00430	Secobarbital
2560	GABRB1	D00430	Secobarbital
2561	GABRB2	D00430	Secobarbital
2562	GABRB3	D00430	Secobarbital
2563	GABRD	D00430	Secobarbital
2564	GABRE	D00430	Secobarbital
2565	GABRG1	D00430	Secobarbital
2566	GABRG2	D00430	Secobarbital
2567	GABRG3	D00430	Secobarbital
2568	GABRP	D00430	Secobarbital
2891	GRIA2	D00430	Secobarbital
2898	GRIK2	D00430	Secobarbital
55879	GABRQ	D00430	Secobarbital
6559	SLC12A3	D00431	Metolazone
153	ADRB1	D00432	Nadolol
154	ADRB2	D00432	Nadolol
155	ADRB3	D00432	Nadolol
3156	HMGCR	D00434	Simvastatin
3689	ITGB2	D00434	Simvastatin
3736	KCNA1	D00437	Nifedipine
775	CACNA1C	D00437	Nifedipine
776	CACNA1D	D00437	Nifedipine
778	CACNA1F	D00437	Nifedipine
779	CACNA1S	D00437	Nifedipine
781	CACNA2D1	D00437	Nifedipine
783	CACNB2	D00437	Nifedipine
801	CALM1	D00437	Nifedipine
8912	CACNA1H	D00437	Nifedipine
196	AHR	D00438	Nimodipine
4306	NR3C2	D00438	Nimodipine
775	CACNA1C	D00438	Nimodipine
776	CACNA1D	D00438	Nimodipine
778	CACNA1F	D00438	Nimodipine
779	CACNA1S	D00438	Nimodipine
782	CACNB1	D00438	Nimodipine
783	CACNB2	D00438	Nimodipine
784	CACNB3	D00438	Nimodipine
785	CACNB4	D00438	Nimodipine
3274	HRH2	D00440	Nizatidine
6751	SSTR1	D00442	Octreotide
6752	SSTR2	D00442	Octreotide
6753	SSTR3	D00442	Octreotide
6754	SSTR4	D00442	Octreotide
6755	SSTR5	D00442	Octreotide
367	AR	D00443	Spironolactone
4306	NR3C2	D00443	Spironolactone
367	AR	D00444	Stanozolol
1950	EGF	D00446	Sucralfate
2243	FGA	D00446	Sucralfate
2244	FGB	D00446	Sucralfate
2247	FGF2	D00446	Sucralfate
2266	FGG	D00446	Sucralfate
643834	PGA3	D00446	Sucralfate
1147	CHUK	D00448	Sulfasalazine
23657	SLC7A11	D00448	Sulfasalazine
240	ALOX5	D00448	Sulfasalazine
3551	IKBKB	D00448	Sulfasalazine
38	ACAT1	D00448	Sulfasalazine
5468	PPARG	D00448	Sulfasalazine
5742	PTGS1	D00448	Sulfasalazine
5743	PTGS2	D00448	Sulfasalazine
1244	ABCC2	D00449	Sulfinpyrazone
4363	ABCC1	D00449	Sulfinpyrazone
3350	HTR1A	D00451	Sumatriptan
3351	HTR1B	D00451	Sumatriptan
3352	HTR1D	D00451	Sumatriptan
3355	HTR1F	D00451	Sumatriptan
5742	PTGS1	D00452	Suprofen
5743	PTGS2	D00452	Suprofen
7153	TOP2A	D00453	Ofloxacin
1128	CHRM1	D00454	Olanzapine
1129	CHRM2	D00454	Olanzapine
1131	CHRM3	D00454	Olanzapine
1132	CHRM4	D00454	Olanzapine
1133	CHRM5	D00454	Olanzapine
146	ADRA1D	D00454	Olanzapine
147	ADRA1B	D00454	Olanzapine
148	ADRA1A	D00454	Olanzapine
150	ADRA2A	D00454	Olanzapine
151	ADRA2B	D00454	Olanzapine
152	ADRA2C	D00454	Olanzapine
1812	DRD1	D00454	Olanzapine
1813	DRD2	D00454	Olanzapine
1814	DRD3	D00454	Olanzapine
1815	DRD4	D00454	Olanzapine
1816	DRD5	D00454	Olanzapine
3269	HRH1	D00454	Olanzapine
3350	HTR1A	D00454	Olanzapine
3351	HTR1B	D00454	Olanzapine
3352	HTR1D	D00454	Olanzapine
3354	HTR1E	D00454	Olanzapine
3356	HTR2A	D00454	Olanzapine
3358	HTR2C	D00454	Olanzapine
3359	HTR3A	D00454	Olanzapine
3362	HTR6	D00454	Olanzapine
3363	HTR7	D00454	Olanzapine
495	ATP4A	D00455	Omeprazole
496	ATP4B	D00455	Omeprazole
170572	HTR3C	D00456	Ondansetron
200909	HTR3D	D00456	Ondansetron
285242	HTR3E	D00456	Ondansetron
3350	HTR1A	D00456	Ondansetron
3351	HTR1B	D00456	Ondansetron
3359	HTR3A	D00456	Ondansetron
3360	HTR4	D00456	Ondansetron
4988	OPRM1	D00456	Ondansetron
9177	HTR3B	D00456	Ondansetron
200959	GABRR3	D00457	Quazepam
2554	GABRA1	D00457	Quazepam
2555	GABRA2	D00457	Quazepam
2556	GABRA3	D00457	Quazepam
2557	GABRA4	D00457	Quazepam
2558	GABRA5	D00457	Quazepam
2559	GABRA6	D00457	Quazepam
2560	GABRB1	D00457	Quazepam
2561	GABRB2	D00457	Quazepam
2562	GABRB3	D00457	Quazepam
2563	GABRD	D00457	Quazepam
2564	GABRE	D00457	Quazepam
2565	GABRG1	D00457	Quazepam
2566	GABRG2	D00457	Quazepam
2567	GABRG3	D00457	Quazepam
2568	GABRP	D00457	Quazepam
2569	GABRR1	D00457	Quazepam
2570	GABRR2	D00457	Quazepam
55879	GABRQ	D00457	Quazepam
1128	CHRM1	D00458	Quetiapine fumarate
1129	CHRM2	D00458	Quetiapine fumarate
1131	CHRM3	D00458	Quetiapine fumarate
1132	CHRM4	D00458	Quetiapine fumarate
1133	CHRM5	D00458	Quetiapine fumarate
146	ADRA1D	D00458	Quetiapine fumarate
147	ADRA1B	D00458	Quetiapine fumarate
148	ADRA1A	D00458	Quetiapine fumarate
150	ADRA2A	D00458	Quetiapine fumarate
151	ADRA2B	D00458	Quetiapine fumarate
152	ADRA2C	D00458	Quetiapine fumarate
1812	DRD1	D00458	Quetiapine fumarate
1813	DRD2	D00458	Quetiapine fumarate
1814	DRD3	D00458	Quetiapine fumarate
1815	DRD4	D00458	Quetiapine fumarate
1816	DRD5	D00458	Quetiapine fumarate
3269	HRH1	D00458	Quetiapine fumarate
3350	HTR1A	D00458	Quetiapine fumarate
3351	HTR1B	D00458	Quetiapine fumarate
3352	HTR1D	D00458	Quetiapine fumarate
3354	HTR1E	D00458	Quetiapine fumarate
3356	HTR2A	D00458	Quetiapine fumarate
3358	HTR2C	D00458	Quetiapine fumarate
3359	HTR3A	D00458	Quetiapine fumarate
3362	HTR6	D00458	Quetiapine fumarate
3363	HTR7	D00458	Quetiapine fumarate
1636	ACE	D00459	Quinapril hydrochloride
6557	SLC12A1	D00461	Quinethazone
6558	SLC12A2	D00461	Quinethazone
6559	SLC12A3	D00461	Quinethazone
759	CA1	D00461	Quinethazone
760	CA2	D00461	Quinethazone
367	AR	D00462	Oxandrolone
5742	PTGS1	D00463	Oxaprozin
5743	PTGS2	D00463	Oxaprozin
200959	GABRR3	D00464	Oxazepam
2554	GABRA1	D00464	Oxazepam
2555	GABRA2	D00464	Oxazepam
2556	GABRA3	D00464	Oxazepam
2557	GABRA4	D00464	Oxazepam
2558	GABRA5	D00464	Oxazepam
2559	GABRA6	D00464	Oxazepam
2560	GABRB1	D00464	Oxazepam
2561	GABRB2	D00464	Oxazepam
2562	GABRB3	D00464	Oxazepam
2563	GABRD	D00464	Oxazepam
2564	GABRE	D00464	Oxazepam
2565	GABRG1	D00464	Oxazepam
2566	GABRG2	D00464	Oxazepam
2567	GABRG3	D00464	Oxazepam
2568	GABRP	D00464	Oxazepam
2569	GABRR1	D00464	Oxazepam
2570	GABRR2	D00464	Oxazepam
55879	GABRQ	D00464	Oxazepam
1128	CHRM1	D00465	Oxybutynin
1129	CHRM2	D00465	Oxybutynin
1131	CHRM3	D00465	Oxybutynin
43	ACHE	D00469	Pralidoxime chloride
590	BCHE	D00469	Pralidoxime chloride
200959	GABRR3	D00470	Prazepam
2554	GABRA1	D00470	Prazepam
2555	GABRA2	D00470	Prazepam
2556	GABRA3	D00470	Prazepam
2557	GABRA4	D00470	Prazepam
2558	GABRA5	D00470	Prazepam
2559	GABRA6	D00470	Prazepam
2560	GABRB1	D00470	Prazepam
2561	GABRB2	D00470	Prazepam
2562	GABRB3	D00470	Prazepam
2563	GABRD	D00470	Prazepam
2564	GABRE	D00470	Prazepam
2565	GABRG1	D00470	Prazepam
2566	GABRG2	D00470	Prazepam
2567	GABRG3	D00470	Prazepam
2568	GABRP	D00470	Prazepam
2569	GABRR1	D00470	Prazepam
2570	GABRR2	D00470	Prazepam
55879	GABRQ	D00470	Prazepam
2908	NR3C1	D00472	Prednisolone
2908	NR3C1	D00473	Prednisone
1137	CHRNA4	D00474	Primidone
1139	CHRNA7	D00474	Primidone
2554	GABRA1	D00474	Primidone
2555	GABRA2	D00474	Primidone
2556	GABRA3	D00474	Primidone
2557	GABRA4	D00474	Primidone
2558	GABRA5	D00474	Primidone
2559	GABRA6	D00474	Primidone
2891	GRIA2	D00474	Primidone
2898	GRIK2	D00474	Primidone
24145	PANX1	D00475	Probenecid
55867	SLC22A11	D00475	Probenecid
9356	SLC22A6	D00475	Probenecid
19	ABCA1	D00476	Probucol
1786	DNMT1	D00477	Procainamide hydrochloride
6323	SCN1A	D00477	Procainamide hydrochloride
6326	SCN2A	D00477	Procainamide hydrochloride
6328	SCN3A	D00477	Procainamide hydrochloride
6329	SCN4A	D00477	Procainamide hydrochloride
6331	SCN5A	D00477	Procainamide hydrochloride
6334	SCN8A	D00477	Procainamide hydrochloride
6335	SCN9A	D00477	Procainamide hydrochloride
1813	DRD2	D00479	Prochlorperazine maleate
1128	CHRM1	D00480	Promethazine hydrochloride
1129	CHRM2	D00480	Promethazine hydrochloride
1131	CHRM3	D00480	Promethazine hydrochloride
1132	CHRM4	D00480	Promethazine hydrochloride
1133	CHRM5	D00480	Promethazine hydrochloride
148	ADRA1A	D00480	Promethazine hydrochloride
1813	DRD2	D00480	Promethazine hydrochloride
3269	HRH1	D00480	Promethazine hydrochloride
3356	HTR2A	D00480	Promethazine hydrochloride
801	CALM1	D00480	Promethazine hydrochloride
1128	CHRM1	D00481	Propantheline bromide
1129	CHRM2	D00481	Propantheline bromide
1131	CHRM3	D00481	Propantheline bromide
1132	CHRM4	D00481	Propantheline bromide
1133	CHRM5	D00481	Propantheline bromide
4985	OPRD1	D00482	Propoxyphene hydrochloride
4986	OPRK1	D00482	Propoxyphene hydrochloride
4988	OPRM1	D00482	Propoxyphene hydrochloride
153	ADRB1	D00483	Propranolol hydrochloride
154	ADRB2	D00483	Propranolol hydrochloride
155	ADRB3	D00483	Propranolol hydrochloride
3350	HTR1A	D00483	Propranolol hydrochloride
3351	HTR1B	D00483	Propranolol hydrochloride
6530	SLC6A2	D00484	Protriptyline hydrochloride
6532	SLC6A4	D00484	Protriptyline hydrochloride
146	ADRA1D	D00485	Pseudoephedrine hydrochloride
147	ADRA1B	D00485	Pseudoephedrine hydrochloride
148	ADRA1A	D00485	Pseudoephedrine hydrochloride
150	ADRA2A	D00485	Pseudoephedrine hydrochloride
151	ADRA2B	D00485	Pseudoephedrine hydrochloride
152	ADRA2C	D00485	Pseudoephedrine hydrochloride
153	ADRB1	D00485	Pseudoephedrine hydrochloride
154	ADRB2	D00485	Pseudoephedrine hydrochloride
155	ADRB3	D00485	Pseudoephedrine hydrochloride
6530	SLC6A2	D00485	Pseudoephedrine hydrochloride
6531	SLC6A3	D00485	Pseudoephedrine hydrochloride
6532	SLC6A4	D00485	Pseudoephedrine hydrochloride
43	ACHE	D00487	Pyridostigmine bromide
590	BCHE	D00487	Pyridostigmine bromide
1719	DHFR	D00488	Pyrimethamine
367	AR	D00490	Oxymetholone
10381	TUBB3	D00491	Paclitaxel
10382	TUBB4A	D00491	Paclitaxel
10383	TUBB4B	D00491	Paclitaxel
203068	TUBB	D00491	Paclitaxel
347688	TUBB8	D00491	Paclitaxel
347733	TUBB2B	D00491	Paclitaxel
56604	TUBB7P	D00491	Paclitaxel
596	BCL2	D00491	Paclitaxel
7280	TUBB2A	D00491	Paclitaxel
81027	TUBB1	D00491	Paclitaxel
84617	TUBB6	D00491	Paclitaxel
1134	CHRNA1	D00492	Pancuronium bromide
1140	CHRNB1	D00492	Pancuronium bromide
1144	CHRND	D00492	Pancuronium bromide
1145	CHRNE	D00492	Pancuronium bromide
1146	CHRNG	D00492	Pancuronium bromide
1813	DRD2	D00493	Prochlorperazine
3269	HRH1	D00494	Promethazine
8911	CACNA1I	D00495	Paramethadione
10280	SIGMAR1	D00498	Pentazocine
4986	OPRK1	D00498	Pentazocine
4988	OPRM1	D00498	Pentazocine
1137	CHRNA4	D00499	Pentobarbital
1139	CHRNA7	D00499	Pentobarbital
2554	GABRA1	D00499	Pentobarbital
2555	GABRA2	D00499	Pentobarbital
2556	GABRA3	D00499	Pentobarbital
2557	GABRA4	D00499	Pentobarbital
2558	GABRA5	D00499	Pentobarbital
2559	GABRA6	D00499	Pentobarbital
2560	GABRB1	D00499	Pentobarbital
2561	GABRB2	D00499	Pentobarbital
2562	GABRB3	D00499	Pentobarbital
2563	GABRD	D00499	Pentobarbital
2564	GABRE	D00499	Pentobarbital
2565	GABRG1	D00499	Pentobarbital
2566	GABRG2	D00499	Pentobarbital
2567	GABRG3	D00499	Pentobarbital
2568	GABRP	D00499	Pentobarbital
2891	GRIA2	D00499	Pentobarbital
2898	GRIK2	D00499	Pentobarbital
55879	GABRQ	D00499	Pentobarbital
2554	GABRA1	D00500	Pentobarbital sodium
2555	GABRA2	D00500	Pentobarbital sodium
2556	GABRA3	D00500	Pentobarbital sodium
2557	GABRA4	D00500	Pentobarbital sodium
2558	GABRA5	D00500	Pentobarbital sodium
2559	GABRA6	D00500	Pentobarbital sodium
2560	GABRB1	D00500	Pentobarbital sodium
2561	GABRB2	D00500	Pentobarbital sodium
2562	GABRB3	D00500	Pentobarbital sodium
2563	GABRD	D00500	Pentobarbital sodium
2564	GABRE	D00500	Pentobarbital sodium
2565	GABRG1	D00500	Pentobarbital sodium
2566	GABRG2	D00500	Pentobarbital sodium
2567	GABRG3	D00500	Pentobarbital sodium
2568	GABRP	D00500	Pentobarbital sodium
55879	GABRQ	D00500	Pentobarbital sodium
134	ADORA1	D00501	Pentoxifylline
135	ADORA2A	D00501	Pentoxifylline
4907	NT5E	D00501	Pentoxifylline
5141	PDE4A	D00501	Pentoxifylline
5142	PDE4B	D00501	Pentoxifylline
8654	PDE5A	D00501	Pentoxifylline
146	ADRA1D	D00502	Pergolide mesylate
147	ADRA1B	D00502	Pergolide mesylate
148	ADRA1A	D00502	Pergolide mesylate
150	ADRA2A	D00502	Pergolide mesylate
151	ADRA2B	D00502	Pergolide mesylate
152	ADRA2C	D00502	Pergolide mesylate
1812	DRD1	D00502	Pergolide mesylate
1813	DRD2	D00502	Pergolide mesylate
1814	DRD3	D00502	Pergolide mesylate
1815	DRD4	D00502	Pergolide mesylate
1816	DRD5	D00502	Pergolide mesylate
3350	HTR1A	D00502	Pergolide mesylate
3351	HTR1B	D00502	Pergolide mesylate
3352	HTR1D	D00502	Pergolide mesylate
3356	HTR2A	D00502	Pergolide mesylate
3357	HTR2B	D00502	Pergolide mesylate
3358	HTR2C	D00502	Pergolide mesylate
1812	DRD1	D00503	Perphenazine
1813	DRD2	D00503	Perphenazine
801	CALM1	D00503	Perphenazine
6323	SCN1A	D00504	Phenacemide
18	ABAT	D00505	Phenelzine sulfate
2875	GPT	D00505	Phenelzine sulfate
4128	MAOA	D00505	Phenelzine sulfate
4129	MAOB	D00505	Phenelzine sulfate
84706	GPT2	D00505	Phenelzine sulfate
8639	AOC3	D00505	Phenelzine sulfate
1137	CHRNA4	D00506	Phenobarbital
1139	CHRNA7	D00506	Phenobarbital
2554	GABRA1	D00506	Phenobarbital
2555	GABRA2	D00506	Phenobarbital
2556	GABRA3	D00506	Phenobarbital
2557	GABRA4	D00506	Phenobarbital
2558	GABRA5	D00506	Phenobarbital
2559	GABRA6	D00506	Phenobarbital
2560	GABRB1	D00506	Phenobarbital
2561	GABRB2	D00506	Phenobarbital
2562	GABRB3	D00506	Phenobarbital
2563	GABRD	D00506	Phenobarbital
2564	GABRE	D00506	Phenobarbital
2565	GABRG1	D00506	Phenobarbital
2566	GABRG2	D00506	Phenobarbital
2567	GABRG3	D00506	Phenobarbital
2568	GABRP	D00506	Phenobarbital
2890	GRIA1	D00506	Phenobarbital
2891	GRIA2	D00506	Phenobarbital
2898	GRIK2	D00506	Phenobarbital
55879	GABRQ	D00506	Phenobarbital
146	ADRA1D	D00507	Phenoxybenzamine hydrochloride
147	ADRA1B	D00507	Phenoxybenzamine hydrochloride
148	ADRA1A	D00507	Phenoxybenzamine hydrochloride
150	ADRA2A	D00507	Phenoxybenzamine hydrochloride
151	ADRA2B	D00507	Phenoxybenzamine hydrochloride
152	ADRA2C	D00507	Phenoxybenzamine hydrochloride
154	ADRB2	D00507	Phenoxybenzamine hydrochloride
801	CALM1	D00507	Phenoxybenzamine hydrochloride
146	ADRA1D	D00509	Phentolamine mesylate
147	ADRA1B	D00509	Phentolamine mesylate
148	ADRA1A	D00509	Phentolamine mesylate
150	ADRA2A	D00509	Phentolamine mesylate
151	ADRA2B	D00509	Phentolamine mesylate
152	ADRA2C	D00509	Phentolamine mesylate
5740	PTGIS	D00510	Phenylbutazone
5742	PTGS1	D00510	Phenylbutazone
5743	PTGS2	D00510	Phenylbutazone
146	ADRA1D	D00511	Phenylephrine hydrochloride
147	ADRA1B	D00511	Phenylephrine hydrochloride
148	ADRA1A	D00511	Phenylephrine hydrochloride
6323	SCN1A	D00512	Phenytoin
6326	SCN2A	D00512	Phenytoin
[truncated: 9,771 more rows]
