# Supplementary material for: Computational drug repositioning through heterogeneous network clustering
Source: BMC Syst Biol. 2013 Dec 9;7(Suppl 5):S6. doi: 10.1186/1752-0509-7-S5-S6 (PMC4029299; doi:10.1186/1752-0509-7-S5-S6)
Supplement: Additional file 2 — List of known indications (disease-drug pairs) used to analyze the distance metric in the protein interactome. [file 1752-0509-7-S5-S6-S2.xlsx]

## Sheet: Kegg-Disease-2-Drug
Additional File 2: List of known indications (disease-drug pairs) used to analyze the distance metric in the protein interactome
We started by 1976 known indications representing 364 diseases and 1066 drugs. Then we filtered out diseases and drugs that do not have a known gene association in the Kegg database of disease genes and drug targets. This resulted in 1041 known indications representing 203 diseases and 588 drugs that were listed in the separate sheet. In other words, both disease and drug of those retained have a…
This file has two worksheets: Worksheet 1 has the complete list of known Indications (from KEGG) irresepctive of whether the disease/drug has a known gene association. The second worksheet is a filtered set and includes only those known indications which have a gene association for both the disease and the drug
Disease-ID	Disease Name	Kegg-Drug-ID	Drug Name
H00001	Acute lymphoblastic leukemia (ALL) (precursor B lymphoblastic leukemia)	D00142	Methotrexate
H00001	Acute lymphoblastic leukemia (ALL) (precursor B lymphoblastic leukemia)	D00168	Cytarabine
H00001	Acute lymphoblastic leukemia (ALL) (precursor B lymphoblastic leukemia)	D00473	Prednisone
H00001	Acute lymphoblastic leukemia (ALL) (precursor B lymphoblastic leukemia)	D01264	Daunorubicin hydrochloride
H00001	Acute lymphoblastic leukemia (ALL) (precursor B lymphoblastic leukemia)	D01441	Imatinib mesylate
H00001	Acute lymphoblastic leukemia (ALL) (precursor B lymphoblastic leukemia)	D02115	Methotrexate sodium
H00001	Acute lymphoblastic leukemia (ALL) (precursor B lymphoblastic leukemia)	D02197	Vincristine sulfate
H00001	Acute lymphoblastic leukemia (ALL) (precursor B lymphoblastic leukemia)	D02997	Asparaginase
H00001	Acute lymphoblastic leukemia (ALL) (precursor B lymphoblastic leukemia)	D03546	Clofarabine
H00001	Acute lymphoblastic leukemia (ALL) (precursor B lymphoblastic leukemia)	D05134	Nelarabine
H00001	Acute lymphoblastic leukemia (ALL) (precursor B lymphoblastic leukemia)	D05387	Pegaspargase
H00001	Acute lymphoblastic leukemia (ALL) (precursor B lymphoblastic leukemia)	D06109	Thioguanine
H00001	Acute lymphoblastic leukemia (ALL) (precursor B lymphoblastic leukemia)	D08066	Imatinib
H00002	Acute lymphoblastic leukemia (ALL) (precursor T lymphoblastic leukemia)	D00142	Methotrexate
H00002	Acute lymphoblastic leukemia (ALL) (precursor T lymphoblastic leukemia)	D00168	Cytarabine
H00002	Acute lymphoblastic leukemia (ALL) (precursor T lymphoblastic leukemia)	D00473	Prednisone
H00002	Acute lymphoblastic leukemia (ALL) (precursor T lymphoblastic leukemia)	D01264	Daunorubicin hydrochloride
H00002	Acute lymphoblastic leukemia (ALL) (precursor T lymphoblastic leukemia)	D02115	Methotrexate sodium
H00002	Acute lymphoblastic leukemia (ALL) (precursor T lymphoblastic leukemia)	D02197	Vincristine sulfate
H00002	Acute lymphoblastic leukemia (ALL) (precursor T lymphoblastic leukemia)	D02997	Asparaginase
H00002	Acute lymphoblastic leukemia (ALL) (precursor T lymphoblastic leukemia)	D03546	Clofarabine
H00002	Acute lymphoblastic leukemia (ALL) (precursor T lymphoblastic leukemia)	D05387	Pegaspargase
H00002	Acute lymphoblastic leukemia (ALL) (precursor T lymphoblastic leukemia)	D06109	Thioguanine
H00002	Acute lymphoblastic leukemia (ALL) (precursor T lymphoblastic leukemia)	D08066	Imatinib
H00003	Acute myeloid leukemia (AML)	D00087	Ubenimex
H00003	Acute myeloid leukemia (AML)	D00168	Cytarabine
H00003	Acute myeloid leukemia (AML)	D01264	Daunorubicin hydrochloride
H00003	Acute myeloid leukemia (AML)	D01747	Idarubicin hydrochloride
H00003	Acute myeloid leukemia (AML)	D03046	Cytarabine ocfosphate hydrate
H00003	Acute myeloid leukemia (AML)	D03259	Gemtuzumab ozogamicin
H00003	Acute myeloid leukemia (AML)	D03637	Cytarabine hydrochloride
H00003	Acute myeloid leukemia (AML)	D08066	Imatinib
H00003	Acute myeloid leukemia (AML)	D08971	Plerixafor
H00004	Chronic myeloid leukemia (CML)	D00142	Methotrexate
H00004	Chronic myeloid leukemia (CML)	D00161	Mercaptopurine
H00004	Chronic myeloid leukemia (CML)	D00168	Cytarabine
H00004	Chronic myeloid leukemia (CML)	D00208	Mitomycin
H00004	Chronic myeloid leukemia (CML)	D00248	Busulfan
H00004	Chronic myeloid leukemia (CML)	D00287	Cyclophosphamide
H00004	Chronic myeloid leukemia (CML)	D00341	Hydroxyurea
H00004	Chronic myeloid leukemia (CML)	D00583	Thiotepa
H00004	Chronic myeloid leukemia (CML)	D00745	Interferon alfa-2a
H00004	Chronic myeloid leukemia (CML)	D01441	Imatinib mesylate
H00004	Chronic myeloid leukemia (CML)	D01760	Ranimustine
H00004	Chronic myeloid leukemia (CML)	D02115	Methotrexate sodium
H00004	Chronic myeloid leukemia (CML)	D02745	Interferon alfa-2b
H00004	Chronic myeloid leukemia (CML)	D03305	Interferon alfa
H00004	Chronic myeloid leukemia (CML)	D03658	Dasatinib
H00004	Chronic myeloid leukemia (CML)	D04552	Interferon alfa-n1
H00004	Chronic myeloid leukemia (CML)	D04553	Interferon alfa-n3
H00004	Chronic myeloid leukemia (CML)	D06413	Nilotinib hydrochloride hydrate
H00004	Chronic myeloid leukemia (CML)	D06414	Dasatinib
H00004	Chronic myeloid leukemia (CML)	D07760	Cyclophosphamide
H00004	Chronic myeloid leukemia (CML)	D08066	Imatinib
H00004	Chronic myeloid leukemia (CML)	D08953	Nilotinib
H00004	Chronic myeloid leukemia (CML)	D10202	Bafetinib
H00005	Chronic lymphocytic leukemia (CLL)	D00142	Methotrexate
H00005	Chronic lymphocytic leukemia (CLL)	D00208	Mitomycin
H00005	Chronic lymphocytic leukemia (CLL)	D00266	Chlorambucil
H00005	Chronic lymphocytic leukemia (CLL)	D00287	Cyclophosphamide
H00005	Chronic lymphocytic leukemia (CLL)	D00473	Prednisone
H00005	Chronic lymphocytic leukemia (CLL)	D00583	Thiotepa
H00005	Chronic lymphocytic leukemia (CLL)	D01907	Fludarabine phosphate
H00005	Chronic lymphocytic leukemia (CLL)	D02115	Methotrexate sodium
H00005	Chronic lymphocytic leukemia (CLL)	D02802	Alemtuzumab
H00005	Chronic lymphocytic leukemia (CLL)	D02808	Algestone acetonide
H00005	Chronic lymphocytic leukemia (CLL)	D02994	Rituximab
H00005	Chronic lymphocytic leukemia (CLL)	D07760	Cyclophosphamide
H00005	Chronic lymphocytic leukemia (CLL)	D09314	Ofatumumab
H00006	Hairy-cell leukemia	D00155	Pentostatin
H00006	Hairy-cell leukemia	D01370	Cladribine
H00006	Hairy-cell leukemia	D03305	Interferon alfa
H00007	Hodgkin lymphoma	D00287	Cyclophosphamide
H00007	Hodgkin lymphoma	D00288	Dacarbazine
H00007	Hodgkin lymphoma	D00478	Procarbazine hydrochloride
H00007	Hodgkin lymphoma	D00583	Thiotepa
H00007	Hodgkin lymphoma	D01068	Vinblastine sulfate
H00007	Hodgkin lymphoma	D01275	Doxorubicin hydrochloride
H00007	Hodgkin lymphoma	D02177	Bleomycin sulfate
H00007	Hodgkin lymphoma	D03229	Bleomycin hydrochloride
H00007	Hodgkin lymphoma	D07772	Dacarbazine citrate
H00007	Hodgkin lymphoma	D08675	Vinblastine
H00007	Hodgkin lymphoma	D09587	Brentuximab vedotin
H00008	Burkitt lymphoma	D00287	Cyclophosphamide
H00008	Burkitt lymphoma	D00473	Prednisone
H00008	Burkitt lymphoma	D01275	Doxorubicin hydrochloride
H00008	Burkitt lymphoma	D02197	Vincristine sulfate
H00008	Burkitt lymphoma	D02994	Rituximab
H00008	Burkitt lymphoma	D03899	Doxorubicin
H00008	Burkitt lymphoma	D07760	Cyclophosphamide
H00009	Adult T-cell leukemia	D00125	Etoposide
H00009	Adult T-cell leukemia	D00155	Pentostatin
H00009	Adult T-cell leukemia	D01404	Sobuzoxane
H00009	Adult T-cell leukemia	D04107	Etoposide phosphate
H00009	Adult T-cell leukemia	D09761	Mogamulizumab
H00010	Multiple myeloma	D00254	Carmustine
H00010	Multiple myeloma	D00287	Cyclophosphamide
H00010	Multiple myeloma	D00292	Dexamethasone
H00010	Multiple myeloma	D00369	Melphalan
H00010	Multiple myeloma	D00473	Prednisone
H00010	Multiple myeloma	D00754	Thalidomide
H00010	Multiple myeloma	D00975	Dexamethasone sodium phosphate
H00010	Multiple myeloma	D01275	Doxorubicin hydrochloride
H00010	Multiple myeloma	D01510	Dexamethasone metasulfobenzoate sodium
H00010	Multiple myeloma	D01615	Dexamethasone palmitate
H00010	Multiple myeloma	D01632	Dexamethasone dipropionate
H00010	Multiple myeloma	D01948	Dexamethasone valerate
H00010	Multiple myeloma	D02174	Dexamethasone acetate
H00010	Multiple myeloma	D02197	Vincristine sulfate
H00010	Multiple myeloma	D02273	Isoproterenol sulfate - dexamethasone - atropine methybromide mixt
H00010	Multiple myeloma	D02591	Dexamethasone acefurate
H00010	Multiple myeloma	D02592	Dexamethasone beloxil
H00010	Multiple myeloma	D03684	Denosumab
H00010	Multiple myeloma	D03899	Doxorubicin
H00010	Multiple myeloma	D04687	Lenalidomide
H00010	Multiple myeloma	D07760	Cyclophosphamide
H00010	Multiple myeloma	D09813	Lenalidomide hydrate
H00011	Lymphoplasmacytic lymphoma	D00266	Chlorambucil
H00011	Lymphoplasmacytic lymphoma	D00287	Cyclophosphamide
H00011	Lymphoplasmacytic lymphoma	D00473	Prednisone
H00011	Lymphoplasmacytic lymphoma	D01907	Fludarabine phosphate
H00011	Lymphoplasmacytic lymphoma	D02197	Vincristine sulfate
H00011	Lymphoplasmacytic lymphoma	D07760	Cyclophosphamide
H00012	Polycythemia vera	D00248	Busulfan
H00012	Polycythemia vera	D00287	Cyclophosphamide
H00012	Polycythemia vera	D00341	Hydroxyurea
H00012	Polycythemia vera	D01760	Ranimustine
H00013	Small cell lung cancer	D00125	Etoposide
H00013	Small cell lung cancer	D00275	Cisplatin
H00013	Small cell lung cancer	D00343	Ifosfamide
H00013	Small cell lung cancer	D01061	Irinotecan hydrochloride
H00013	Small cell lung cancer	D01363	Carboplatin
H00013	Small cell lung cancer	D01416	Nedaplatin
H00013	Small cell lung cancer	D02168	Topotecan hydrochloride
H00013	Small cell lung cancer	D04107	Etoposide phosphate
H00013	Small cell lung cancer	D07100	Amrubicin hydrochloride
H00014	Non-small cell lung cancer	D00125	Etoposide
H00014	Non-small cell lung cancer	D00275	Cisplatin
H00014	Non-small cell lung cancer	D00491	Paclitaxel
H00014	Non-small cell lung cancer	D01061	Irinotecan hydrochloride
H00014	Non-small cell lung cancer	D01068	Vinblastine sulfate
H00014	Non-small cell lung cancer	D01155	Gemcitabine hydrochloride
H00014	Non-small cell lung cancer	D01363	Carboplatin
H00014	Non-small cell lung cancer	D01416	Nedaplatin
H00014	Non-small cell lung cancer	D01935	Vinorelbine tartrate
H00014	Non-small cell lung cancer	D01977	Gefitinib
H00014	Non-small cell lung cancer	D02165	Docetaxel
H00014	Non-small cell lung cancer	D02368	Gemcitabine
H00014	Non-small cell lung cancer	D03327	Porfimer sodium
H00014	Non-small cell lung cancer	D04023	Erlotinib hydrochloride
H00014	Non-small cell lung cancer	D04107	Etoposide phosphate
H00014	Non-small cell lung cancer	D06399	Tegafur - gimeracil - oteracil potassium mixt
H00014	Non-small cell lung cancer	D06409	Bevacizumab
H00014	Non-small cell lung cancer	D07100	Amrubicin hydrochloride
H00014	Non-small cell lung cancer	D07472	Pemetrexed
H00014	Non-small cell lung cancer	D07866	Docetaxel
H00014	Non-small cell lung cancer	D07907	Erlotinib
H00014	Non-small cell lung cancer	D08675	Vinblastine
H00014	Non-small cell lung cancer	D09731	Crizotinib
H00015	Malignant pleural mesothelioma	D00275	Cisplatin
H00015	Malignant pleural mesothelioma	D03828	Pemetrexed disodium
H00015	Malignant pleural mesothelioma	D06503	Pemetrexed sodium hydrate
H00015	Malignant pleural mesothelioma	D07472	Pemetrexed
H00016	Oral cancer	D00275	Cisplatin
H00016	Oral cancer	D00491	Paclitaxel
H00016	Oral cancer	D00584	Fluorouracil
H00016	Oral cancer	D01244	Tegafur
H00016	Oral cancer	D01363	Carboplatin
H00016	Oral cancer	D01416	Nedaplatin
H00016	Oral cancer	D01885	Pirarubicin
H00016	Oral cancer	D02063	Peplomycin sulfate
H00016	Oral cancer	D02131	Tegafur - uracil mixt
H00016	Oral cancer	D02165	Docetaxel
H00016	Oral cancer	D03229	Bleomycin hydrochloride
H00016	Oral cancer	D03455	Cetuximab
H00016	Oral cancer	D05333	Paclitaxel poliglumex
H00016	Oral cancer	D06399	Tegafur - gimeracil - oteracil potassium mixt
H00016	Oral cancer	D07866	Docetaxel
H00016	Oral cancer	D07974	Fluorouracil sodium salt
H00017	Esophageal cancer	D00208	Mitomycin
H00017	Esophageal cancer	D00275	Cisplatin
H00017	Esophageal cancer	D00584	Fluorouracil
H00017	Esophageal cancer	D01416	Nedaplatin
H00017	Esophageal cancer	D02165	Docetaxel
H00017	Esophageal cancer	D03229	Bleomycin hydrochloride
H00017	Esophageal cancer	D03327	Porfimer sodium
H00017	Esophageal cancer	D07974	Fluorouracil sodium salt
H00018	Gastric cancer	D00125	Etoposide
H00018	Gastric cancer	D00168	Cytarabine
H00018	Gastric cancer	D00208	Mitomycin
H00018	Gastric cancer	D00491	Paclitaxel
H00018	Gastric cancer	D00584	Fluorouracil
H00018	Gastric cancer	D01059	Nimustine hydrochloride
H00018	Gastric cancer	D01061	Irinotecan hydrochloride
H00018	Gastric cancer	D01211	Leucovorin calcium
H00018	Gastric cancer	D01244	Tegafur
H00018	Gastric cancer	D01309	Doxifluridine
H00018	Gastric cancer	D01885	Pirarubicin
H00018	Gastric cancer	D01911	Aclarubicin hydrochloride
H00018	Gastric cancer	D02131	Tegafur - uracil mixt
H00018	Gastric cancer	D02165	Docetaxel
H00018	Gastric cancer	D02214	Epirubicin hydrochloride
H00018	Gastric cancer	D03327	Porfimer sodium
H00018	Gastric cancer	D04107	Etoposide phosphate
H00018	Gastric cancer	D06399	Tegafur - gimeracil - oteracil potassium mixt
H00018	Gastric cancer	D07866	Docetaxel
H00018	Gastric cancer	D07974	Fluorouracil sodium salt
H00018	Gastric cancer	D08756	Picibanil
H00019	Pancreatic cancer	D00168	Cytarabine
H00019	Pancreatic cancer	D00208	Mitomycin
H00019	Pancreatic cancer	D00584	Fluorouracil
H00019	Pancreatic cancer	D01155	Gemcitabine hydrochloride
H00019	Pancreatic cancer	D02131	Tegafur - uracil mixt
H00019	Pancreatic cancer	D02368	Gemcitabine
H00019	Pancreatic cancer	D04023	Erlotinib hydrochloride
H00019	Pancreatic cancer	D06399	Tegafur - gimeracil - oteracil potassium mixt
H00019	Pancreatic cancer	D07974	Fluorouracil sodium salt
H00020	Colorectal cancer	D00168	Cytarabine
H00020	Colorectal cancer	D00208	Mitomycin
H00020	Colorectal cancer	D00584	Fluorouracil
H00020	Colorectal cancer	D01059	Nimustine hydrochloride
H00020	Colorectal cancer	D01061	Irinotecan hydrochloride
H00020	Colorectal cancer	D01211	Leucovorin calcium
H00020	Colorectal cancer	D01223	Capecitabine
H00020	Colorectal cancer	D01244	Tegafur
H00020	Colorectal cancer	D01309	Doxifluridine
H00020	Colorectal cancer	D01784	Carmofur
H00020	Colorectal cancer	D01790	Oxaliplatin
H00020	Colorectal cancer	D01970	Omapatrilat
H00020	Colorectal cancer	D02131	Tegafur - uracil mixt
H00020	Colorectal cancer	D03455	Cetuximab
H00020	Colorectal cancer	D04715	Levoleucovorin calcium
H00020	Colorectal cancer	D05350	Panitumumab
H00020	Colorectal cancer	D06399	Tegafur - gimeracil - oteracil potassium mixt
H00020	Colorectal cancer	D06409	Bevacizumab
H00020	Colorectal cancer	D07974	Fluorouracil sodium salt
H00020	Colorectal cancer	D08086	Irinotecan
H00021	Renal cell carcinoma	D00745	Interferon alfa-2a
H00021	Renal cell carcinoma	D01068	Vinblastine sulfate
H00021	Renal cell carcinoma	D02714	Everolimus
H00021	Renal cell carcinoma	D02745	Interferon alfa-2b
H00021	Renal cell carcinoma	D02749	Teceleukin
H00021	Renal cell carcinoma	D03218	Axitinib
H00021	Renal cell carcinoma	D03305	Interferon alfa
H00021	Renal cell carcinoma	D03357	Interferon gamma-1a
H00021	Renal cell carcinoma	D04197	Floxuridine
H00021	Renal cell carcinoma	D04552	Interferon alfa-n1
H00021	Renal cell carcinoma	D04553	Interferon alfa-n3
H00021	Renal cell carcinoma	D06068	Temsirolimus
H00021	Renal cell carcinoma	D06272	Sorafenib tosylate
H00021	Renal cell carcinoma	D06402	Sunitinib malate
H00021	Renal cell carcinoma	D08524	Sorafenib
H00021	Renal cell carcinoma	D08552	Sunitinib
H00021	Renal cell carcinoma	D08675	Vinblastine
H00022	Bladder cancer	D00125	Etoposide
H00022	Bladder cancer	D00142	Methotrexate
H00022	Bladder cancer	D00275	Cisplatin
H00022	Bladder cancer	D00583	Thiotepa
H00022	Bladder cancer	D01068	Vinblastine sulfate
H00022	Bladder cancer	D01244	Tegafur
H00022	Bladder cancer	D01275	Doxorubicin hydrochloride
H00022	Bladder cancer	D01309	Doxifluridine
H00022	Bladder cancer	D01416	Nedaplatin
H00022	Bladder cancer	D01885	Pirarubicin
H00022	Bladder cancer	D02115	Methotrexate sodium
H00022	Bladder cancer	D02131	Tegafur - uracil mixt
H00022	Bladder cancer	D02214	Epirubicin hydrochloride
H00022	Bladder cancer	D06466	Freeze-dried BCG vaccine
H00022	Bladder cancer	D08675	Vinblastine
H00023	Testicular cancer	D00125	Etoposide
H00023	Testicular cancer	D00275	Cisplatin
H00023	Testicular cancer	D00343	Ifosfamide
H00023	Testicular cancer	D01363	Carboplatin
H00023	Testicular cancer	D01416	Nedaplatin
H00023	Testicular cancer	D03229	Bleomycin hydrochloride
H00023	Testicular cancer	D04107	Etoposide phosphate
H00023	Testicular cancer	D07535	Bleomycin
H00024	Prostate cancer	D00343	Ifosfamide
H00024	Prostate cancer	D00554	Ethinyl estradiol
H00024	Prostate cancer	D00573	Goserelin acetate
H00024	Prostate cancer	D00586	Flutamide
H00024	Prostate cancer	D00961	Bicalutamide
H00024	Prostate cancer	D00965	Nilutamide
H00024	Prostate cancer	D00989	Leuprolide acetate
H00024	Prostate cancer	D01299	Chlormadinone acetate
H00024	Prostate cancer	D02063	Peplomycin sulfate
H00024	Prostate cancer	D02131	Tegafur - uracil mixt
H00024	Prostate cancer	D02165	Docetaxel
H00024	Prostate cancer	D02398	Estramustine phosphate sodium
H00024	Prostate cancer	D04066	Estramustine
H00024	Prostate cancer	D04405	Goserelin
H00024	Prostate cancer	D06247	Triptorelin
H00024	Prostate cancer	D06248	Triptorelin pamoate
H00024	Prostate cancer	D06397	Estramustine phosphate sodium hydrate
H00024	Prostate cancer	D07866	Docetaxel
H00024	Prostate cancer	D07907	Erlotinib
H00024	Prostate cancer	D08113	Leuprorelin
H00024	Prostate cancer	D08901	Degarelix
H00024	Prostate cancer	D09400	Degarelix acetate
H00024	Prostate cancer	D09701	Abiraterone acetate
H00024	Prostate cancer	D10218	Enzalutamide
H00025	Penile cancer	D00142	Methotrexate
H00025	Penile cancer	D00275	Cisplatin
H00025	Penile cancer	D00584	Fluorouracil
H00025	Penile cancer	D02115	Methotrexate sodium
H00025	Penile cancer	D02177	Bleomycin sulfate
H00025	Penile cancer	D03229	Bleomycin hydrochloride
H00025	Penile cancer	D07974	Fluorouracil sodium salt
H00026	Endometrial Cancer	D00208	Mitomycin
H00026	Endometrial Cancer	D00287	Cyclophosphamide
H00026	Endometrial Cancer	D00491	Paclitaxel
H00026	Endometrial Cancer	D00584	Fluorouracil
H00026	Endometrial Cancer	D00951	Medroxyprogesterone acetate
H00026	Endometrial Cancer	D02165	Docetaxel
H00027	Ovarian cancer	D00168	Cytarabine
H00027	Ovarian cancer	D00275	Cisplatin
H00027	Ovarian cancer	D00287	Cyclophosphamide
H00027	Ovarian cancer	D00343	Ifosfamide
H00027	Ovarian cancer	D00491	Paclitaxel
H00027	Ovarian cancer	D01061	Irinotecan hydrochloride
H00027	Ovarian cancer	D01363	Carboplatin
H00027	Ovarian cancer	D01416	Nedaplatin
H00027	Ovarian cancer	D01885	Pirarubicin
H00027	Ovarian cancer	D01911	Aclarubicin hydrochloride
H00027	Ovarian cancer	D02165	Docetaxel
H00027	Ovarian cancer	D02168	Topotecan hydrochloride
H00027	Ovarian cancer	D02214	Epirubicin hydrochloride
H00027	Ovarian cancer	D03229	Bleomycin hydrochloride
H00027	Ovarian cancer	D05333	Paclitaxel poliglumex
H00028	Choriocarcinoma	D00142	Methotrexate
H00028	Choriocarcinoma	D00214	Dactinomycin
H00028	Choriocarcinoma	D00266	Chlorambucil
H00028	Choriocarcinoma	D00287	Cyclophosphamide
H00028	Choriocarcinoma	D01068	Vinblastine sulfate
H00028	Choriocarcinoma	D02115	Methotrexate sodium
H00028	Choriocarcinoma	D07760	Cyclophosphamide
H00028	Choriocarcinoma	D08675	Vinblastine
H00029	Vulvar cancer	D00142	Methotrexate
H00029	Vulvar cancer	D00208	Mitomycin
H00029	Vulvar cancer	D00275	Cisplatin
H00029	Vulvar cancer	D00584	Fluorouracil
H00029	Vulvar cancer	D01275	Doxorubicin hydrochloride
H00029	Vulvar cancer	D02115	Methotrexate sodium
H00029	Vulvar cancer	D02177	Bleomycin sulfate
H00029	Vulvar cancer	D03229	Bleomycin hydrochloride
H00029	Vulvar cancer	D03899	Doxorubicin
H00029	Vulvar cancer	D07974	Fluorouracil sodium salt
H00029	Vulvar cancer	D10192	Recombinant adsorbed quadrivalent human papillomavirus virus-like particle vaccine
H00030	Cervical cancer	D00125	Etoposide
H00030	Cervical cancer	D00142	Methotrexate
H00030	Cervical cancer	D00208	Mitomycin
H00030	Cervical cancer	D00275	Cisplatin
H00030	Cervical cancer	D00287	Cyclophosphamide
H00030	Cervical cancer	D00343	Ifosfamide
H00030	Cervical cancer	D00584	Fluorouracil
H00030	Cervical cancer	D01061	Irinotecan hydrochloride
H00030	Cervical cancer	D01068	Vinblastine sulfate
H00030	Cervical cancer	D01275	Doxorubicin hydrochloride
H00030	Cervical cancer	D01309	Doxifluridine
H00030	Cervical cancer	D01363	Carboplatin
H00030	Cervical cancer	D01416	Nedaplatin
H00030	Cervical cancer	D02115	Methotrexate sodium
H00030	Cervical cancer	D02131	Tegafur - uracil mixt
H00030	Cervical cancer	D02177	Bleomycin sulfate
H00030	Cervical cancer	D02197	Vincristine sulfate
H00030	Cervical cancer	D03229	Bleomycin hydrochloride
H00030	Cervical cancer	D03327	Porfimer sodium
H00030	Cervical cancer	D03899	Doxorubicin
H00030	Cervical cancer	D08086	Irinotecan
H00030	Cervical cancer	D08675	Vinblastine
H00030	Cervical cancer	D10192	Recombinant adsorbed quadrivalent human papillomavirus virus-like particle vaccine
H00030	Cervical cancer	D10212	Recombinant adsorbed bivalent human papillomavirus-like particle vaccine
H00031	Breast cancer	D00142	Methotrexate
H00031	Breast cancer	D00168	Cytarabine
H00031	Breast cancer	D00208	Mitomycin
H00031	Breast cancer	D00287	Cyclophosphamide
H00031	Breast cancer	D00491	Paclitaxel
H00031	Breast cancer	D00554	Ethinyl estradiol
H00031	Breast cancer	D00573	Goserelin acetate
H00031	Breast cancer	D00584	Fluorouracil
H00031	Breast cancer	D00951	Medroxyprogesterone acetate
H00031	Breast cancer	D00960	Anastrozole
H00031	Breast cancer	D00963	Exemestane
H00031	Breast cancer	D00964	Letrozole
H00031	Breast cancer	D00966	Tamoxifen citrate
H00031	Breast cancer	D00967	Toremifene citrate
H00031	Breast cancer	D01061	Irinotecan hydrochloride
H00031	Breast cancer	D01161	Fulvestrant
H00031	Breast cancer	D01275	Doxorubicin hydrochloride
H00031	Breast cancer	D01309	Doxifluridine
H00031	Breast cancer	D01602	Mepitiostane
H00031	Breast cancer	D01885	Pirarubicin
H00031	Breast cancer	D01911	Aclarubicin hydrochloride
H00031	Breast cancer	D02115	Methotrexate sodium
H00031	Breast cancer	D02131	Tegafur - uracil mixt
H00031	Breast cancer	D02165	Docetaxel
H00031	Breast cancer	D02166	Mitoxantrone hydrochloride
H00031	Breast cancer	D02214	Epirubicin hydrochloride
H00031	Breast cancer	D03257	Trastuzumab
H00031	Breast cancer	D03899	Doxorubicin
H00031	Breast cancer	D04024	Lapatinib ditosylate
H00031	Breast cancer	D04645	Ixabepilone
H00031	Breast cancer	D05333	Paclitaxel poliglumex
H00031	Breast cancer	D05446	Pertuzumab
H00031	Breast cancer	D06399	Tegafur - gimeracil - oteracil potassium mixt
H00031	Breast cancer	D06409	Bevacizumab
H00031	Breast cancer	D07760	Cyclophosphamide
H00031	Breast cancer	D07866	Docetaxel
H00031	Breast cancer	D07901	Epirubicin
H00031	Breast cancer	D07974	Fluorouracil sodium salt
H00031	Breast cancer	D08108	Lapatinib
H00031	Breast cancer	D08559	Tamoxifen
H00031	Breast cancer	D08620	Toremifene
H00031	Breast cancer	D08914	Eribulin mesylate
H00032	Thyroid cancer	D02259	Sodium iodide I 131
H00032	Thyroid cancer	D03229	Bleomycin hydrochloride
H00032	Thyroid cancer	D06407	Vandetanib
H00032	Thyroid cancer	D08756	Picibanil
H00033	Adrenal carcinoma	D00420	Mitotane
H00034	Carcinoid	D00584	Fluorouracil
H00034	Carcinoid	D00745	Interferon alfa-2a
H00034	Carcinoid	D02250	Octreotide acetate
H00034	Carcinoid	D02745	Interferon alfa-2b
H00034	Carcinoid	D03305	Interferon alfa
H00034	Carcinoid	D04552	Interferon alfa-n1
H00034	Carcinoid	D04553	Interferon alfa-n3
H00034	Carcinoid	D05932	Streptozocin
H00034	Carcinoid	D07974	Fluorouracil sodium salt
H00035	Ewing's sarcoma	D00125	Etoposide
H00035	Ewing's sarcoma	D00214	Dactinomycin
H00035	Ewing's sarcoma	D00248	Busulfan
H00035	Ewing's sarcoma	D00287	Cyclophosphamide
H00035	Ewing's sarcoma	D00288	Dacarbazine
H00035	Ewing's sarcoma	D00343	Ifosfamide
H00035	Ewing's sarcoma	D01275	Doxorubicin hydrochloride
H00035	Ewing's sarcoma	D01363	Carboplatin
H00035	Ewing's sarcoma	D02197	Vincristine sulfate
H00035	Ewing's sarcoma	D03899	Doxorubicin
H00035	Ewing's sarcoma	D04107	Etoposide phosphate
H00035	Ewing's sarcoma	D07760	Cyclophosphamide
H00036	Osteosarcoma	D00142	Methotrexate
H00036	Osteosarcoma	D00343	Ifosfamide
H00036	Osteosarcoma	D01275	Doxorubicin hydrochloride
H00036	Osteosarcoma	D02115	Methotrexate sodium
H00036	Osteosarcoma	D02197	Vincristine sulfate
H00036	Osteosarcoma	D03899	Doxorubicin
H00037	Alveolar rhabdomyosarcoma	D00288	Dacarbazine
H00037	Alveolar rhabdomyosarcoma	D01275	Doxorubicin hydrochloride
H00037	Alveolar rhabdomyosarcoma	D03899	Doxorubicin
H00037	Alveolar rhabdomyosarcoma	D05380	Pazopanib hydrochloride
H00038	Malignant melanoma	D00287	Cyclophosphamide
H00038	Malignant melanoma	D00288	Dacarbazine
H00038	Malignant melanoma	D00745	Interferon alfa-2a
H00038	Malignant melanoma	D02745	Interferon alfa-2b
H00038	Malignant melanoma	D03304	Interferon beta
H00038	Malignant melanoma	D03305	Interferon alfa
H00038	Malignant melanoma	D04552	Interferon alfa-n1
H00038	Malignant melanoma	D04553	Interferon alfa-n3
H00038	Malignant melanoma	D07772	Dacarbazine citrate
H00038	Malignant melanoma	D09996	Vemurafenib
H00039	Basal cell carcinoma	D00275	Cisplatin
H00039	Basal cell carcinoma	D00584	Fluorouracil
H00039	Basal cell carcinoma	D01275	Doxorubicin hydrochloride
H00039	Basal cell carcinoma	D03899	Doxorubicin
H00040	Squamous cell carcinoma	D00275	Cisplatin
H00040	Squamous cell carcinoma	D00584	Fluorouracil
H00040	Squamous cell carcinoma	D01061	Irinotecan hydrochloride
H00040	Squamous cell carcinoma	D01275	Doxorubicin hydrochloride
H00040	Squamous cell carcinoma	D03899	Doxorubicin
H00040	Squamous cell carcinoma	D07535	Bleomycin
H00041	Kaposi's sarcoma	D01068	Vinblastine sulfate
H00041	Kaposi's sarcoma	D01275	Doxorubicin hydrochloride
H00041	Kaposi's sarcoma	D02197	Vincristine sulfate
H00041	Kaposi's sarcoma	D02815	Alitretinoin
H00041	Kaposi's sarcoma	D03899	Doxorubicin
H00041	Kaposi's sarcoma	D08675	Vinblastine
H00042	Glioma	D00254	Carmustine
H00042	Glioma	D00363	Lomustine
H00042	Glioma	D00478	Procarbazine hydrochloride
H00042	Glioma	D02197	Vincristine sulfate
H00042	Glioma	D03229	Bleomycin hydrochloride
H00042	Glioma	D06067	Temozolomide
H00042	Glioma	D09217	Sitimagene ceradenovec
H00043	Neuroblastoma	D00275	Cisplatin
H00043	Neuroblastoma	D00287	Cyclophosphamide
H00043	Neuroblastoma	D00288	Dacarbazine
H00043	Neuroblastoma	D00343	Ifosfamide
H00043	Neuroblastoma	D01275	Doxorubicin hydrochloride
H00043	Neuroblastoma	D02197	Vincristine sulfate
H00043	Neuroblastoma	D03899	Doxorubicin
H00043	Neuroblastoma	D07760	Cyclophosphamide
H00044	Cancer of the anal canal	D00208	Mitomycin
H00044	Cancer of the anal canal	D00275	Cisplatin
H00044	Cancer of the anal canal	D00584	Fluorouracil
H00044	Cancer of the anal canal	D01275	Doxorubicin hydrochloride
H00044	Cancer of the anal canal	D03899	Doxorubicin
H00044	Cancer of the anal canal	D07974	Fluorouracil sodium salt
H00045	Malignant islet cell carcinoma	D00294	Diazoxide
H00045	Malignant islet cell carcinoma	D00355	Lansoprazole
H00045	Malignant islet cell carcinoma	D00455	Omeprazole
H00045	Malignant islet cell carcinoma	D00745	Interferon alfa-2a
H00045	Malignant islet cell carcinoma	D01207	Omeprazole sodium
H00045	Malignant islet cell carcinoma	D01275	Doxorubicin hydrochloride
H00045	Malignant islet cell carcinoma	D02250	Octreotide acetate
H00045	Malignant islet cell carcinoma	D02745	Interferon alfa-2b
H00045	Malignant islet cell carcinoma	D03305	Interferon alfa
H00045	Malignant islet cell carcinoma	D03899	Doxorubicin
H00045	Malignant islet cell carcinoma	D04552	Interferon alfa-n1
H00045	Malignant islet cell carcinoma	D04553	Interferon alfa-n3
H00045	Malignant islet cell carcinoma	D05259	Omeprazole magnesium
H00045	Malignant islet cell carcinoma	D05261	Omeprazole sodium injection
H00045	Malignant islet cell carcinoma	D05932	Streptozocin
H00046	Cholangiocarcinoma	D00584	Fluorouracil
H00046	Cholangiocarcinoma	D01155	Gemcitabine hydrochloride
H00046	Cholangiocarcinoma	D01211	Leucovorin calcium
H00046	Cholangiocarcinoma	D02131	Tegafur - uracil mixt
H00046	Cholangiocarcinoma	D02368	Gemcitabine
H00046	Cholangiocarcinoma	D05932	Streptozocin
H00046	Cholangiocarcinoma	D07974	Fluorouracil sodium salt
H00047	Gallbladder cancer	D00168	Cytarabine
H00047	Gallbladder cancer	D00208	Mitomycin
H00047	Gallbladder cancer	D00584	Fluorouracil
H00047	Gallbladder cancer	D01155	Gemcitabine hydrochloride
H00047	Gallbladder cancer	D01211	Leucovorin calcium
H00047	Gallbladder cancer	D01275	Doxorubicin hydrochloride
H00047	Gallbladder cancer	D02131	Tegafur - uracil mixt
H00047	Gallbladder cancer	D02368	Gemcitabine
H00047	Gallbladder cancer	D03899	Doxorubicin
H00047	Gallbladder cancer	D07974	Fluorouracil sodium salt
H00048	Hepatocellular carcinoma	D00168	Cytarabine
H00048	Hepatocellular carcinoma	D00208	Mitomycin
H00048	Hepatocellular carcinoma	D00275	Cisplatin
H00048	Hepatocellular carcinoma	D01059	Nimustine hydrochloride
H00048	Hepatocellular carcinoma	D01275	Doxorubicin hydrochloride
H00048	Hepatocellular carcinoma	D02131	Tegafur - uracil mixt
H00048	Hepatocellular carcinoma	D02166	Mitoxantrone hydrochloride
H00048	Hepatocellular carcinoma	D02214	Epirubicin hydrochloride
H00048	Hepatocellular carcinoma	D03240	Zinostatin stimalamer
H00048	Hepatocellular carcinoma	D03899	Doxorubicin
H00048	Hepatocellular carcinoma	D06272	Sorafenib tosylate
H00048	Hepatocellular carcinoma	D08524	Sorafenib
H00049	Myxoid liposarcoma	D00288	Dacarbazine
H00049	Myxoid liposarcoma	D01275	Doxorubicin hydrochloride
H00049	Myxoid liposarcoma	D03899	Doxorubicin
H00049	Myxoid liposarcoma	D05380	Pazopanib hydrochloride
H00050	Synovial sarcoma	D00288	Dacarbazine
H00050	Synovial sarcoma	D01275	Doxorubicin hydrochloride
H00050	Synovial sarcoma	D03899	Doxorubicin
H00050	Synovial sarcoma	D05380	Pazopanib hydrochloride
H00051	Alveolar soft part sarcoma	D00288	Dacarbazine
H00051	Alveolar soft part sarcoma	D01275	Doxorubicin hydrochloride
H00051	Alveolar soft part sarcoma	D03899	Doxorubicin
H00051	Alveolar soft part sarcoma	D05380	Pazopanib hydrochloride
H00052	Clear cell sarcoma of soft tissue	D00288	Dacarbazine
H00052	Clear cell sarcoma of soft tissue	D01275	Doxorubicin hydrochloride
H00052	Clear cell sarcoma of soft tissue	D03899	Doxorubicin
H00052	Clear cell sarcoma of soft tissue	D05380	Pazopanib hydrochloride
H00053	Extraskeletal myxoid chondrosarcoma	D00288	Dacarbazine
H00053	Extraskeletal myxoid chondrosarcoma	D01275	Doxorubicin hydrochloride
H00053	Extraskeletal myxoid chondrosarcoma	D03899	Doxorubicin
H00053	Extraskeletal myxoid chondrosarcoma	D05380	Pazopanib hydrochloride
H00054	Nasopharyngeal cancer	D00275	Cisplatin
H00054	Nasopharyngeal cancer	D00491	Paclitaxel
H00054	Nasopharyngeal cancer	D00584	Fluorouracil
H00054	Nasopharyngeal cancer	D01244	Tegafur
H00054	Nasopharyngeal cancer	D01363	Carboplatin
H00054	Nasopharyngeal cancer	D01416	Nedaplatin
H00054	Nasopharyngeal cancer	D01885	Pirarubicin
H00054	Nasopharyngeal cancer	D02131	Tegafur - uracil mixt
H00054	Nasopharyngeal cancer	D02165	Docetaxel
H00054	Nasopharyngeal cancer	D03229	Bleomycin hydrochloride
H00054	Nasopharyngeal cancer	D03455	Cetuximab
H00054	Nasopharyngeal cancer	D05333	Paclitaxel poliglumex
H00054	Nasopharyngeal cancer	D06399	Tegafur - gimeracil - oteracil potassium mixt
H00054	Nasopharyngeal cancer	D07866	Docetaxel
H00054	Nasopharyngeal cancer	D07974	Fluorouracil sodium salt
H00054	Nasopharyngeal cancer	D08756	Picibanil
H00055	Laryngeal cancer	D00275	Cisplatin
H00055	Laryngeal cancer	D00491	Paclitaxel
H00055	Laryngeal cancer	D00584	Fluorouracil
H00055	Laryngeal cancer	D01244	Tegafur
H00055	Laryngeal cancer	D01363	Carboplatin
H00055	Laryngeal cancer	D01416	Nedaplatin
H00055	Laryngeal cancer	D01885	Pirarubicin
H00055	Laryngeal cancer	D02063	Peplomycin sulfate
H00055	Laryngeal cancer	D02131	Tegafur - uracil mixt
H00055	Laryngeal cancer	D02165	Docetaxel
H00055	Laryngeal cancer	D03229	Bleomycin hydrochloride
H00055	Laryngeal cancer	D03455	Cetuximab
H00055	Laryngeal cancer	D05333	Paclitaxel poliglumex
H00055	Laryngeal cancer	D06399	Tegafur - gimeracil - oteracil potassium mixt
H00055	Laryngeal cancer	D07866	Docetaxel
H00055	Laryngeal cancer	D07974	Fluorouracil sodium salt
H00055	Laryngeal cancer	D08756	Picibanil
H00056	Alzheimer's disease (AD)	D00670	Donepezil hydrochloride
H00056	Alzheimer's disease (AD)	D02173	Galantamine hydrobromide
H00056	Alzheimer's disease (AD)	D02558	Rivastigmine tartrate
H00056	Alzheimer's disease (AD)	D03822	Rivastigmine
H00056	Alzheimer's disease (AD)	D04292	Galantamine
H00056	Alzheimer's disease (AD)	D04905	Memantine hydrochloride
H00056	Alzheimer's disease (AD)	D07869	Donepezil
H00056	Alzheimer's disease (AD)	D08174	Memantine
H00056	Alzheimer's disease (AD)	D09617	Florbetapir F-18
H00056	Alzheimer's disease (AD)	D10002	Florbetaben
H00057	Parkinson's disease (PD)	D00059	Levodopa
H00057	Parkinson's disease (PD)	D00253	Carbidopa hydrate - levodopa mixt
H00057	Parkinson's disease (PD)	D00502	Pergolide mesylate
H00057	Parkinson's disease (PD)	D00558	Carbidopa
H00057	Parkinson's disease (PD)	D00559	Pramipexole hydrochloride
H00057	Parkinson's disease (PD)	D00777	Amantadine hydrochloride
H00057	Parkinson's disease (PD)	D00779	Biperiden
H00057	Parkinson's disease (PD)	D00781	Entacapone
H00057	Parkinson's disease (PD)	D00784	Ropinirole hydrochloride
H00057	Parkinson's disease (PD)	D00785	Selegiline hydrochloride
H00057	Parkinson's disease (PD)	D00787	Trihexyphenidyl hydrochloride
H00057	Parkinson's disease (PD)	D00987	Cabergoline
H00057	Parkinson's disease (PD)	D01277	Droxidopa
H00057	Parkinson's disease (PD)	D01505	Talipexole hydrochloride
H00057	Parkinson's disease (PD)	D01871	Methixene hydrochloride
H00057	Parkinson's disease (PD)	D02135	Levodopa - benserazide hydrochloride mixt
H00057	Parkinson's disease (PD)	D02562	Rasagiline mesylate
H00057	Parkinson's disease (PD)	D03100	Besonprodil
H00057	Parkinson's disease (PD)	D03731	Selegiline
H00057	Parkinson's disease (PD)	D04641	Istradefylline
H00057	Parkinson's disease (PD)	D05768	Rotigotine
H00057	Parkinson's disease (PD)	D07441	Amantadine
H00057	Parkinson's disease (PD)	D09991	Vipadenant
H00057	Parkinson's disease (PD)	D10014	Ioflupane I 123
H00058	Amyotrophic lateral sclerosis (ALS)	D00775	Riluzole
H00059	Huntington's disease (HD)	D08575	Tetrabenazine
H00059	Huntington's disease (HD)	D08588	Tiagabine
H00062	Spinal and bulbar muscular atrophy (SBMA)	D08113	Leuprorelin
H00063	Spinocerebellar ataxia (SCA)	D00354	Lamotrigine
H00063	Spinocerebellar ataxia (SCA)	D06282	Varenicline tartrate
H00065	Alexander disease	D00176	Protirelin
H00069	Glycogen storage diseases (GSD), including: von Gierke disease (GSD type Ia)	D03207	Alglucosidase alfa
H00079	Asthma	D00124	Ephedrine
H00079	Asthma	D00246	Budesonide
H00079	Asthma	D00371	Theophylline
H00079	Asthma	D00411	Zafirlukast
H00079	Asthma	D00414	Zileuton
H00079	Asthma	D00526	Cromolyn sodium
H00079	Asthma	D00527	Nedocromil sodium
H00079	Asthma	D00529	Montelukast sodium
H00079	Asthma	D00683	Albuterol sulfate
H00079	Asthma	D00684	Bitolterol mesylate
H00079	Asthma	D00685	Metaproterenol sulfate
H00079	Asthma	D00686	Pirbuterol acetate
H00079	Asthma	D00687	Salmeterol xinafoate
H00079	Asthma	D00688	Terbutaline sulfate
H00079	Asthma	D00689	Beclomethasone dipropionate
H00079	Asthma	D00691	Dyphylline
H00079	Asthma	D01123	Seratrodast
H00079	Asthma	D01349	Pirbuterol hydrochloride
H00079	Asthma	D01360	Clenbuterol hydrochloride
H00079	Asthma	D01362	Tulobuterol hydrochloride
H00079	Asthma	D01373	Formoterol fumarate
H00079	Asthma	D01386	Ephedrine hydrochloride
H00079	Asthma	D01390	Isoproterenol hydrochloride
H00079	Asthma	D01683	Ozagrel hydrochloride hydrate
H00079	Asthma	D01708	Fluticasone propionate
H00079	Asthma	D01712	Theophylline sodium acetate
H00079	Asthma	D01771	Proxyphylline
H00079	Asthma	D01835	Clorprenaline hydrochloride
H00079	Asthma	D01890	Repirinast
H00079	Asthma	D01946	Oxitropium bromide
H00079	Asthma	D01952	L-Methylephedrine hydrochloride
H00079	Asthma	D01978	Trimetoquinol hydrochloride
H00079	Asthma	D02017	Oxtriphylline
H00079	Asthma	D02109	dl-Methylephedrine hydrochloride
H00079	Asthma	D02147	Albuterol
H00079	Asthma	D02149	Epinephrine bitartrate
H00079	Asthma	D02150	l-Isoprenaline hydrochloride
H00079	Asthma	D02151	Tulobuterol
H00079	Asthma	D02212	Ipratropium bromide
H00079	Asthma	D02281	Levalbuterol hydrochloride
H00079	Asthma	D02396	Hexoprenaline sulfate
H00079	Asthma	D02404	Procaterol hydrochloride
H00079	Asthma	D02417	Flutropium bromide
H00079	Asthma	D02732	Pranlukast hydrate
H00079	Asthma	D02981	Arformoterol tartrate
H00079	Asthma	D03051	Bamifylline hydrochloride
H00079	Asthma	D03402	Carbuterol hydrochloride
H00079	Asthma	D03587	Colterol mesylate
H00079	Asthma	D03897	Doxaprost
H00079	Asthma	D03898	Doxofylline
H00079	Asthma	D04006	Enprofylline
H00079	Asthma	D04157	Fenoterol
H00079	Asthma	D04299	Diprophylline - ephedrine hydrochloride - papaverine hydrochloride - noscapine - diphenhydramine hydrochloride mixt
H00079	Asthma	D04307	Proxyphylline - ephedrine hydrochloride - phenobarbital mixt
H00079	Asthma	D04343	dl-Isoprenaline hydrochloride - pronase mixt
H00079	Asthma	D04701	Levalbuterol sulfate
H00079	Asthma	D04703	Levalbuterol tartrate
H00079	Asthma	D05037	Trimetoquinol hydrochloride hydrate
H00079	Asthma	D05251	Omalizumab
H00079	Asthma	D05277	Formoterol fumarate hydrate
H00079	Asthma	D05366	Procaterol hydrochloride hydrate
H00079	Asthma	D05429	Aminophylline hydrate
H00079	Asthma	D05718	Reproterol hydrochloride
H00079	Asthma	D05792	Salmeterol
H00079	Asthma	D05902	Soterenol hydrochloride
H00079	Asthma	D06103	Theophylline
H00079	Asthma	D06104	Theophylline sodium glycinate
H00079	Asthma	D06132	Tibenelast sodium
H00079	Asthma	D06374	Zinterol hydrochloride
H00079	Asthma	D06955	Gokoto
H00079	Asthma	D06966	Saibokuto extract
H00079	Asthma	D06987	Shoseiryuto extract
H00079	Asthma	D06994	Shimpito
H00079	Asthma	D07030	Bakumondoto extract
H00079	Asthma	D07044	Makyokansekito
H00079	Asthma	D07463	Arformoterol
H00079	Asthma	D07534	Bitolterol
H00079	Asthma	D07713	Clenbuterol
H00079	Asthma	D07990	Formoterol
H00079	Asthma	D08039	Hexoprenaline
H00079	Asthma	D08090	Isoprenaline
H00079	Asthma	D08124	Levosalbutamol
H00079	Asthma	D08229	Montelukast
H00079	Asthma	D08300	Orciprenaline
H00079	Asthma	D08387	Pirbuterol
H00079	Asthma	D08408	Pranlukast
H00079	Asthma	D08424	Procaterol
H00079	Asthma	D08474	Reproterol
H00079	Asthma	D08570	Terbutaline
H00079	Asthma	D08629	Tretoquinol
H00079	Asthma	D08699	Salmeterol xinafoate - fluticasone propionate mixt
H00079	Asthma	D09595	Budesonide - formoterol fumarate dihydrate mixt
H00079	Asthma	D09842	dl-Methylephedrine saccharinate
H00079	Asthma	D09990	Vidupiprant
H00079	Asthma	D10028	Valategrast hydrochloride
H00080	Systemic lupus erythematosus	D00238	Azathioprine
H00080	Systemic lupus erythematosus	D00287	Cyclophosphamide
H00080	Systemic lupus erythematosus	D00407	Methylprednisolone
H00080	Systemic lupus erythematosus	D00473	Prednisone
H00080	Systemic lupus erythematosus	D00751	Methylprednisolone sodium succinate
H00080	Systemic lupus erythematosus	D00752	Mycophenolate mofetil
H00080	Systemic lupus erythematosus	D00979	Methylprednisolone acetate
H00080	Systemic lupus erythematosus	D02114	Hydroxychloroquine sulfate
H00080	Systemic lupus erythematosus	D02994	Rituximab
H00080	Systemic lupus erythematosus	D03033	Azathioprine sodium
H00080	Systemic lupus erythematosus	D03068	Belimumab
H00080	Systemic lupus erythematosus	D03204	Abetimus sodium
H00080	Systemic lupus erythematosus	D05000	Methylprednisolone hemisuccinate
H00080	Systemic lupus erythematosus	D05094	Mycophenolate mofetil hydrochloride
H00080	Systemic lupus erythematosus	D07760	Cyclophosphamide
H00081	Hashimoto's thyroiditis	D00434	Simvastatin
H00081	Hashimoto's thyroiditis	D01010	Levothyroxine sodium
H00081	Hashimoto's thyroiditis	D01012	Dried thyroid
H00081	Hashimoto's thyroiditis	D04944	Iodolecithine
H00081	Hashimoto's thyroiditis	D08125	Levothyroxine
H00082	Graves' disease	D00401	Methimazole
H00082	Graves' disease	D00483	Propranolol hydrochloride
H00082	Graves' disease	D00562	Propylthiouracil
H00082	Graves' disease	D01014	Iopanoic acid
H00082	Graves' disease	D01015	Ipodate sodium
H00083	Allograft rejection	D00107	Tacrolimus
H00083	Allograft rejection	D00184	Cyclosporine
H00083	Allograft rejection	D00238	Azathioprine
H00083	Allograft rejection	D00407	Methylprednisolone
H00083	Allograft rejection	D00473	Prednisone
H00083	Allograft rejection	D00752	Mycophenolate mofetil
H00083	Allograft rejection	D00753	Sirolimus
H00083	Allograft rejection	D02714	Everolimus
H00083	Allograft rejection	D03033	Azathioprine sodium
H00083	Allograft rejection	D03058	Basiliximab
H00083	Allograft rejection	D03639	Daclizumab
H00083	Allograft rejection	D05092	Muromonab-CD3
H00083	Allograft rejection	D05094	Mycophenolate mofetil hydrochloride
H00084	Graft-versus-host disease	D00107	Tacrolimus
H00084	Graft-versus-host disease	D00142	Methotrexate
H00084	Graft-versus-host disease	D00184	Cyclosporine
H00084	Graft-versus-host disease	D00238	Azathioprine
H00084	Graft-versus-host disease	D00407	Methylprednisolone
H00084	Graft-versus-host disease	D00473	Prednisone
H00084	Graft-versus-host disease	D00752	Mycophenolate mofetil
H00084	Graft-versus-host disease	D02115	Methotrexate sodium
H00084	Graft-versus-host disease	D02598	Infliximab
H00084	Graft-versus-host disease	D02802	Alemtuzumab
H00084	Graft-versus-host disease	D03033	Azathioprine sodium
H00084	Graft-versus-host disease	D03639	Daclizumab
H00084	Graft-versus-host disease	D05094	Mycophenolate mofetil hydrochloride
H00085	Agammaglobulinemias, including the following six diseases: X-linked agammaglobulinemia (Bruton's agammaglobulinemia, XLA)	D06458	Human normal immunoglobulin
H00085	Agammaglobulinemias, including the following six diseases: X-linked agammaglobulinemia (Bruton's agammaglobulinemia, XLA)	D08779	pH4 Treated human normal immunoglobulin
H00085	Agammaglobulinemias, including the following six diseases: X-linked agammaglobulinemia (Bruton's agammaglobulinemia, XLA)	D08783	Polyethylene glycol treated human normal immunoglobulin
H00085	Agammaglobulinemias, including the following six diseases: X-linked agammaglobulinemia (Bruton's agammaglobulinemia, XLA)	D08784	Freeze-dried pH4 treated human normal immunoglobulin
H00085	Agammaglobulinemias, including the following six diseases: X-linked agammaglobulinemia (Bruton's agammaglobulinemia, XLA)	D08785	Freeze-dried ion-exchange-resin treated human normal immunoglobulin
H00085	Agammaglobulinemias, including the following six diseases: X-linked agammaglobulinemia (Bruton's agammaglobulinemia, XLA)	D08786	Freeze-dried sulfonated human normal immunoglobulin
H00085	Agammaglobulinemias, including the following six diseases: X-linked agammaglobulinemia (Bruton's agammaglobulinemia, XLA)	D08787	Freeze-dried pepsin treated human normal immunoglobulin
H00085	Agammaglobulinemias, including the following six diseases: X-linked agammaglobulinemia (Bruton's agammaglobulinemia, XLA)	D08788	Freeze-dried polyethylene glycol treated human normal immunoglobulin
H00092	T-B-Severe combined immunodeficiencies (SCIDs), including the following four diseases: Adenosine deaminase (ADA) deficiency	D05384	Pegademase bovine
H00098	Chronic granulomatous disease, including the following four diseases: X-linked CGD (gp91 phox CGD)	D00285	Co-Trimoxazole
H00098	Chronic granulomatous disease, including the following four diseases: X-linked CGD (gp91 phox CGD)	D00350	Itraconazole
H00098	Chronic granulomatous disease, including the following four diseases: X-linked CGD (gp91 phox CGD)	D00578	Voriconazole
H00098	Chronic granulomatous disease, including the following four diseases: X-linked CGD (gp91 phox CGD)	D00947	Linezolid
H00098	Chronic granulomatous disease, including the following four diseases: X-linked CGD (gp91 phox CGD)	D02555	Posaconazole
H00100	Neutropenic disorders, including the following three diseases: Kostmann syndrome	D03235	Filgrastim
H00100	Neutropenic disorders, including the following three diseases: Kostmann syndrome	D03245	Nartograstim
H00100	Neutropenic disorders, including the following three diseases: Kostmann syndrome	D03247	Lenograstim
H00100	Neutropenic disorders, including the following three diseases: Kostmann syndrome	D06889	Pegfilgrastim
H00110	Cholera	D00590	Sparfloxacin
H00110	Cholera	D01996	Tosufloxacin tosylate hydrate
H00110	Cholera	D02129	Doxycycline hyclate
H00111	Typhoid fever	D00104	Chloramphenicol
H00111	Typhoid fever	D00210	Norfloxacin
H00111	Typhoid fever	D00285	Co-Trimoxazole
H00111	Typhoid fever	D00588	Levofloxacin
H00111	Typhoid fever	D00590	Sparfloxacin
H00111	Typhoid fever	D01996	Tosufloxacin tosylate hydrate
H00111	Typhoid fever	D02185	Chloramphenicol sodium succinate
H00112	Paratyphoid fever	D00104	Chloramphenicol
H00112	Paratyphoid fever	D00210	Norfloxacin
H00112	Paratyphoid fever	D00285	Co-Trimoxazole
H00112	Paratyphoid fever	D00588	Levofloxacin
H00112	Paratyphoid fever	D00590	Sparfloxacin
H00112	Paratyphoid fever	D01996	Tosufloxacin tosylate hydrate
H00112	Paratyphoid fever	D02185	Chloramphenicol sodium succinate
H00115	Congenital sucrase-isomaltase deficiency	D05782	Sacrosidase
H00125	Fabry disease	D00252	Carbamazepine
H00125	Fabry disease	D02784	Agalsidase alfa
H00125	Fabry disease	D03228	Agalsidase beta
H00125	Fabry disease	D05032	Miglustat
H00126	Gaucher disease	D02810	Alglucerase
H00126	Gaucher disease	D03020	Imiglucerase
H00126	Gaucher disease	D05032	Miglustat
H00126	Gaucher disease	D09029	Velaglucerase alfa
H00126	Gaucher disease	D09675	Taliglucerase alfa
H00128	Mucopolysaccharidosis type I (MPS1)	D04670	Laronidase
H00129	Mucopolysaccharidosis type II (MPS2)	D04499	Idursulfase
H00131	Mucopolysaccharidosis type VI (MPS6)	D06565	Galsulfase
H00149	Neuronal ceroid lipofuscinosis, including: Infantile Neuronal Ceroid Lipofuscinosis (INCL)/ Santavuori-Haltia Disease (CLN1)	D03634	Cysteamine
H00151	Cerebrotendinous xanthomatosis	D00163	Chenodiol
H00152	Sitosterolemia	D02690	Cholestyramine resin
H00153	Familial combined hyperlipidemia (FCHL)	D00434	Simvastatin
H00153	Familial combined hyperlipidemia (FCHL)	D00476	Probucol
H00153	Familial combined hyperlipidemia (FCHL)	D00893	Pravastatin sodium
H00153	Familial combined hyperlipidemia (FCHL)	D01366	Bezafibrate
H00153	Familial combined hyperlipidemia (FCHL)	D01966	Ezetimibe
H00153	Familial combined hyperlipidemia (FCHL)	D02690	Cholestyramine resin
H00154	Hyperlipoproteinemia, type I	D00565	Fenofibrate
H00154	Hyperlipoproteinemia, type I	D01366	Bezafibrate
H00155	Hypercholesterolemia, including: Hypercholesterolemia, autosomal dominant	D00434	Simvastatin
H00155	Hypercholesterolemia, including: Hypercholesterolemia, autosomal dominant	D00565	Fenofibrate
H00155	Hypercholesterolemia, including: Hypercholesterolemia, autosomal dominant	D00893	Pravastatin sodium
H00155	Hypercholesterolemia, including: Hypercholesterolemia, autosomal dominant	D01366	Bezafibrate
H00155	Hypercholesterolemia, including: Hypercholesterolemia, autosomal dominant	D01934	Colestilan chloride
H00155	Hypercholesterolemia, including: Hypercholesterolemia, autosomal dominant	D01966	Ezetimibe
H00155	Hypercholesterolemia, including: Hypercholesterolemia, autosomal dominant	D02258	Atorvastatin calcium hydrate
H00155	Hypercholesterolemia, including: Hypercholesterolemia, autosomal dominant	D08410	Pravastatin
H00156	Hyperlipoproteinemia, type III	D00565	Fenofibrate
H00156	Hyperlipoproteinemia, type III	D00893	Pravastatin sodium
H00156	Hyperlipoproteinemia, type III	D01366	Bezafibrate
H00156	Hyperlipoproteinemia, type III	D08410	Pravastatin
H00157	Hyperlipoproteinemia, type V	D00565	Fenofibrate
H00157	Hyperlipoproteinemia, type V	D01366	Bezafibrate
H00162	Sjogren-Larsson syndrome	D00661	Cevimeline hydrochloride
H00164	Carbamoyl phosphate synthetase I deficiency	D02277	Sodium benzoate
H00164	Carbamoyl phosphate synthetase I deficiency	D05867	Sodium phenylacetate
H00164	Carbamoyl phosphate synthetase I deficiency	D05868	Sodium phenylbutyrate
H00165	Tyrosinemia	D05177	Nitisinone
H00172	Maple syrup urine disease (MSUD)	D08580	Thiamine
H00174	Methylmalonic aciduria (MMA)	D00191	Vitamin B12
H00175	Propionic acidemia	D02176	Levocarnitine
H00175	Propionic acidemia	D07130	Carglumic acid
H00176	Adrenoleukodystrophy (ALD), including: Schilder-Addison Complex	D00359	Lovastatin
H00176	Adrenoleukodystrophy (ALD), including: Schilder-Addison Complex	D00565	Fenofibrate
H00176	Adrenoleukodystrophy (ALD), including: Schilder-Addison Complex	D00986	Fludrocortisone acetate
H00176	Adrenoleukodystrophy (ALD), including: Schilder-Addison Complex	D05868	Sodium phenylbutyrate
H00178	Glutaric acidemia, including: Glutaric acidemia, type I (GA1)	D00050	Riboflavin
H00178	Glutaric acidemia, including: Glutaric acidemia, type I (GA1)	D00241	Baclofen
H00178	Glutaric acidemia, including: Glutaric acidemia, type I (GA1)	D02030	Levocarnitine chloride
H00179	3-Hydroxy-3-methylglutaryl-CoA lyase deficiency	D02030	Levocarnitine chloride
H00180	Holocarboxylase synthetase deficiency	D00029	Biotin
H00183	Homocystinuria	D07523	Betaine
H00183	Homocystinuria	D08454	Pyridoxine
H00185	Citrullinemia (CTLN)	D05868	Sodium phenylbutyrate
H00186	Hyperargininemia	D05868	Sodium phenylbutyrate
H00187	Ornithine transcarbamylase deficiency	D02277	Sodium benzoate
H00187	Ornithine transcarbamylase deficiency	D05868	Sodium phenylbutyrate
H00194	Lesch-Nyhan syndrome	D00224	Allopurinol
H00195	Adenine phosphoribosyltransferase deficiency	D00224	Allopurinol
H00197	Adenylosuccinate lyase deficiency	D00224	Allopurinol
H00200	Beta-ureidopropionase deficiency	D07561	beta-Alanine
H00206	Mevalonate kinase deficiency	D00434	Simvastatin
H00206	Mevalonate kinase deficiency	D02934	Anakinra
H00208	Hyperbilirubinemia	D00506	Phenobarbital
H00210	Wilson disease	D00496	Penicillamine
H00210	Wilson disease	D06408	Zinc acetate
H00211	Hemochromatosis (HFE)	D01186	Deferoxamine mesylate
H00212	Acrodermatitis enteropathica (AEZ)	D06371	Zinc sulfate
H00214	Hypophosphatemic rickets, including: X-Linked dominant hypophosphatemia (XLH)	D00129	Calcitriol
H00216	Congenital adrenal hyperplasia (CAH)	D00088	Hydrocortisone
H00216	Congenital adrenal hyperplasia (CAH)	D00292	Dexamethasone
H00216	Congenital adrenal hyperplasia (CAH)	D00472	Prednisolone
H00216	Congenital adrenal hyperplasia (CAH)	D00986	Fludrocortisone acetate
H00217	Pulmonary surfactant metabolism dysfunction (SMDP)	D04289	Lung-surfactant
H00218	Cystic fibrosis (CF)	D00734	Ursodiol
H00218	Cystic fibrosis (CF)	D03896	Dornase alfa
H00218	Cystic fibrosis (CF)	D09916	Ivacaftor
H00218	Cystic fibrosis (CF)	D10134	Lumacaftor
H00219	Hemophilia, including: Hemophilia A (HEMA)	D08793	Human blood-coagulation factor eight inhibitor bypassing activity complex, dried
H00219	Hemophilia, including: Hemophilia A (HEMA)	D08794	Human blood-coagulation factor IX complex, dried
H00219	Hemophilia, including: Hemophilia A (HEMA)	D08797	Freeze-dried human blood-coagulation factor IX
H00219	Hemophilia, including: Hemophilia A (HEMA)	D08798	Freeze-dried human blood-coagulation factor VIII
H00221	Combined deficiency of factors V and VIII (F5F8D)	D00291	Desmopressin
H00221	Combined deficiency of factors V and VIII (F5F8D)	D08798	Freeze-dried human blood-coagulation factor VIII
H00222	Afibrinogenemia	D04182	Fibrinogen I 125
H00222	Afibrinogenemia	D08792	Freeze-dried human fibrinogen
H00223	Inherited thrombophilia	D01280	Warfarin potassium
H00223	Inherited thrombophilia	D02112	Heparin sodium
H00223	Inherited thrombophilia	D03337	Reviparin sodium
H00223	Inherited thrombophilia	D03353	Dalteparin sodium
H00223	Inherited thrombophilia	D03674	Enoxaparin sodium
H00223	Inherited thrombophilia	D04427	Heparin calcium
H00223	Inherited thrombophilia	D04977	Parnaparin sodium
H00226	Glanzmann thrombasthenia	D00172	Eptacog alfa
H00228	Thalassemia	D03669	Deferasirox
H00228	Thalassemia	D03670	Deferoxamine
H00228	Thalassemia	D07416	Deferiprone
H00229	Sickle cell anemia (SCA)	D00341	Hydroxyurea
H00230	Hereditary spherocytosis (SPH)	D00070	Folic acid
H00233	Macrothrombocytopenia	D00172	Eptacog alfa
H00238	Fanconi anemia	D00287	Cyclophosphamide
H00238	Fanconi anemia	D00490	Oxymetholone
H00238	Fanconi anemia	D00955	Nandrolone decanoate
H00238	Fanconi anemia	D01301	Methenolone enanthate
H00239	Bartter syndrome	D00141	Indomethacin
H00239	Bartter syndrome	D00386	Triamterene
H00239	Bartter syndrome	D00443	Spironolactone
H00239	Bartter syndrome	D01943	Canrenoate potassium
H00240	Gitelman syndrome	D00386	Triamterene
H00240	Gitelman syndrome	D00443	Spironolactone
H00240	Gitelman syndrome	D01115	Eplerenone
H00242	Liddle syndrome	D00386	Triamterene
H00244	Pseudohypoparathyroidism	D00628	Secalciferol
H00250	Congenital nongoitrous hypothyroidism (CHNG)	D01010	Levothyroxine sodium
H00250	Congenital nongoitrous hypothyroidism (CHNG)	D06482	Thyroid
H00251	Thyroid dyshormonogenesis	D01010	Levothyroxine sodium
H00251	Thyroid dyshormonogenesis	D06482	Thyroid
H00252	Congenital nephrogenic diabetes insipidus (NDI)	D00291	Desmopressin
H00252	Congenital nephrogenic diabetes insipidus (NDI)	D02235	Desmopressin acetate
H00253	Neurohypophyseal diabetes insipidus (NPDI)	D00101	Vasopressin
H00253	Neurohypophyseal diabetes insipidus (NPDI)	D00291	Desmopressin
H00253	Neurohypophyseal diabetes insipidus (NPDI)	D02235	Desmopressin acetate
H00254	Pituitary Dwarfism (PD)	D02691	Somatropin
H00254	Pituitary Dwarfism (PD)	D05884	Somatrem
H00255	Hypogonadotropic hypogonadism, including: Kallmann syndrome (KAL)	D00066	Progesterone
H00255	Hypogonadotropic hypogonadism, including: Kallmann syndrome (KAL)	D00075	Testosterone
H00255	Hypogonadotropic hypogonadism, including: Kallmann syndrome (KAL)	D00105	Estradiol
H00255	Hypogonadotropic hypogonadism, including: Kallmann syndrome (KAL)	D00327	Fluoxymesterone
H00255	Hypogonadotropic hypogonadism, including: Kallmann syndrome (KAL)	D00408	Methyltestosterone
H00255	Hypogonadotropic hypogonadism, including: Kallmann syndrome (KAL)	D00957	Testosterone cypionate
H00255	Hypogonadotropic hypogonadism, including: Kallmann syndrome (KAL)	D00958	Testosterone enanthate
H00258	Aldosterone synthase deficiency	D00986	Fludrocortisone acetate
H00259	Apparent mineralocorticoid excess syndrome	D00292	Dexamethasone
H00262	Spina bifida	D00070	Folic acid
H00266	Hereditary spastic paraplegia (SPG)	D00241	Baclofen
H00266	Hereditary spastic paraplegia (SPG)	D00776	Tizanidine hydrochloride
H00266	Hereditary spastic paraplegia (SPG)	D02274	Dantrolene sodium
H00266	Hereditary spastic paraplegia (SPG)	D02347	Dantrolene
H00275	Cystinosis	D01430	Tiopronin
H00275	Cystinosis	D03634	Cysteamine
H00275	Cystinosis	D03635	Cysteamine hydrochloride
H00282	Cryopyrin associated periodic syndrome (CAPS), including: Muckle-Wells syndrome (MWS)	D02934	Anakinra
H00282	Cryopyrin associated periodic syndrome (CAPS), including: Muckle-Wells syndrome (MWS)	D06635	Rilonacept
H00282	Cryopyrin associated periodic syndrome (CAPS), including: Muckle-Wells syndrome (MWS)	D09315	Canakinumab
H00284	Crimean-Congo hemorrhagic fever	D00423	Ribavirin
H00285	Blau syndrome	D02598	Infliximab
H00285	Blau syndrome	D02934	Anakinra
H00286	Crohn's disease	D00377	Mesalamine
H00286	Crohn's disease	D02597	Adalimumab
H00286	Crohn's disease	D02598	Infliximab
H00286	Crohn's disease	D03441	Certolizumab pegol
H00287	Pyogenic sterile arthritis, pyoderma gangrenosum, and acne (PAPA) syndrome	D00742	Etanercept
H00287	Pyogenic sterile arthritis, pyoderma gangrenosum, and acne (PAPA) syndrome	D02598	Infliximab
H00287	Pyogenic sterile arthritis, pyoderma gangrenosum, and acne (PAPA) syndrome	D02934	Anakinra
H00288	Familial Mediterranean fever (FMF)	D00742	Etanercept
H00288	Familial Mediterranean fever (FMF)	D02598	Infliximab
H00288	Familial Mediterranean fever (FMF)	D02934	Anakinra
H00292	Hypertrophic cardiomyopathy (HCM)	D00303	Disopyramide
H00292	Hypertrophic cardiomyopathy (HCM)	D00616	Diltiazem hydrochloride
H00292	Hypertrophic cardiomyopathy (HCM)	D00619	Verapamil hydrochloride
H00292	Hypertrophic cardiomyopathy (HCM)	D00637	Disopyramide phosphate
H00292	Hypertrophic cardiomyopathy (HCM)	D02356	Verapamil
H00292	Hypertrophic cardiomyopathy (HCM)	D03830	Diltiazem malate
H00292	Hypertrophic cardiomyopathy (HCM)	D07845	Diltiazem
H00293	Arrhythmogenic right ventricular cardiomyopathy (ARVC)	D00636	Amiodarone hydrochloride
H00293	Arrhythmogenic right ventricular cardiomyopathy (ARVC)	D01026	Sotalol hydrochloride
H00293	Arrhythmogenic right ventricular cardiomyopathy (ARVC)	D02910	Amiodarone
H00293	Arrhythmogenic right ventricular cardiomyopathy (ARVC)	D08525	Sotalol
H00294	Dilated cardiomyopathy (DCM)	D03819	Digitalis
H00295	Viral myocarditis	D00184	Cyclosporine
H00295	Viral myocarditis	D00238	Azathioprine
H00295	Viral myocarditis	D00473	Prednisone
H00295	Viral myocarditis	D00746	Interferon beta-1b
H00295	Viral myocarditis	D03033	Azathioprine sodium
H00295	Viral myocarditis	D03304	Interferon beta
H00295	Viral myocarditis	D04516	Immune globulin intravenous pentetate
H00295	Viral myocarditis	D04554	Interferon beta-1a
H00295	Viral myocarditis	D08416	Prednisone acetate
H00297	Plague	D00588	Levofloxacin
H00297	Plague	D00590	Sparfloxacin
H00297	Plague	D02129	Doxycycline hyclate
H00302	Citrobacter infection	D00104	Chloramphenicol
H00302	Citrobacter infection	D00344	Imipenem hydrate - cilastatin sodium
H00302	Citrobacter infection	D08013	Gentamicin
H00304	Haemophilus influenzae infection	D00104	Chloramphenicol
H00304	Haemophilus influenzae infection	D00204	Ampicillin
H00304	Haemophilus influenzae infection	D00211	Rifampin
H00304	Haemophilus influenzae infection	D00919	Cefotaxime sodium
H00304	Haemophilus influenzae infection	D00924	Ceftriaxone sodium
H00304	Haemophilus influenzae infection	D09189	Haemophilus influenzae type b conjugate vaccine
H00305	Chancroid	D00140	Erythromycin
H00305	Chancroid	D00186	Ciprofloxacin
H00305	Chancroid	D06390	Azithromycin
H00305	Chancroid	D07486	Azithromycin
H00305	Chancroid	D07659	Ceftriaxone
H00305	Chancroid	D08526	Spectinomycin
H00308	Vibrio vulnificus infection	D00104	Chloramphenicol
H00308	Vibrio vulnificus infection	D00186	Ciprofloxacin
H00308	Vibrio vulnificus infection	D00285	Co-Trimoxazole
H00308	Vibrio vulnificus infection	D00307	Doxycycline
H00308	Vibrio vulnificus infection	D00344	Imipenem hydrate - cilastatin sodium
H00308	Vibrio vulnificus infection	D02505	Piperacillin-tazobactam combination
H00308	Vibrio vulnificus infection	D02543	Amikacin
H00308	Vibrio vulnificus infection	D05045	Minocycline
H00308	Vibrio vulnificus infection	D07647	Cefotaxime
H00308	Vibrio vulnificus infection	D07654	Ceftazidime
H00308	Vibrio vulnificus infection	D07659	Ceftriaxone
H00308	Vibrio vulnificus infection	D08013	Gentamicin
H00308	Vibrio vulnificus infection	D08120	Levofloxacin
H00308	Vibrio vulnificus infection	D08237	Moxifloxacin
H00309	Acinetobacter infection	D02138	Colistin sulfate
H00310	Q fever	D00211	Rifampin
H00310	Q fever	D00307	Doxycycline
H00310	Q fever	D00453	Ofloxacin
H00310	Q fever	D00588	Levofloxacin
H00310	Q fever	D00590	Sparfloxacin
H00310	Q fever	D02129	Doxycycline hyclate
H00310	Q fever	D02306	Pefloxacin
H00310	Q fever	D02366	Chloroquine
H00310	Q fever	D03903	Doxycycline calcium
H00310	Q fever	D07876	Doxycycline
H00310	Q fever	D07877	Doxycycline hydrochloride
H00310	Q fever	D08050	Hydroxychloroquine
H00312	Tularemia	D00104	Chloramphenicol
H00312	Tularemia	D00210	Norfloxacin
H00312	Tularemia	D00290	Demeclocycline hydrochloride
H00312	Tularemia	D00588	Levofloxacin
H00312	Tularemia	D00590	Sparfloxacin
H00312	Tularemia	D02122	Tetracycline hydrochloride
H00312	Tularemia	D02185	Chloramphenicol sodium succinate
H00313	Pseudomonas aeruginosa infection	D07746	Colistin
H00315	Gonococcal infections	D00258	Cefixime
H00315	Gonococcal infections	D00869	Spectinomycin hydrochloride
H00315	Gonococcal infections	D02129	Doxycycline hyclate
H00315	Gonococcal infections	D02134	Azithromycin hydrate
H00315	Gonococcal infections	D07659	Ceftriaxone
H00316	Glanders	D00307	Doxycycline
H00316	Glanders	D04515	Imipenem
H00316	Glanders	D07486	Azithromycin
H00317	Melioidosis	D00104	Chloramphenicol
H00317	Melioidosis	D00186	Ciprofloxacin
H00317	Melioidosis	D00206	Imipenem
H00317	Melioidosis	D00285	Co-Trimoxazole
H00317	Melioidosis	D00307	Doxycycline
H00317	Melioidosis	D00453	Ofloxacin
H00317	Melioidosis	D00921	Ceftazidime
H00317	Melioidosis	D02222	Meropenem
H00319	Pertussis	D00104	Chloramphenicol
H00319	Pertussis	D00290	Demeclocycline hydrochloride
H00319	Pertussis	D02122	Tetracycline hydrochloride
H00319	Pertussis	D02185	Chloramphenicol sodium succinate
H00319	Pertussis	D05356	Adsorbed diphtheria-purified pertussis-tetanus combined vaccine
H00319	Pertussis	D05444	Pertussis immune globulin
H00319	Pertussis	D10214	Adsorbed diphtheria-purified pertussis-tetanus-inactivated polio combined vaccine
H00320	Helicobacter pylori infection	D00229	Amoxicillin
H00320	Helicobacter pylori infection	D00276	Clarithromycin
H00320	Helicobacter pylori infection	D00728	Bismuth subsalicylate
H00320	Helicobacter pylori infection	D01749	Urea C13
H00322	Typhus fever	D00104	Chloramphenicol
H00322	Typhus fever	D00290	Demeclocycline hydrochloride
H00322	Typhus fever	D00307	Doxycycline
H00322	Typhus fever	D02122	Tetracycline hydrochloride
H00322	Typhus fever	D02185	Chloramphenicol sodium succinate
H00322	Typhus fever	D03903	Doxycycline calcium
H00322	Typhus fever	D07876	Doxycycline
H00322	Typhus fever	D07877	Doxycycline hydrochloride
H00323	Spotted fever	D00104	Chloramphenicol
H00323	Spotted fever	D00307	Doxycycline
H00323	Spotted fever	D01235	Josamycin
H00324	Scrub typhus	D00104	Chloramphenicol
H00324	Scrub typhus	D00290	Demeclocycline hydrochloride
H00324	Scrub typhus	D00850	Minocycline hydrochloride
H00324	Scrub typhus	D02122	Tetracycline hydrochloride
H00324	Scrub typhus	D02185	Chloramphenicol sodium succinate
H00325	Brucellosis	D00211	Rifampin
H00325	Brucellosis	D00588	Levofloxacin
H00325	Brucellosis	D00590	Sparfloxacin
H00325	Brucellosis	D02122	Tetracycline hydrochloride
H00325	Brucellosis	D02129	Doxycycline hyclate
H00326	Bartonellosis, including: Cat-scratch disease	D00104	Chloramphenicol
H00326	Bartonellosis, including: Cat-scratch disease	D00140	Erythromycin
H00326	Bartonellosis, including: Cat-scratch disease	D00186	Ciprofloxacin
H00326	Bartonellosis, including: Cat-scratch disease	D00211	Rifampin
H00326	Bartonellosis, including: Cat-scratch disease	D00307	Doxycycline
H00328	Anthrax	D00186	Ciprofloxacin
H00328	Anthrax	D00210	Norfloxacin
H00328	Anthrax	D00277	Clindamycin
H00328	Anthrax	D00290	Demeclocycline hydrochloride
H00328	Anthrax	D00307	Doxycycline
H00328	Anthrax	D00588	Levofloxacin
H00328	Anthrax	D00590	Sparfloxacin
H00328	Anthrax	D00850	Minocycline hydrochloride
H00328	Anthrax	D01053	Penicillin G potassium
H00328	Anthrax	D01996	Tosufloxacin tosylate hydrate
H00328	Anthrax	D02122	Tetracycline hydrochloride
H00328	Anthrax	D02129	Doxycycline hyclate
H00328	Anthrax	D05706	Raxibacumab
H00329	Foodborne Bacillus cereus intoxication	D00104	Chloramphenicol
H00329	Foodborne Bacillus cereus intoxication	D00140	Erythromycin
H00329	Foodborne Bacillus cereus intoxication	D00212	Vancomycin
H00329	Foodborne Bacillus cereus intoxication	D00277	Clindamycin
H00329	Foodborne Bacillus cereus intoxication	D07702	Ciprofloxacin lactate
H00329	Foodborne Bacillus cereus intoxication	D08013	Gentamicin
H00331	Vancomycin-resistant Staphylococcal aureus (VRSA) infection	D00947	Linezolid
H00331	Vancomycin-resistant Staphylococcal aureus (VRSA) infection	D02065	Ampicillin sodium - sulbactam sodium mixt
H00331	Vancomycin-resistant Staphylococcal aureus (VRSA) infection	D07462	Arbekacin
H00332	Listeriosis	D00204	Ampicillin
H00332	Listeriosis	D00447	Sulfamethoxazole
H00332	Listeriosis	D08013	Gentamicin
H00333	Streptococcal infection	D00140	Erythromycin
H00333	Streptococcal infection	D00212	Vancomycin
H00333	Streptococcal infection	D00276	Clarithromycin
H00333	Streptococcal infection	D00277	Clindamycin
H00333	Streptococcal infection	D01053	Penicillin G potassium
H00333	Streptococcal infection	D06390	Azithromycin
H00336	Gas gangrene	D00104	Chloramphenicol
H00336	Gas gangrene	D00290	Demeclocycline hydrochloride
H00336	Gas gangrene	D01053	Penicillin G potassium
H00336	Gas gangrene	D02122	Tetracycline hydrochloride
H00336	Gas gangrene	D02185	Chloramphenicol sodium succinate
H00337	Tetanus	D00409	Metronidazole
H00337	Tetanus	D00550	Midazolam
H00337	Tetanus	D05256	Diphtheria-tetanus combined toxoid
H00337	Tetanus	D05257	Adsorbed diphtheria-tetanus combined toxoid
H00337	Tetanus	D05316	Tetanus toxoid adsorbed
H00337	Tetanus	D05356	Adsorbed diphtheria-purified pertussis-tetanus combined vaccine
H00337	Tetanus	D06088	Tetanus antitoxin
H00337	Tetanus	D06089	Tetanus immune globulin
H00337	Tetanus	D06513	Freeze-dried tetanus antitoxin, equine
H00337	Tetanus	D06547	Tetanus toxoid
H00337	Tetanus	D08782	Polyethylene glycol treated human anti-tetanus immunoglobulin
H00337	Tetanus	D08791	Freeze-dried human anti-tetanus immunoglobulin
H00337	Tetanus	D08801	Human anti-tetanus immunoglobulin
H00337	Tetanus	D10214	Adsorbed diphtheria-purified pertussis-tetanus-inactivated polio combined vaccine
H00338	Pseudomembranous colitis	D00212	Vancomycin
H00338	Pseudomembranous colitis	D00409	Metronidazole
H00339	Botulism	D03151	Botulism antitoxin
H00340	Vancomycin-resistant enterococci infection	D00128	Bacitracin
H00340	Vancomycin-resistant enterococci infection	D00204	Ampicillin
H00340	Vancomycin-resistant enterococci infection	D00307	Doxycycline
H00340	Vancomycin-resistant enterococci infection	D00439	Nitrofurantoin
H00340	Vancomycin-resistant enterococci infection	D00854	Quinupristin - dalfopristin mixt
H00340	Vancomycin-resistant enterococci infection	D00947	Linezolid
H00340	Vancomycin-resistant enterococci infection	D01209	Novobiocin sodium
H00340	Vancomycin-resistant enterococci infection	D02065	Ampicillin sodium - sulbactam sodium mixt
H00340	Vancomycin-resistant enterococci infection	D02142	Teicoplanin
H00341	Mycoplasma pneumonia	D00140	Erythromycin
H00341	Mycoplasma pneumonia	D00276	Clarithromycin
H00341	Mycoplasma pneumonia	D01710	Roxithromycin
H00341	Mycoplasma pneumonia	D06390	Azithromycin
H00342	Tuberculosis	D00135	Capreomycin sulfate
H00342	Tuberculosis	D00144	Pyrazinamide
H00342	Tuberculosis	D00162	Aminosalicylic acid
H00342	Tuberculosis	D00211	Rifampin
H00342	Tuberculosis	D00346	Isoniazid
H00342	Tuberculosis	D00591	Ethionamide
H00342	Tuberculosis	D00877	Cycloserine
H00342	Tuberculosis	D00878	Ethambutol hydrochloride
H00342	Tuberculosis	D00879	Rifapentine
H00342	Tuberculosis	D01501	Isoniazid calcium pyruvinate
H00342	Tuberculosis	D01643	Aluminoparaaminosalicylate calcium hydrate
H00342	Tuberculosis	D02002	Isoniazid sodium methanesulfonate hydrate
H00342	Tuberculosis	D02549	Rifamycin
H00342	Tuberculosis	D03278	Enviomycin sulfate
H00342	Tuberculosis	D03368	Calcium para-aminosalicylate
H00342	Tuberculosis	D06466	Freeze-dried BCG vaccine
H00342	Tuberculosis	D07925	Ethambutol
H00342	Tuberculosis	D08479	Rifampicin sodium
H00342	Tuberculosis	D08480	Rifamycin sodium
H00342	Tuberculosis	D09785	Delamanid
H00342	Tuberculosis	D09872	Bedaquiline
H00342	Tuberculosis	D09873	Bedaquiline fumarate
H00342	Tuberculosis	D10167	Sutezolid
H00342	Tuberculosis	D10210	Rifampin - isoniazid - pyrazinamide mixt
H00343	Diphtheria	D00140	Erythromycin
H00343	Diphtheria	D01053	Penicillin G potassium
H00343	Diphtheria	D01361	Erythromycin ethylsuccinate
H00343	Diphtheria	D02009	Erythromycin lactobionate
H00343	Diphtheria	D02184	Erythromycin stearate
H00343	Diphtheria	D03927	Adsorbed diphtheria toxoid for adult use
H00343	Diphtheria	D05256	Diphtheria-tetanus combined toxoid
H00343	Diphtheria	D05257	Adsorbed diphtheria-tetanus combined toxoid
H00343	Diphtheria	D05356	Adsorbed diphtheria-purified pertussis-tetanus combined vaccine
H00343	Diphtheria	D10214	Adsorbed diphtheria-purified pertussis-tetanus-inactivated polio combined vaccine
H00344	Leprosy	D00211	Rifampin
H00344	Leprosy	D00278	Clofazimine
H00344	Leprosy	D00592	Dapsone
H00345	Nocardiosis	D00206	Imipenem
H00345	Nocardiosis	D00285	Co-Trimoxazole
H00347	Chlamydial urethritis	D00211	Rifampin
H00347	Chlamydial urethritis	D00307	Doxycycline
H00347	Chlamydial urethritis	D00453	Ofloxacin
H00347	Chlamydial urethritis	D06390	Azithromycin
H00348	Lymphogranuloma venereum	D00140	Erythromycin
H00348	Lymphogranuloma venereum	D00211	Rifampin
H00348	Lymphogranuloma venereum	D00307	Doxycycline
H00349	Trachoma	D00201	Tetracycline
H00349	Trachoma	D06390	Azithromycin
H00350	Psittacosis	D00850	Minocycline hydrochloride
H00350	Psittacosis	D02129	Doxycycline hyclate
H00352	Whipple's disease	D00201	Tetracycline
H00352	Whipple's disease	D00285	Co-Trimoxazole
H00352	Whipple's disease	D00924	Ceftriaxone sodium
H00352	Whipple's disease	D05408	Penicillin G sodium
H00352	Whipple's disease	D07876	Doxycycline
H00352	Whipple's disease	D08050	Hydroxychloroquine
H00352	Whipple's disease	D08531	Streptomycin
H00353	Borreliosis, including: Lyme disease	D00229	Amoxicillin
H00353	Borreliosis, including: Lyme disease	D00307	Doxycycline
H00353	Borreliosis, including: Lyme disease	D00914	Cefuroxime axetil
H00353	Borreliosis, including: Lyme disease	D01053	Penicillin G potassium
H00353	Borreliosis, including: Lyme disease	D05411	Penicillin V
H00354	Syphilis	D00140	Erythromycin
H00354	Syphilis	D00201	Tetracycline
H00354	Syphilis	D00307	Doxycycline
H00354	Syphilis	D01053	Penicillin G potassium
H00354	Syphilis	D06390	Azithromycin
H00355	Leptospirosis	D00307	Doxycycline
H00355	Leptospirosis	D01053	Penicillin G potassium
H00355	Leptospirosis	D07486	Azithromycin
H00359	Leishmaniasis	D00582	Sodium stibogluconate
H00360	Amoebiasis	D00140	Erythromycin
H00360	Amoebiasis	D00828	Dehydroemetine
H00360	Amoebiasis	D00868	Paromomycin sulfate
H00360	Amoebiasis	D02125	Chloroquine phosphate
H00360	Amoebiasis	D02480	Diloxanide furoate
H00360	Amoebiasis	D07467	Paromomycin
H00361	Malaria	D00236	Atovaquone
H00361	Malaria	D00831	Mefloquine hydrochloride
H00361	Malaria	D02114	Hydroxychloroquine sulfate
H00361	Malaria	D02125	Chloroquine phosphate
H00361	Malaria	D02126	Primaquine phosphate
H00361	Malaria	D02261	Quinine hydrochloride hydrate
H00361	Malaria	D02262	Quinine sulfate
H00361	Malaria	D02366	Chloroquine
H00361	Malaria	D02448	Pyrimethamine - sulfadoxine mixt
H00361	Malaria	D02472	Atovaquone - proguanil hydrochloride mixt
H00361	Malaria	D02481	Artemisinin
H00361	Malaria	D02482	Artesunate
H00361	Malaria	D02483	Artemether
H00361	Malaria	D02484	Artemether - lumefantrine mixt
H00361	Malaria	D02989	Arteflene
H00361	Malaria	D03469	Chloroquine hydrochloride
H00361	Malaria	D03821	Lumefantrine
H00361	Malaria	D04895	Mefloquine
H00361	Malaria	D07361	Artemotil
H00361	Malaria	D07362	Artenimol
H00361	Malaria	D07680	Chloroquine sulfate
H00361	Malaria	D08050	Hydroxychloroquine
H00361	Malaria	D08420	Primaquine
H00361	Malaria	D08460	Quinine
H00361	Malaria	D08461	Quinine dihydrochloride
H00362	Giardiasis	D00134	Albendazole
H00362	Giardiasis	D00409	Metronidazole
H00362	Giardiasis	D00439	Nitrofurantoin
H00362	Giardiasis	D00830	Furazolidone
H00362	Giardiasis	D00868	Paromomycin sulfate
H00362	Giardiasis	D01426	Tinidazole
H00362	Giardiasis	D02366	Chloroquine
H00362	Giardiasis	D02548	Mepacrine dihydrochloride
H00362	Giardiasis	D05274	Ornidazole
H00362	Giardiasis	D07353	Secnidazole
H00363	Candidiasis	D00202	Nystatin
H00363	Candidiasis	D00282	Clotrimazole
H00363	Candidiasis	D00322	Fluconazole
H00363	Candidiasis	D00350	Itraconazole
H00363	Candidiasis	D00351	Ketoconazole
H00363	Candidiasis	D00416	Miconazole
H00363	Candidiasis	D00578	Voriconazole
H00363	Candidiasis	D00881	Econazole nitrate
H00363	Candidiasis	D00882	Miconazole nitrate
H00363	Candidiasis	D00885	Oxiconazole nitrate
H00363	Candidiasis	D00886	Sulconazole nitrate
H00363	Candidiasis	D01092	Lanoconazole
H00363	Candidiasis	D01364	Ciclopirox olamine
H00363	Candidiasis	D01480	Isoconazole nitrate
H00363	Candidiasis	D01775	Bifonazole
H00363	Candidiasis	D01980	Luliconazole
H00363	Candidiasis	D02465	Micafungin sodium
H00364	Cryptococcosis	D00203	Amphotericin B
H00364	Cryptococcosis	D00322	Fluconazole
H00364	Cryptococcosis	D00323	Flucytosine
H00365	Herpes simplex infection	D00222	Acyclovir
H00365	Herpes simplex infection	D00398	Valacyclovir hydrochloride
H00365	Herpes simplex infection	D00406	Vidarabine
H00365	Herpes simplex infection	D01734	Sorivudine
H00365	Herpes simplex infection	D02764	Acyclovir sodium
H00365	Herpes simplex infection	D06298	Vidarabine
H00365	Herpes simplex infection	D08664	Valaciclovir
H00366	Varicella	D00222	Acyclovir
H00366	Varicella	D00273	Cidofovir
H00366	Varicella	D00317	Famciclovir
H00366	Varicella	D00333	Ganciclovir
H00366	Varicella	D00398	Valacyclovir hydrochloride
H00366	Varicella	D00579	Foscarnet sodium
H00366	Varicella	D02267	Foscarnet sodium hydrate
H00366	Varicella	D05407	Penciclovir
H00366	Varicella	D08777	Freeze-dried live attenuated varicella vaccine
H00366	Varicella	D08803	Varicella virus antigen
H00368	Cytomegalovirus infection	D00222	Acyclovir
H00368	Cytomegalovirus infection	D00273	Cidofovir
H00368	Cytomegalovirus infection	D00333	Ganciclovir
H00368	Cytomegalovirus infection	D00579	Foscarnet sodium
H00368	Cytomegalovirus infection	D02267	Foscarnet sodium hydrate
H00368	Cytomegalovirus infection	D02495	Valganciclovir
H00368	Cytomegalovirus infection	D03256	Valganciclovir hydrochloride
H00368	Cytomegalovirus infection	D04301	Ganciclovir sodium
H00372	Smallpox	D05295	Smallpox vaccine
H00372	Smallpox	D06510	Freeze-dried smallpox vaccine
H00372	Smallpox	D06511	Freeze-dried smallpox vaccine prepared in cell culture
H00373	Monkeypox	D00273	Cidofovir
H00373	Monkeypox	D05295	Smallpox vaccine
H00374	Viral wart	D00295	Cimetidine
H00374	Viral wart	D00745	Interferon alfa-2a
H00374	Viral wart	D02500	Imiquimod
H00374	Viral wart	D02745	Interferon alfa-2b
H00374	Viral wart	D04552	Interferon alfa-n1
H00374	Viral wart	D04553	Interferon alfa-n3
H00376	Acute poliomyelitis	D05543	Poliovirus vaccine inactivated
H00376	Acute poliomyelitis	D05544	Live oral polimyelitis vaccine
H00376	Acute poliomyelitis	D06458	Human normal immunoglobulin
H00376	Acute poliomyelitis	D10214	Adsorbed diphtheria-purified pertussis-tetanus-inactivated polio combined vaccine
H00377	Rabies	D05248	Freeze-dried inactivated tissue culture ravies vaccine
H00377	Rabies	D05686	Rabies immune globulin
H00377	Rabies	D06504	Rabies vaccine
H00378	Lyssavirus infection	D05686	Rabies immune globulin
H00378	Lyssavirus infection	D06504	Rabies vaccine
H00379	Mosquito-borne viral encephalitis, including: Japanese encephalitis	D05313	Japanese encephalitis vaccine
H00384	Yellow fever	D06347	Yellow fever vaccine
H00386	Lassa fever	D00423	Ribavirin
H00393	Enterovirus infection	D05776	Rupintrivir
H00394	Measles	D04866	Freeze-dried live attenuated measles vaccine
H00394	Measles	D06458	Human normal immunoglobulin
H00394	Measles	D06806	Measles virus vaccine live
H00394	Measles	D08804	Freeze-dried live attenuated measles-rubella combined vaccine
H00395	Rubella, including: Congenital rubella syndrome	D05362	Rubella virus vaccine live
H00395	Rubella, including: Congenital rubella syndrome	D06512	Freeze-dried live attenuated rubella vaccine
H00395	Rubella, including: Congenital rubella syndrome	D08804	Freeze-dried live attenuated measles-rubella combined vaccine
H00396	Mumps	D05089	Freeze-dried live attenuated mumps vaccine
H00396	Mumps	D06486	Mumps virus vaccine live
H00398	Influenza	D00423	Ribavirin
H00398	Influenza	D00777	Amantadine hydrochloride
H00398	Influenza	D00900	Oseltamivir phosphate
H00398	Influenza	D00901	Rimantadine hydrochloride
H00398	Influenza	D00902	Zanamivir
H00398	Influenza	D01937	Zanamivir hydrate
H00398	Influenza	D03829	Peramivir
H00398	Influenza	D04536	Influenza virus vaccine
H00398	Influenza	D05182	Influenza HA vaccine
H00398	Influenza	D07441	Amantadine
H00398	Influenza	D08306	Oseltamivir
H00398	Influenza	D08483	Rimantadine
H00398	Influenza	D09189	Haemophilus influenzae type b conjugate vaccine
H00398	Influenza	D09410	Laninamivir
H00398	Influenza	D09547	Laninamivir octanoate hydrate
H00399	Avian influenza	D10215	Adsorbed influenza virus vaccine
H00401	Respiratory syncytial virus infection	D02737	Palivizumab
H00401	Respiratory syncytial virus infection	D06621	Motavizumab
H00406	Acquired immunodeficiency syndrome (AIDS)	D00296	Didanosine
H00406	Acquired immunodeficiency syndrome (AIDS)	D00353	Lamivudine
H00406	Acquired immunodeficiency syndrome (AIDS)	D00412	Zalcitabine
H00406	Acquired immunodeficiency syndrome (AIDS)	D00413	Zidovudine
H00406	Acquired immunodeficiency syndrome (AIDS)	D00427	Ritonavir
H00406	Acquired immunodeficiency syndrome (AIDS)	D00429	Saquinavir
H00406	Acquired immunodeficiency syndrome (AIDS)	D00435	Nevirapine
H00406	Acquired immunodeficiency syndrome (AIDS)	D00445	Stavudine
H00406	Acquired immunodeficiency syndrome (AIDS)	D00891	Abacavir sulfate
H00406	Acquired immunodeficiency syndrome (AIDS)	D00894	Amprenavir
H00406	Acquired immunodeficiency syndrome (AIDS)	D00895	Delavirdine mesylate
H00406	Acquired immunodeficiency syndrome (AIDS)	D00896	Efavirenz
H00406	Acquired immunodeficiency syndrome (AIDS)	D00897	Indinavir sulfate
H00406	Acquired immunodeficiency syndrome (AIDS)	D00899	Nelfinavir mesylate
H00406	Acquired immunodeficiency syndrome (AIDS)	D01160	Saquinavir mesylate
H00406	Acquired immunodeficiency syndrome (AIDS)	D01199	Emtricitabine
H00406	Acquired immunodeficiency syndrome (AIDS)	D01276	Atazanavir sulfate
H00406	Acquired immunodeficiency syndrome (AIDS)	D01425	Lopinavir
H00406	Acquired immunodeficiency syndrome (AIDS)	D01982	Tenofovir disoproxil fumarate
H00406	Acquired immunodeficiency syndrome (AIDS)	D02297	Emtricitabine - tenofovir disoproxil fumarate mixt
H00406	Acquired immunodeficiency syndrome (AIDS)	D02497	Fosamprenavir
H00406	Acquired immunodeficiency syndrome (AIDS)	D02498	Lopinavir mixture with ritonavir
H00406	Acquired immunodeficiency syndrome (AIDS)	D02499	Enfuvirtide
H00406	Acquired immunodeficiency syndrome (AIDS)	D02734	Abacavir succinate
H00406	Acquired immunodeficiency syndrome (AIDS)	D02861	Indinavir sulfate ethanolate
H00406	Acquired immunodeficiency syndrome (AIDS)	D02867	Fosamprenavir calcium hydrate
H00406	Acquired immunodeficiency syndrome (AIDS)	D03253	Brecanavir
H00406	Acquired immunodeficiency syndrome (AIDS)	D03656	Darunavir
H00406	Acquired immunodeficiency syndrome (AIDS)	D03833	Indinavir
H00406	Acquired immunodeficiency syndrome (AIDS)	D03835	Fosamprenavir calcium
H00406	Acquired immunodeficiency syndrome (AIDS)	D03837	Fosamprenavir sodium
H00406	Acquired immunodeficiency syndrome (AIDS)	D03981	Elvucitabine
H00406	Acquired immunodeficiency syndrome (AIDS)	D04112	Etravirine
H00406	Acquired immunodeficiency syndrome (AIDS)	D06207	Trecovirsen sodium
H00406	Acquired immunodeficiency syndrome (AIDS)	D06478	Darunavir ethanolate
H00406	Acquired immunodeficiency syndrome (AIDS)	D06564	Bevirimat dimeglumine
H00406	Acquired immunodeficiency syndrome (AIDS)	D06580	Dexelvucitabine
H00406	Acquired immunodeficiency syndrome (AIDS)	D06670	Maraviroc
H00406	Acquired immunodeficiency syndrome (AIDS)	D06677	Elvitegravir
H00406	Acquired immunodeficiency syndrome (AIDS)	D07057	Abacavir
H00406	Acquired immunodeficiency syndrome (AIDS)	D07133	Raltegravir potassium
H00406	Acquired immunodeficiency syndrome (AIDS)	D07507	Zidovudine - lamivudine mixt
H00406	Acquired immunodeficiency syndrome (AIDS)	D08605	Tipranavir
H00406	Acquired immunodeficiency syndrome (AIDS)	D08775	Abacavir sulfate - lamivudine mixt
H00406	Acquired immunodeficiency syndrome (AIDS)	D09575	Ibalizumab
H00406	Acquired immunodeficiency syndrome (AIDS)	D09634	Lersivirine
H00406	Acquired immunodeficiency syndrome (AIDS)	D09720	Rilpivirine
H00406	Acquired immunodeficiency syndrome (AIDS)	D09958	Rilpivirine hydrochloride
H00406	Acquired immunodeficiency syndrome (AIDS)	D10066	Dolutegravir
H00406	Acquired immunodeficiency syndrome (AIDS)	D10113	Dolutegravir sodium
H00408	Type I diabetes mellitus	D00085	Insulin
H00408	Type I diabetes mellitus	D01688	Epalrestat
H00408	Type I diabetes mellitus	D01842	Fidarestat
H00408	Type I diabetes mellitus	D02323	Tolrestat
H00408	Type I diabetes mellitus	D02328	Zopolrestat
H00408	Type I diabetes mellitus	D02835	Alrestatin sodium
H00408	Type I diabetes mellitus	D03230	Insulin human
H00408	Type I diabetes mellitus	D03250	Insulin glargine
H00408	Type I diabetes mellitus	D03803	Lidorestat
H00408	Type I diabetes mellitus	D03805	Minalrestat
H00408	Type I diabetes mellitus	D03806	Ponalrestat
H00408	Type I diabetes mellitus	D03807	Zenarestat
H00408	Type I diabetes mellitus	D04475	Insulin aspart
H00408	Type I diabetes mellitus	D04477	Insulin lispro
H00408	Type I diabetes mellitus	D04539	Insulin detemir
H00408	Type I diabetes mellitus	D04540	Insulin glulisine
H00408	Type I diabetes mellitus	D04541	Insulin human, isophane
H00408	Type I diabetes mellitus	D04542	Insulin human zinc
H00408	Type I diabetes mellitus	D04547	Insulin, isophane
H00408	Type I diabetes mellitus	D04548	Insulin, neutral
H00408	Type I diabetes mellitus	D04551	Insulin zinc
H00408	Type I diabetes mellitus	D05594	Pramlintide
H00408	Type I diabetes mellitus	D05595	Pramlintide acetate
H00408	Type I diabetes mellitus	D05622	Proinsulin human
H00408	Type I diabetes mellitus	D05893	Sorbinil
H00408	Type I diabetes mellitus	D08080	Insulin injection, biphasic isophane
H00408	Type I diabetes mellitus	D09727	Insulin degludec
H00408	Type I diabetes mellitus	D09763	Dapagliflozin propylene glycolate hydrate
H00409	Type II diabetes mellitus	D00085	Insulin
H00409	Type II diabetes mellitus	D00216	Acarbose
H00409	Type II diabetes mellitus	D00219	Acetohexamide
H00409	Type II diabetes mellitus	D00271	Chlorpropamide
H00409	Type II diabetes mellitus	D00335	Glipizide
H00409	Type II diabetes mellitus	D00336	Glyburide
H00409	Type II diabetes mellitus	D00379	Tolazamide
H00409	Type II diabetes mellitus	D00380	Tolbutamide
H00409	Type II diabetes mellitus	D00395	Troglitazone
H00409	Type II diabetes mellitus	D00593	Glimepiride
H00409	Type II diabetes mellitus	D00594	Repaglinide
H00409	Type II diabetes mellitus	D00595	Buformin
H00409	Type II diabetes mellitus	D00596	Rosiglitazone maleate
H00409	Type II diabetes mellitus	D00625	Miglitol
H00409	Type II diabetes mellitus	D00944	Metformin hydrochloride
H00409	Type II diabetes mellitus	D00945	Pioglitazone hydrochloride
H00409	Type II diabetes mellitus	D01111	Nateglinide
H00409	Type II diabetes mellitus	D01210	Glybuzole
H00409	Type II diabetes mellitus	D01599	Gliclazide
H00409	Type II diabetes mellitus	D01665	Voglibose
H00409	Type II diabetes mellitus	D01688	Epalrestat
H00409	Type II diabetes mellitus	D01799	Glyclopyramide
H00409	Type II diabetes mellitus	D01842	Fidarestat
H00409	Type II diabetes mellitus	D01854	Mitiglinide calcium hydrate
H00409	Type II diabetes mellitus	D02206	Buformin hydrochloride
H00409	Type II diabetes mellitus	D02323	Tolrestat
H00409	Type II diabetes mellitus	D02328	Zopolrestat
H00409	Type II diabetes mellitus	D02835	Alrestatin sodium
H00409	Type II diabetes mellitus	D03230	Insulin human
H00409	Type II diabetes mellitus	D03250	Insulin glargine
H00409	Type II diabetes mellitus	D03582	Colesevelam hydrochloride
H00409	Type II diabetes mellitus	D03803	Lidorestat
H00409	Type II diabetes mellitus	D03805	Minalrestat
H00409	Type II diabetes mellitus	D03806	Ponalrestat
H00409	Type II diabetes mellitus	D03807	Zenarestat
H00409	Type II diabetes mellitus	D04121	Exenatide
H00409	Type II diabetes mellitus	D04475	Insulin aspart
H00409	Type II diabetes mellitus	D04477	Insulin lispro
H00409	Type II diabetes mellitus	D04539	Insulin detemir
H00409	Type II diabetes mellitus	D04540	Insulin glulisine
H00409	Type II diabetes mellitus	D04541	Insulin human, isophane
H00409	Type II diabetes mellitus	D04542	Insulin human zinc
H00409	Type II diabetes mellitus	D04547	Insulin, isophane
H00409	Type II diabetes mellitus	D04548	Insulin, neutral
H00409	Type II diabetes mellitus	D04551	Insulin zinc
H00409	Type II diabetes mellitus	D04966	Metformin
H00409	Type II diabetes mellitus	D05594	Pramlintide
H00409	Type II diabetes mellitus	D05595	Pramlintide acetate
H00409	Type II diabetes mellitus	D05622	Proinsulin human
H00409	Type II diabetes mellitus	D05739	Rivoglitazone
H00409	Type II diabetes mellitus	D05893	Sorbinil
H00409	Type II diabetes mellitus	D06177	Tolbutamide sodium, sterile
H00409	Type II diabetes mellitus	D06404	Liraglutide
H00409	Type II diabetes mellitus	D06553	Alogliptin benzoate
H00409	Type II diabetes mellitus	D06578	Denagliptin tosylate
H00409	Type II diabetes mellitus	D06645	Sitagliptin phosphate
H00409	Type II diabetes mellitus	D07080	Vildagliptin
H00409	Type II diabetes mellitus	D08080	Insulin injection, biphasic isophane
H00409	Type II diabetes mellitus	D08351	Phenformin
H00409	Type II diabetes mellitus	D08352	Phenformin hydrochloride
H00409	Type II diabetes mellitus	D08378	pioglitazone
H00409	Type II diabetes mellitus	D08491	Rosiglitazone
H00409	Type II diabetes mellitus	D08516	Sitagliptin
H00409	Type II diabetes mellitus	D08616	Teneligliptin
H00409	Type II diabetes mellitus	D08631	Carmegliptin
H00409	Type II diabetes mellitus	D08843	Albiglutide
H00409	Type II diabetes mellitus	D08897	Dapagliflozin
H00409	Type II diabetes mellitus	D08996	Saxagliptin
H00409	Type II diabetes mellitus	D09326	Carmegliptin dihydrochloride
H00409	Type II diabetes mellitus	D09333	Dutogliptin
H00409	Type II diabetes mellitus	D09334	Dutogliptin tartrate
H00409	Type II diabetes mellitus	D09566	Linagliptin
H00409	Type II diabetes mellitus	D09592	Canagliflozin
H00409	Type II diabetes mellitus	D09625	Gosogliptin
H00409	Type II diabetes mellitus	D09727	Insulin degludec
H00409	Type II diabetes mellitus	D09729	Lixisenatide
H00409	Type II diabetes mellitus	D09744	Pioglitazone hydrochloride - metformin hydrochloride mixt
H00409	Type II diabetes mellitus	D09753	Saxagliptin hydrate
H00409	Type II diabetes mellitus	D09756	Teneligliptin hydrobromide hydrate
H00409	Type II diabetes mellitus	D09763	Dapagliflozin propylene glycolate hydrate
H00409	Type II diabetes mellitus	D09780	Anagliptin
H00409	Type II diabetes mellitus	D09848	Pioglitazone hydrochloride - glimepiride mixt
H00409	Type II diabetes mellitus	D09889	Dulaglutide
H00409	Type II diabetes mellitus	D09978	Tofogliflozin
H00409	Type II diabetes mellitus	D10055	Remogliflozin etabonate
H00409	Type II diabetes mellitus	D10159	Alogliptin benzoate - pioglitazone hydrochloride mixt
H00409	Type II diabetes mellitus	D10160	Mitiglinide calcium hydrate - voglibose mixt
H00409	Type II diabetes mellitus	D10178	Trelagliptin
H00409	Type II diabetes mellitus	D10179	Trelagliptin succinate
H00409	Type II diabetes mellitus	D10195	Luseogliflozin hydrate
H00409	Type II diabetes mellitus	D10196	Ipragliflozin
H00409	Type II diabetes mellitus	D10200	Ipragliflozin L-proline
H00410	Maturity onset diabetes of the young (MODY)	D00085	Insulin
H00411	Hepatitis A	D06458	Human normal immunoglobulin
H00411	Hepatitis A	D08778	Freeze-dried, inactivated hepatitis A vaccine
H00412	Hepatitis B	D00333	Ganciclovir
H00412	Hepatitis B	D00353	Lamivudine
H00412	Hepatitis B	D01199	Emtricitabine
H00412	Hepatitis B	D01655	Adefovir dipivoxil
H00412	Hepatitis B	D02747	Peginterferon alfa-2a
H00412	Hepatitis B	D03304	Interferon beta
H00412	Hepatitis B	D03981	Elvucitabine
H00412	Hepatitis B	D04008	Entecavir
H00412	Hepatitis B	D05324	Adsorbed hepatitis B vaccine
H00412	Hepatitis B	D06074	Tenofovir
H00412	Hepatitis B	D06475	Adsorbed hepatitis B vaccine
H00412	Hepatitis B	D06675	Telbivudine
H00412	Hepatitis B	D07896	Entecavir
H00412	Hepatitis B	D08781	Polyethylene glycol treated human anti-HBs immunoglobulin
H00412	Hepatitis B	D08790	Freeze-dried human anti-HBs immunoglobulin
H00412	Hepatitis B	D08799	Human anti-HBs immunoglobulin
H00413	Hepatitis C	D00423	Ribavirin
H00413	Hepatitis C	D03304	Interferon beta
H00413	Hepatitis C	D03433	Celgosivir hydrochloride
H00413	Hepatitis C	D06651	Taribavirin hydrochloride
H00413	Hepatitis C	D08844	Albinterferon alfa-2b
H00413	Hepatitis C	D08876	Boceprevir
H00413	Hepatitis C	D08951	Nesbuvir
H00413	Hepatitis C	D09012	Telaprevir
H00413	Hepatitis C	D09028	Valopicitabine dihydrochloride
H00413	Hepatitis C	D09616	Filibuvir
H00413	Hepatitis C	D09971	Tegobuvir
H00413	Hepatitis C	D10065	Daclatasvir
H00413	Hepatitis C	D10081	Simeprevir
H00413	Hepatitis C	D10087	Alisporivir
H00413	Hepatitis C	D10093	Asunaprevir
H00413	Hepatitis C	D10105	Daclatasvir dihydrochloride
H00413	Hepatitis C	D10165	Setrobuvir
H00413	Hepatitis C	D10166	Sovaprevir
H00414	Hepatitis D	D02747	Peginterferon alfa-2a
H00427	Relapsing fever	D00307	Doxycycline
H00427	Relapsing fever	D01053	Penicillin G potassium
H00427	Relapsing fever	D02122	Tetracycline hydrochloride
H00427	Relapsing fever	D02461	Penicillin G procaine
H00427	Relapsing fever	D05408	Penicillin G sodium
H00427	Relapsing fever	D07452	Amoxicillin
H00427	Relapsing fever	D07647	Cefotaxime
H00427	Relapsing fever	D07659	Ceftriaxone
H00428	Distal renal tubular acidosis (RTA type 1)	D01203	Sodium bicarbonate
H00428	Distal renal tubular acidosis (RTA type 1)	D05578	Potassium citrate
H00429	Proximal renal tubular acidosis (RTA type 2)	D01203	Sodium bicarbonate
H00429	Proximal renal tubular acidosis (RTA type 2)	D02077	Potassium bicarbonate
H00437	Paget's disease of bone and related disorders, including:	D00314	Etidronate disodium
H00437	Paget's disease of bone and related disorders, including:	D00942	Risedronate sodium
H00437	Paget's disease of bone and related disorders, including:	D02373	Etidronic acid
H00437	Paget's disease of bone and related disorders, including:	D03234	Sodium risedronate hydrate
H00437	Paget's disease of bone and related disorders, including:	D08484	Risedronic acid
H00445	Osteoarthritis with mild chondrodysplasia	D00425	Nabumetone
H00445	Osteoarthritis with mild chondrodysplasia	D00428	Salsalate
H00445	Osteoarthritis with mild chondrodysplasia	D00463	Oxaprozin
H00445	Osteoarthritis with mild chondrodysplasia	D00567	Celecoxib
H00445	Osteoarthritis with mild chondrodysplasia	D00904	Diclofenac sodium
H00445	Osteoarthritis with mild chondrodysplasia	D00968	Fenoprofen calcium
H00445	Osteoarthritis with mild chondrodysplasia	D00969	Meloxicam
H00445	Osteoarthritis with mild chondrodysplasia	D00970	Naproxen sodium
H00445	Osteoarthritis with mild chondrodysplasia	D01397	Ampiroxicam
H00445	Osteoarthritis with mild chondrodysplasia	D01547	Zaltoprofen
H00445	Osteoarthritis with mild chondrodysplasia	D01565	Indometacin farnesil
H00445	Osteoarthritis with mild chondrodysplasia	D01582	Acemetacin
H00445	Osteoarthritis with mild chondrodysplasia	D01788	Amfenac sodium
H00445	Osteoarthritis with mild chondrodysplasia	D01811	Salicylamide
H00445	Osteoarthritis with mild chondrodysplasia	D01866	Lornoxicam
H00445	Osteoarthritis with mild chondrodysplasia	D02290	Flurbiprofen sodium
H00445	Osteoarthritis with mild chondrodysplasia	D02341	Meclofenamic acid
H00445	Osteoarthritis with mild chondrodysplasia	D02350	Fenoprofen
H00445	Osteoarthritis with mild chondrodysplasia	D02355	Tolmetin
H00445	Osteoarthritis with mild chondrodysplasia	D02709	Valdecoxib
H00445	Osteoarthritis with mild chondrodysplasia	D07816	Diclofenac
H00451	Osteoporosis-pseudoglioma syndrome (OPPG)	D00314	Etidronate disodium
H00451	Osteoporosis-pseudoglioma syndrome (OPPG)	D00939	Alendronate sodium
H00451	Osteoporosis-pseudoglioma syndrome (OPPG)	D00942	Risedronate sodium
H00451	Osteoporosis-pseudoglioma syndrome (OPPG)	D02373	Etidronic acid
H00451	Osteoporosis-pseudoglioma syndrome (OPPG)	D03234	Sodium risedronate hydrate
H00451	Osteoporosis-pseudoglioma syndrome (OPPG)	D04486	Ibandronate sodium
H00451	Osteoporosis-pseudoglioma syndrome (OPPG)	D07119	Alendronic acid
H00451	Osteoporosis-pseudoglioma syndrome (OPPG)	D08056	Ibandronic acid
H00451	Osteoporosis-pseudoglioma syndrome (OPPG)	D08484	Risedronic acid
H00473	Mitochondrial respiratory chain deficiencies (MRCD), including: Mitochondrial complex I deficiency (MT-C1D)	D01065	Ubidecarenone
H00473	Mitochondrial respiratory chain deficiencies (MRCD), including: Mitochondrial complex I deficiency (MT-C1D)	D02982	Arginine
H00512	Permanent neonatal diabetes mellitus (PNDM)	D00085	Insulin
H00513	Transient neonatal diabetes mellitus (TNDM)	D00085	Insulin
H00525	Disorders of fatty-acid oxidation, including: Medium-chain (MC) acyl-CoA dehydrogenase (AD) deficiency (MCADD)	D02176	Levocarnitine
H00527	Retinitis pigmentosa (RP)	D01908	Nilvadipine
H00527	Retinitis pigmentosa (RP)	D06543	Vitamin A
H00527	Retinitis pigmentosa (RP)	D07845	Diltiazem
H00552	Glycerol kinase deficiency (GKD), including: Hyperglycerolemia	D09900	Eteplirsen
H00612	Primary open angle glaucoma	D00218	Acetazolamide
H00612	Primary open angle glaucoma	D00347	Isosorbide
H00612	Primary open angle glaucoma	D00356	Latanoprost
H00612	Primary open angle glaucoma	D00378	Timolol
H00612	Primary open angle glaucoma	D00525	Pilocarpine
H00612	Primary open angle glaucoma	D00598	Betaxolol hydrochloride
H00612	Primary open angle glaucoma	D00599	Carteolol hydrochloride
H00612	Primary open angle glaucoma	D00603	Timolol maleate
H00612	Primary open angle glaucoma	D00652	Brinzolamide
H00612	Primary open angle glaucoma	D00653	Dorzolamide hydrochloride
H00612	Primary open angle glaucoma	D01017	Dipivefrin hydrochloride
H00612	Primary open angle glaucoma	D01025	Levobunolol hydrochloride
H00612	Primary open angle glaucoma	D01196	Acetazolamide sodium
H00612	Primary open angle glaucoma	D01228	Distigmine bromide
H00612	Primary open angle glaucoma	D01452	Isopropyl unoprostone
H00612	Primary open angle glaucoma	D01691	Nipradilol
H00612	Primary open angle glaucoma	D01887	Bunazosin hydrochloride
H00612	Primary open angle glaucoma	D01964	Travoprost
H00612	Primary open angle glaucoma	D02076	Brimonidine tartrate
H00612	Primary open angle glaucoma	D02200	Pilocarpine hydrochloride
H00612	Primary open angle glaucoma	D02205	Ethylmorphine hydrochloride hydrate
H00612	Primary open angle glaucoma	D02374	Metipranolol
H00612	Primary open angle glaucoma	D02724	Bimatoprost
H00612	Primary open angle glaucoma	D05478	Pilocarpine nitrate
H00612	Primary open angle glaucoma	D07526	Betaxolol
H00612	Primary open angle glaucoma	D07540	Brimonidine
H00612	Primary open angle glaucoma	D07624	Carteolol
H00612	Primary open angle glaucoma	D07871	Dorzolamide
H00612	Primary open angle glaucoma	D08115	Levobunolol
H00612	Primary open angle glaucoma	D08493	Dorzolamide hydrochloride - timolol maleate mixt
H00612	Primary open angle glaucoma	D08600	Timolol
H00612	Primary open angle glaucoma	D09815	Travoprost - timolol maleate mixt
H00624	Familial cholestasis, including: Progressive familial intrahepatic cholestasis (PFIC)	D00211	Rifampin
H00624	Familial cholestasis, including: Progressive familial intrahepatic cholestasis (PFIC)	D00734	Ursodiol
H00624	Familial cholestasis, including: Progressive familial intrahepatic cholestasis (PFIC)	D02690	Cholestyramine resin
H00628	Congenital bile acid synthesis defect (CBAS), including: 3-beta-hydroxy-delta-5-C27-steroid oxidoreductase deficiency (CBAS1)	D00163	Chenodiol
H00630	Rheumatoid arthritis	D00237	Auranofin
H00630	Rheumatoid arthritis	D00425	Nabumetone
H00630	Rheumatoid arthritis	D00428	Salsalate
H00630	Rheumatoid arthritis	D00448	Sulfasalazine
H00630	Rheumatoid arthritis	D00463	Oxaprozin
H00630	Rheumatoid arthritis	D00567	Celecoxib
H00630	Rheumatoid arthritis	D00742	Etanercept
H00630	Rheumatoid arthritis	D00749	Leflunomide
H00630	Rheumatoid arthritis	D00904	Diclofenac sodium
H00630	Rheumatoid arthritis	D00968	Fenoprofen calcium
H00630	Rheumatoid arthritis	D00969	Meloxicam
H00630	Rheumatoid arthritis	D00970	Naproxen sodium
H00630	Rheumatoid arthritis	D01397	Ampiroxicam
H00630	Rheumatoid arthritis	D01547	Zaltoprofen
H00630	Rheumatoid arthritis	D01565	Indometacin farnesil
H00630	Rheumatoid arthritis	D01582	Acemetacin
H00630	Rheumatoid arthritis	D01788	Amfenac sodium
H00630	Rheumatoid arthritis	D01809	Bucillamine
H00630	Rheumatoid arthritis	D01811	Salicylamide
H00630	Rheumatoid arthritis	D01866	Lornoxicam
H00630	Rheumatoid arthritis	D02290	Flurbiprofen sodium
H00630	Rheumatoid arthritis	D02341	Meclofenamic acid
H00630	Rheumatoid arthritis	D02350	Fenoprofen
H00630	Rheumatoid arthritis	D02355	Tolmetin
H00630	Rheumatoid arthritis	D02596	Tocilizumab
H00630	Rheumatoid arthritis	D02597	Adalimumab
H00630	Rheumatoid arthritis	D02598	Infliximab
H00630	Rheumatoid arthritis	D02709	Valdecoxib
H00630	Rheumatoid arthritis	D02934	Anakinra
H00630	Rheumatoid arthritis	D03203	Abatacept
H00630	Rheumatoid arthritis	D04358	Golimumab
H00630	Rheumatoid arthritis	D07816	Diclofenac
H00630	Rheumatoid arthritis	D08103	Ketoprofen sodium
H00630	Rheumatoid arthritis	D09930	Mavrilimumab
H00670	Monilethrix	D00418	Minoxidil
H00705	Myotonia congenita, including: Autosomal dominant myotonia congenita (Thomsen disease)	D00218	Acetazolamide
H00705	Myotonia congenita, including: Autosomal dominant myotonia congenita (Thomsen disease)	D08215	Mexiletine
H00705	Myotonia congenita, including: Autosomal dominant myotonia congenita (Thomsen disease)	D08421	Procainamide
H00705	Myotonia congenita, including: Autosomal dominant myotonia congenita (Thomsen disease)	D08461	Quinine dihydrochloride
H00720	Long QT syndrome, including: Romano-Ward syndrome	D01108	Magnesium sulfate
H00725	Short QT syndrome	D08458	Quinidine
H00728	Brugada syndrome (BRS)	D08458	Quinidine
H00743	Paramyotonia congenita (PMC)	D00218	Acetazolamide
H00743	Paramyotonia congenita (PMC)	D00340	Hydrochlorothiazide
H00743	Paramyotonia congenita (PMC)	D01196	Acetazolamide sodium
H00743	Paramyotonia congenita (PMC)	D08215	Mexiletine
H00744	Potassium-aggravated myotonias (PAMs), including: Myotonia fluctuans	D00218	Acetazolamide
H00744	Potassium-aggravated myotonias (PAMs), including: Myotonia fluctuans	D01196	Acetazolamide sodium
H00744	Potassium-aggravated myotonias (PAMs), including: Myotonia fluctuans	D08215	Mexiletine
H00745	Hyperkalemic periodic paralysis (HyperPP)	D00218	Acetazolamide
H00745	Hyperkalemic periodic paralysis (HyperPP)	D00340	Hydrochlorothiazide
H00745	Hyperkalemic periodic paralysis (HyperPP)	D00518	Dichlorphenamide
H00745	Hyperkalemic periodic paralysis (HyperPP)	D01196	Acetazolamide sodium
H00745	Hyperkalemic periodic paralysis (HyperPP)	D02147	Albuterol
H00745	Hyperkalemic periodic paralysis (HyperPP)	D08215	Mexiletine
H00746	Hypokalemic periodic paralysis (HypoPP)	D00218	Acetazolamide
H00746	Hypokalemic periodic paralysis (HypoPP)	D01196	Acetazolamide sodium
H00746	Hypokalemic periodic paralysis (HypoPP)	D01298	Potassium gluconate
H00746	Hypokalemic periodic paralysis (HypoPP)	D02060	Potassium chloride
H00747	Thyrotoxic hypokalemic periodic paralysis (TPP)	D00401	Methimazole
H00747	Thyrotoxic hypokalemic periodic paralysis (TPP)	D00483	Propranolol hydrochloride
H00747	Thyrotoxic hypokalemic periodic paralysis (TPP)	D00562	Propylthiouracil
H00747	Thyrotoxic hypokalemic periodic paralysis (TPP)	D01298	Potassium gluconate
H00747	Thyrotoxic hypokalemic periodic paralysis (TPP)	D02060	Potassium chloride
H00747	Thyrotoxic hypokalemic periodic paralysis (TPP)	D08443	Propranolol
H00748	Andersen-Tawil syndrome (ATS)	D00218	Acetazolamide
H00748	Andersen-Tawil syndrome (ATS)	D01196	Acetazolamide sodium
H00749	Episodic ataxias	D00218	Acetazolamide
H00749	Episodic ataxias	D00252	Carbamazepine
H00749	Episodic ataxias	D00512	Phenytoin
H00749	Episodic ataxias	D01196	Acetazolamide sodium
H00749	Episodic ataxias	D01787	Sulthiame
H00749	Episodic ataxias	D04127	Dalfampridine
H00770	Congenital myasthenic syndrome	D00124	Ephedrine
H00770	Congenital myasthenic syndrome	D00326	Fluoxetine
H00770	Congenital myasthenic syndrome	D00683	Albuterol sulfate
H00770	Congenital myasthenic syndrome	D01386	Ephedrine hydrochloride
H00770	Congenital myasthenic syndrome	D02147	Albuterol
H00770	Congenital myasthenic syndrome	D02272	Quinidine sulfate
H00770	Congenital myasthenic syndrome	D04018	Ephedrine sulfate
H00772	Paroxysmal extreme pain disorder (PEPD)	D00252	Carbamazepine
H00775	Familial or sporadic hemiplegic migraine	D00218	Acetazolamide
H00775	Familial or sporadic hemiplegic migraine	D00354	Lamotrigine
H00783	Febrile seizures, including: Febrile convulsions	D00252	Carbamazepine
H00783	Febrile seizures, including: Febrile convulsions	D00293	Diazepam
H00783	Febrile seizures, including: Febrile convulsions	D00506	Phenobarbital
H00783	Febrile seizures, including: Febrile convulsions	D00512	Phenytoin
H00783	Febrile seizures, including: Febrile convulsions	D00710	Valproate sodium
H00807	Autosomal dominant nocturnal frontal lobe epilepsy (ADNFLE)	D00538	Zonisamide
H00807	Autosomal dominant nocturnal frontal lobe epilepsy (ADNFLE)	D01253	Clobazam
H00807	Autosomal dominant nocturnal frontal lobe epilepsy (ADNFLE)	D02097	Tiagabine hydrochloride
H00808	Idiopathic generalized epilepsies (IGEs), including: Childhood absence epilepsy (CAE)	D00252	Carbamazepine
H00808	Idiopathic generalized epilepsies (IGEs), including: Childhood absence epilepsy (CAE)	D00354	Lamotrigine
H00808	Idiopathic generalized epilepsies (IGEs), including: Childhood absence epilepsy (CAE)	D00512	Phenytoin
H00808	Idiopathic generalized epilepsies (IGEs), including: Childhood absence epilepsy (CAE)	D00538	Zonisamide
H00808	Idiopathic generalized epilepsies (IGEs), including: Childhood absence epilepsy (CAE)	D01253	Clobazam
H00808	Idiopathic generalized epilepsies (IGEs), including: Childhood absence epilepsy (CAE)	D01409	Acetylpheneturide
H00808	Idiopathic generalized epilepsies (IGEs), including: Childhood absence epilepsy (CAE)	D02097	Tiagabine hydrochloride
H00808	Idiopathic generalized epilepsies (IGEs), including: Childhood absence epilepsy (CAE)	D02103	Phenytoin sodium
H00808	Idiopathic generalized epilepsies (IGEs), including: Childhood absence epilepsy (CAE)	D07583	Phenytoin - phenobarbital mixt
H00809	Autosomal dominant temporal lobe epilepsy (ADTLE)	D00538	Zonisamide
H00809	Autosomal dominant temporal lobe epilepsy (ADTLE)	D01253	Clobazam
H00810	Progressive myoclonic epilepsy (PME), including: Lafora disease (LBD)	D00280	Clonazepam
H00810	Progressive myoclonic epilepsy (PME), including: Lafora disease (LBD)	D00538	Zonisamide
H00810	Progressive myoclonic epilepsy (PME), including: Lafora disease (LBD)	D00539	Ethosuximide
H00810	Progressive myoclonic epilepsy (PME), including: Lafora disease (LBD)	D00709	Levetiracetam
H00810	Progressive myoclonic epilepsy (PME), including: Lafora disease (LBD)	D00710	Valproate sodium
H00810	Progressive myoclonic epilepsy (PME), including: Lafora disease (LBD)	D01253	Clobazam
H00810	Progressive myoclonic epilepsy (PME), including: Lafora disease (LBD)	D01914	Piracetam
H00812	Trichomoniasis	D00409	Metronidazole
H00812	Trichomoniasis	D01426	Tinidazole
H00812	Trichomoniasis	D05274	Ornidazole
H00812	Trichomoniasis	D07353	Secnidazole
H00821	Macular degeneration, including: Age-related macular degeneration (ARMD)	D01162	Verteporfin
H00821	Macular degeneration, including: Age-related macular degeneration (ARMD)	D05386	Pegaptanib sodium
H00821	Macular degeneration, including: Age-related macular degeneration (ARMD)	D05697	Ranibizumab
H00821	Macular degeneration, including: Age-related macular degeneration (ARMD)	D06409	Bevacizumab
H00835	Succinic semialdehyde dehydrogenase (SSADH) deficiency	D00535	Vigabatrin
H00849	Creatine deficiency syndrome, including: Arginine:glycine amidinotransferase deficiency (AGAT deficiency)	D08302	Ornithine
H00862	Tourette syndrome	D00136	Haloperidol
H00862	Tourette syndrome	D00560	Pimozide
H00896	Lymphangioleiomyomatosis (LAM)	D00753	Sirolimus
H00899	Lysinuric protein intolerance (LPI)	D07706	L-Citrulline
H00912	Tumor necrosis factor receptor-associated periodic syndrome (TRAPS)	D00742	Etanercept
H00937	Precocious puberty, including: Central precocious puberty (CEPREPU)	D00989	Leuprolide acetate
H00937	Precocious puberty, including: Central precocious puberty (CEPREPU)	D01831	Buserelin acetate
H00938	Factor XI deficiency	D00291	Desmopressin
H00938	Factor XI deficiency	D01136	Tranexamic acid
H00945	Factor XIII deficiency	D08802	Human blood-coagulation factor XIII fraction, dried
H00964	Thiopurine S-methyltransferase deficiency (TPMT deficiency)	D00161	Mercaptopurine
H00964	Thiopurine S-methyltransferase deficiency (TPMT deficiency)	D00238	Azathioprine
H00964	Thiopurine S-methyltransferase deficiency (TPMT deficiency)	D08603	Tioguanine
H00975	Rotaviral enteritis	D10193	Live attenuated human rota virus vaccine, oral
H00981	Ataxia with isolated vitamin E deficiency (AVED)	D02331	Vitamin E
H00995	Combined deficiency of vitamin K-dependent clotting factors (VKCFD)	D00148	Phytonadione
H00998	Alternating hemiplegia of childhood	D07971	Flunarizine
H00999	Coenzyme Q10 deficiency	D01065	Ubidecarenone
H01002	Generalized arterial calcification of infancy	D00941	Pamidronate disodium
H01002	Generalized arterial calcification of infancy	D00942	Risedronate sodium
H01005	Dopamine beta-hydroxylase deficiency	D01277	Droxidopa
H01006	Hereditary angioedema	D03931	Ecallantide
H01006	Hereditary angioedema	D04492	Icatibant acetate
H01014	Sparganosis	D00471	Praziquantel
H01019	Catecholaminergic polymorphic ventricular tachycardia	D02358	Metoprolol
H01028	Argininosuccinic aciduria (ARGINSA)	D05868	Sodium phenylbutyrate
H01032	N-acetylglutamate synthase (NAGS) deficiency	D05868	Sodium phenylbutyrate
H01032	N-acetylglutamate synthase (NAGS) deficiency	D07130	Carglumic acid
H01043	Onchocerciasis	D00804	Ivermectin
H01045	Schistosomiasis	D00471	Praziquantel
H01045	Schistosomiasis	D02483	Artemether
H01046	Trichuriasis	D00134	Albendazole
H01046	Trichuriasis	D00368	Mebendazole
H01047	Cysticercosis	D00134	Albendazole
H01047	Cysticercosis	D00436	Niclosamide
H01047	Cysticercosis	D00471	Praziquantel
H01048	Liver fluke disease	D00471	Praziquantel
H01048	Liver fluke disease	D07364	Triclabendazole
H01050	Tsukamurella infections	D00186	Ciprofloxacin
H01050	Tsukamurella infections	D02543	Amikacin
H01050	Tsukamurella infections	D04515	Imipenem
H01050	Tsukamurella infections	D05045	Minocycline
H01050	Tsukamurella infections	D07647	Cefotaxime
H01053	Paroxysmal nocturnal hemoglobinuria (PNH)	D03940	Eculizumab
H01055	Giant kidney worm infection	D00804	Ivermectin
H01056	Toxocariasis, including: Visceral larva migrans	D07825	Diethylcarbamazine
H01058	Anisakiasis	D00134	Albendazole
H01059	Capnocytophaga canimorsus infection	D01053	Penicillin G potassium
H01059	Capnocytophaga canimorsus infection	D02157	Penicillin G benzathine
H01059	Capnocytophaga canimorsus infection	D05408	Penicillin G sodium
H01060	Babesiosis	D00277	Clindamycin
H01060	Babesiosis	D08460	Quinine
H01061	Mansonelliasis	D00804	Ivermectin
H01061	Mansonelliasis	D07825	Diethylcarbamazine
H01062	Histoplasmosis	D00350	Itraconazole
H01068	Aggregatibacter aphrophilus infection	D00186	Ciprofloxacin
H01068	Aggregatibacter aphrophilus infection	D07659	Ceftriaxone
H01072	Moraxella catarrhalis infection	D06485	Amoxicillin hydrate - potassium clavulanate mixt
H01077	Bordetella hinzii infection	D00186	Ciprofloxacin
H01077	Bordetella hinzii infection	D00230	Amoxicillin - potassium clavulanate combination
H01077	Bordetella hinzii infection	D06485	Amoxicillin hydrate - potassium clavulanate mixt
H01079	3-Phosphoglycerate dehydrogenase (3-PGDH) deficiency	D00016	Serine
H01081	Achromobacter xylosoxidans keratitis	D00063	Tobramycin
H01081	Achromobacter xylosoxidans keratitis	D07654	Ceftazidime
H01081	Achromobacter xylosoxidans keratitis	D08011	Gatifloxacin
H01081	Achromobacter xylosoxidans keratitis	D08237	Moxifloxacin
H01082	Phosphoserine aminotransferase (PSAT) deficiency	D00011	Glycine
H01082	Phosphoserine aminotransferase (PSAT) deficiency	D00016	Serine
H01083	Bordetella bronchiseptica infection	D08185	Meropenem
H01084	Bordetella holmesii infection	D00186	Ciprofloxacin
H01084	Bordetella holmesii infection	D07659	Ceftriaxone
H01085	Diphyllobothriasis	D00436	Niclosamide
H01085	Diphyllobothriasis	D00471	Praziquantel
H01086	Lymphatic filariasis	D00134	Albendazole
H01086	Lymphatic filariasis	D00804	Ivermectin
H01086	Lymphatic filariasis	D07825	Diethylcarbamazine
H01087	Balantidiasis	D00409	Metronidazole
H01089	Dientamoebiasis	D00307	Doxycycline
H01089	Dientamoebiasis	D00581	Iodoquinol
H01089	Dientamoebiasis	D07353	Secnidazole
H01090	Ascariasis	D00134	Albendazole
H01090	Ascariasis	D00368	Mebendazole
H01090	Ascariasis	D00486	Pyrantel pamoate
H01090	Ascariasis	D00807	Piperazine
H01090	Ascariasis	D08114	Levamisole
H01091	Enterobiasis	D00368	Mebendazole
H01092	Human hookworm infections, including: Ancylostomiasis	D00134	Albendazole
H01092	Human hookworm infections, including: Ancylostomiasis	D00368	Mebendazole
H01093	Paragonimiasis	D00471	Praziquantel
H01100	Strongyloidiasis	D00134	Albendazole
H01100	Strongyloidiasis	D00372	Thiabendazole
H01100	Strongyloidiasis	D00804	Ivermectin
H01103	Alpha-1-antitrypsin (A1AT) deficiency	D05868	Sodium phenylbutyrate
H01104	Loiasis	D00804	Ivermectin
H01104	Loiasis	D07825	Diethylcarbamazine
H01106	Plasminogen activator inhibitor type 1 (PAI-1) deficiency	D00160	Aminocaproic acid
H01106	Plasminogen activator inhibitor type 1 (PAI-1) deficiency	D01136	Tranexamic acid
H01107	Intestinal fluke infections, including: Fasciolopsiasis	D00436	Niclosamide
H01107	Intestinal fluke infections, including: Fasciolopsiasis	D00471	Praziquantel
H01111	Cortisone reductase deficiency (CRD)	D00292	Dexamethasone
H01124	Pyridox(am)ine-5'-phosphate oxidase (PNPO) deficiency	D00006	Pyridoxal phosphate hydrate
H01127	Glycosylphosphatidylinositol (GPI) deficiency	D05868	Sodium phenylbutyrate
H01132	Aplastic anemia (AA)	D00184	Cyclosporine
H01138	Hymenolepiasis	D00436	Niclosamide
H01138	Hymenolepiasis	D00471	Praziquantel
H01139	Human granulocytic anaplasmosis	D07876	Doxycycline
H01144	Ochrobactrum anthropi infection	D08013	Gentamicin
H01151	Brevundimonas infection	D00063	Tobramycin
H01151	Brevundimonas infection	D00660	Tazobactam
H01151	Brevundimonas infection	D07452	Amoxicillin
H01151	Brevundimonas infection	D07647	Cefotaxime
H01151	Brevundimonas infection	D07659	Ceftriaxone
H01151	Brevundimonas infection	D07711	Clavulanic acid
H01151	Brevundimonas infection	D08013	Gentamicin
H01151	Brevundimonas infection	D08380	Piperacillin
H01152	Taenia saginata infection	D01013	Diatrizoate sodium
H01152	Taenia saginata infection	D01796	Meglumine
H01152	Taenia saginata infection	D02486	Nitazoxanide
H01154	Wolff-Parkinson-White (WPW) syndrome	D00045	Adenosine
H01161	Aromatic L-amino acid decarboxylase (AADC) deficiency	D02179	Pyridoxine hydrochloride
H01161	Aromatic L-amino acid decarboxylase (AADC) deficiency	D03165	Bromocriptine
H01161	Aromatic L-amino acid decarboxylase (AADC) deficiency	D03731	Selegiline
H01164	Paracoccus yeei infection	D00186	Ciprofloxacin
H01164	Paracoccus yeei infection	D00212	Vancomycin
H01164	Paracoccus yeei infection	D00453	Ofloxacin
H01164	Paracoccus yeei infection	D02299	Cefazolin
H01164	Paracoccus yeei infection	D07654	Ceftazidime
H01166	Sphingomonas paucimobilis infection	D02505	Piperacillin-tazobactam combination
H01169	Acetobacter infection	D00063	Tobramycin
H01169	Acetobacter infection	D02299	Cefazolin
H01169	Acetobacter infection	D06311	Virginiamycin
H01169	Acetobacter infection	D07452	Amoxicillin
H01175	Staphylococcus lugdunensis infection	D00212	Vancomycin
H01178	Myiasis	D00292	Dexamethasone
H01178	Myiasis	D08011	Gatifloxacin
H01179	Tungiasis	D05326	Coconut oil
H01182	Biotinidase deficiency	D00029	Biotin
H01183	Thiamine-responsive megaloblastic anemia (TRMA)	D08580	Thiamine
H01190	Transcobalamin II deficiency	D01027	Hydroxocobalamin
H01197	Dihydrofolate reductase (DHFR) deficiency	D07986	Folinic acid
H01205	Coumarin resistance	D08682	Warfarin
H01210	Hypomagnesemia	D01108	Magnesium sulfate
H01210	Hypomagnesemia	D01167	Magnesium oxide
H01213	Gallbladder disease	D00163	Chenodiol
H01213	Gallbladder disease	D00734	Ursodiol
H01231	Biotin-responsive basal ganglia disease (BBGD)	D00029	Biotin
H01240	Immune thrombocytopenia (ITP)	D02994	Rituximab
H01240	Immune thrombocytopenia (ITP)	D03978	Eltrombopag olamine
H01240	Immune thrombocytopenia (ITP)	D05723	Rho
H01240	Immune thrombocytopenia (ITP)	D08789	Freeze-dried human anti-D immunoglobulin
H01240	Immune thrombocytopenia (ITP)	D08990	Romiplostim
H01247	Pyridoxine-dependent epilepsy (PDE)	D02179	Pyridoxine hydrochloride
H01249	Ethylmalonic encephalopathy (EE)	D00050	Riboflavin
H01252	Hereditary folate malabsorption (HFM)	D07985	Folate sodium
H01253	Isolated follicle-stimulating hormone deficiency (IFSHD)	D06457	Chorionic gonadotrophin
H01267	Familial hyperinsulinemic hypoglycemia (HHF)	D00294	Diazoxide
H01269	Congenital hyperthyroidism, including: Familial gestational hyperthyroidism (HTFG)	D00562	Propylthiouracil
H01275	Interleukin 1 receptor antagonist deficiency (DIRA)	D02934	Anakinra
H01277	Vitamin B12 deficiency anaemia, including: Hereditary intrinsic factor deficiency (IFD)	D00191	Vitamin B12
H01279	Isobutyryl-CoA dehydrogenase (IBD) deficiency	D02176	Levocarnitine
H01293	Narcolepsy	D00367	Mazindol
H01293	Narcolepsy	D01296	Methylphenidate hydrochloride
H01293	Narcolepsy	D01832	Modafinil
H01293	Narcolepsy	D02074	Amphetamine sulfate
H01293	Narcolepsy	D02242	Methamphetamine hydrochloride
H01293	Narcolepsy	D03215	Armodafinil
H01293	Narcolepsy	D05866	Sodium oxybate
H01294	Nephrogenic syndrome of inappropriate antidiuresis (NSIAD)	D00023	Urea
H01295	Neurodegeneration due to cerebral folate transport deficiency	D07986	Folinic acid
H01299	Idiopathic pulmonary fibrosis	D10168	Tanzisertib
H01300	Primary pulmonary hypertension (PPH)	D01441	Imatinib mesylate
H01316	Dermatophytosis	D00322	Fluconazole
H01316	Dermatophytosis	D00350	Itraconazole
H01316	Dermatophytosis	D00351	Ketoconazole
H01316	Dermatophytosis	D00578	Voriconazole
H01316	Dermatophytosis	D01429	Fosfluconazole
H01317	Periodontosis	D01527	Epidihydrocholesterin

## Sheet: Dis-Drug-withGenes
Disease-ID	Disease Name	Kegg-Drug-ID	Drug name
H00001	Acute lymphoblastic leukemia (ALL) (precursor B lymphoblastic leukemia)	D00168	Cytarabine
H00001	Acute lymphoblastic leukemia (ALL) (precursor B lymphoblastic leukemia)	D05134	Nelarabine
H00001	Acute lymphoblastic leukemia (ALL) (precursor B lymphoblastic leukemia)	D01264	Daunorubicin hydrochloride
H00001	Acute lymphoblastic leukemia (ALL) (precursor B lymphoblastic leukemia)	D03546	Clofarabine
H00001	Acute lymphoblastic leukemia (ALL) (precursor B lymphoblastic leukemia)	D00473	Prednisone
H00001	Acute lymphoblastic leukemia (ALL) (precursor B lymphoblastic leukemia)	D08066	Imatinib
H00001	Acute lymphoblastic leukemia (ALL) (precursor B lymphoblastic leukemia)	D01441	Imatinib mesylate
H00001	Acute lymphoblastic leukemia (ALL) (precursor B lymphoblastic leukemia)	D02197	Vincristine sulfate
H00001	Acute lymphoblastic leukemia (ALL) (precursor B lymphoblastic leukemia)	D00142	Methotrexate
H00001	Acute lymphoblastic leukemia (ALL) (precursor B lymphoblastic leukemia)	D02115	Methotrexate sodium
H00002	Acute lymphoblastic leukemia (ALL) (precursor T lymphoblastic leukemia)	D00168	Cytarabine
H00002	Acute lymphoblastic leukemia (ALL) (precursor T lymphoblastic leukemia)	D01264	Daunorubicin hydrochloride
H00002	Acute lymphoblastic leukemia (ALL) (precursor T lymphoblastic leukemia)	D03546	Clofarabine
H00002	Acute lymphoblastic leukemia (ALL) (precursor T lymphoblastic leukemia)	D00473	Prednisone
H00002	Acute lymphoblastic leukemia (ALL) (precursor T lymphoblastic leukemia)	D08066	Imatinib
H00002	Acute lymphoblastic leukemia (ALL) (precursor T lymphoblastic leukemia)	D02197	Vincristine sulfate
H00002	Acute lymphoblastic leukemia (ALL) (precursor T lymphoblastic leukemia)	D00142	Methotrexate
H00002	Acute lymphoblastic leukemia (ALL) (precursor T lymphoblastic leukemia)	D02115	Methotrexate sodium
H00003	Acute myeloid leukemia (AML)	D00168	Cytarabine
H00003	Acute myeloid leukemia (AML)	D00087	Ubenimex
H00003	Acute myeloid leukemia (AML)	D01264	Daunorubicin hydrochloride
H00003	Acute myeloid leukemia (AML)	D03259	Gemtuzumab ozogamicin
H00003	Acute myeloid leukemia (AML)	D08066	Imatinib
H00003	Acute myeloid leukemia (AML)	D01747	Idarubicin hydrochloride
H00003	Acute myeloid leukemia (AML)	D08971	Plerixafor
H00004	Chronic myeloid leukemia (CML)	D04552	Interferon alfa-n1
H00004	Chronic myeloid leukemia (CML)	D04553	Interferon alfa-n3
H00004	Chronic myeloid leukemia (CML)	D00168	Cytarabine
H00004	Chronic myeloid leukemia (CML)	D10202	Bafetinib
H00004	Chronic myeloid leukemia (CML)	D03658	Dasatinib
H00004	Chronic myeloid leukemia (CML)	D06414	Dasatinib
H00004	Chronic myeloid leukemia (CML)	D00341	Hydroxyurea
H00004	Chronic myeloid leukemia (CML)	D08066	Imatinib
H00004	Chronic myeloid leukemia (CML)	D01441	Imatinib mesylate
H00004	Chronic myeloid leukemia (CML)	D03305	Interferon alfa
H00004	Chronic myeloid leukemia (CML)	D00745	Interferon alfa-2a
H00004	Chronic myeloid leukemia (CML)	D02745	Interferon alfa-2b
H00004	Chronic myeloid leukemia (CML)	D00161	Mercaptopurine
H00004	Chronic myeloid leukemia (CML)	D00142	Methotrexate
H00004	Chronic myeloid leukemia (CML)	D02115	Methotrexate sodium
H00004	Chronic myeloid leukemia (CML)	D08953	Nilotinib
H00004	Chronic myeloid leukemia (CML)	D06413	Nilotinib hydrochloride hydrate
H00005	Chronic lymphocytic leukemia (CLL)	D02802	Alemtuzumab
H00005	Chronic lymphocytic leukemia (CLL)	D09314	Ofatumumab
H00005	Chronic lymphocytic leukemia (CLL)	D00473	Prednisone
H00005	Chronic lymphocytic leukemia (CLL)	D01907	Fludarabine phosphate
H00005	Chronic lymphocytic leukemia (CLL)	D00142	Methotrexate
H00005	Chronic lymphocytic leukemia (CLL)	D02115	Methotrexate sodium
H00005	Chronic lymphocytic leukemia (CLL)	D02994	Rituximab
H00006	Hairy-cell leukemia	D01370	Cladribine
H00006	Hairy-cell leukemia	D03305	Interferon alfa
H00006	Hairy-cell leukemia	D00155	Pentostatin
H00007	Hodgkin lymphoma	D09587	Brentuximab vedotin
H00007	Hodgkin lymphoma	D01275	Doxorubicin hydrochloride
H00007	Hodgkin lymphoma	D02177	Bleomycin sulfate
H00007	Hodgkin lymphoma	D00288	Dacarbazine
H00007	Hodgkin lymphoma	D01068	Vinblastine sulfate
H00007	Hodgkin lymphoma	D08675	Vinblastine
H00008	Burkitt lymphoma	D03899	Doxorubicin
H00008	Burkitt lymphoma	D01275	Doxorubicin hydrochloride
H00008	Burkitt lymphoma	D00473	Prednisone
H00008	Burkitt lymphoma	D02197	Vincristine sulfate
H00008	Burkitt lymphoma	D02994	Rituximab
H00009	Adult T-cell leukemia	D04107	Etoposide phosphate
H00009	Adult T-cell leukemia	D00125	Etoposide
H00009	Adult T-cell leukemia	D09761	Mogamulizumab
H00009	Adult T-cell leukemia	D00155	Pentostatin
H00009	Adult T-cell leukemia	D01404	Sobuzoxane
H00010	Multiple myeloma	D03899	Doxorubicin
H00010	Multiple myeloma	D01275	Doxorubicin hydrochloride
H00010	Multiple myeloma	D00254	Carmustine
H00010	Multiple myeloma	D00975	Dexamethasone sodium phosphate
H00010	Multiple myeloma	D00292	Dexamethasone
H00010	Multiple myeloma	D02174	Dexamethasone acetate
H00010	Multiple myeloma	D00473	Prednisone
H00010	Multiple myeloma	D03684	Denosumab
H00010	Multiple myeloma	D01948	Dexamethasone valerate
H00010	Multiple myeloma	D01615	Dexamethasone palmitate
H00010	Multiple myeloma	D02591	Dexamethasone acefurate
H00010	Multiple myeloma	D02592	Dexamethasone beloxil
H00010	Multiple myeloma	D01632	Dexamethasone dipropionate
H00010	Multiple myeloma	D01510	Dexamethasone metasulfobenzoate sodium
H00010	Multiple myeloma	D04687	Lenalidomide
H00010	Multiple myeloma	D09813	Lenalidomide hydrate
H00010	Multiple myeloma	D02197	Vincristine sulfate
H00010	Multiple myeloma	D00754	Thalidomide
H00011	Lymphoplasmacytic lymphoma	D00473	Prednisone
H00011	Lymphoplasmacytic lymphoma	D01907	Fludarabine phosphate
H00011	Lymphoplasmacytic lymphoma	D02197	Vincristine sulfate
H00012	Polycythemia vera	D00341	Hydroxyurea
H00013	Small cell lung cancer	D07100	Amrubicin hydrochloride
H00013	Small cell lung cancer	D01061	Irinotecan hydrochloride
H00013	Small cell lung cancer	D04107	Etoposide phosphate
H00013	Small cell lung cancer	D00125	Etoposide
H00013	Small cell lung cancer	D02168	Topotecan hydrochloride
H00014	Non-small cell lung cancer	D00491	Paclitaxel
H00014	Non-small cell lung cancer	D07472	Pemetrexed
H00014	Non-small cell lung cancer	D07100	Amrubicin hydrochloride
H00014	Non-small cell lung cancer	D06409	Bevacizumab
H00014	Non-small cell lung cancer	D01061	Irinotecan hydrochloride
H00014	Non-small cell lung cancer	D09731	Crizotinib
H00014	Non-small cell lung cancer	D02165	Docetaxel
H00014	Non-small cell lung cancer	D07866	Docetaxel
H00014	Non-small cell lung cancer	D07907	Erlotinib
H00014	Non-small cell lung cancer	D04023	Erlotinib hydrochloride
H00014	Non-small cell lung cancer	D04107	Etoposide phosphate
H00014	Non-small cell lung cancer	D00125	Etoposide
H00014	Non-small cell lung cancer	D01068	Vinblastine sulfate
H00014	Non-small cell lung cancer	D01977	Gefitinib
H00014	Non-small cell lung cancer	D02368	Gemcitabine
H00014	Non-small cell lung cancer	D01155	Gemcitabine hydrochloride
H00014	Non-small cell lung cancer	D01935	Vinorelbine tartrate
H00014	Non-small cell lung cancer	D03327	Porfimer sodium
H00014	Non-small cell lung cancer	D08675	Vinblastine
H00015	Malignant pleural mesothelioma	D03828	Pemetrexed disodium
H00015	Malignant pleural mesothelioma	D06503	Pemetrexed sodium hydrate
H00015	Malignant pleural mesothelioma	D07472	Pemetrexed
H00016	Oral cancer	D00584	Fluorouracil
H00016	Oral cancer	D00491	Paclitaxel
H00016	Oral cancer	D01244	Tegafur
H00016	Oral cancer	D03455	Cetuximab
H00016	Oral cancer	D02165	Docetaxel
H00016	Oral cancer	D07866	Docetaxel
H00016	Oral cancer	D07974	Fluorouracil sodium salt
H00016	Oral cancer	D05333	Paclitaxel poliglumex
H00016	Oral cancer	D01885	Pirarubicin
H00017	Esophageal cancer	D00584	Fluorouracil
H00017	Esophageal cancer	D02165	Docetaxel
H00017	Esophageal cancer	D07974	Fluorouracil sodium salt
H00017	Esophageal cancer	D03327	Porfimer sodium
H00018	Gastric cancer	D00584	Fluorouracil
H00018	Gastric cancer	D00491	Paclitaxel
H00018	Gastric cancer	D01911	Aclarubicin hydrochloride
H00018	Gastric cancer	D00168	Cytarabine
H00018	Gastric cancer	D01244	Tegafur
H00018	Gastric cancer	D01211	Leucovorin calcium
H00018	Gastric cancer	D01061	Irinotecan hydrochloride
H00018	Gastric cancer	D02165	Docetaxel
H00018	Gastric cancer	D07866	Docetaxel
H00018	Gastric cancer	D01309	Doxifluridine
H00018	Gastric cancer	D02214	Epirubicin hydrochloride
H00018	Gastric cancer	D04107	Etoposide phosphate
H00018	Gastric cancer	D00125	Etoposide
H00018	Gastric cancer	D07974	Fluorouracil sodium salt
H00018	Gastric cancer	D03327	Porfimer sodium
H00018	Gastric cancer	D01885	Pirarubicin
H00019	Pancreatic cancer	D00584	Fluorouracil
H00019	Pancreatic cancer	D00168	Cytarabine
H00019	Pancreatic cancer	D04023	Erlotinib hydrochloride
H00019	Pancreatic cancer	D07974	Fluorouracil sodium salt
H00019	Pancreatic cancer	D02368	Gemcitabine
H00019	Pancreatic cancer	D01155	Gemcitabine hydrochloride
H00020	Colorectal cancer	D00584	Fluorouracil
H00020	Colorectal cancer	D00168	Cytarabine
H00020	Colorectal cancer	D01244	Tegafur
H00020	Colorectal cancer	D06409	Bevacizumab
H00020	Colorectal cancer	D08086	Irinotecan
H00020	Colorectal cancer	D01211	Leucovorin calcium
H00020	Colorectal cancer	D01061	Irinotecan hydrochloride
H00020	Colorectal cancer	D01223	Capecitabine
H00020	Colorectal cancer	D01784	Carmofur
H00020	Colorectal cancer	D03455	Cetuximab
H00020	Colorectal cancer	D01309	Doxifluridine
H00020	Colorectal cancer	D07974	Fluorouracil sodium salt
H00020	Colorectal cancer	D05350	Panitumumab
H00021	Renal cell carcinoma	D02714	Everolimus
H00021	Renal cell carcinoma	D04552	Interferon alfa-n1
H00021	Renal cell carcinoma	D04553	Interferon alfa-n3
H00021	Renal cell carcinoma	D03218	Axitinib
H00021	Renal cell carcinoma	D03357	Interferon gamma-1a
H00021	Renal cell carcinoma	D01068	Vinblastine sulfate
H00021	Renal cell carcinoma	D04197	Floxuridine
H00021	Renal cell carcinoma	D02749	Teceleukin
H00021	Renal cell carcinoma	D03305	Interferon alfa
H00021	Renal cell carcinoma	D00745	Interferon alfa-2a
H00021	Renal cell carcinoma	D02745	Interferon alfa-2b
H00021	Renal cell carcinoma	D06272	Sorafenib tosylate
H00021	Renal cell carcinoma	D08524	Sorafenib
H00021	Renal cell carcinoma	D08552	Sunitinib
H00021	Renal cell carcinoma	D06402	Sunitinib malate
H00021	Renal cell carcinoma	D06068	Temsirolimus
H00021	Renal cell carcinoma	D08675	Vinblastine
H00022	Bladder cancer	D01275	Doxorubicin hydrochloride
H00022	Bladder cancer	D01244	Tegafur
H00022	Bladder cancer	D01309	Doxifluridine
H00022	Bladder cancer	D02214	Epirubicin hydrochloride
H00022	Bladder cancer	D00125	Etoposide
H00022	Bladder cancer	D01068	Vinblastine sulfate
H00022	Bladder cancer	D00142	Methotrexate
H00022	Bladder cancer	D02115	Methotrexate sodium
H00022	Bladder cancer	D01885	Pirarubicin
H00022	Bladder cancer	D08675	Vinblastine
H00023	Testicular cancer	D04107	Etoposide phosphate
H00023	Testicular cancer	D00125	Etoposide
H00024	Prostate cancer	D09701	Abiraterone acetate
H00024	Prostate cancer	D00961	Bicalutamide
H00024	Prostate cancer	D01299	Chlormadinone acetate
H00024	Prostate cancer	D08901	Degarelix
H00024	Prostate cancer	D09400	Degarelix acetate
H00024	Prostate cancer	D02165	Docetaxel
H00024	Prostate cancer	D07866	Docetaxel
H00024	Prostate cancer	D02398	Estramustine phosphate sodium
H00024	Prostate cancer	D08113	Leuprorelin
H00024	Prostate cancer	D10218	Enzalutamide
H00024	Prostate cancer	D07907	Erlotinib
H00024	Prostate cancer	D00554	Ethinyl estradiol
H00024	Prostate cancer	D00586	Flutamide
H00024	Prostate cancer	D04405	Goserelin
H00024	Prostate cancer	D00573	Goserelin acetate
H00024	Prostate cancer	D00989	Leuprolide acetate
H00024	Prostate cancer	D00965	Nilutamide
H00024	Prostate cancer	D06248	Triptorelin pamoate
H00024	Prostate cancer	D06247	Triptorelin
H00025	Penile cancer	D00584	Fluorouracil
H00025	Penile cancer	D02177	Bleomycin sulfate
H00025	Penile cancer	D07974	Fluorouracil sodium salt
H00025	Penile cancer	D00142	Methotrexate
H00025	Penile cancer	D02115	Methotrexate sodium
H00026	Endometrial Cancer	D00584	Fluorouracil
H00026	Endometrial Cancer	D00491	Paclitaxel
H00026	Endometrial Cancer	D00951	Medroxyprogesterone acetate
H00026	Endometrial Cancer	D02165	Docetaxel
H00027	Ovarian cancer	D00491	Paclitaxel
H00027	Ovarian cancer	D01911	Aclarubicin hydrochloride
H00027	Ovarian cancer	D00168	Cytarabine
H00027	Ovarian cancer	D01061	Irinotecan hydrochloride
H00027	Ovarian cancer	D02165	Docetaxel
H00027	Ovarian cancer	D02214	Epirubicin hydrochloride
H00027	Ovarian cancer	D02168	Topotecan hydrochloride
H00027	Ovarian cancer	D05333	Paclitaxel poliglumex
H00027	Ovarian cancer	D01885	Pirarubicin
H00028	Choriocarcinoma	D01068	Vinblastine sulfate
H00028	Choriocarcinoma	D00142	Methotrexate
H00028	Choriocarcinoma	D02115	Methotrexate sodium
H00028	Choriocarcinoma	D08675	Vinblastine
H00029	Vulvar cancer	D00584	Fluorouracil
H00029	Vulvar cancer	D03899	Doxorubicin
H00029	Vulvar cancer	D01275	Doxorubicin hydrochloride
H00029	Vulvar cancer	D02177	Bleomycin sulfate
H00029	Vulvar cancer	D07974	Fluorouracil sodium salt
H00029	Vulvar cancer	D00142	Methotrexate
H00029	Vulvar cancer	D02115	Methotrexate sodium
H00030	Cervical cancer	D00584	Fluorouracil
H00030	Cervical cancer	D03899	Doxorubicin
H00030	Cervical cancer	D01275	Doxorubicin hydrochloride
H00030	Cervical cancer	D08086	Irinotecan
H00030	Cervical cancer	D02177	Bleomycin sulfate
H00030	Cervical cancer	D01061	Irinotecan hydrochloride
H00030	Cervical cancer	D01309	Doxifluridine
H00030	Cervical cancer	D00125	Etoposide
H00030	Cervical cancer	D01068	Vinblastine sulfate
H00030	Cervical cancer	D02197	Vincristine sulfate
H00030	Cervical cancer	D00142	Methotrexate
H00030	Cervical cancer	D02115	Methotrexate sodium
H00030	Cervical cancer	D03327	Porfimer sodium
H00030	Cervical cancer	D08675	Vinblastine
H00031	Breast cancer	D00584	Fluorouracil
H00031	Breast cancer	D00491	Paclitaxel
H00031	Breast cancer	D01911	Aclarubicin hydrochloride
H00031	Breast cancer	D03899	Doxorubicin
H00031	Breast cancer	D01275	Doxorubicin hydrochloride
H00031	Breast cancer	D00960	Anastrozole
H00031	Breast cancer	D00168	Cytarabine
H00031	Breast cancer	D00963	Exemestane
H00031	Breast cancer	D06409	Bevacizumab
H00031	Breast cancer	D01061	Irinotecan hydrochloride
H00031	Breast cancer	D00951	Medroxyprogesterone acetate
H00031	Breast cancer	D02165	Docetaxel
H00031	Breast cancer	D07866	Docetaxel
H00031	Breast cancer	D01309	Doxifluridine
H00031	Breast cancer	D02214	Epirubicin hydrochloride
H00031	Breast cancer	D07901	Epirubicin
H00031	Breast cancer	D08914	Eribulin mesylate
H00031	Breast cancer	D00554	Ethinyl estradiol
H00031	Breast cancer	D00967	Toremifene citrate
H00031	Breast cancer	D08620	Toremifene
H00031	Breast cancer	D01161	Fulvestrant
H00031	Breast cancer	D00964	Letrozole
H00031	Breast cancer	D07974	Fluorouracil sodium salt
H00031	Breast cancer	D00573	Goserelin acetate
H00031	Breast cancer	D03257	Trastuzumab
H00031	Breast cancer	D04645	Ixabepilone
H00031	Breast cancer	D08108	Lapatinib
H00031	Breast cancer	D04024	Lapatinib ditosylate
H00031	Breast cancer	D01602	Mepitiostane
H00031	Breast cancer	D00142	Methotrexate
H00031	Breast cancer	D02115	Methotrexate sodium
H00031	Breast cancer	D02166	Mitoxantrone hydrochloride
H00031	Breast cancer	D00966	Tamoxifen citrate
H00031	Breast cancer	D05333	Paclitaxel poliglumex
H00031	Breast cancer	D05446	Pertuzumab
H00031	Breast cancer	D01885	Pirarubicin
H00031	Breast cancer	D08559	Tamoxifen
H00032	Thyroid cancer	D06407	Vandetanib
H00033	Adrenal carcinoma	D00420	Mitotane
H00034	Carcinoid	D00584	Fluorouracil
H00034	Carcinoid	D04552	Interferon alfa-n1
H00034	Carcinoid	D04553	Interferon alfa-n3
H00034	Carcinoid	D07974	Fluorouracil sodium salt
H00034	Carcinoid	D03305	Interferon alfa
H00034	Carcinoid	D00745	Interferon alfa-2a
H00034	Carcinoid	D02745	Interferon alfa-2b
H00034	Carcinoid	D02250	Octreotide acetate
H00034	Carcinoid	D05932	Streptozocin
H00035	Ewing's sarcoma	D03899	Doxorubicin
H00035	Ewing's sarcoma	D01275	Doxorubicin hydrochloride
H00035	Ewing's sarcoma	D00288	Dacarbazine
H00035	Ewing's sarcoma	D04107	Etoposide phosphate
H00035	Ewing's sarcoma	D00125	Etoposide
H00035	Ewing's sarcoma	D02197	Vincristine sulfate
H00036	Osteosarcoma	D03899	Doxorubicin
H00036	Osteosarcoma	D01275	Doxorubicin hydrochloride
H00036	Osteosarcoma	D02197	Vincristine sulfate
H00036	Osteosarcoma	D00142	Methotrexate
H00036	Osteosarcoma	D02115	Methotrexate sodium
H00037	Alveolar rhabdomyosarcoma	D03899	Doxorubicin
H00037	Alveolar rhabdomyosarcoma	D01275	Doxorubicin hydrochloride
H00037	Alveolar rhabdomyosarcoma	D00288	Dacarbazine
H00037	Alveolar rhabdomyosarcoma	D05380	Pazopanib hydrochloride
H00038	Malignant melanoma	D04552	Interferon alfa-n1
H00038	Malignant melanoma	D04553	Interferon alfa-n3
H00038	Malignant melanoma	D00288	Dacarbazine
H00038	Malignant melanoma	D03304	Interferon beta
H00038	Malignant melanoma	D03305	Interferon alfa
H00038	Malignant melanoma	D00745	Interferon alfa-2a
H00038	Malignant melanoma	D02745	Interferon alfa-2b
H00038	Malignant melanoma	D09996	Vemurafenib
H00039	Basal cell carcinoma	D00584	Fluorouracil
H00039	Basal cell carcinoma	D03899	Doxorubicin
H00039	Basal cell carcinoma	D01275	Doxorubicin hydrochloride
H00040	Squamous cell carcinoma	D00584	Fluorouracil
H00040	Squamous cell carcinoma	D03899	Doxorubicin
H00040	Squamous cell carcinoma	D01275	Doxorubicin hydrochloride
H00040	Squamous cell carcinoma	D01061	Irinotecan hydrochloride
H00041	Kaposi's sarcoma	D03899	Doxorubicin
H00041	Kaposi's sarcoma	D01275	Doxorubicin hydrochloride
H00041	Kaposi's sarcoma	D02815	Alitretinoin
H00041	Kaposi's sarcoma	D01068	Vinblastine sulfate
H00041	Kaposi's sarcoma	D02197	Vincristine sulfate
H00041	Kaposi's sarcoma	D08675	Vinblastine
H00042	Glioma	D00254	Carmustine
H00042	Glioma	D00363	Lomustine
H00042	Glioma	D02197	Vincristine sulfate
H00043	Neuroblastoma	D03899	Doxorubicin
H00043	Neuroblastoma	D01275	Doxorubicin hydrochloride
H00043	Neuroblastoma	D00288	Dacarbazine
H00043	Neuroblastoma	D02197	Vincristine sulfate
H00044	Cancer of the anal canal	D00584	Fluorouracil
H00044	Cancer of the anal canal	D03899	Doxorubicin
H00044	Cancer of the anal canal	D01275	Doxorubicin hydrochloride
H00044	Cancer of the anal canal	D07974	Fluorouracil sodium salt
H00045	Malignant islet cell carcinoma	D03899	Doxorubicin
H00045	Malignant islet cell carcinoma	D01275	Doxorubicin hydrochloride
H00045	Malignant islet cell carcinoma	D04552	Interferon alfa-n1
H00045	Malignant islet cell carcinoma	D04553	Interferon alfa-n3
H00045	Malignant islet cell carcinoma	D00294	Diazoxide
H00045	Malignant islet cell carcinoma	D03305	Interferon alfa
H00045	Malignant islet cell carcinoma	D00745	Interferon alfa-2a
H00045	Malignant islet cell carcinoma	D02745	Interferon alfa-2b
H00045	Malignant islet cell carcinoma	D00355	Lansoprazole
H00045	Malignant islet cell carcinoma	D01207	Omeprazole sodium
H00045	Malignant islet cell carcinoma	D02250	Octreotide acetate
H00045	Malignant islet cell carcinoma	D05261	Omeprazole sodium injection
H00045	Malignant islet cell carcinoma	D00455	Omeprazole
H00045	Malignant islet cell carcinoma	D05259	Omeprazole magnesium
H00045	Malignant islet cell carcinoma	D05932	Streptozocin
H00046	Cholangiocarcinoma	D00584	Fluorouracil
H00046	Cholangiocarcinoma	D01211	Leucovorin calcium
H00046	Cholangiocarcinoma	D07974	Fluorouracil sodium salt
H00046	Cholangiocarcinoma	D02368	Gemcitabine
H00046	Cholangiocarcinoma	D01155	Gemcitabine hydrochloride
H00046	Cholangiocarcinoma	D05932	Streptozocin
H00047	Gallbladder cancer	D00584	Fluorouracil
H00047	Gallbladder cancer	D03899	Doxorubicin
H00047	Gallbladder cancer	D01275	Doxorubicin hydrochloride
H00047	Gallbladder cancer	D00168	Cytarabine
H00047	Gallbladder cancer	D01211	Leucovorin calcium
H00047	Gallbladder cancer	D07974	Fluorouracil sodium salt
H00047	Gallbladder cancer	D02368	Gemcitabine
H00047	Gallbladder cancer	D01155	Gemcitabine hydrochloride
H00048	Hepatocellular carcinoma	D03899	Doxorubicin
H00048	Hepatocellular carcinoma	D01275	Doxorubicin hydrochloride
H00048	Hepatocellular carcinoma	D00168	Cytarabine
H00048	Hepatocellular carcinoma	D02214	Epirubicin hydrochloride
H00048	Hepatocellular carcinoma	D02166	Mitoxantrone hydrochloride
H00048	Hepatocellular carcinoma	D06272	Sorafenib tosylate
H00048	Hepatocellular carcinoma	D08524	Sorafenib
H00049	Myxoid liposarcoma	D03899	Doxorubicin
H00049	Myxoid liposarcoma	D01275	Doxorubicin hydrochloride
H00049	Myxoid liposarcoma	D00288	Dacarbazine
H00049	Myxoid liposarcoma	D05380	Pazopanib hydrochloride
H00050	Synovial sarcoma	D03899	Doxorubicin
H00050	Synovial sarcoma	D01275	Doxorubicin hydrochloride
H00050	Synovial sarcoma	D00288	Dacarbazine
H00050	Synovial sarcoma	D05380	Pazopanib hydrochloride
H00051	Alveolar soft part sarcoma	D03899	Doxorubicin
H00051	Alveolar soft part sarcoma	D01275	Doxorubicin hydrochloride
H00051	Alveolar soft part sarcoma	D00288	Dacarbazine
H00051	Alveolar soft part sarcoma	D05380	Pazopanib hydrochloride
H00052	Clear cell sarcoma of soft tissue	D03899	Doxorubicin
H00052	Clear cell sarcoma of soft tissue	D01275	Doxorubicin hydrochloride
H00052	Clear cell sarcoma of soft tissue	D00288	Dacarbazine
H00052	Clear cell sarcoma of soft tissue	D05380	Pazopanib hydrochloride
H00053	Extraskeletal myxoid chondrosarcoma	D03899	Doxorubicin
H00053	Extraskeletal myxoid chondrosarcoma	D01275	Doxorubicin hydrochloride
H00053	Extraskeletal myxoid chondrosarcoma	D00288	Dacarbazine
H00053	Extraskeletal myxoid chondrosarcoma	D05380	Pazopanib hydrochloride
H00054	Nasopharyngeal cancer	D00584	Fluorouracil
H00054	Nasopharyngeal cancer	D00491	Paclitaxel
H00054	Nasopharyngeal cancer	D01244	Tegafur
H00054	Nasopharyngeal cancer	D03455	Cetuximab
H00054	Nasopharyngeal cancer	D02165	Docetaxel
H00054	Nasopharyngeal cancer	D07866	Docetaxel
H00054	Nasopharyngeal cancer	D07974	Fluorouracil sodium salt
H00054	Nasopharyngeal cancer	D05333	Paclitaxel poliglumex
H00054	Nasopharyngeal cancer	D01885	Pirarubicin
H00055	Laryngeal cancer	D00584	Fluorouracil
H00055	Laryngeal cancer	D00491	Paclitaxel
H00055	Laryngeal cancer	D01244	Tegafur
H00055	Laryngeal cancer	D03455	Cetuximab
H00055	Laryngeal cancer	D02165	Docetaxel
H00055	Laryngeal cancer	D07866	Docetaxel
H00055	Laryngeal cancer	D07974	Fluorouracil sodium salt
H00055	Laryngeal cancer	D05333	Paclitaxel poliglumex
H00055	Laryngeal cancer	D01885	Pirarubicin
H00056	Alzheimer's disease (AD)	D00670	Donepezil hydrochloride
H00056	Alzheimer's disease (AD)	D07869	Donepezil
H00056	Alzheimer's disease (AD)	D02558	Rivastigmine tartrate
H00056	Alzheimer's disease (AD)	D03822	Rivastigmine
H00056	Alzheimer's disease (AD)	D08174	Memantine
H00056	Alzheimer's disease (AD)	D04292	Galantamine
H00056	Alzheimer's disease (AD)	D02173	Galantamine hydrobromide
H00056	Alzheimer's disease (AD)	D04905	Memantine hydrochloride
H00057	Parkinson's disease (PD)	D00779	Biperiden
H00057	Parkinson's disease (PD)	D07441	Amantadine
H00057	Parkinson's disease (PD)	D00777	Amantadine hydrochloride
H00057	Parkinson's disease (PD)	D00787	Trihexyphenidyl hydrochloride
H00057	Parkinson's disease (PD)	D02562	Rasagiline mesylate
H00057	Parkinson's disease (PD)	D03100	Besonprodil
H00057	Parkinson's disease (PD)	D00987	Cabergoline
H00057	Parkinson's disease (PD)	D00558	Carbidopa
H00057	Parkinson's disease (PD)	D00781	Entacapone
H00057	Parkinson's disease (PD)	D10014	Ioflupane I 123
H00057	Parkinson's disease (PD)	D01505	Talipexole hydrochloride
H00057	Parkinson's disease (PD)	D00059	Levodopa
H00057	Parkinson's disease (PD)	D01277	Droxidopa
H00057	Parkinson's disease (PD)	D00785	Selegiline hydrochloride
H00057	Parkinson's disease (PD)	D03731	Selegiline
H00057	Parkinson's disease (PD)	D04641	Istradefylline
H00057	Parkinson's disease (PD)	D01871	Methixene hydrochloride
H00057	Parkinson's disease (PD)	D00559	Pramipexole hydrochloride
H00057	Parkinson's disease (PD)	D05768	Rotigotine
H00057	Parkinson's disease (PD)	D00502	Pergolide mesylate
H00057	Parkinson's disease (PD)	D00784	Ropinirole hydrochloride
H00057	Parkinson's disease (PD)	D09991	Vipadenant
H00058	Lou Gehrig's disease	D00775	Riluzole
H00059	Huntington's disease (HD)	D08588	Tiagabine
H00059	Huntington's disease (HD)	D08575	Tetrabenazine
H00062	Kennedy's disease	D08113	Leuprorelin
H00063	Machado-Joseph disease (SCA3)	D06282	Varenicline tartrate
H00063	Machado-Joseph disease (SCA3)	D00354	Lamotrigine
H00065	Alexander disease	D00176	Protirelin
H00069	Glycogen synthase deficiency (GSD type 0)	D03207	Alglucosidase alfa
H00079	Asthma	D00411	Zafirlukast
H00079	Asthma	D00683	Albuterol sulfate
H00079	Asthma	D06103	Theophylline
H00079	Asthma	D02147	Albuterol
H00079	Asthma	D00527	Nedocromil sodium
H00079	Asthma	D00685	Metaproterenol sulfate
H00079	Asthma	D05429	Aminophylline hydrate
H00079	Asthma	D07463	Arformoterol
H00079	Asthma	D02981	Arformoterol tartrate
H00079	Asthma	D06104	Theophylline sodium glycinate
H00079	Asthma	D02149	Epinephrine bitartrate
H00079	Asthma	D08570	Terbutaline
H00079	Asthma	D02151	Tulobuterol
H00079	Asthma	D05277	Formoterol fumarate hydrate
H00079	Asthma	D02212	Ipratropium bromide
H00079	Asthma	D08408	Pranlukast
H00079	Asthma	D03051	Bamifylline hydrochloride
H00079	Asthma	D00689	Beclomethasone dipropionate
H00079	Asthma	D07534	Bitolterol
H00079	Asthma	D00684	Bitolterol mesylate
H00079	Asthma	D00688	Terbutaline sulfate
H00079	Asthma	D08229	Montelukast
H00079	Asthma	D01123	Seratrodast
H00079	Asthma	D00246	Budesonide
H00079	Asthma	D05037	Trimetoquinol hydrochloride hydrate
H00079	Asthma	D03402	Carbuterol hydrochloride
H00079	Asthma	D02017	Oxtriphylline
H00079	Asthma	D07713	Clenbuterol
H00079	Asthma	D01360	Clenbuterol hydrochloride
H00079	Asthma	D01835	Clorprenaline hydrochloride
H00079	Asthma	D03587	Colterol mesylate
H00079	Asthma	D00526	Cromolyn sodium
H00079	Asthma	D01708	Fluticasone propionate
H00079	Asthma	D02396	Hexoprenaline sulfate
H00079	Asthma	D00691	Dyphylline
H00079	Asthma	D01390	Isoproterenol hydrochloride
H00079	Asthma	D02109	dl-Methylephedrine hydrochloride
H00079	Asthma	D09842	dl-Methylephedrine saccharinate
H00079	Asthma	D03898	Doxofylline
H00079	Asthma	D00371	Theophylline
H00079	Asthma	D04006	Enprofylline
H00079	Asthma	D00124	Ephedrine
H00079	Asthma	D01386	Ephedrine hydrochloride
H00079	Asthma	D04157	Fenoterol
H00079	Asthma	D02417	Flutropium bromide
H00079	Asthma	D01373	Formoterol fumarate
H00079	Asthma	D07990	Formoterol
H00079	Asthma	D08039	Hexoprenaline
H00079	Asthma	D01362	Tulobuterol hydrochloride
H00079	Asthma	D01978	Trimetoquinol hydrochloride
H00079	Asthma	D08090	Isoprenaline
H00079	Asthma	D02281	Levalbuterol hydrochloride
H00079	Asthma	D04701	Levalbuterol sulfate
H00079	Asthma	D04703	Levalbuterol tartrate
H00079	Asthma	D08124	Levosalbutamol
H00079	Asthma	D02150	l-Isoprenaline hydrochloride
H00079	Asthma	D01952	L-Methylephedrine hydrochloride
H00079	Asthma	D00686	Pirbuterol acetate
H00079	Asthma	D05366	Procaterol hydrochloride hydrate
H00079	Asthma	D08424	Procaterol
H00079	Asthma	D08300	Orciprenaline
H00079	Asthma	D01771	Proxyphylline
H00079	Asthma	D00529	Montelukast sodium
H00079	Asthma	D05251	Omalizumab
H00079	Asthma	D02732	Pranlukast hydrate
H00079	Asthma	D01946	Oxitropium bromide
H00079	Asthma	D01683	Ozagrel hydrochloride hydrate
H00079	Asthma	D08387	Pirbuterol
H00079	Asthma	D01349	Pirbuterol hydrochloride
H00079	Asthma	D02404	Procaterol hydrochloride
H00079	Asthma	D08474	Reproterol
H00079	Asthma	D05718	Reproterol hydrochloride
H00079	Asthma	D05792	Salmeterol
H00079	Asthma	D00687	Salmeterol xinafoate
H00079	Asthma	D05902	Soterenol hydrochloride
H00079	Asthma	D01712	Theophylline sodium acetate
H00079	Asthma	D08629	Tretoquinol
H00079	Asthma	D10028	Valategrast hydrochloride
H00079	Asthma	D09990	Vidupiprant
H00079	Asthma	D00414	Zileuton
H00079	Asthma	D06374	Zinterol hydrochloride
H00080	Systemic lupus erythematosus	D00751	Methylprednisolone sodium succinate
H00080	Systemic lupus erythematosus	D00238	Azathioprine
H00080	Systemic lupus erythematosus	D03068	Belimumab
H00080	Systemic lupus erythematosus	D00752	Mycophenolate mofetil
H00080	Systemic lupus erythematosus	D05094	Mycophenolate mofetil hydrochloride
H00080	Systemic lupus erythematosus	D00473	Prednisone
H00080	Systemic lupus erythematosus	D00979	Methylprednisolone acetate
H00080	Systemic lupus erythematosus	D00407	Methylprednisolone
H00080	Systemic lupus erythematosus	D05000	Methylprednisolone hemisuccinate
H00080	Systemic lupus erythematosus	D02994	Rituximab
H00081	Hashimoto's thyroiditis	D01012	Dried thyroid
H00081	Hashimoto's thyroiditis	D08125	Levothyroxine
H00081	Hashimoto's thyroiditis	D01010	Levothyroxine sodium
H00081	Hashimoto's thyroiditis	D00434	Simvastatin
H00082	Graves' disease	D00483	Propranolol hydrochloride
H00082	Graves' disease	D00401	Methimazole
H00082	Graves' disease	D00562	Propylthiouracil
H00083	Allograft rejection	D02714	Everolimus
H00083	Allograft rejection	D00238	Azathioprine
H00083	Allograft rejection	D03058	Basiliximab
H00083	Allograft rejection	D00752	Mycophenolate mofetil
H00083	Allograft rejection	D05094	Mycophenolate mofetil hydrochloride
H00083	Allograft rejection	D00184	Cyclosporine
H00083	Allograft rejection	D03639	Daclizumab
H00083	Allograft rejection	D00473	Prednisone
H00083	Allograft rejection	D00407	Methylprednisolone
H00083	Allograft rejection	D05092	Muromonab-CD3
H00083	Allograft rejection	D00107	Tacrolimus
H00083	Allograft rejection	D00753	Sirolimus
H00084	Graft-versus-host disease	D02802	Alemtuzumab
H00084	Graft-versus-host disease	D00238	Azathioprine
H00084	Graft-versus-host disease	D00752	Mycophenolate mofetil
H00084	Graft-versus-host disease	D05094	Mycophenolate mofetil hydrochloride
H00084	Graft-versus-host disease	D00184	Cyclosporine
H00084	Graft-versus-host disease	D03639	Daclizumab
H00084	Graft-versus-host disease	D00473	Prednisone
H00084	Graft-versus-host disease	D02598	Infliximab
H00084	Graft-versus-host disease	D00407	Methylprednisolone
H00084	Graft-versus-host disease	D00142	Methotrexate
H00084	Graft-versus-host disease	D02115	Methotrexate sodium
H00084	Graft-versus-host disease	D00107	Tacrolimus
H00092	Reticular dysgenesis	D05384	Pegademase bovine
H00098	p67phox deficiency (p67phox CGD)	D00350	Itraconazole
H00100	X-linked neutropenia_myelodysplasia	D03235	Filgrastim
H00100	X-linked neutropenia_myelodysplasia	D03247	Lenograstim
H00100	X-linked neutropenia_myelodysplasia	D03245	Nartograstim
H00100	X-linked neutropenia_myelodysplasia	D06889	Pegfilgrastim
H00125	Fabry disease	D05032	Miglustat
H00125	Fabry disease	D00252	Carbamazepine
H00126	Gaucher disease	D05032	Miglustat
H00149	Congenital NCL (CLN10)	D03634	Cysteamine
H00151	Van Bogaert-Scherer-Epstein Disease	D00163	Chenodiol
H00153	Familial combined hyperlipidemia (FCHL)	D01366	Bezafibrate
H00153	Familial combined hyperlipidemia (FCHL)	D00893	Pravastatin sodium
H00153	Familial combined hyperlipidemia (FCHL)	D01966	Ezetimibe
H00153	Familial combined hyperlipidemia (FCHL)	D00476	Probucol
H00153	Familial combined hyperlipidemia (FCHL)	D00434	Simvastatin
H00154	Hyperlipoproteinemia, type I	D00565	Fenofibrate
H00154	Hyperlipoproteinemia, type I	D01366	Bezafibrate
H00155	Hypercholesterolemia, autosomal recessive (ARH)	D00565	Fenofibrate
H00155	Hypercholesterolemia, autosomal recessive (ARH)	D02258	Atorvastatin calcium hydrate
H00155	Hypercholesterolemia, autosomal recessive (ARH)	D01366	Bezafibrate
H00155	Hypercholesterolemia, autosomal recessive (ARH)	D00893	Pravastatin sodium
H00155	Hypercholesterolemia, autosomal recessive (ARH)	D01966	Ezetimibe
H00155	Hypercholesterolemia, autosomal recessive (ARH)	D00434	Simvastatin
H00155	Hypercholesterolemia, autosomal recessive (ARH)	D08410	Pravastatin
H00156	Dysbetalipoproteinemia	D00565	Fenofibrate
H00156	Dysbetalipoproteinemia	D01366	Bezafibrate
H00156	Dysbetalipoproteinemia	D00893	Pravastatin sodium
H00156	Dysbetalipoproteinemia	D08410	Pravastatin
H00157	Hyperlipoproteinemia, type V	D00565	Fenofibrate
H00157	Hyperlipoproteinemia, type V	D01366	Bezafibrate
H00162	Sjogren-Larsson syndrome	D00661	Cevimeline hydrochloride
H00165	Hawkinsinuria	D05177	Nitisinone
H00172	Maple syrup urine disease (MSUD)	D08580	Thiamine
H00176	adrenomyeloneuropathy (AMN)	D00565	Fenofibrate
H00176	adrenomyeloneuropathy (AMN)	D00986	Fludrocortisone acetate
H00176	adrenomyeloneuropathy (AMN)	D00359	Lovastatin
H00178	Multiple acyl coenzyme A dehydrogenase deficiency	D00241	Baclofen
H00178	Multiple acyl coenzyme A dehydrogenase deficiency	D00050	Riboflavin
H00178	Multiple acyl coenzyme A dehydrogenase deficiency	D02030	Levocarnitine chloride
H00179	3-Hydroxy-3-methylglutaryl-CoA lyase deficiency	D02030	Levocarnitine chloride
H00180	Holocarboxylase synthetase deficiency	D00029	Biotin
H00194	Hypoxanthine-guanine phosophoribosyltransferase deficiency	D00224	Allopurinol
H00195	2,8-Dihydroxyadenine urolithiasis	D00224	Allopurinol
H00197	Adenylosuccinate lyase deficiency	D00224	Allopurinol
H00206	Mevalonic aciduria	D02934	Anakinra
H00206	Mevalonic aciduria	D00434	Simvastatin
H00208	Dubin-Johnson syndrome (DJS)	D00506	Phenobarbital
H00214	Hereditary hypophophatemic rickets with hypercalciuria (HHRH)	D00129	Calcitriol
H00216	Congenital adrenal hyperplasia (CAH)	D00088	Hydrocortisone
H00216	Congenital adrenal hyperplasia (CAH)	D00292	Dexamethasone
H00216	Congenital adrenal hyperplasia (CAH)	D00472	Prednisolone
H00216	Congenital adrenal hyperplasia (CAH)	D00986	Fludrocortisone acetate
H00218	Cystic fibrosis (CF)	D00734	Ursodiol
H00218	Cystic fibrosis (CF)	D09916	Ivacaftor
H00218	Cystic fibrosis (CF)	D10134	Lumacaftor
H00221	Combined deficiency of factors V and VIII (F5F8D)	D00291	Desmopressin
H00223	Inherited thrombophilia	D03353	Dalteparin sodium
H00223	Inherited thrombophilia	D01280	Warfarin potassium
H00223	Inherited thrombophilia	D04427	Heparin calcium
H00223	Inherited thrombophilia	D03337	Reviparin sodium
H00223	Inherited thrombophilia	D03674	Enoxaparin sodium
H00223	Inherited thrombophilia	D02112	Heparin sodium
H00223	Inherited thrombophilia	D04977	Parnaparin sodium
H00226	Glanzmann thrombasthenia	D00172	Eptacog alfa
H00229	Sickle cell anemia (SCA)	D00341	Hydroxyurea
H00230	Hereditary spherocytosis (SPH)	D00070	Folic acid
H00233	Epstein syndrome	D00172	Eptacog alfa
H00238	Fanconi anemia	D00490	Oxymetholone
H00238	Fanconi anemia	D00955	Nandrolone decanoate
H00238	Fanconi anemia	D01301	Methenolone enanthate
H00239	Bartter syndrome	D00141	Indomethacin
H00239	Bartter syndrome	D00443	Spironolactone
H00239	Bartter syndrome	D01943	Canrenoate potassium
H00239	Bartter syndrome	D00386	Triamterene
H00240	Gitelman syndrome	D00443	Spironolactone
H00240	Gitelman syndrome	D00386	Triamterene
H00240	Gitelman syndrome	D01115	Eplerenone
H00242	Liddle syndrome	D00386	Triamterene
H00250	Congenital nongoitrous hypothyroidism (CHNG)	D01010	Levothyroxine sodium
H00250	Congenital nongoitrous hypothyroidism (CHNG)	D06482	Thyroid
H00251	Dyshormogenetic goiter	D01010	Levothyroxine sodium
H00251	Dyshormogenetic goiter	D06482	Thyroid
H00252	Congenital nephrogenic diabetes insipidus (NDI)	D02235	Desmopressin acetate
H00252	Congenital nephrogenic diabetes insipidus (NDI)	D00291	Desmopressin
H00253	Central Diabetes Insipidus	D02235	Desmopressin acetate
H00253	Central Diabetes Insipidus	D00291	Desmopressin
H00253	Central Diabetes Insipidus	D00101	Vasopressin
H00254	Combined pituitary hormone deficiency (CPHD)	D02691	Somatropin
H00254	Combined pituitary hormone deficiency (CPHD)	D05884	Somatrem
H00255	Fertile eunuch syndrome (FEUNS)	D00075	Testosterone
H00255	Fertile eunuch syndrome (FEUNS)	D00408	Methyltestosterone
H00255	Fertile eunuch syndrome (FEUNS)	D00105	Estradiol
H00255	Fertile eunuch syndrome (FEUNS)	D00066	Progesterone
H00255	Fertile eunuch syndrome (FEUNS)	D00958	Testosterone enanthate
H00255	Fertile eunuch syndrome (FEUNS)	D00957	Testosterone cypionate
H00255	Fertile eunuch syndrome (FEUNS)	D00327	Fluoxymesterone
H00258	Corticosterone methyloxidase type II deficiency	D00986	Fludrocortisone acetate
H00259	11-beta-ketoreductase deficiency	D00292	Dexamethasone
H00262	Spina bifida	D00070	Folic acid
H00266	Hereditary spastic paraplegia (SPG)	D00241	Baclofen
H00266	Hereditary spastic paraplegia (SPG)	D02274	Dantrolene sodium
H00266	Hereditary spastic paraplegia (SPG)	D02347	Dantrolene
H00266	Hereditary spastic paraplegia (SPG)	D00776	Tizanidine hydrochloride
H00275	Cystinosis	D03634	Cysteamine
H00282	Chronic infantile neurologic, cutaneous, articular (CINCA) syndrome	D02934	Anakinra
H00282	Chronic infantile neurologic, cutaneous, articular (CINCA) syndrome	D06635	Rilonacept
H00282	Chronic infantile neurologic, cutaneous, articular (CINCA) syndrome	D09315	Canakinumab
H00285	Blau syndrome	D02934	Anakinra
H00285	Blau syndrome	D02598	Infliximab
H00286	Crohn's disease	D02597	Adalimumab
H00286	Crohn's disease	D00377	Mesalamine
H00286	Crohn's disease	D03441	Certolizumab pegol
H00286	Crohn's disease	D02598	Infliximab
H00287	Pyogenic sterile arthritis, pyoderma gangrenosum, and acne (PAPA) syndrome	D02934	Anakinra
H00287	Pyogenic sterile arthritis, pyoderma gangrenosum, and acne (PAPA) syndrome	D00742	Etanercept
H00287	Pyogenic sterile arthritis, pyoderma gangrenosum, and acne (PAPA) syndrome	D02598	Infliximab
H00288	Familial hereditary periodic fever syndromes	D02934	Anakinra
H00288	Familial hereditary periodic fever syndromes	D00742	Etanercept
H00288	Familial hereditary periodic fever syndromes	D02598	Infliximab
H00292	Hypertrophic cardiomyopathy (HCM)	D00619	Verapamil hydrochloride
H00292	Hypertrophic cardiomyopathy (HCM)	D00616	Diltiazem hydrochloride
H00292	Hypertrophic cardiomyopathy (HCM)	D07845	Diltiazem
H00292	Hypertrophic cardiomyopathy (HCM)	D03830	Diltiazem malate
H00292	Hypertrophic cardiomyopathy (HCM)	D00303	Disopyramide
H00292	Hypertrophic cardiomyopathy (HCM)	D00637	Disopyramide phosphate
H00292	Hypertrophic cardiomyopathy (HCM)	D02356	Verapamil
H00293	Arrhythmogenic right ventricular cardiomyopathy (ARVC)	D02910	Amiodarone
H00293	Arrhythmogenic right ventricular cardiomyopathy (ARVC)	D00636	Amiodarone hydrochloride
H00293	Arrhythmogenic right ventricular cardiomyopathy (ARVC)	D01026	Sotalol hydrochloride
H00293	Arrhythmogenic right ventricular cardiomyopathy (ARVC)	D08525	Sotalol
H00295	Viral myocarditis	D04554	Interferon beta-1a
H00295	Viral myocarditis	D00238	Azathioprine
H00295	Viral myocarditis	D00746	Interferon beta-1b
H00295	Viral myocarditis	D00184	Cyclosporine
H00295	Viral myocarditis	D00473	Prednisone
H00295	Viral myocarditis	D03304	Interferon beta
H00295	Viral myocarditis	D08416	Prednisone acetate
H00342	Tuberculosis	D00162	Aminosalicylic acid
H00342	Tuberculosis	D00591	Ethionamide
H00342	Tuberculosis	D02002	Isoniazid sodium methanesulfonate hydrate
H00342	Tuberculosis	D00346	Isoniazid
H00342	Tuberculosis	D01501	Isoniazid calcium pyruvinate
H00342	Tuberculosis	D00144	Pyrazinamide
H00342	Tuberculosis	D00211	Rifampin
H00344	Hansen disease	D00211	Rifampin
H00363	Candidiasis	D00282	Clotrimazole
H00363	Candidiasis	D00350	Itraconazole
H00363	Candidiasis	D00351	Ketoconazole
H00363	Candidiasis	D00416	Miconazole
H00408	Type I diabetes mellitus	D01842	Fidarestat
H00408	Type I diabetes mellitus	D02328	Zopolrestat
H00408	Type I diabetes mellitus	D02323	Tolrestat
H00408	Type I diabetes mellitus	D02835	Alrestatin sodium
H00408	Type I diabetes mellitus	D04540	Insulin glulisine
H00408	Type I diabetes mellitus	D09763	Dapagliflozin propylene glycolate hydrate
H00408	Type I diabetes mellitus	D01688	Epalrestat
H00408	Type I diabetes mellitus	D04477	Insulin lispro
H00408	Type I diabetes mellitus	D04547	Insulin, isophane
H00408	Type I diabetes mellitus	D03230	Insulin human
H00408	Type I diabetes mellitus	D00085	Insulin
H00408	Type I diabetes mellitus	D04475	Insulin aspart
H00408	Type I diabetes mellitus	D09727	Insulin degludec
H00408	Type I diabetes mellitus	D04539	Insulin detemir
H00408	Type I diabetes mellitus	D03250	Insulin glargine
H00408	Type I diabetes mellitus	D08080	Insulin injection, biphasic isophane
H00408	Type I diabetes mellitus	D04542	Insulin human zinc
H00408	Type I diabetes mellitus	D04541	Insulin human, isophane
H00408	Type I diabetes mellitus	D04551	Insulin zinc
H00408	Type I diabetes mellitus	D04548	Insulin, neutral
H00408	Type I diabetes mellitus	D03803	Lidorestat
H00408	Type I diabetes mellitus	D03805	Minalrestat
H00408	Type I diabetes mellitus	D03806	Ponalrestat
H00408	Type I diabetes mellitus	D05595	Pramlintide acetate
H00408	Type I diabetes mellitus	D05622	Proinsulin human
H00408	Type I diabetes mellitus	D05893	Sorbinil
H00408	Type I diabetes mellitus	D03807	Zenarestat
H00409	Type II diabetes mellitus	D00216	Acarbose
H00409	Type II diabetes mellitus	D00219	Acetohexamide
H00409	Type II diabetes mellitus	D00945	Pioglitazone hydrochloride
H00409	Type II diabetes mellitus	D08378	pioglitazone
H00409	Type II diabetes mellitus	D08843	Albiglutide
H00409	Type II diabetes mellitus	D01842	Fidarestat
H00409	Type II diabetes mellitus	D06553	Alogliptin benzoate
H00409	Type II diabetes mellitus	D02328	Zopolrestat
H00409	Type II diabetes mellitus	D02323	Tolrestat
H00409	Type II diabetes mellitus	D02835	Alrestatin sodium
H00409	Type II diabetes mellitus	D00593	Glimepiride
H00409	Type II diabetes mellitus	D09780	Anagliptin
H00409	Type II diabetes mellitus	D04540	Insulin glulisine
H00409	Type II diabetes mellitus	D00596	Rosiglitazone maleate
H00409	Type II diabetes mellitus	D01665	Voglibose
H00409	Type II diabetes mellitus	D00595	Buformin
H00409	Type II diabetes mellitus	D02206	Buformin hydrochloride
H00409	Type II diabetes mellitus	D04121	Exenatide
H00409	Type II diabetes mellitus	D09592	Canagliflozin
H00409	Type II diabetes mellitus	D08631	Carmegliptin
H00409	Type II diabetes mellitus	D09326	Carmegliptin dihydrochloride
H00409	Type II diabetes mellitus	D00271	Chlorpropamide
H00409	Type II diabetes mellitus	D08897	Dapagliflozin
H00409	Type II diabetes mellitus	D09763	Dapagliflozin propylene glycolate hydrate
H00409	Type II diabetes mellitus	D01799	Glyclopyramide
H00409	Type II diabetes mellitus	D08352	Phenformin hydrochloride
H00409	Type II diabetes mellitus	D06578	Denagliptin tosylate
H00409	Type II diabetes mellitus	D00336	Glyburide
H00409	Type II diabetes mellitus	D09889	Dulaglutide
H00409	Type II diabetes mellitus	D09333	Dutogliptin
H00409	Type II diabetes mellitus	D09334	Dutogliptin tartrate
H00409	Type II diabetes mellitus	D01688	Epalrestat
H00409	Type II diabetes mellitus	D07080	Vildagliptin
H00409	Type II diabetes mellitus	D08491	Rosiglitazone
H00409	Type II diabetes mellitus	D01599	Gliclazide
H00409	Type II diabetes mellitus	D00335	Glipizide
H00409	Type II diabetes mellitus	D00944	Metformin hydrochloride
H00409	Type II diabetes mellitus	D01854	Mitiglinide calcium hydrate
H00409	Type II diabetes mellitus	D00625	Miglitol
H00409	Type II diabetes mellitus	D09625	Gosogliptin
H00409	Type II diabetes mellitus	D04477	Insulin lispro
H00409	Type II diabetes mellitus	D04547	Insulin, isophane
H00409	Type II diabetes mellitus	D03230	Insulin human
H00409	Type II diabetes mellitus	D00085	Insulin
H00409	Type II diabetes mellitus	D04475	Insulin aspart
H00409	Type II diabetes mellitus	D09727	Insulin degludec
H00409	Type II diabetes mellitus	D04539	Insulin detemir
H00409	Type II diabetes mellitus	D03250	Insulin glargine
H00409	Type II diabetes mellitus	D08080	Insulin injection, biphasic isophane
H00409	Type II diabetes mellitus	D04542	Insulin human zinc
H00409	Type II diabetes mellitus	D04541	Insulin human, isophane
H00409	Type II diabetes mellitus	D04551	Insulin zinc
H00409	Type II diabetes mellitus	D04548	Insulin, neutral
H00409	Type II diabetes mellitus	D10196	Ipragliflozin
H00409	Type II diabetes mellitus	D10200	Ipragliflozin L-proline
H00409	Type II diabetes mellitus	D06645	Sitagliptin phosphate
H00409	Type II diabetes mellitus	D03803	Lidorestat
H00409	Type II diabetes mellitus	D09566	Linagliptin
H00409	Type II diabetes mellitus	D06404	Liraglutide
H00409	Type II diabetes mellitus	D09729	Lixisenatide
H00409	Type II diabetes mellitus	D10195	Luseogliflozin hydrate
H00409	Type II diabetes mellitus	D04966	Metformin
H00409	Type II diabetes mellitus	D03805	Minalrestat
H00409	Type II diabetes mellitus	D01111	Nateglinide
H00409	Type II diabetes mellitus	D00380	Tolbutamide
H00409	Type II diabetes mellitus	D06177	Tolbutamide sodium, sterile
H00409	Type II diabetes mellitus	D08351	Phenformin
H00409	Type II diabetes mellitus	D03806	Ponalrestat
H00409	Type II diabetes mellitus	D05595	Pramlintide acetate
H00409	Type II diabetes mellitus	D00594	Repaglinide
H00409	Type II diabetes mellitus	D05622	Proinsulin human
H00409	Type II diabetes mellitus	D10055	Remogliflozin etabonate
H00409	Type II diabetes mellitus	D00395	Troglitazone
H00409	Type II diabetes mellitus	D05739	Rivoglitazone
H00409	Type II diabetes mellitus	D08996	Saxagliptin
H00409	Type II diabetes mellitus	D09753	Saxagliptin hydrate
H00409	Type II diabetes mellitus	D08516	Sitagliptin
H00409	Type II diabetes mellitus	D05893	Sorbinil
H00409	Type II diabetes mellitus	D08616	Teneligliptin
H00409	Type II diabetes mellitus	D09756	Teneligliptin hydrobromide hydrate
H00409	Type II diabetes mellitus	D09978	Tofogliflozin
H00409	Type II diabetes mellitus	D00379	Tolazamide
H00409	Type II diabetes mellitus	D10178	Trelagliptin
H00409	Type II diabetes mellitus	D10179	Trelagliptin succinate
H00409	Type II diabetes mellitus	D03807	Zenarestat
H00410	Maturity onset diabetes of the young (MODY)	D00085	Insulin
H00437	Juvenile Paget's disease (JPD)	D00942	Risedronate sodium
H00437	Juvenile Paget's disease (JPD)	D03234	Sodium risedronate hydrate
H00437	Juvenile Paget's disease (JPD)	D00314	Etidronate disodium
H00437	Juvenile Paget's disease (JPD)	D08484	Risedronic acid
H00445	Osteoarthritis with mild chondrodysplasia	D01582	Acemetacin
H00445	Osteoarthritis with mild chondrodysplasia	D01788	Amfenac sodium
H00445	Osteoarthritis with mild chondrodysplasia	D01397	Ampiroxicam
H00445	Osteoarthritis with mild chondrodysplasia	D00970	Naproxen sodium
H00445	Osteoarthritis with mild chondrodysplasia	D02709	Valdecoxib
H00445	Osteoarthritis with mild chondrodysplasia	D00567	Celecoxib
H00445	Osteoarthritis with mild chondrodysplasia	D01547	Zaltoprofen
H00445	Osteoarthritis with mild chondrodysplasia	D00463	Oxaprozin
H00445	Osteoarthritis with mild chondrodysplasia	D07816	Diclofenac
H00445	Osteoarthritis with mild chondrodysplasia	D00904	Diclofenac sodium
H00445	Osteoarthritis with mild chondrodysplasia	D00428	Salsalate
H00445	Osteoarthritis with mild chondrodysplasia	D02350	Fenoprofen
H00445	Osteoarthritis with mild chondrodysplasia	D00968	Fenoprofen calcium
H00445	Osteoarthritis with mild chondrodysplasia	D02290	Flurbiprofen sodium
H00445	Osteoarthritis with mild chondrodysplasia	D01565	Indometacin farnesil
H00445	Osteoarthritis with mild chondrodysplasia	D01866	Lornoxicam
H00445	Osteoarthritis with mild chondrodysplasia	D02341	Meclofenamic acid
H00445	Osteoarthritis with mild chondrodysplasia	D00969	Meloxicam
H00445	Osteoarthritis with mild chondrodysplasia	D00425	Nabumetone
H00445	Osteoarthritis with mild chondrodysplasia	D01811	Salicylamide
H00445	Osteoarthritis with mild chondrodysplasia	D02355	Tolmetin
H00451	Osteoporosis-pseudoglioma syndrome (OPPG)	D00942	Risedronate sodium
H00451	Osteoporosis-pseudoglioma syndrome (OPPG)	D03234	Sodium risedronate hydrate
H00451	Osteoporosis-pseudoglioma syndrome (OPPG)	D00939	Alendronate sodium
H00451	Osteoporosis-pseudoglioma syndrome (OPPG)	D07119	Alendronic acid
H00451	Osteoporosis-pseudoglioma syndrome (OPPG)	D08056	Ibandronic acid
H00451	Osteoporosis-pseudoglioma syndrome (OPPG)	D04486	Ibandronate sodium
H00451	Osteoporosis-pseudoglioma syndrome (OPPG)	D00314	Etidronate disodium
H00451	Osteoporosis-pseudoglioma syndrome (OPPG)	D08484	Risedronic acid
H00473	MPCD	D02982	Arginine
H00512	Permanent neonatal diabetes mellitus (PNDM)	D00085	Insulin
H00513	Transient neonatal diabetes mellitus (TNDM)	D00085	Insulin
H00527	Retinitis pigmentosa (RP)	D06543	Vitamin A
H00527	Retinitis pigmentosa (RP)	D07845	Diltiazem
H00527	Retinitis pigmentosa (RP)	D01908	Nilvadipine
H00612	Primary open angle glaucoma	D00218	Acetazolamide
H00612	Primary open angle glaucoma	D02076	Brimonidine tartrate
H00612	Primary open angle glaucoma	D00652	Brinzolamide
H00612	Primary open angle glaucoma	D01025	Levobunolol hydrochloride
H00612	Primary open angle glaucoma	D07526	Betaxolol
H00612	Primary open angle glaucoma	D00598	Betaxolol hydrochloride
H00612	Primary open angle glaucoma	D00378	Timolol
H00612	Primary open angle glaucoma	D08600	Timolol
H00612	Primary open angle glaucoma	D02724	Bimatoprost
H00612	Primary open angle glaucoma	D00603	Timolol maleate
H00612	Primary open angle glaucoma	D07540	Brimonidine
H00612	Primary open angle glaucoma	D01887	Bunazosin hydrochloride
H00612	Primary open angle glaucoma	D07624	Carteolol
H00612	Primary open angle glaucoma	D00599	Carteolol hydrochloride
H00612	Primary open angle glaucoma	D01017	Dipivefrin hydrochloride
H00612	Primary open angle glaucoma	D01228	Distigmine bromide
H00612	Primary open angle glaucoma	D00653	Dorzolamide hydrochloride
H00612	Primary open angle glaucoma	D02205	Ethylmorphine hydrochloride hydrate
H00612	Primary open angle glaucoma	D01691	Nipradilol
H00612	Primary open angle glaucoma	D01452	Isopropyl unoprostone
H00612	Primary open angle glaucoma	D02200	Pilocarpine hydrochloride
H00612	Primary open angle glaucoma	D00356	Latanoprost
H00612	Primary open angle glaucoma	D08115	Levobunolol
H00612	Primary open angle glaucoma	D02374	Metipranolol
H00612	Primary open angle glaucoma	D00525	Pilocarpine
H00612	Primary open angle glaucoma	D05478	Pilocarpine nitrate
H00612	Primary open angle glaucoma	D01964	Travoprost
H00624	North American Indian childhood cirrhosis (NAIC)	D00734	Ursodiol
H00624	North American Indian childhood cirrhosis (NAIC)	D00211	Rifampin
H00628	Alpha-methylacyl-CoA racemase deficiency (CBAS4)	D00163	Chenodiol
H00670	Monilethrix	D00418	Minoxidil
H00705	Myotonia levoir	D00218	Acetazolamide
H00705	Myotonia levoir	D08215	Mexiletine
H00705	Myotonia levoir	D08421	Procainamide
H00720	Jervell and Lange-Nielsen syndrome (JLNS)	D01108	Magnesium sulfate
H00725	Short QT syndrome	D08458	Quinidine
H00728	Brugada syndrome (BRS)	D08458	Quinidine
H00743	Paramyotonia congenita (PMC)	D00218	Acetazolamide
H00743	Paramyotonia congenita (PMC)	D00340	Hydrochlorothiazide
H00743	Paramyotonia congenita (PMC)	D08215	Mexiletine
H00744	Acetazolamide responsive myotonia	D00218	Acetazolamide
H00744	Acetazolamide responsive myotonia	D08215	Mexiletine
H00745	Hyperkalemic periodic paralysis (HyperPP)	D00218	Acetazolamide
H00745	Hyperkalemic periodic paralysis (HyperPP)	D02147	Albuterol
H00745	Hyperkalemic periodic paralysis (HyperPP)	D00518	Dichlorphenamide
H00745	Hyperkalemic periodic paralysis (HyperPP)	D00340	Hydrochlorothiazide
H00745	Hyperkalemic periodic paralysis (HyperPP)	D08215	Mexiletine
H00746	Hypokalemic periodic paralysis (HypoPP)	D00218	Acetazolamide
H00746	Hypokalemic periodic paralysis (HypoPP)	D02060	Potassium chloride
H00747	Thyrotoxic hypokalemic periodic paralysis (TPP)	D00483	Propranolol hydrochloride
H00747	Thyrotoxic hypokalemic periodic paralysis (TPP)	D02060	Potassium chloride
H00747	Thyrotoxic hypokalemic periodic paralysis (TPP)	D00401	Methimazole
H00747	Thyrotoxic hypokalemic periodic paralysis (TPP)	D08443	Propranolol
H00747	Thyrotoxic hypokalemic periodic paralysis (TPP)	D00562	Propylthiouracil
H00748	Andersen-Tawil syndrome (ATS)	D00218	Acetazolamide
H00749	Episodic ataxias	D00218	Acetazolamide
H00749	Episodic ataxias	D00252	Carbamazepine
H00749	Episodic ataxias	D00512	Phenytoin
H00770	Congenital myasthenic syndrome	D00683	Albuterol sulfate
H00770	Congenital myasthenic syndrome	D02147	Albuterol
H00770	Congenital myasthenic syndrome	D00124	Ephedrine
H00770	Congenital myasthenic syndrome	D01386	Ephedrine hydrochloride
H00770	Congenital myasthenic syndrome	D04018	Ephedrine sulfate
H00770	Congenital myasthenic syndrome	D00326	Fluoxetine
H00770	Congenital myasthenic syndrome	D02272	Quinidine sulfate
H00772	Paroxysmal extreme pain disorder (PEPD)	D00252	Carbamazepine
H00775	Familial or sporadic hemiplegic migraine	D00218	Acetazolamide
H00775	Familial or sporadic hemiplegic migraine	D00354	Lamotrigine
H00783	Dravet syndrome_ Severe myoclonic epilepsy in infancy (SMEI)	D00252	Carbamazepine
H00783	Dravet syndrome_ Severe myoclonic epilepsy in infancy (SMEI)	D00710	Valproate sodium
H00783	Dravet syndrome_ Severe myoclonic epilepsy in infancy (SMEI)	D00293	Diazepam
H00783	Dravet syndrome_ Severe myoclonic epilepsy in infancy (SMEI)	D00512	Phenytoin
H00783	Dravet syndrome_ Severe myoclonic epilepsy in infancy (SMEI)	D00506	Phenobarbital
H00807	Nocturnal frontal lobe epilepsy (NFLE)	D01253	Clobazam
H00807	Nocturnal frontal lobe epilepsy (NFLE)	D00538	Zonisamide
H00807	Nocturnal frontal lobe epilepsy (NFLE)	D02097	Tiagabine hydrochloride
H00808	Familial infantile myoclonic epilepsy (FIME)	D02103	Phenytoin sodium
H00808	Familial infantile myoclonic epilepsy (FIME)	D00252	Carbamazepine
H00808	Familial infantile myoclonic epilepsy (FIME)	D01253	Clobazam
H00808	Familial infantile myoclonic epilepsy (FIME)	D00512	Phenytoin
H00808	Familial infantile myoclonic epilepsy (FIME)	D00538	Zonisamide
H00808	Familial infantile myoclonic epilepsy (FIME)	D02097	Tiagabine hydrochloride
H00808	Familial infantile myoclonic epilepsy (FIME)	D00354	Lamotrigine
H00809	Autosomal dominant partial epilepsy with auditory features (ADPEAF)	D01253	Clobazam
H00809	Autosomal dominant partial epilepsy with auditory features (ADPEAF)	D00538	Zonisamide
H00810	Type III Gaucher disease (GD)	D01253	Clobazam
H00810	Type III Gaucher disease (GD)	D00280	Clonazepam
H00810	Type III Gaucher disease (GD)	D00710	Valproate sodium
H00810	Type III Gaucher disease (GD)	D00709	Levetiracetam
H00810	Type III Gaucher disease (GD)	D00539	Ethosuximide
H00810	Type III Gaucher disease (GD)	D00538	Zonisamide
H00810	Type III Gaucher disease (GD)	D01914	Piracetam
H00821	X-linked atrophic macular degeneration (MDXLA)	D06409	Bevacizumab
H00821	X-linked atrophic macular degeneration (MDXLA)	D05697	Ranibizumab
H00821	X-linked atrophic macular degeneration (MDXLA)	D05386	Pegaptanib sodium
H00835	4-Hydroxybutyric aciduria (4-HBA)	D00535	Vigabatrin
H00862	Tourette syndrome	D00136	Haloperidol
H00862	Tourette syndrome	D00560	Pimozide
H00896	Lymphangioleiomyomatosis (LAM)	D00753	Sirolimus
H00899	Lysinuric protein intolerance (LPI)	D07706	L-Citrulline
H00912	Familial periodic fever	D00742	Etanercept
H00937	Familial male precocious puberty (FMPP)	D01831	Buserelin acetate
H00937	Familial male precocious puberty (FMPP)	D00989	Leuprolide acetate
H00938	Rosenthal syndrome	D01136	Tranexamic acid
H00938	Rosenthal syndrome	D00291	Desmopressin
H00964	Thiopurine S-methyltransferase deficiency (TPMT deficiency)	D00238	Azathioprine
H00964	Thiopurine S-methyltransferase deficiency (TPMT deficiency)	D00161	Mercaptopurine
H00995	Combined deficiency of vitamin K-dependent clotting factors (VKCFD)	D00148	Phytonadione
H00998	Alternating hemiplegia of childhood	D07971	Flunarizine
H01002	Generalized arterial calcification of infancy	D00942	Risedronate sodium
H01002	Generalized arterial calcification of infancy	D00941	Pamidronate disodium
H01005	Noradrenaline deficiency	D01277	Droxidopa
H01006	Hereditary angioedema	D03931	Ecallantide
H01006	Hereditary angioedema	D04492	Icatibant acetate
H01019	Catecholaminergic polymorphic ventricular tachycardia	D02358	Metoprolol
H01053	Paroxysmal nocturnal hemoglobinuria (PNH)	D03940	Eculizumab
H01079	3-Phosphoglycerate dehydrogenase (3-PGDH) deficiency	D00016	Serine
H01082	Phosphoserine aminotransferase (PSAT) deficiency	D00011	Glycine
H01082	Phosphoserine aminotransferase (PSAT) deficiency	D00016	Serine
H01106	Plasminogen activator inhibitor type 1 (PAI-1) deficiency	D00160	Aminocaproic acid
H01106	Plasminogen activator inhibitor type 1 (PAI-1) deficiency	D01136	Tranexamic acid
H01111	Cortisone reductase deficiency (CRD)	D00292	Dexamethasone
H01124	Pyridox(am)ine-5'-phosphate oxidase (PNPO) deficiency	D00006	Pyridoxal phosphate hydrate
H01132	Aplastic anemia (AA)	D00184	Cyclosporine
H01154	Preexcitation syndrome	D00045	Adenosine
H01161	Aromatic L-amino acid decarboxylase (AADC) deficiency	D03165	Bromocriptine
H01161	Aromatic L-amino acid decarboxylase (AADC) deficiency	D03731	Selegiline
H01161	Aromatic L-amino acid decarboxylase (AADC) deficiency	D02179	Pyridoxine hydrochloride
H01182	Late-onset multiple carboxylase deficiency	D00029	Biotin
H01183	Thiamine-responsive megaloblastic anemia (TRMA)	D08580	Thiamine
H01190	Transcobalamin II deficiency	D01027	Hydroxocobalamin
H01205	Warfarin resistance	D08682	Warfarin
H01210	Hypomagnesemia	D01108	Magnesium sulfate
H01213	Cholelithiasis	D00734	Ursodiol
H01213	Cholelithiasis	D00163	Chenodiol
H01231	Biotin-responsive basal ganglia disease (BBGD)	D00029	Biotin
H01240	Autoimmune thrombocytopenic purpura	D03978	Eltrombopag olamine
H01240	Autoimmune thrombocytopenic purpura	D08990	Romiplostim
H01240	Autoimmune thrombocytopenic purpura	D02994	Rituximab
H01247	Pyridoxine-dependent epilepsy (PDE)	D02179	Pyridoxine hydrochloride
H01249	Ethylmalonic encephalopathy (EE)	D00050	Riboflavin
H01253	Isolated follicle-stimulating hormone deficiency (IFSHD)	D06457	Chorionic gonadotrophin
H01267	Familial hyperinsulinemic hypoglycemia (HHF)	D00294	Diazoxide
H01269	Hyperthyroidism non-autoimmune (HTNA)	D00562	Propylthiouracil
H01275	Multifocal osteomyelitis with periostitis and pustulosis (OMPP)	D02934	Anakinra
H01293	Narcolepsy	D02074	Amphetamine sulfate
H01293	Narcolepsy	D01296	Methylphenidate hydrochloride
H01293	Narcolepsy	D02242	Methamphetamine hydrochloride
H01293	Narcolepsy	D00367	Mazindol
H01293	Narcolepsy	D01832	Modafinil
H01293	Narcolepsy	D05866	Sodium oxybate
H01294	Nephrogenic syndrome of inappropriate antidiuresis (NSIAD)	D00023	Urea
H01299	Idiopathic pulmonary fibrosis	D10168	Tanzisertib
H01300	Pulmonary venoocclusive disease	D01441	Imatinib mesylate
