# Supplementary material for: Computational drug repositioning through heterogeneous network clustering
Source: BMC Syst Biol. 2013 Dec 9;7(Suppl 5):S6. doi: 10.1186/1752-0509-7-S5-S6 (PMC4029299; doi:10.1186/1752-0509-7-S5-S6)
Supplement: Additional file 3 — Details of heterogeneous network (disease-drug pairs) along with the edge details. [file 1752-0509-7-S5-S6-S3.xlsx]

## Sheet: Sheet1
Additional File 3: Details of heterogeneous network (disease-drug pairs) along with the edge details
In order to transform shared gene and/or features between a pair of nodes (disease-disease, disease-drug, and drug-drug), we assigned weights to all the edges in the pairs based on whether a pair of nodes shares genes or enriched features or both. Thus, a pair of nodes with a weighted edge of 1 indicates that they share either some genes or one of the three features whereas a weight of 4 indicate…
Node1	NodeName	Relationship	Node2	Node2Name	Sharing BPs	Sharing MPs	Sharing Pathways	Sharing Genes	Total Degree
D00043	Isoflurophate	Drug-2-Drug	D00469	Pralidoxime chloride	Yes	Yes	Yes	Yes	4
D00043	Isoflurophate	Drug-2-Drug	D00487	Pyridostigmine bromide	Yes	Yes	Yes	Yes	4
D00043	Isoflurophate	Drug-2-Drug	D00534	Malathion	Yes	Yes	Yes	Yes	4
D00043	Isoflurophate	Drug-2-Drug	D00667	Demecarium bromide	Yes	Yes	Yes	Yes	4
D00043	Isoflurophate	Drug-2-Drug	D02068	Tacrine hydrochloride	Yes	Yes	Yes	Yes	4
D00043	Isoflurophate	Drug-2-Drug	D02193	Echothiophate iodide	Yes	Yes	Yes	Yes	4
D00043	Isoflurophate	Drug-2-Drug	D02558	Rivastigmine tartrate	Yes	Yes	Yes	Yes	4
D00043	Isoflurophate	Drug-2-Drug	D02729	Itopride hydrochloride	Yes	Yes	Yes	Yes	4
D00043	Isoflurophate	Drug-2-Drug	D03822	Rivastigmine	Yes	Yes	Yes	Yes	4
D00043	Isoflurophate	Drug-2-Drug	D08094	Itopride	Yes	Yes	Yes	Yes	4
D00059	Levodopa	Drug-2-Drug	D02676	Oxiperomide	Yes	Yes	Yes	Yes	4
D00059	Levodopa	Drug-2-Drug	D07870	Dopamine	Yes	Yes	Yes	Yes	4
D00059	Levodopa	Drug-2-Drug	D03891	Dopexamine	Yes	Yes	Yes	Yes	4
D00059	Levodopa	Drug-2-Drug	D05768	Rotigotine	Yes	Yes	Yes	Yes	4
D00059	Levodopa	Drug-2-Drug	D01468	Nemonapride	Yes	Yes	Yes	Yes	4
D00059	Levodopa	Drug-2-Drug	D05575	Pramipexole	Yes	Yes	Yes	Yes	4
D00067	Estrone	Drug-2-Drug	D00185	Estriol	Yes	Yes	Yes	Yes	4
D00067	Estrone	Drug-2-Drug	D00312	Estrone sodium sulfate	Yes	Yes	Yes	Yes	4
D00067	Estrone	Drug-2-Drug	D00575	Mestranol	Yes	Yes	Yes	Yes	4
D00067	Estrone	Drug-2-Drug	D00898	Dienestrol	Yes	Yes	Yes	Yes	4
D00067	Estrone	Drug-2-Drug	D00946	Diethylstilbestrol diphosphate	Yes	Yes	Yes	Yes	4
D00067	Estrone	Drug-2-Drug	D00948	Estropipate	Yes	Yes	Yes	Yes	4
D00067	Estrone	Drug-2-Drug	D00962	Clomiphene citrate	Yes	Yes	Yes	Yes	4
D00067	Estrone	Drug-2-Drug	D00966	Tamoxifen citrate	Yes	Yes	Yes	Yes	4
D00067	Estrone	Drug-2-Drug	D00967	Toremifene citrate	Yes	Yes	Yes	Yes	4
D00067	Estrone	Drug-2-Drug	D01161	Fulvestrant	Yes	Yes	Yes	Yes	4
D00067	Estrone	Drug-2-Drug	D01265	Epitiostanol	Yes	Yes	Yes	Yes	4
D00067	Estrone	Drug-2-Drug	D01413	Estradiol valerate	Yes	Yes	Yes	Yes	4
D00067	Estrone	Drug-2-Drug	D01602	Mepitiostane	Yes	Yes	Yes	Yes	4
D00067	Estrone	Drug-2-Drug	D01617	Estradiol dipropionate	Yes	Yes	Yes	Yes	4
D00067	Estrone	Drug-2-Drug	D01639	Tibolone	Yes	Yes	Yes	Yes	4
D00067	Estrone	Drug-2-Drug	D01953	Estradiol benzoate	Yes	Yes	Yes	Yes	4
D00067	Estrone	Drug-2-Drug	D01986	Estriol tripropionate	Yes	Yes	Yes	Yes	4
D00067	Estrone	Drug-2-Drug	D01989	Estriol diacetate benzoate	Yes	Yes	Yes	Yes	4
D00067	Estrone	Drug-2-Drug	D02217	Raloxifene hydrochloride	Yes	Yes	Yes	Yes	4
D00067	Estrone	Drug-2-Drug	D02758	Acolbifene hydrochloride	Yes	Yes	Yes	Yes	4
D00067	Estrone	Drug-2-Drug	D02993	Arzoxifene hydrochloride	Yes	Yes	Yes	Yes	4
D00067	Estrone	Drug-2-Drug	D03062	Bazedoxifene acetate	Yes	Yes	Yes	Yes	4
D00067	Estrone	Drug-2-Drug	D03911	Droloxifene	Yes	Yes	Yes	Yes	4
D00067	Estrone	Drug-2-Drug	D03912	Droloxifene citrate	Yes	Yes	Yes	Yes	4
D00067	Estrone	Drug-2-Drug	D04041	Equilin	Yes	Yes	Yes	Yes	4
D00067	Estrone	Drug-2-Drug	D04061	Estradiol acetate	Yes	Yes	Yes	Yes	4
D00067	Estrone	Drug-2-Drug	D04063	Estradiol cypionate	Yes	Yes	Yes	Yes	4
D00067	Estrone	Drug-2-Drug	D04064	Estradiol enanthate	Yes	Yes	Yes	Yes	4
D00067	Estrone	Drug-2-Drug	D04065	Estradiol undecylate	Yes	Yes	Yes	Yes	4
D00067	Estrone	Drug-2-Drug	D04070	Estrogens, conjugated	Yes	Yes	Yes	Yes	4
D00067	Estrone	Drug-2-Drug	D04071	Estrogens, esterified	Yes	Yes	Yes	Yes	4
D00067	Estrone	Drug-2-Drug	D04496	Idoxifene	Yes	Yes	Yes	Yes	4
D00067	Estrone	Drug-2-Drug	D04672	Lasofoxifene tartrate	Yes	Yes	Yes	Yes	4
D00067	Estrone	Drug-2-Drug	D05106	Nafoxidine hydrochloride	Yes	Yes	Yes	Yes	4
D00067	Estrone	Drug-2-Drug	D05192	Nitromifene citrate	Yes	Yes	Yes	Yes	4
D00067	Estrone	Drug-2-Drug	D05987	Synthetic conjugated estrogens, B	Yes	Yes	Yes	Yes	4
D00067	Estrone	Drug-2-Drug	D06245	Trioxifene mesylate	Yes	Yes	Yes	Yes	4
D00067	Estrone	Drug-2-Drug	D06551	Afimoxifene	Yes	Yes	Yes	Yes	4
D00067	Estrone	Drug-2-Drug	D07221	Promestriene	Yes	Yes	Yes	Yes	4
D00067	Estrone	Drug-2-Drug	D07434	Polyestradiol phosphate	Yes	Yes	Yes	Yes	4
D00067	Estrone	Drug-2-Drug	D07726	Clomifene	Yes	Yes	Yes	Yes	4
D00067	Estrone	Drug-2-Drug	D07826	Hexestrol diphosphate sodium	Yes	Yes	Yes	Yes	4
D00067	Estrone	Drug-2-Drug	D07918	Estradiol hemihydrate	Yes	Yes	Yes	Yes	4
D00067	Estrone	Drug-2-Drug	D07919	Estradiol 17 beta-hemisuccinate	Yes	Yes	Yes	Yes	4
D00067	Estrone	Drug-2-Drug	D07920	Estriol succinate	Yes	Yes	Yes	Yes	4
D00067	Estrone	Drug-2-Drug	D07921	Estriol sodium succinate	Yes	Yes	Yes	Yes	4
D00067	Estrone	Drug-2-Drug	D07928	Ethinylestradiol propanesulfonate	Yes	Yes	Yes	Yes	4
D00067	Estrone	Drug-2-Drug	D08301	Ormeloxifene	Yes	Yes	Yes	Yes	4
D00067	Estrone	Drug-2-Drug	D08465	Raloxifene	Yes	Yes	Yes	Yes	4
D00067	Estrone	Drug-2-Drug	D08559	Tamoxifen	Yes	Yes	Yes	Yes	4
D00067	Estrone	Drug-2-Drug	D08620	Toremifene	Yes	Yes	Yes	Yes	4
D00067	Estrone	Drug-2-Drug	D08910	Enclomiphene	Yes	Yes	Yes	Yes	4
D00067	Estrone	Drug-2-Drug	D08958	Ospemifene	Yes	Yes	Yes	Yes	4
D00067	Estrone	Drug-2-Drug	D09834	Levormeloxifene fumarate	Yes	Yes	Yes	Yes	4
D00067	Estrone	Drug-2-Drug	D10008	Fispemifene	Yes	Yes	Yes	Yes	4
D00067	Estrone	Drug-2-Drug	D00577	Diethylstilbestrol	Yes	Yes	Yes	Yes	4
D00067	Estrone	Drug-2-Drug	D00105	Estradiol	Yes	Yes	Yes	Yes	4
D00067	Estrone	Drug-2-Drug	D00554	Ethinyl estradiol	Yes	Yes	Yes	Yes	4
D00073	Hydroquinone	Drug-2-Drug	D05072	Monobenzone	Yes	Yes	Yes	Yes	4
D00075	Testosterone	Drug-2-Drug	D00389	Metandienone	Yes	Yes	Yes	Yes	4
D00075	Testosterone	Drug-2-Drug	D00408	Methyltestosterone	Yes	Yes	Yes	Yes	4
D00075	Testosterone	Drug-2-Drug	D00444	Stanozolol	Yes	Yes	Yes	Yes	4
D00075	Testosterone	Drug-2-Drug	D00462	Oxandrolone	Yes	Yes	Yes	Yes	4
D00075	Testosterone	Drug-2-Drug	D00490	Oxymetholone	Yes	Yes	Yes	Yes	4
D00075	Testosterone	Drug-2-Drug	D00955	Nandrolone decanoate	Yes	Yes	Yes	Yes	4
D00075	Testosterone	Drug-2-Drug	D00956	Nandrolone phenpropionate	Yes	Yes	Yes	Yes	4
D00075	Testosterone	Drug-2-Drug	D00957	Testosterone cypionate	Yes	Yes	Yes	Yes	4
D00075	Testosterone	Drug-2-Drug	D00958	Testosterone enanthate	Yes	Yes	Yes	Yes	4
D00075	Testosterone	Drug-2-Drug	D00959	Testosterone propionate	Yes	Yes	Yes	Yes	4
D00075	Testosterone	Drug-2-Drug	D00961	Bicalutamide	Yes	Yes	Yes	Yes	4
D00075	Testosterone	Drug-2-Drug	D00965	Nilutamide	Yes	Yes	Yes	Yes	4
D00075	Testosterone	Drug-2-Drug	D01149	Oxabolone cipionate	Yes	Yes	Yes	Yes	4
D00075	Testosterone	Drug-2-Drug	D01301	Methenolone enanthate	Yes	Yes	Yes	Yes	4
D00075	Testosterone	Drug-2-Drug	D01329	Oxendolone	Yes	Yes	Yes	Yes	4
D00075	Testosterone	Drug-2-Drug	D01368	Cyproterone acetate	Yes	Yes	Yes	Yes	4
D00075	Testosterone	Drug-2-Drug	D01375	Methenolone acetate	Yes	Yes	Yes	Yes	4
D00075	Testosterone	Drug-2-Drug	D01414	Ethylestrenol	Yes	Yes	Yes	Yes	4
D00075	Testosterone	Drug-2-Drug	D01476	Nandrolone cyclohexylpropionate	Yes	Yes	Yes	Yes	4
D00075	Testosterone	Drug-2-Drug	D01534	Dromostanolone propionate	Yes	Yes	Yes	Yes	4
D00075	Testosterone	Drug-2-Drug	D01737	Nandrolone furylpropionate	Yes	Yes	Yes	Yes	4
D00075	Testosterone	Drug-2-Drug	D03144	Bolasterone	Yes	Yes	Yes	Yes	4
D00075	Testosterone	Drug-2-Drug	D03145	Boldenone undecylenate	Yes	Yes	Yes	Yes	4
D00075	Testosterone	Drug-2-Drug	D04947	Mesterolone	Yes	Yes	Yes	Yes	4
D00075	Testosterone	Drug-2-Drug	D05025	Mibolerone	Yes	Yes	Yes	Yes	4
D00075	Testosterone	Drug-2-Drug	D05116	Nandrolone cyclotate	Yes	Yes	Yes	Yes	4
D00075	Testosterone	Drug-2-Drug	D05674	Quinbolone	Yes	Yes	Yes	Yes	4
D00075	Testosterone	Drug-2-Drug	D05837	Silandrone	Yes	Yes	Yes	Yes	4
D00075	Testosterone	Drug-2-Drug	D06085	Testosterone ketolaurate	Yes	Yes	Yes	Yes	4
D00075	Testosterone	Drug-2-Drug	D06086	Testosterone phenylacetate	Yes	Yes	Yes	Yes	4
D00075	Testosterone	Drug-2-Drug	D06087	Testosterone undecanoate	Yes	Yes	Yes	Yes	4
D00075	Testosterone	Drug-2-Drug	D07127	Norethandrolone	Yes	Yes	Yes	Yes	4
D00075	Testosterone	Drug-2-Drug	D07536	Boldenone	Yes	Yes	Yes	Yes	4
D00075	Testosterone	Drug-2-Drug	D07766	Cyproterone	Yes	Yes	Yes	Yes	4
D00075	Testosterone	Drug-2-Drug	D08193	Metenolone	Yes	Yes	Yes	Yes	4
D00075	Testosterone	Drug-2-Drug	D08196	Methandriol	Yes	Yes	Yes	Yes	4
D00075	Testosterone	Drug-2-Drug	D08197	Methandriol dipropionate	Yes	Yes	Yes	Yes	4
D00075	Testosterone	Drug-2-Drug	D08250	Nandrolone	Yes	Yes	Yes	Yes	4
D00075	Testosterone	Drug-2-Drug	D08251	Nandrolone laurate	Yes	Yes	Yes	Yes	4
D00075	Testosterone	Drug-2-Drug	D08409	Prasterone	Yes	Yes	Yes	Yes	4
D00075	Testosterone	Drug-2-Drug	D08573	Testosterone decanoate	Yes	Yes	Yes	Yes	4
D00075	Testosterone	Drug-2-Drug	D08574	Testosterone phenylpropionate	Yes	Yes	Yes	Yes	4
D00075	Testosterone	Drug-2-Drug	D10218	Enzalutamide	Yes	Yes	Yes	Yes	4
D00075	Testosterone	Drug-2-Drug	D10221	Enobosarm	Yes	Yes	Yes	Yes	4
D00076	Norepinephrine	Drug-2-Drug	D00095	Epinephrine	Yes	Yes	Yes	Yes	4
D00076	Norepinephrine	Drug-2-Drug	D01277	Droxidopa	Yes	Yes	Yes	Yes	4
D00076	Norepinephrine	Drug-2-Drug	D02349	Dipivefrin	Yes	Yes	Yes	Yes	4
D00076	Norepinephrine	Drug-2-Drug	D00996	Epinephrine hydrochloride	Yes	Yes	Yes	Yes	4
D00076	Norepinephrine	Drug-2-Drug	D01017	Dipivefrin hydrochloride	Yes	Yes	Yes	Yes	4
D00076	Norepinephrine	Drug-2-Drug	D01386	Ephedrine hydrochloride	Yes	Yes	Yes	Yes	4
D00076	Norepinephrine	Drug-2-Drug	D01952	L-Methylephedrine hydrochloride	Yes	Yes	Yes	Yes	4
D00076	Norepinephrine	Drug-2-Drug	D02109	dl-Methylephedrine hydrochloride	Yes	Yes	Yes	Yes	4
D00076	Norepinephrine	Drug-2-Drug	D02149	Epinephrine bitartrate	Yes	Yes	Yes	Yes	4
D00076	Norepinephrine	Drug-2-Drug	D04018	Ephedrine sulfate	Yes	Yes	Yes	Yes	4
D00076	Norepinephrine	Drug-2-Drug	D05206	Norepinephrine bitartrate	Yes	Yes	Yes	Yes	4
D00076	Norepinephrine	Drug-2-Drug	D05648	Pseudoephedrine polistirex	Yes	Yes	Yes	Yes	4
D00076	Norepinephrine	Drug-2-Drug	D05649	Pseudoephedrine sulfate	Yes	Yes	Yes	Yes	4
D00076	Norepinephrine	Drug-2-Drug	D08206	Methylephedrine	Yes	Yes	Yes	Yes	4
D00076	Norepinephrine	Drug-2-Drug	D08284	Norepinephrine hydrochoride	Yes	Yes	Yes	Yes	4
D00076	Norepinephrine	Drug-2-Drug	D08449	Pseudoephedrine	Yes	Yes	Yes	Yes	4
D00076	Norepinephrine	Drug-2-Drug	D09794	Norepinephrine hydrochloride	Yes	Yes	Yes	Yes	4
D00076	Norepinephrine	Drug-2-Drug	D09842	dl-Methylephedrine saccharinate	Yes	Yes	Yes	Yes	4
D00076	Norepinephrine	Drug-2-Drug	D00124	Ephedrine	Yes	Yes	Yes	Yes	4
D00076	Norepinephrine	Drug-2-Drug	D00507	Phenoxybenzamine hydrochloride	Yes	Yes	Yes	Yes	4
D00076	Norepinephrine	Drug-2-Drug	D00600	Labetalol hydrochloride	Yes	Yes	Yes	Yes	4
D00076	Norepinephrine	Drug-2-Drug	D01444	Bunitrolol hydrochloride	Yes	Yes	Yes	Yes	4
D00076	Norepinephrine	Drug-2-Drug	D01469	Amosulalol hydrochloride	Yes	Yes	Yes	Yes	4
D00076	Norepinephrine	Drug-2-Drug	D01830	Arotinolol hydrochloride	Yes	Yes	Yes	Yes	4
D00076	Norepinephrine	Drug-2-Drug	D02976	Arbutamine hydrochloride	Yes	Yes	Yes	Yes	4
D00076	Norepinephrine	Drug-2-Drug	D03415	Carvedilol phosphate	Yes	Yes	Yes	Yes	4
D00076	Norepinephrine	Drug-2-Drug	D04888	Medroxalol	Yes	Yes	Yes	Yes	4
D00076	Norepinephrine	Drug-2-Drug	D04889	Medroxalol hydrochloride	Yes	Yes	Yes	Yes	4
D00076	Norepinephrine	Drug-2-Drug	D07451	Amosulalol	Yes	Yes	Yes	Yes	4
D00076	Norepinephrine	Drug-2-Drug	D07465	Arotinolol	Yes	Yes	Yes	Yes	4
D00076	Norepinephrine	Drug-2-Drug	D08106	Labetalol	Yes	Yes	Yes	Yes	4
D00076	Norepinephrine	Drug-2-Drug	D00485	Pseudoephedrine hydrochloride	Yes	Yes	Yes	Yes	4
D00081	Dinoprost	Drug-2-Drug	D00356	Latanoprost	Yes	Yes	Yes	Yes	4
D00081	Dinoprost	Drug-2-Drug	D01452	Isopropyl unoprostone	Yes	Yes	Yes	Yes	4
D00081	Dinoprost	Drug-2-Drug	D01964	Travoprost	Yes	Yes	Yes	Yes	4
D00081	Dinoprost	Drug-2-Drug	D02343	Carboprost	Yes	Yes	Yes	Yes	4
D00081	Dinoprost	Drug-2-Drug	D02719	Rosaprostol	Yes	Yes	Yes	Yes	4
D00081	Dinoprost	Drug-2-Drug	D03399	Carboprost methyl	Yes	Yes	Yes	Yes	4
D00081	Dinoprost	Drug-2-Drug	D06274	Tafluprost	Yes	Yes	Yes	Yes	4
D00081	Dinoprost	Drug-2-Drug	D08591	Tiaprost	Yes	Yes	Yes	Yes	4
D00081	Dinoprost	Drug-2-Drug	D08661	Unoprostone	Yes	Yes	Yes	Yes	4
D00088	Hydrocortisone	Drug-2-Drug	D01387	Amcinonide	Yes	Yes	Yes	Yes	4
D00095	Epinephrine	Drug-2-Drug	D01277	Droxidopa	Yes	Yes	Yes	Yes	4
D00095	Epinephrine	Drug-2-Drug	D02349	Dipivefrin	Yes	Yes	Yes	Yes	4
D00095	Epinephrine	Drug-2-Drug	D00996	Epinephrine hydrochloride	Yes	Yes	Yes	Yes	4
D00095	Epinephrine	Drug-2-Drug	D01017	Dipivefrin hydrochloride	Yes	Yes	Yes	Yes	4
D00095	Epinephrine	Drug-2-Drug	D01386	Ephedrine hydrochloride	Yes	Yes	Yes	Yes	4
D00095	Epinephrine	Drug-2-Drug	D01952	L-Methylephedrine hydrochloride	Yes	Yes	Yes	Yes	4
D00095	Epinephrine	Drug-2-Drug	D02109	dl-Methylephedrine hydrochloride	Yes	Yes	Yes	Yes	4
D00095	Epinephrine	Drug-2-Drug	D02149	Epinephrine bitartrate	Yes	Yes	Yes	Yes	4
D00095	Epinephrine	Drug-2-Drug	D04018	Ephedrine sulfate	Yes	Yes	Yes	Yes	4
D00095	Epinephrine	Drug-2-Drug	D05206	Norepinephrine bitartrate	Yes	Yes	Yes	Yes	4
D00095	Epinephrine	Drug-2-Drug	D05648	Pseudoephedrine polistirex	Yes	Yes	Yes	Yes	4
D00095	Epinephrine	Drug-2-Drug	D05649	Pseudoephedrine sulfate	Yes	Yes	Yes	Yes	4
D00095	Epinephrine	Drug-2-Drug	D08206	Methylephedrine	Yes	Yes	Yes	Yes	4
D00095	Epinephrine	Drug-2-Drug	D08284	Norepinephrine hydrochoride	Yes	Yes	Yes	Yes	4
D00095	Epinephrine	Drug-2-Drug	D08449	Pseudoephedrine	Yes	Yes	Yes	Yes	4
D00095	Epinephrine	Drug-2-Drug	D09794	Norepinephrine hydrochloride	Yes	Yes	Yes	Yes	4
D00095	Epinephrine	Drug-2-Drug	D09842	dl-Methylephedrine saccharinate	Yes	Yes	Yes	Yes	4
D00095	Epinephrine	Drug-2-Drug	D00124	Ephedrine	Yes	Yes	Yes	Yes	4
D00095	Epinephrine	Drug-2-Drug	D00507	Phenoxybenzamine hydrochloride	Yes	Yes	Yes	Yes	4
D00095	Epinephrine	Drug-2-Drug	D00600	Labetalol hydrochloride	Yes	Yes	Yes	Yes	4
D00095	Epinephrine	Drug-2-Drug	D01444	Bunitrolol hydrochloride	Yes	Yes	Yes	Yes	4
D00095	Epinephrine	Drug-2-Drug	D01469	Amosulalol hydrochloride	Yes	Yes	Yes	Yes	4
D00095	Epinephrine	Drug-2-Drug	D01830	Arotinolol hydrochloride	Yes	Yes	Yes	Yes	4
D00095	Epinephrine	Drug-2-Drug	D02976	Arbutamine hydrochloride	Yes	Yes	Yes	Yes	4
D00095	Epinephrine	Drug-2-Drug	D03415	Carvedilol phosphate	Yes	Yes	Yes	Yes	4
D00095	Epinephrine	Drug-2-Drug	D04888	Medroxalol	Yes	Yes	Yes	Yes	4
D00095	Epinephrine	Drug-2-Drug	D04889	Medroxalol hydrochloride	Yes	Yes	Yes	Yes	4
D00095	Epinephrine	Drug-2-Drug	D07451	Amosulalol	Yes	Yes	Yes	Yes	4
D00095	Epinephrine	Drug-2-Drug	D07465	Arotinolol	Yes	Yes	Yes	Yes	4
D00095	Epinephrine	Drug-2-Drug	D08106	Labetalol	Yes	Yes	Yes	Yes	4
D00095	Epinephrine	Drug-2-Drug	D00485	Pseudoephedrine hydrochloride	Yes	Yes	Yes	Yes	4
D00097	Salicylic acid	Drug-2-Drug	D00109	Aspirin	Yes	Yes	Yes	Yes	4
D00097	Salicylic acid	Drug-2-Drug	D00118	Naproxen	Yes	Yes	Yes	Yes	4
D00097	Salicylic acid	Drug-2-Drug	D00126	Ibuprofen	Yes	Yes	Yes	Yes	4
D00097	Salicylic acid	Drug-2-Drug	D00127	Piroxicam	Yes	Yes	Yes	Yes	4
D00097	Salicylic acid	Drug-2-Drug	D00130	Diflunisal	Yes	Yes	Yes	Yes	4
D00097	Salicylic acid	Drug-2-Drug	D00132	Ketoprofen	Yes	Yes	Yes	Yes	4
D00097	Salicylic acid	Drug-2-Drug	D00151	Mefenamic acid	Yes	Yes	Yes	Yes	4
D00097	Salicylic acid	Drug-2-Drug	D00158	Tolmetin sodium	Yes	Yes	Yes	Yes	4
D00097	Salicylic acid	Drug-2-Drug	D00217	Acetaminophen	Yes	Yes	Yes	Yes	4
D00097	Salicylic acid	Drug-2-Drug	D00330	Flurbiprofen	Yes	Yes	Yes	Yes	4
D00097	Salicylic acid	Drug-2-Drug	D00425	Nabumetone	Yes	Yes	Yes	Yes	4
D00097	Salicylic acid	Drug-2-Drug	D00428	Salsalate	Yes	Yes	Yes	Yes	4
D00097	Salicylic acid	Drug-2-Drug	D00452	Suprofen	Yes	Yes	Yes	Yes	4
D00097	Salicylic acid	Drug-2-Drug	D00463	Oxaprozin	Yes	Yes	Yes	Yes	4
D00097	Salicylic acid	Drug-2-Drug	D00566	Sodium salicylate	Yes	Yes	Yes	Yes	4
D00097	Salicylic acid	Drug-2-Drug	D00728	Bismuth subsalicylate	Yes	Yes	Yes	Yes	4
D00097	Salicylic acid	Drug-2-Drug	D00810	Choline salicylate	Yes	Yes	Yes	Yes	4
D00097	Salicylic acid	Drug-2-Drug	D00813	Ketorolac tromethamine	Yes	Yes	Yes	Yes	4
D00097	Salicylic acid	Drug-2-Drug	D00827	Magnesium salicylate	Yes	Yes	Yes	Yes	4
D00097	Salicylic acid	Drug-2-Drug	D00904	Diclofenac sodium	Yes	Yes	Yes	Yes	4
D00097	Salicylic acid	Drug-2-Drug	D00968	Fenoprofen calcium	Yes	Yes	Yes	Yes	4
D00097	Salicylic acid	Drug-2-Drug	D00969	Meloxicam	Yes	Yes	Yes	Yes	4
D00097	Salicylic acid	Drug-2-Drug	D00970	Naproxen sodium	Yes	Yes	Yes	Yes	4
D00097	Salicylic acid	Drug-2-Drug	D01122	Ibuprofen piconol	Yes	Yes	Yes	Yes	4
D00097	Salicylic acid	Drug-2-Drug	D01183	Tolfenamic acid	Yes	Yes	Yes	Yes	4
D00097	Salicylic acid	Drug-2-Drug	D01325	Tiaprofenic acid	Yes	Yes	Yes	Yes	4
D00097	Salicylic acid	Drug-2-Drug	D01397	Ampiroxicam	Yes	Yes	Yes	Yes	4
D00097	Salicylic acid	Drug-2-Drug	D01410	Benzydamine hydrochloride	Yes	Yes	Yes	Yes	4
D00097	Salicylic acid	Drug-2-Drug	D01475	Flurbiprofen axetil	Yes	Yes	Yes	Yes	4
D00097	Salicylic acid	Drug-2-Drug	D01513	Alminoprofen	Yes	Yes	Yes	Yes	4
D00097	Salicylic acid	Drug-2-Drug	D01547	Zaltoprofen	Yes	Yes	Yes	Yes	4
D00097	Salicylic acid	Drug-2-Drug	D01565	Indometacin farnesil	Yes	Yes	Yes	Yes	4
D00097	Salicylic acid	Drug-2-Drug	D01578	Pranoprofen	Yes	Yes	Yes	Yes	4
D00097	Salicylic acid	Drug-2-Drug	D01582	Acemetacin	Yes	Yes	Yes	Yes	4
D00097	Salicylic acid	Drug-2-Drug	D01675	Felbinac	Yes	Yes	Yes	Yes	4
D00097	Salicylic acid	Drug-2-Drug	D01709	Loxoprofen sodium hydrate	Yes	Yes	Yes	Yes	4
D00097	Salicylic acid	Drug-2-Drug	D01765	Proglumetacin maleate	Yes	Yes	Yes	Yes	4
D00097	Salicylic acid	Drug-2-Drug	D01767	Tenoxicam	Yes	Yes	Yes	Yes	4
D00097	Salicylic acid	Drug-2-Drug	D01776	Antipyrine	Yes	Yes	Yes	Yes	4
D00097	Salicylic acid	Drug-2-Drug	D01788	Amfenac sodium	Yes	Yes	Yes	Yes	4
D00097	Salicylic acid	Drug-2-Drug	D01811	Salicylamide	Yes	Yes	Yes	Yes	4
D00097	Salicylic acid	Drug-2-Drug	D01841	Felbinac ethyl	Yes	Yes	Yes	Yes	4
D00097	Salicylic acid	Drug-2-Drug	D01866	Lornoxicam	Yes	Yes	Yes	Yes	4
D00097	Salicylic acid	Drug-2-Drug	D02110	Indomethacin sodium	Yes	Yes	Yes	Yes	4
D00097	Salicylic acid	Drug-2-Drug	D02290	Flurbiprofen sodium	Yes	Yes	Yes	Yes	4
D00097	Salicylic acid	Drug-2-Drug	D02341	Meclofenamic acid	Yes	Yes	Yes	Yes	4
D00097	Salicylic acid	Drug-2-Drug	D02350	Fenoprofen	Yes	Yes	Yes	Yes	4
D00097	Salicylic acid	Drug-2-Drug	D02355	Tolmetin	Yes	Yes	Yes	Yes	4
D00097	Salicylic acid	Drug-2-Drug	D03163	Bromfenac sodium	Yes	Yes	Yes	Yes	4
D00097	Salicylic acid	Drug-2-Drug	D03254	Flufenamate aluminum	Yes	Yes	Yes	Yes	4
D00097	Salicylic acid	Drug-2-Drug	D03410	Carprofen	Yes	Yes	Yes	Yes	4
D00097	Salicylic acid	Drug-2-Drug	D03712	Firocoxib	Yes	Yes	Yes	Yes	4
D00097	Salicylic acid	Drug-2-Drug	D03714	Lumiracoxib	Yes	Yes	Yes	Yes	4
D00097	Salicylic acid	Drug-2-Drug	D03715	Dexibuprofen	Yes	Yes	Yes	Yes	4
D00097	Salicylic acid	Drug-2-Drug	D03718	Dexibuprofen lysine	Yes	Yes	Yes	Yes	4
D00097	Salicylic acid	Drug-2-Drug	D04102	Etofenamate	Yes	Yes	Yes	Yes	4
D00097	Salicylic acid	Drug-2-Drug	D04490	Ibuprofen aluminum	Yes	Yes	Yes	Yes	4
D00097	Salicylic acid	Drug-2-Drug	D05143	Nepafenac	Yes	Yes	Yes	Yes	4
D00097	Salicylic acid	Drug-2-Drug	D05181	Aspirin aluminum	Yes	Yes	Yes	Yes	4
D00097	Salicylic acid	Drug-2-Drug	D05319	Oxyphenbutazone hydrate	Yes	Yes	Yes	Yes	4
D00097	Salicylic acid	Drug-2-Drug	D05451	Phenbutazone sodium glycerate	Yes	Yes	Yes	Yes	4
D00097	Salicylic acid	Drug-2-Drug	D05511	Piroxicam betadex	Yes	Yes	Yes	Yes	4
D00097	Salicylic acid	Drug-2-Drug	D05512	Piroxicam cinnamate	Yes	Yes	Yes	Yes	4
D00097	Salicylic acid	Drug-2-Drug	D05513	Piroxicam olamine	Yes	Yes	Yes	Yes	4
D00097	Salicylic acid	Drug-2-Drug	D05598	Pravadoline maleate	Yes	Yes	Yes	Yes	4
D00097	Salicylic acid	Drug-2-Drug	D06606	Ibuprofen lysine	Yes	Yes	Yes	Yes	4
D00097	Salicylic acid	Drug-2-Drug	D07141	Indobufen	Yes	Yes	Yes	Yes	4
D00097	Salicylic acid	Drug-2-Drug	D07269	Dexketoprofen	Yes	Yes	Yes	Yes	4
D00097	Salicylic acid	Drug-2-Drug	D07421	Aloxiprin	Yes	Yes	Yes	Yes	4
D00097	Salicylic acid	Drug-2-Drug	D07443	Amfenac	Yes	Yes	Yes	Yes	4
D00097	Salicylic acid	Drug-2-Drug	D07516	Benzydamine	Yes	Yes	Yes	Yes	4
D00097	Salicylic acid	Drug-2-Drug	D07517	Benzydamine salicylate	Yes	Yes	Yes	Yes	4
D00097	Salicylic acid	Drug-2-Drug	D07579	Aspirin calcium salt	Yes	Yes	Yes	Yes	4
D00097	Salicylic acid	Drug-2-Drug	D07580	Aspirin DL-lysine	Yes	Yes	Yes	Yes	4
D00097	Salicylic acid	Drug-2-Drug	D07581	Aspirin magnesium salt	Yes	Yes	Yes	Yes	4
D00097	Salicylic acid	Drug-2-Drug	D07582	Aspirin sodium	Yes	Yes	Yes	Yes	4
D00097	Salicylic acid	Drug-2-Drug	D07816	Diclofenac	Yes	Yes	Yes	Yes	4
D00097	Salicylic acid	Drug-2-Drug	D07817	Diclofenac diethylamine	Yes	Yes	Yes	Yes	4
D00097	Salicylic acid	Drug-2-Drug	D07818	Diclofenac hydroxyethylpyrrolidine	Yes	Yes	Yes	Yes	4
D00097	Salicylic acid	Drug-2-Drug	D07819	Diclofenac calcium	Yes	Yes	Yes	Yes	4
D00097	Salicylic acid	Drug-2-Drug	D08058	Ibuprofen arginine salt	Yes	Yes	Yes	Yes	4
D00097	Salicylic acid	Drug-2-Drug	D08059	Ibuprofen sodium	Yes	Yes	Yes	Yes	4
D00097	Salicylic acid	Drug-2-Drug	D08102	Ketoprofen lysine	Yes	Yes	Yes	Yes	4
D00097	Salicylic acid	Drug-2-Drug	D08103	Ketoprofen sodium	Yes	Yes	Yes	Yes	4
D00097	Salicylic acid	Drug-2-Drug	D08104	Ketorolac	Yes	Yes	Yes	Yes	4
D00097	Salicylic acid	Drug-2-Drug	D08149	Loxoprofen	Yes	Yes	Yes	Yes	4
D00097	Salicylic acid	Drug-2-Drug	D08162	Meclofenamate sodium	Yes	Yes	Yes	Yes	4
D00097	Salicylic acid	Drug-2-Drug	D08324	Oxyphenbutazone	Yes	Yes	Yes	Yes	4
D00097	Salicylic acid	Drug-2-Drug	D08363	Phenylbutazone calcium	Yes	Yes	Yes	Yes	4
D00097	Salicylic acid	Drug-2-Drug	D08364	Phenylbutazone sodium	Yes	Yes	Yes	Yes	4
D00097	Salicylic acid	Drug-2-Drug	D08374	Piketoprofen	Yes	Yes	Yes	Yes	4
D00097	Salicylic acid	Drug-2-Drug	D08375	Piketoprofen hydrochloride	Yes	Yes	Yes	Yes	4
D00097	Salicylic acid	Drug-2-Drug	D08427	Proglumetacin	Yes	Yes	Yes	Yes	4
D00097	Salicylic acid	Drug-2-Drug	D09760	Ibuprofen sodium	Yes	Yes	Yes	Yes	4
D00097	Salicylic acid	Drug-2-Drug	D10017	Naproxen etemesil	Yes	Yes	Yes	Yes	4
D00097	Salicylic acid	Drug-2-Drug	D00315	Etodolac	Yes	Yes	Yes	Yes	4
D00097	Salicylic acid	Drug-2-Drug	D00510	Phenylbutazone	Yes	Yes	Yes	Yes	4
D00097	Salicylic acid	Drug-2-Drug	D00169	Meclofenamate sodium	Yes	Yes	Yes	Yes	4
D00101	Vasopressin	Drug-2-Drug	D00291	Desmopressin	Yes	Yes	Yes	Yes	4
D00101	Vasopressin	Drug-2-Drug	D00366	Lypressin	Yes	Yes	Yes	Yes	4
D00101	Vasopressin	Drug-2-Drug	D02235	Desmopressin acetate	Yes	Yes	Yes	Yes	4
D00101	Vasopressin	Drug-2-Drug	D02983	Argipressin tannate	Yes	Yes	Yes	Yes	4
D00101	Vasopressin	Drug-2-Drug	D06672	Terlipressin	Yes	Yes	Yes	Yes	4
D00101	Vasopressin	Drug-2-Drug	D07227	Ornipressin	Yes	Yes	Yes	Yes	4
D00101	Vasopressin	Drug-2-Drug	D08571	Terlipressin acetate	Yes	Yes	Yes	Yes	4
D00101	Vasopressin	Drug-2-Drug	D09820	Vasopressin tannate	Yes	Yes	Yes	Yes	4
D00105	Estradiol	Drug-2-Drug	D00554	Ethinyl estradiol	Yes	Yes	Yes	Yes	4
D00105	Estradiol	Drug-2-Drug	D00577	Diethylstilbestrol	Yes	Yes	Yes	Yes	4
D00105	Estradiol	Drug-2-Drug	D00185	Estriol	Yes	Yes	Yes	Yes	4
D00105	Estradiol	Drug-2-Drug	D00312	Estrone sodium sulfate	Yes	Yes	Yes	Yes	4
D00105	Estradiol	Drug-2-Drug	D00575	Mestranol	Yes	Yes	Yes	Yes	4
D00105	Estradiol	Drug-2-Drug	D00898	Dienestrol	Yes	Yes	Yes	Yes	4
D00105	Estradiol	Drug-2-Drug	D00946	Diethylstilbestrol diphosphate	Yes	Yes	Yes	Yes	4
D00105	Estradiol	Drug-2-Drug	D00948	Estropipate	Yes	Yes	Yes	Yes	4
D00105	Estradiol	Drug-2-Drug	D00962	Clomiphene citrate	Yes	Yes	Yes	Yes	4
D00105	Estradiol	Drug-2-Drug	D00966	Tamoxifen citrate	Yes	Yes	Yes	Yes	4
D00105	Estradiol	Drug-2-Drug	D00967	Toremifene citrate	Yes	Yes	Yes	Yes	4
D00105	Estradiol	Drug-2-Drug	D01161	Fulvestrant	Yes	Yes	Yes	Yes	4
D00105	Estradiol	Drug-2-Drug	D01265	Epitiostanol	Yes	Yes	Yes	Yes	4
D00105	Estradiol	Drug-2-Drug	D01413	Estradiol valerate	Yes	Yes	Yes	Yes	4
D00105	Estradiol	Drug-2-Drug	D01602	Mepitiostane	Yes	Yes	Yes	Yes	4
D00105	Estradiol	Drug-2-Drug	D01617	Estradiol dipropionate	Yes	Yes	Yes	Yes	4
D00105	Estradiol	Drug-2-Drug	D01639	Tibolone	Yes	Yes	Yes	Yes	4
D00105	Estradiol	Drug-2-Drug	D01953	Estradiol benzoate	Yes	Yes	Yes	Yes	4
D00105	Estradiol	Drug-2-Drug	D01986	Estriol tripropionate	Yes	Yes	Yes	Yes	4
D00105	Estradiol	Drug-2-Drug	D01989	Estriol diacetate benzoate	Yes	Yes	Yes	Yes	4
D00105	Estradiol	Drug-2-Drug	D02217	Raloxifene hydrochloride	Yes	Yes	Yes	Yes	4
D00105	Estradiol	Drug-2-Drug	D02758	Acolbifene hydrochloride	Yes	Yes	Yes	Yes	4
D00105	Estradiol	Drug-2-Drug	D02993	Arzoxifene hydrochloride	Yes	Yes	Yes	Yes	4
D00105	Estradiol	Drug-2-Drug	D03062	Bazedoxifene acetate	Yes	Yes	Yes	Yes	4
D00105	Estradiol	Drug-2-Drug	D03911	Droloxifene	Yes	Yes	Yes	Yes	4
D00105	Estradiol	Drug-2-Drug	D03912	Droloxifene citrate	Yes	Yes	Yes	Yes	4
D00105	Estradiol	Drug-2-Drug	D04041	Equilin	Yes	Yes	Yes	Yes	4
D00105	Estradiol	Drug-2-Drug	D04061	Estradiol acetate	Yes	Yes	Yes	Yes	4
D00105	Estradiol	Drug-2-Drug	D04063	Estradiol cypionate	Yes	Yes	Yes	Yes	4
D00105	Estradiol	Drug-2-Drug	D04064	Estradiol enanthate	Yes	Yes	Yes	Yes	4
D00105	Estradiol	Drug-2-Drug	D04065	Estradiol undecylate	Yes	Yes	Yes	Yes	4
D00105	Estradiol	Drug-2-Drug	D04070	Estrogens, conjugated	Yes	Yes	Yes	Yes	4
D00105	Estradiol	Drug-2-Drug	D04071	Estrogens, esterified	Yes	Yes	Yes	Yes	4
D00105	Estradiol	Drug-2-Drug	D04496	Idoxifene	Yes	Yes	Yes	Yes	4
D00105	Estradiol	Drug-2-Drug	D04672	Lasofoxifene tartrate	Yes	Yes	Yes	Yes	4
D00105	Estradiol	Drug-2-Drug	D05106	Nafoxidine hydrochloride	Yes	Yes	Yes	Yes	4
D00105	Estradiol	Drug-2-Drug	D05192	Nitromifene citrate	Yes	Yes	Yes	Yes	4
D00105	Estradiol	Drug-2-Drug	D05987	Synthetic conjugated estrogens, B	Yes	Yes	Yes	Yes	4
D00105	Estradiol	Drug-2-Drug	D06245	Trioxifene mesylate	Yes	Yes	Yes	Yes	4
D00105	Estradiol	Drug-2-Drug	D06551	Afimoxifene	Yes	Yes	Yes	Yes	4
D00105	Estradiol	Drug-2-Drug	D07221	Promestriene	Yes	Yes	Yes	Yes	4
D00105	Estradiol	Drug-2-Drug	D07434	Polyestradiol phosphate	Yes	Yes	Yes	Yes	4
D00105	Estradiol	Drug-2-Drug	D07726	Clomifene	Yes	Yes	Yes	Yes	4
D00105	Estradiol	Drug-2-Drug	D07826	Hexestrol diphosphate sodium	Yes	Yes	Yes	Yes	4
D00105	Estradiol	Drug-2-Drug	D07918	Estradiol hemihydrate	Yes	Yes	Yes	Yes	4
D00105	Estradiol	Drug-2-Drug	D07919	Estradiol 17 beta-hemisuccinate	Yes	Yes	Yes	Yes	4
D00105	Estradiol	Drug-2-Drug	D07920	Estriol succinate	Yes	Yes	Yes	Yes	4
D00105	Estradiol	Drug-2-Drug	D07921	Estriol sodium succinate	Yes	Yes	Yes	Yes	4
D00105	Estradiol	Drug-2-Drug	D07928	Ethinylestradiol propanesulfonate	Yes	Yes	Yes	Yes	4
D00105	Estradiol	Drug-2-Drug	D08301	Ormeloxifene	Yes	Yes	Yes	Yes	4
D00105	Estradiol	Drug-2-Drug	D08465	Raloxifene	Yes	Yes	Yes	Yes	4
D00105	Estradiol	Drug-2-Drug	D08559	Tamoxifen	Yes	Yes	Yes	Yes	4
D00105	Estradiol	Drug-2-Drug	D08620	Toremifene	Yes	Yes	Yes	Yes	4
D00105	Estradiol	Drug-2-Drug	D08910	Enclomiphene	Yes	Yes	Yes	Yes	4
D00105	Estradiol	Drug-2-Drug	D08958	Ospemifene	Yes	Yes	Yes	Yes	4
D00105	Estradiol	Drug-2-Drug	D09834	Levormeloxifene fumarate	Yes	Yes	Yes	Yes	4
D00105	Estradiol	Drug-2-Drug	D10008	Fispemifene	Yes	Yes	Yes	Yes	4
D00107	Tacrolimus	Drug-2-Drug	D08556	Tacrolimus	Yes	Yes	Yes	Yes	4
D00107	Tacrolimus	Drug-2-Drug	D09033	Voclosporin	Yes	Yes	Yes	Yes	4
D00109	Aspirin	Drug-2-Drug	D00118	Naproxen	Yes	Yes	Yes	Yes	4
D00109	Aspirin	Drug-2-Drug	D00126	Ibuprofen	Yes	Yes	Yes	Yes	4
D00109	Aspirin	Drug-2-Drug	D00127	Piroxicam	Yes	Yes	Yes	Yes	4
D00109	Aspirin	Drug-2-Drug	D00130	Diflunisal	Yes	Yes	Yes	Yes	4
D00109	Aspirin	Drug-2-Drug	D00132	Ketoprofen	Yes	Yes	Yes	Yes	4
D00109	Aspirin	Drug-2-Drug	D00151	Mefenamic acid	Yes	Yes	Yes	Yes	4
D00109	Aspirin	Drug-2-Drug	D00158	Tolmetin sodium	Yes	Yes	Yes	Yes	4
D00109	Aspirin	Drug-2-Drug	D00217	Acetaminophen	Yes	Yes	Yes	Yes	4
D00109	Aspirin	Drug-2-Drug	D00330	Flurbiprofen	Yes	Yes	Yes	Yes	4
D00109	Aspirin	Drug-2-Drug	D00425	Nabumetone	Yes	Yes	Yes	Yes	4
D00109	Aspirin	Drug-2-Drug	D00428	Salsalate	Yes	Yes	Yes	Yes	4
D00109	Aspirin	Drug-2-Drug	D00452	Suprofen	Yes	Yes	Yes	Yes	4
D00109	Aspirin	Drug-2-Drug	D00463	Oxaprozin	Yes	Yes	Yes	Yes	4
D00109	Aspirin	Drug-2-Drug	D00566	Sodium salicylate	Yes	Yes	Yes	Yes	4
D00109	Aspirin	Drug-2-Drug	D00728	Bismuth subsalicylate	Yes	Yes	Yes	Yes	4
D00109	Aspirin	Drug-2-Drug	D00810	Choline salicylate	Yes	Yes	Yes	Yes	4
D00109	Aspirin	Drug-2-Drug	D00813	Ketorolac tromethamine	Yes	Yes	Yes	Yes	4
D00109	Aspirin	Drug-2-Drug	D00827	Magnesium salicylate	Yes	Yes	Yes	Yes	4
D00109	Aspirin	Drug-2-Drug	D00904	Diclofenac sodium	Yes	Yes	Yes	Yes	4
D00109	Aspirin	Drug-2-Drug	D00968	Fenoprofen calcium	Yes	Yes	Yes	Yes	4
D00109	Aspirin	Drug-2-Drug	D00969	Meloxicam	Yes	Yes	Yes	Yes	4
D00109	Aspirin	Drug-2-Drug	D00970	Naproxen sodium	Yes	Yes	Yes	Yes	4
D00109	Aspirin	Drug-2-Drug	D01122	Ibuprofen piconol	Yes	Yes	Yes	Yes	4
D00109	Aspirin	Drug-2-Drug	D01183	Tolfenamic acid	Yes	Yes	Yes	Yes	4
D00109	Aspirin	Drug-2-Drug	D01325	Tiaprofenic acid	Yes	Yes	Yes	Yes	4
D00109	Aspirin	Drug-2-Drug	D01397	Ampiroxicam	Yes	Yes	Yes	Yes	4
D00109	Aspirin	Drug-2-Drug	D01410	Benzydamine hydrochloride	Yes	Yes	Yes	Yes	4
D00109	Aspirin	Drug-2-Drug	D01475	Flurbiprofen axetil	Yes	Yes	Yes	Yes	4
D00109	Aspirin	Drug-2-Drug	D01513	Alminoprofen	Yes	Yes	Yes	Yes	4
D00109	Aspirin	Drug-2-Drug	D01547	Zaltoprofen	Yes	Yes	Yes	Yes	4
D00109	Aspirin	Drug-2-Drug	D01565	Indometacin farnesil	Yes	Yes	Yes	Yes	4
D00109	Aspirin	Drug-2-Drug	D01578	Pranoprofen	Yes	Yes	Yes	Yes	4
D00109	Aspirin	Drug-2-Drug	D01582	Acemetacin	Yes	Yes	Yes	Yes	4
D00109	Aspirin	Drug-2-Drug	D01675	Felbinac	Yes	Yes	Yes	Yes	4
D00109	Aspirin	Drug-2-Drug	D01709	Loxoprofen sodium hydrate	Yes	Yes	Yes	Yes	4
D00109	Aspirin	Drug-2-Drug	D01765	Proglumetacin maleate	Yes	Yes	Yes	Yes	4
D00109	Aspirin	Drug-2-Drug	D01767	Tenoxicam	Yes	Yes	Yes	Yes	4
D00109	Aspirin	Drug-2-Drug	D01776	Antipyrine	Yes	Yes	Yes	Yes	4
D00109	Aspirin	Drug-2-Drug	D01788	Amfenac sodium	Yes	Yes	Yes	Yes	4
D00109	Aspirin	Drug-2-Drug	D01811	Salicylamide	Yes	Yes	Yes	Yes	4
D00109	Aspirin	Drug-2-Drug	D01841	Felbinac ethyl	Yes	Yes	Yes	Yes	4
D00109	Aspirin	Drug-2-Drug	D01866	Lornoxicam	Yes	Yes	Yes	Yes	4
D00109	Aspirin	Drug-2-Drug	D02110	Indomethacin sodium	Yes	Yes	Yes	Yes	4
D00109	Aspirin	Drug-2-Drug	D02290	Flurbiprofen sodium	Yes	Yes	Yes	Yes	4
D00109	Aspirin	Drug-2-Drug	D02341	Meclofenamic acid	Yes	Yes	Yes	Yes	4
D00109	Aspirin	Drug-2-Drug	D02350	Fenoprofen	Yes	Yes	Yes	Yes	4
D00109	Aspirin	Drug-2-Drug	D02355	Tolmetin	Yes	Yes	Yes	Yes	4
D00109	Aspirin	Drug-2-Drug	D03163	Bromfenac sodium	Yes	Yes	Yes	Yes	4
D00109	Aspirin	Drug-2-Drug	D03254	Flufenamate aluminum	Yes	Yes	Yes	Yes	4
D00109	Aspirin	Drug-2-Drug	D03410	Carprofen	Yes	Yes	Yes	Yes	4
D00109	Aspirin	Drug-2-Drug	D03712	Firocoxib	Yes	Yes	Yes	Yes	4
D00109	Aspirin	Drug-2-Drug	D03714	Lumiracoxib	Yes	Yes	Yes	Yes	4
D00109	Aspirin	Drug-2-Drug	D03715	Dexibuprofen	Yes	Yes	Yes	Yes	4
D00109	Aspirin	Drug-2-Drug	D03718	Dexibuprofen lysine	Yes	Yes	Yes	Yes	4
D00109	Aspirin	Drug-2-Drug	D04102	Etofenamate	Yes	Yes	Yes	Yes	4
D00109	Aspirin	Drug-2-Drug	D04490	Ibuprofen aluminum	Yes	Yes	Yes	Yes	4
D00109	Aspirin	Drug-2-Drug	D05143	Nepafenac	Yes	Yes	Yes	Yes	4
D00109	Aspirin	Drug-2-Drug	D05181	Aspirin aluminum	Yes	Yes	Yes	Yes	4
D00109	Aspirin	Drug-2-Drug	D05319	Oxyphenbutazone hydrate	Yes	Yes	Yes	Yes	4
D00109	Aspirin	Drug-2-Drug	D05451	Phenbutazone sodium glycerate	Yes	Yes	Yes	Yes	4
D00109	Aspirin	Drug-2-Drug	D05511	Piroxicam betadex	Yes	Yes	Yes	Yes	4
D00109	Aspirin	Drug-2-Drug	D05512	Piroxicam cinnamate	Yes	Yes	Yes	Yes	4
D00109	Aspirin	Drug-2-Drug	D05513	Piroxicam olamine	Yes	Yes	Yes	Yes	4
D00109	Aspirin	Drug-2-Drug	D05598	Pravadoline maleate	Yes	Yes	Yes	Yes	4
D00109	Aspirin	Drug-2-Drug	D06606	Ibuprofen lysine	Yes	Yes	Yes	Yes	4
D00109	Aspirin	Drug-2-Drug	D07141	Indobufen	Yes	Yes	Yes	Yes	4
D00109	Aspirin	Drug-2-Drug	D07269	Dexketoprofen	Yes	Yes	Yes	Yes	4
D00109	Aspirin	Drug-2-Drug	D07421	Aloxiprin	Yes	Yes	Yes	Yes	4
D00109	Aspirin	Drug-2-Drug	D07443	Amfenac	Yes	Yes	Yes	Yes	4
D00109	Aspirin	Drug-2-Drug	D07516	Benzydamine	Yes	Yes	Yes	Yes	4
D00109	Aspirin	Drug-2-Drug	D07517	Benzydamine salicylate	Yes	Yes	Yes	Yes	4
D00109	Aspirin	Drug-2-Drug	D07579	Aspirin calcium salt	Yes	Yes	Yes	Yes	4
D00109	Aspirin	Drug-2-Drug	D07580	Aspirin DL-lysine	Yes	Yes	Yes	Yes	4
D00109	Aspirin	Drug-2-Drug	D07581	Aspirin magnesium salt	Yes	Yes	Yes	Yes	4
D00109	Aspirin	Drug-2-Drug	D07582	Aspirin sodium	Yes	Yes	Yes	Yes	4
D00109	Aspirin	Drug-2-Drug	D07816	Diclofenac	Yes	Yes	Yes	Yes	4
D00109	Aspirin	Drug-2-Drug	D07817	Diclofenac diethylamine	Yes	Yes	Yes	Yes	4
D00109	Aspirin	Drug-2-Drug	D07818	Diclofenac hydroxyethylpyrrolidine	Yes	Yes	Yes	Yes	4
D00109	Aspirin	Drug-2-Drug	D07819	Diclofenac calcium	Yes	Yes	Yes	Yes	4
D00109	Aspirin	Drug-2-Drug	D08058	Ibuprofen arginine salt	Yes	Yes	Yes	Yes	4
D00109	Aspirin	Drug-2-Drug	D08059	Ibuprofen sodium	Yes	Yes	Yes	Yes	4
D00109	Aspirin	Drug-2-Drug	D08102	Ketoprofen lysine	Yes	Yes	Yes	Yes	4
D00109	Aspirin	Drug-2-Drug	D08103	Ketoprofen sodium	Yes	Yes	Yes	Yes	4
D00109	Aspirin	Drug-2-Drug	D08104	Ketorolac	Yes	Yes	Yes	Yes	4
D00109	Aspirin	Drug-2-Drug	D08149	Loxoprofen	Yes	Yes	Yes	Yes	4
D00109	Aspirin	Drug-2-Drug	D08162	Meclofenamate sodium	Yes	Yes	Yes	Yes	4
D00109	Aspirin	Drug-2-Drug	D08324	Oxyphenbutazone	Yes	Yes	Yes	Yes	4
D00109	Aspirin	Drug-2-Drug	D08363	Phenylbutazone calcium	Yes	Yes	Yes	Yes	4
D00109	Aspirin	Drug-2-Drug	D08364	Phenylbutazone sodium	Yes	Yes	Yes	Yes	4
D00109	Aspirin	Drug-2-Drug	D08374	Piketoprofen	Yes	Yes	Yes	Yes	4
D00109	Aspirin	Drug-2-Drug	D08375	Piketoprofen hydrochloride	Yes	Yes	Yes	Yes	4
D00109	Aspirin	Drug-2-Drug	D08427	Proglumetacin	Yes	Yes	Yes	Yes	4
D00109	Aspirin	Drug-2-Drug	D09760	Ibuprofen sodium	Yes	Yes	Yes	Yes	4
D00109	Aspirin	Drug-2-Drug	D10017	Naproxen etemesil	Yes	Yes	Yes	Yes	4
D00109	Aspirin	Drug-2-Drug	D00315	Etodolac	Yes	Yes	Yes	Yes	4
D00109	Aspirin	Drug-2-Drug	D00510	Phenylbutazone	Yes	Yes	Yes	Yes	4
D00109	Aspirin	Drug-2-Drug	D00169	Meclofenamate sodium	Yes	Yes	Yes	Yes	4
D00113	Atropine	Drug-2-Drug	D00138	Scopolamine	Yes	Yes	Yes	Yes	4
D00113	Atropine	Drug-2-Drug	D00147	Hyoscyamine	Yes	Yes	Yes	Yes	4
D00113	Atropine	Drug-2-Drug	D00232	Anisotropine methylbromide	Yes	Yes	Yes	Yes	4
D00113	Atropine	Drug-2-Drug	D00397	Tropicamide	Yes	Yes	Yes	Yes	4
D00113	Atropine	Drug-2-Drug	D00481	Propantheline bromide	Yes	Yes	Yes	Yes	4
D00113	Atropine	Drug-2-Drug	D00525	Pilocarpine	Yes	Yes	Yes	Yes	4
D00113	Atropine	Drug-2-Drug	D00646	Tolterodine	Yes	Yes	Yes	Yes	4
D00113	Atropine	Drug-2-Drug	D00715	Hyoscine methobromide	Yes	Yes	Yes	Yes	4
D00113	Atropine	Drug-2-Drug	D00719	Hyoscyamine sulfate	Yes	Yes	Yes	Yes	4
D00113	Atropine	Drug-2-Drug	D00720	Mepenzolate bromide	Yes	Yes	Yes	Yes	4
D00113	Atropine	Drug-2-Drug	D00723	Tridihexethyl chloride	Yes	Yes	Yes	Yes	4
D00113	Atropine	Drug-2-Drug	D00782	Procyclidine hydrochloride	Yes	Yes	Yes	Yes	4
D00113	Atropine	Drug-2-Drug	D00787	Trihexyphenidyl hydrochloride	Yes	Yes	Yes	Yes	4
D00113	Atropine	Drug-2-Drug	D01000	Bethanechol chloride	Yes	Yes	Yes	Yes	4
D00113	Atropine	Drug-2-Drug	D01002	Cyclopentolate hydrochloride	Yes	Yes	Yes	Yes	4
D00113	Atropine	Drug-2-Drug	D01003	Hexocyclium metilsulfate	Yes	Yes	Yes	Yes	4
D00113	Atropine	Drug-2-Drug	D01004	Homatropine hydrobromide	Yes	Yes	Yes	Yes	4
D00113	Atropine	Drug-2-Drug	D01005	Isopropamide iodide	Yes	Yes	Yes	Yes	4
D00113	Atropine	Drug-2-Drug	D01007	Propiverine hydrochloride	Yes	Yes	Yes	Yes	4
D00113	Atropine	Drug-2-Drug	D01077	Methylatropine nitrate	Yes	Yes	Yes	Yes	4
D00113	Atropine	Drug-2-Drug	D01103	Trospium chloride	Yes	Yes	Yes	Yes	4
D00113	Atropine	Drug-2-Drug	D01165	Piperidolate hydrochloride	Yes	Yes	Yes	Yes	4
D00113	Atropine	Drug-2-Drug	D01175	Carpronium chloride	Yes	Yes	Yes	Yes	4
D00113	Atropine	Drug-2-Drug	D01201	Tiemonium iodide	Yes	Yes	Yes	Yes	4
D00113	Atropine	Drug-2-Drug	D01231	Piroheptine hydrochloride	Yes	Yes	Yes	Yes	4
D00113	Atropine	Drug-2-Drug	D01269	Solifenacin succinate	Yes	Yes	Yes	Yes	4
D00113	Atropine	Drug-2-Drug	D01315	Methylbenactyzium bromide	Yes	Yes	Yes	Yes	4
D00113	Atropine	Drug-2-Drug	D01359	Etomidoline	Yes	Yes	Yes	Yes	4
D00113	Atropine	Drug-2-Drug	D01377	Prifinium bromide	Yes	Yes	Yes	Yes	4
D00113	Atropine	Drug-2-Drug	D01451	Scopolamine butylbromide	Yes	Yes	Yes	Yes	4
D00113	Atropine	Drug-2-Drug	D01463	Diponium bromide	Yes	Yes	Yes	Yes	4
D00113	Atropine	Drug-2-Drug	D01491	Butropium bromide	Yes	Yes	Yes	Yes	4
D00113	Atropine	Drug-2-Drug	D01521	Pipethanate hydrochloride	Yes	Yes	Yes	Yes	4
D00113	Atropine	Drug-2-Drug	D01538	Valethamate bromide	Yes	Yes	Yes	Yes	4
D00113	Atropine	Drug-2-Drug	D01600	Diphenylpiperidinomethyldioxolan iodide	Yes	Yes	Yes	Yes	4
D00113	Atropine	Drug-2-Drug	D01648	Hyoscyamine methylbromide	Yes	Yes	Yes	Yes	4
D00113	Atropine	Drug-2-Drug	D01699	Darifenacin hydrobromide	Yes	Yes	Yes	Yes	4
D00113	Atropine	Drug-2-Drug	D01815	Oxapium iodide	Yes	Yes	Yes	Yes	4
D00113	Atropine	Drug-2-Drug	D01871	Methixene hydrochloride	Yes	Yes	Yes	Yes	4
D00113	Atropine	Drug-2-Drug	D01946	Oxitropium bromide	Yes	Yes	Yes	Yes	4
D00113	Atropine	Drug-2-Drug	D01955	Aclatonium napadisilate	Yes	Yes	Yes	Yes	4
D00113	Atropine	Drug-2-Drug	D01976	N-Methylscopolamine methylsulfate	Yes	Yes	Yes	Yes	4
D00113	Atropine	Drug-2-Drug	D01987	Pipethanate ethobromide	Yes	Yes	Yes	Yes	4
D00113	Atropine	Drug-2-Drug	D02069	Atropine sulfate	Yes	Yes	Yes	Yes	4
D00113	Atropine	Drug-2-Drug	D02070	Homatropine methylbromide	Yes	Yes	Yes	Yes	4
D00113	Atropine	Drug-2-Drug	D02071	Scopolamine hydrobromide	Yes	Yes	Yes	Yes	4
D00113	Atropine	Drug-2-Drug	D02200	Pilocarpine hydrochloride	Yes	Yes	Yes	Yes	4
D00113	Atropine	Drug-2-Drug	D02212	Ipratropium bromide	Yes	Yes	Yes	Yes	4
D00113	Atropine	Drug-2-Drug	D02246	Biperiden hydrochloride	Yes	Yes	Yes	Yes	4
D00113	Atropine	Drug-2-Drug	D02247	Biperiden lactate	Yes	Yes	Yes	Yes	4
D00113	Atropine	Drug-2-Drug	D02417	Flutropium bromide	Yes	Yes	Yes	Yes	4
D00113	Atropine	Drug-2-Drug	D02535	Timepidium bromide hydrate	Yes	Yes	Yes	Yes	4
D00113	Atropine	Drug-2-Drug	D02599	Orphenadrine hydrochloride	Yes	Yes	Yes	Yes	4
D00113	Atropine	Drug-2-Drug	D03011	Atropine oxide hydrochloride	Yes	Yes	Yes	Yes	4
D00113	Atropine	Drug-2-Drug	D03087	Benzetimide hydrochloride	Yes	Yes	Yes	Yes	4
D00113	Atropine	Drug-2-Drug	D03264	Mazaticol hydrochloride hydrate	Yes	Yes	Yes	Yes	4
D00113	Atropine	Drug-2-Drug	D03276	Profenamine hibenzate	Yes	Yes	Yes	Yes	4
D00113	Atropine	Drug-2-Drug	D03711	Dexetimide	Yes	Yes	Yes	Yes	4
D00113	Atropine	Drug-2-Drug	D03814	Atropine methylbromide	Yes	Yes	Yes	Yes	4
D00113	Atropine	Drug-2-Drug	D04087	Ethybenztropine	Yes	Yes	Yes	Yes	4
D00113	Atropine	Drug-2-Drug	D04116	Eucatropine hydrochloride	Yes	Yes	Yes	Yes	4
D00113	Atropine	Drug-2-Drug	D04479	Hyoscyamine hydrobromide	Yes	Yes	Yes	Yes	4
D00113	Atropine	Drug-2-Drug	D04970	Methacholine chloride	Yes	Yes	Yes	Yes	4
D00113	Atropine	Drug-2-Drug	D05035	Milameline hydrochloride	Yes	Yes	Yes	Yes	4
D00113	Atropine	Drug-2-Drug	D05478	Pilocarpine nitrate	Yes	Yes	Yes	Yes	4
D00113	Atropine	Drug-2-Drug	D05779	Sabcomeline hydrochloride	Yes	Yes	Yes	Yes	4
D00113	Atropine	Drug-2-Drug	D06015	Tazomeline citrate	Yes	Yes	Yes	Yes	4
D00113	Atropine	Drug-2-Drug	D07099	Cimetropium bromide	Yes	Yes	Yes	Yes	4
D00113	Atropine	Drug-2-Drug	D07226	Fesoterodine	Yes	Yes	Yes	Yes	4
D00113	Atropine	Drug-2-Drug	D07349	Choline alfoscerate	Yes	Yes	Yes	Yes	4
D00113	Atropine	Drug-2-Drug	D07477	Atropine oxide	Yes	Yes	Yes	Yes	4
D00113	Atropine	Drug-2-Drug	D07511	Benzatropine	Yes	Yes	Yes	Yes	4
D00113	Atropine	Drug-2-Drug	D07513	Benzetimide	Yes	Yes	Yes	Yes	4
D00113	Atropine	Drug-2-Drug	D07759	Cyclopentolate	Yes	Yes	Yes	Yes	4
D00113	Atropine	Drug-2-Drug	D07804	Dexetimide hydrochloride	Yes	Yes	Yes	Yes	4
D00113	Atropine	Drug-2-Drug	D07951	Fentonium bromide	Yes	Yes	Yes	Yes	4
D00113	Atropine	Drug-2-Drug	D08157	Mazaticol	Yes	Yes	Yes	Yes	4
D00113	Atropine	Drug-2-Drug	D08209	Metixene	Yes	Yes	Yes	Yes	4
D00113	Atropine	Drug-2-Drug	D08305	Orphenadrine	Yes	Yes	Yes	Yes	4
D00113	Atropine	Drug-2-Drug	D08376	Pilocarpine borate	Yes	Yes	Yes	Yes	4
D00113	Atropine	Drug-2-Drug	D08382	Piperidolate	Yes	Yes	Yes	Yes	4
D00113	Atropine	Drug-2-Drug	D08384	Pipethanate	Yes	Yes	Yes	Yes	4
D00113	Atropine	Drug-2-Drug	D08395	Piroheptine	Yes	Yes	Yes	Yes	4
D00113	Atropine	Drug-2-Drug	D08425	Procyclidine	Yes	Yes	Yes	Yes	4
D00113	Atropine	Drug-2-Drug	D08426	Profenamine	Yes	Yes	Yes	Yes	4
D00113	Atropine	Drug-2-Drug	D08441	Propiverine	Yes	Yes	Yes	Yes	4
D00113	Atropine	Drug-2-Drug	D08595	Tiemonium methylsulfate	Yes	Yes	Yes	Yes	4
D00113	Atropine	Drug-2-Drug	D08638	Trihexyphenidyl	Yes	Yes	Yes	Yes	4
D00113	Atropine	Drug-2-Drug	D08837	Aclidinium bromide	Yes	Yes	Yes	Yes	4
D00113	Atropine	Drug-2-Drug	D08923	Fesoterodine fumarate	Yes	Yes	Yes	Yes	4
D00113	Atropine	Drug-2-Drug	D09402	Darotropium bromide	Yes	Yes	Yes	Yes	4
D00113	Atropine	Drug-2-Drug	D09752	Carpronium chloride hydrate	Yes	Yes	Yes	Yes	4
D00113	Atropine	Drug-2-Drug	D10180	Umeclidinium	Yes	Yes	Yes	Yes	4
D00113	Atropine	Drug-2-Drug	D10181	Umeclidinium bromide	Yes	Yes	Yes	Yes	4
D00113	Atropine	Drug-2-Drug	D00243	Benzquinamide	Yes	Yes	Yes	Yes	4
D00113	Atropine	Drug-2-Drug	D00663	Brompheniramine maleate	Yes	Yes	Yes	Yes	4
D00113	Atropine	Drug-2-Drug	D00721	Methanthelinium bromide	Yes	Yes	Yes	Yes	4
D00113	Atropine	Drug-2-Drug	D00524	Carbachol	Yes	Yes	Yes	Yes	4
D00113	Atropine	Drug-2-Drug	D00779	Biperiden	Yes	Yes	Yes	Yes	4
D00113	Atropine	Drug-2-Drug	D01118	Profenamine hydrochloride	Yes	Yes	Yes	Yes	4
D00113	Atropine	Drug-2-Drug	D00818	Maprotiline hydrochloride	Yes	Yes	Yes	Yes	4
D00113	Atropine	Drug-2-Drug	D01500	Trimebutine maleate	Yes	Yes	Yes	Yes	4
D00113	Atropine	Drug-2-Drug	D08639	Trimebutine	Yes	Yes	Yes	Yes	4
D00113	Atropine	Drug-2-Drug	D00778	Benztropine mesylate	Yes	Yes	Yes	Yes	4
D00113	Atropine	Drug-2-Drug	D00465	Oxybutynin	Yes	Yes	Yes	Yes	4
D00113	Atropine	Drug-2-Drug	D00722	Oxybutynin chloride	Yes	Yes	Yes	Yes	4
D00113	Atropine	Drug-2-Drug	D01006	Oxyphencyclimine hydrochloride	Yes	Yes	Yes	Yes	4
D00113	Atropine	Drug-2-Drug	D02876	Alvameline maleate	Yes	Yes	Yes	Yes	4
D00113	Atropine	Drug-2-Drug	D03858	Diphenidol	Yes	Yes	Yes	Yes	4
D00113	Atropine	Drug-2-Drug	D04057	Esoxybutynin chloride	Yes	Yes	Yes	Yes	4
D00118	Naproxen	Drug-2-Drug	D00126	Ibuprofen	Yes	Yes	Yes	Yes	4
D00118	Naproxen	Drug-2-Drug	D00127	Piroxicam	Yes	Yes	Yes	Yes	4
D00118	Naproxen	Drug-2-Drug	D00130	Diflunisal	Yes	Yes	Yes	Yes	4
D00118	Naproxen	Drug-2-Drug	D00132	Ketoprofen	Yes	Yes	Yes	Yes	4
D00118	Naproxen	Drug-2-Drug	D00151	Mefenamic acid	Yes	Yes	Yes	Yes	4
D00118	Naproxen	Drug-2-Drug	D00158	Tolmetin sodium	Yes	Yes	Yes	Yes	4
D00118	Naproxen	Drug-2-Drug	D00217	Acetaminophen	Yes	Yes	Yes	Yes	4
D00118	Naproxen	Drug-2-Drug	D00330	Flurbiprofen	Yes	Yes	Yes	Yes	4
D00118	Naproxen	Drug-2-Drug	D00425	Nabumetone	Yes	Yes	Yes	Yes	4
D00118	Naproxen	Drug-2-Drug	D00428	Salsalate	Yes	Yes	Yes	Yes	4
D00118	Naproxen	Drug-2-Drug	D00452	Suprofen	Yes	Yes	Yes	Yes	4
D00118	Naproxen	Drug-2-Drug	D00463	Oxaprozin	Yes	Yes	Yes	Yes	4
D00118	Naproxen	Drug-2-Drug	D00566	Sodium salicylate	Yes	Yes	Yes	Yes	4
D00118	Naproxen	Drug-2-Drug	D00728	Bismuth subsalicylate	Yes	Yes	Yes	Yes	4
D00118	Naproxen	Drug-2-Drug	D00810	Choline salicylate	Yes	Yes	Yes	Yes	4
D00118	Naproxen	Drug-2-Drug	D00813	Ketorolac tromethamine	Yes	Yes	Yes	Yes	4
D00118	Naproxen	Drug-2-Drug	D00827	Magnesium salicylate	Yes	Yes	Yes	Yes	4
D00118	Naproxen	Drug-2-Drug	D00904	Diclofenac sodium	Yes	Yes	Yes	Yes	4
D00118	Naproxen	Drug-2-Drug	D00968	Fenoprofen calcium	Yes	Yes	Yes	Yes	4
D00118	Naproxen	Drug-2-Drug	D00969	Meloxicam	Yes	Yes	Yes	Yes	4
D00118	Naproxen	Drug-2-Drug	D00970	Naproxen sodium	Yes	Yes	Yes	Yes	4
D00118	Naproxen	Drug-2-Drug	D01122	Ibuprofen piconol	Yes	Yes	Yes	Yes	4
D00118	Naproxen	Drug-2-Drug	D01183	Tolfenamic acid	Yes	Yes	Yes	Yes	4
D00118	Naproxen	Drug-2-Drug	D01325	Tiaprofenic acid	Yes	Yes	Yes	Yes	4
D00118	Naproxen	Drug-2-Drug	D01397	Ampiroxicam	Yes	Yes	Yes	Yes	4
D00118	Naproxen	Drug-2-Drug	D01410	Benzydamine hydrochloride	Yes	Yes	Yes	Yes	4
D00118	Naproxen	Drug-2-Drug	D01475	Flurbiprofen axetil	Yes	Yes	Yes	Yes	4
D00118	Naproxen	Drug-2-Drug	D01513	Alminoprofen	Yes	Yes	Yes	Yes	4
D00118	Naproxen	Drug-2-Drug	D01547	Zaltoprofen	Yes	Yes	Yes	Yes	4
D00118	Naproxen	Drug-2-Drug	D01565	Indometacin farnesil	Yes	Yes	Yes	Yes	4
D00118	Naproxen	Drug-2-Drug	D01578	Pranoprofen	Yes	Yes	Yes	Yes	4
D00118	Naproxen	Drug-2-Drug	D01582	Acemetacin	Yes	Yes	Yes	Yes	4
D00118	Naproxen	Drug-2-Drug	D01675	Felbinac	Yes	Yes	Yes	Yes	4
D00118	Naproxen	Drug-2-Drug	D01709	Loxoprofen sodium hydrate	Yes	Yes	Yes	Yes	4
D00118	Naproxen	Drug-2-Drug	D01765	Proglumetacin maleate	Yes	Yes	Yes	Yes	4
D00118	Naproxen	Drug-2-Drug	D01767	Tenoxicam	Yes	Yes	Yes	Yes	4
D00118	Naproxen	Drug-2-Drug	D01776	Antipyrine	Yes	Yes	Yes	Yes	4
D00118	Naproxen	Drug-2-Drug	D01788	Amfenac sodium	Yes	Yes	Yes	Yes	4
D00118	Naproxen	Drug-2-Drug	D01811	Salicylamide	Yes	Yes	Yes	Yes	4
D00118	Naproxen	Drug-2-Drug	D01841	Felbinac ethyl	Yes	Yes	Yes	Yes	4
D00118	Naproxen	Drug-2-Drug	D01866	Lornoxicam	Yes	Yes	Yes	Yes	4
D00118	Naproxen	Drug-2-Drug	D02110	Indomethacin sodium	Yes	Yes	Yes	Yes	4
D00118	Naproxen	Drug-2-Drug	D02290	Flurbiprofen sodium	Yes	Yes	Yes	Yes	4
D00118	Naproxen	Drug-2-Drug	D02341	Meclofenamic acid	Yes	Yes	Yes	Yes	4
D00118	Naproxen	Drug-2-Drug	D02350	Fenoprofen	Yes	Yes	Yes	Yes	4
D00118	Naproxen	Drug-2-Drug	D02355	Tolmetin	Yes	Yes	Yes	Yes	4
D00118	Naproxen	Drug-2-Drug	D03163	Bromfenac sodium	Yes	Yes	Yes	Yes	4
D00118	Naproxen	Drug-2-Drug	D03254	Flufenamate aluminum	Yes	Yes	Yes	Yes	4
D00118	Naproxen	Drug-2-Drug	D03410	Carprofen	Yes	Yes	Yes	Yes	4
D00118	Naproxen	Drug-2-Drug	D03712	Firocoxib	Yes	Yes	Yes	Yes	4
D00118	Naproxen	Drug-2-Drug	D03714	Lumiracoxib	Yes	Yes	Yes	Yes	4
D00118	Naproxen	Drug-2-Drug	D03715	Dexibuprofen	Yes	Yes	Yes	Yes	4
D00118	Naproxen	Drug-2-Drug	D03718	Dexibuprofen lysine	Yes	Yes	Yes	Yes	4
D00118	Naproxen	Drug-2-Drug	D04102	Etofenamate	Yes	Yes	Yes	Yes	4
D00118	Naproxen	Drug-2-Drug	D04490	Ibuprofen aluminum	Yes	Yes	Yes	Yes	4
D00118	Naproxen	Drug-2-Drug	D05143	Nepafenac	Yes	Yes	Yes	Yes	4
D00118	Naproxen	Drug-2-Drug	D05181	Aspirin aluminum	Yes	Yes	Yes	Yes	4
D00118	Naproxen	Drug-2-Drug	D05319	Oxyphenbutazone hydrate	Yes	Yes	Yes	Yes	4
D00118	Naproxen	Drug-2-Drug	D05451	Phenbutazone sodium glycerate	Yes	Yes	Yes	Yes	4
D00118	Naproxen	Drug-2-Drug	D05511	Piroxicam betadex	Yes	Yes	Yes	Yes	4
D00118	Naproxen	Drug-2-Drug	D05512	Piroxicam cinnamate	Yes	Yes	Yes	Yes	4
D00118	Naproxen	Drug-2-Drug	D05513	Piroxicam olamine	Yes	Yes	Yes	Yes	4
D00118	Naproxen	Drug-2-Drug	D05598	Pravadoline maleate	Yes	Yes	Yes	Yes	4
D00118	Naproxen	Drug-2-Drug	D06606	Ibuprofen lysine	Yes	Yes	Yes	Yes	4
D00118	Naproxen	Drug-2-Drug	D07141	Indobufen	Yes	Yes	Yes	Yes	4
D00118	Naproxen	Drug-2-Drug	D07269	Dexketoprofen	Yes	Yes	Yes	Yes	4
D00118	Naproxen	Drug-2-Drug	D07421	Aloxiprin	Yes	Yes	Yes	Yes	4
D00118	Naproxen	Drug-2-Drug	D07443	Amfenac	Yes	Yes	Yes	Yes	4
D00118	Naproxen	Drug-2-Drug	D07516	Benzydamine	Yes	Yes	Yes	Yes	4
D00118	Naproxen	Drug-2-Drug	D07517	Benzydamine salicylate	Yes	Yes	Yes	Yes	4
D00118	Naproxen	Drug-2-Drug	D07579	Aspirin calcium salt	Yes	Yes	Yes	Yes	4
D00118	Naproxen	Drug-2-Drug	D07580	Aspirin DL-lysine	Yes	Yes	Yes	Yes	4
D00118	Naproxen	Drug-2-Drug	D07581	Aspirin magnesium salt	Yes	Yes	Yes	Yes	4
D00118	Naproxen	Drug-2-Drug	D07582	Aspirin sodium	Yes	Yes	Yes	Yes	4
D00118	Naproxen	Drug-2-Drug	D07816	Diclofenac	Yes	Yes	Yes	Yes	4
D00118	Naproxen	Drug-2-Drug	D07817	Diclofenac diethylamine	Yes	Yes	Yes	Yes	4
D00118	Naproxen	Drug-2-Drug	D07818	Diclofenac hydroxyethylpyrrolidine	Yes	Yes	Yes	Yes	4
D00118	Naproxen	Drug-2-Drug	D07819	Diclofenac calcium	Yes	Yes	Yes	Yes	4
D00118	Naproxen	Drug-2-Drug	D08058	Ibuprofen arginine salt	Yes	Yes	Yes	Yes	4
D00118	Naproxen	Drug-2-Drug	D08059	Ibuprofen sodium	Yes	Yes	Yes	Yes	4
D00118	Naproxen	Drug-2-Drug	D08102	Ketoprofen lysine	Yes	Yes	Yes	Yes	4
D00118	Naproxen	Drug-2-Drug	D08103	Ketoprofen sodium	Yes	Yes	Yes	Yes	4
D00118	Naproxen	Drug-2-Drug	D08104	Ketorolac	Yes	Yes	Yes	Yes	4
D00118	Naproxen	Drug-2-Drug	D08149	Loxoprofen	Yes	Yes	Yes	Yes	4
D00118	Naproxen	Drug-2-Drug	D08162	Meclofenamate sodium	Yes	Yes	Yes	Yes	4
D00118	Naproxen	Drug-2-Drug	D08324	Oxyphenbutazone	Yes	Yes	Yes	Yes	4
D00118	Naproxen	Drug-2-Drug	D08363	Phenylbutazone calcium	Yes	Yes	Yes	Yes	4
D00118	Naproxen	Drug-2-Drug	D08364	Phenylbutazone sodium	Yes	Yes	Yes	Yes	4
D00118	Naproxen	Drug-2-Drug	D08374	Piketoprofen	Yes	Yes	Yes	Yes	4
D00118	Naproxen	Drug-2-Drug	D08375	Piketoprofen hydrochloride	Yes	Yes	Yes	Yes	4
D00118	Naproxen	Drug-2-Drug	D08427	Proglumetacin	Yes	Yes	Yes	Yes	4
D00118	Naproxen	Drug-2-Drug	D09760	Ibuprofen sodium	Yes	Yes	Yes	Yes	4
D00118	Naproxen	Drug-2-Drug	D10017	Naproxen etemesil	Yes	Yes	Yes	Yes	4
D00118	Naproxen	Drug-2-Drug	D00510	Phenylbutazone	Yes	Yes	Yes	Yes	4
D00118	Naproxen	Drug-2-Drug	D00169	Meclofenamate sodium	Yes	Yes	Yes	Yes	4
D00124	Ephedrine	Drug-2-Drug	D01277	Droxidopa	Yes	Yes	Yes	Yes	4
D00124	Ephedrine	Drug-2-Drug	D02349	Dipivefrin	Yes	Yes	Yes	Yes	4
D00124	Ephedrine	Drug-2-Drug	D00996	Epinephrine hydrochloride	Yes	Yes	Yes	Yes	4
D00124	Ephedrine	Drug-2-Drug	D01017	Dipivefrin hydrochloride	Yes	Yes	Yes	Yes	4
D00124	Ephedrine	Drug-2-Drug	D01386	Ephedrine hydrochloride	Yes	Yes	Yes	Yes	4
D00124	Ephedrine	Drug-2-Drug	D01952	L-Methylephedrine hydrochloride	Yes	Yes	Yes	Yes	4
D00124	Ephedrine	Drug-2-Drug	D02109	dl-Methylephedrine hydrochloride	Yes	Yes	Yes	Yes	4
D00124	Ephedrine	Drug-2-Drug	D02149	Epinephrine bitartrate	Yes	Yes	Yes	Yes	4
D00124	Ephedrine	Drug-2-Drug	D04018	Ephedrine sulfate	Yes	Yes	Yes	Yes	4
D00124	Ephedrine	Drug-2-Drug	D05206	Norepinephrine bitartrate	Yes	Yes	Yes	Yes	4
D00124	Ephedrine	Drug-2-Drug	D05648	Pseudoephedrine polistirex	Yes	Yes	Yes	Yes	4
D00124	Ephedrine	Drug-2-Drug	D05649	Pseudoephedrine sulfate	Yes	Yes	Yes	Yes	4
D00124	Ephedrine	Drug-2-Drug	D08206	Methylephedrine	Yes	Yes	Yes	Yes	4
D00124	Ephedrine	Drug-2-Drug	D08284	Norepinephrine hydrochoride	Yes	Yes	Yes	Yes	4
D00124	Ephedrine	Drug-2-Drug	D08449	Pseudoephedrine	Yes	Yes	Yes	Yes	4
D00124	Ephedrine	Drug-2-Drug	D09794	Norepinephrine hydrochloride	Yes	Yes	Yes	Yes	4
D00124	Ephedrine	Drug-2-Drug	D09842	dl-Methylephedrine saccharinate	Yes	Yes	Yes	Yes	4
D00124	Ephedrine	Drug-2-Drug	D00485	Pseudoephedrine hydrochloride	Yes	Yes	Yes	Yes	4
D00124	Ephedrine	Drug-2-Drug	D00507	Phenoxybenzamine hydrochloride	Yes	Yes	Yes	Yes	4
D00125	Etoposide	Drug-2-Drug	D01264	Daunorubicin hydrochloride	Yes	Yes	Yes	Yes	4
D00125	Etoposide	Drug-2-Drug	D01275	Doxorubicin hydrochloride	Yes	Yes	Yes	Yes	4
D00125	Etoposide	Drug-2-Drug	D01404	Sobuzoxane	Yes	Yes	Yes	Yes	4
D00125	Etoposide	Drug-2-Drug	D01747	Idarubicin hydrochloride	Yes	Yes	Yes	Yes	4
D00125	Etoposide	Drug-2-Drug	D01885	Pirarubicin	Yes	Yes	Yes	Yes	4
D00125	Etoposide	Drug-2-Drug	D02166	Mitoxantrone hydrochloride	Yes	Yes	Yes	Yes	4
D00125	Etoposide	Drug-2-Drug	D02214	Epirubicin hydrochloride	Yes	Yes	Yes	Yes	4
D00125	Etoposide	Drug-2-Drug	D02698	Teniposide	Yes	Yes	Yes	Yes	4
D00125	Etoposide	Drug-2-Drug	D03602	Crisnatol mesylate	Yes	Yes	Yes	Yes	4
D00125	Etoposide	Drug-2-Drug	D03730	Dexrazoxane	Yes	Yes	Yes	Yes	4
D00125	Etoposide	Drug-2-Drug	D03899	Doxorubicin	Yes	Yes	Yes	Yes	4
D00125	Etoposide	Drug-2-Drug	D04107	Etoposide phosphate	Yes	Yes	Yes	Yes	4
D00125	Etoposide	Drug-2-Drug	D04685	Ledoxantrone trihydrochloride	Yes	Yes	Yes	Yes	4
D00125	Etoposide	Drug-2-Drug	D04791	Lucanthone hydrochloride	Yes	Yes	Yes	Yes	4
D00125	Etoposide	Drug-2-Drug	D05522	Pixantrone	Yes	Yes	Yes	Yes	4
D00125	Etoposide	Drug-2-Drug	D06545	Sedoxantrone trihydrochloride	Yes	Yes	Yes	Yes	4
D00125	Etoposide	Drug-2-Drug	D07100	Amrubicin hydrochloride	Yes	Yes	Yes	Yes	4
D00125	Etoposide	Drug-2-Drug	D07776	Daunorubicin	Yes	Yes	Yes	Yes	4
D00125	Etoposide	Drug-2-Drug	D07901	Epirubicin	Yes	Yes	Yes	Yes	4
D00125	Etoposide	Drug-2-Drug	D08024	Vosaroxin	Yes	Yes	Yes	Yes	4
D00125	Etoposide	Drug-2-Drug	D08062	Idarubicin	Yes	Yes	Yes	Yes	4
D00125	Etoposide	Drug-2-Drug	D08224	Mitoxantrone	Yes	Yes	Yes	Yes	4
D00125	Etoposide	Drug-2-Drug	D08386	Pirarubicin hydrochloride	Yes	Yes	Yes	Yes	4
D00125	Etoposide	Drug-2-Drug	D08854	Amrubicin	Yes	Yes	Yes	Yes	4
D00125	Etoposide	Drug-2-Drug	D08871	Berubicin hydrochloride	Yes	Yes	Yes	Yes	4
D00125	Etoposide	Drug-2-Drug	D08981	Quarfloxin	Yes	Yes	Yes	Yes	4
D00125	Etoposide	Drug-2-Drug	D09654	Pixantrone dimaleate	Yes	Yes	Yes	Yes	4
D00125	Etoposide	Drug-2-Drug	D10090	Amonafide	Yes	Yes	Yes	Yes	4
D00125	Etoposide	Drug-2-Drug	D10091	Amonafide l-malate	Yes	Yes	Yes	Yes	4
D00126	Ibuprofen	Drug-2-Drug	D00127	Piroxicam	Yes	Yes	Yes	Yes	4
D00126	Ibuprofen	Drug-2-Drug	D00130	Diflunisal	Yes	Yes	Yes	Yes	4
D00126	Ibuprofen	Drug-2-Drug	D00132	Ketoprofen	Yes	Yes	Yes	Yes	4
D00126	Ibuprofen	Drug-2-Drug	D00151	Mefenamic acid	Yes	Yes	Yes	Yes	4
D00126	Ibuprofen	Drug-2-Drug	D00158	Tolmetin sodium	Yes	Yes	Yes	Yes	4
D00126	Ibuprofen	Drug-2-Drug	D00217	Acetaminophen	Yes	Yes	Yes	Yes	4
D00126	Ibuprofen	Drug-2-Drug	D00330	Flurbiprofen	Yes	Yes	Yes	Yes	4
D00126	Ibuprofen	Drug-2-Drug	D00425	Nabumetone	Yes	Yes	Yes	Yes	4
D00126	Ibuprofen	Drug-2-Drug	D00428	Salsalate	Yes	Yes	Yes	Yes	4
D00126	Ibuprofen	Drug-2-Drug	D00452	Suprofen	Yes	Yes	Yes	Yes	4
D00126	Ibuprofen	Drug-2-Drug	D00463	Oxaprozin	Yes	Yes	Yes	Yes	4
D00126	Ibuprofen	Drug-2-Drug	D00566	Sodium salicylate	Yes	Yes	Yes	Yes	4
D00126	Ibuprofen	Drug-2-Drug	D00728	Bismuth subsalicylate	Yes	Yes	Yes	Yes	4
D00126	Ibuprofen	Drug-2-Drug	D00810	Choline salicylate	Yes	Yes	Yes	Yes	4
D00126	Ibuprofen	Drug-2-Drug	D00813	Ketorolac tromethamine	Yes	Yes	Yes	Yes	4
D00126	Ibuprofen	Drug-2-Drug	D00827	Magnesium salicylate	Yes	Yes	Yes	Yes	4
D00126	Ibuprofen	Drug-2-Drug	D00904	Diclofenac sodium	Yes	Yes	Yes	Yes	4
D00126	Ibuprofen	Drug-2-Drug	D00968	Fenoprofen calcium	Yes	Yes	Yes	Yes	4
D00126	Ibuprofen	Drug-2-Drug	D00969	Meloxicam	Yes	Yes	Yes	Yes	4
D00126	Ibuprofen	Drug-2-Drug	D00970	Naproxen sodium	Yes	Yes	Yes	Yes	4
D00126	Ibuprofen	Drug-2-Drug	D01122	Ibuprofen piconol	Yes	Yes	Yes	Yes	4
D00126	Ibuprofen	Drug-2-Drug	D01183	Tolfenamic acid	Yes	Yes	Yes	Yes	4
D00126	Ibuprofen	Drug-2-Drug	D01325	Tiaprofenic acid	Yes	Yes	Yes	Yes	4
D00126	Ibuprofen	Drug-2-Drug	D01397	Ampiroxicam	Yes	Yes	Yes	Yes	4
D00126	Ibuprofen	Drug-2-Drug	D01410	Benzydamine hydrochloride	Yes	Yes	Yes	Yes	4
D00126	Ibuprofen	Drug-2-Drug	D01475	Flurbiprofen axetil	Yes	Yes	Yes	Yes	4
D00126	Ibuprofen	Drug-2-Drug	D01513	Alminoprofen	Yes	Yes	Yes	Yes	4
D00126	Ibuprofen	Drug-2-Drug	D01547	Zaltoprofen	Yes	Yes	Yes	Yes	4
D00126	Ibuprofen	Drug-2-Drug	D01565	Indometacin farnesil	Yes	Yes	Yes	Yes	4
D00126	Ibuprofen	Drug-2-Drug	D01578	Pranoprofen	Yes	Yes	Yes	Yes	4
D00126	Ibuprofen	Drug-2-Drug	D01582	Acemetacin	Yes	Yes	Yes	Yes	4
D00126	Ibuprofen	Drug-2-Drug	D01675	Felbinac	Yes	Yes	Yes	Yes	4
D00126	Ibuprofen	Drug-2-Drug	D01709	Loxoprofen sodium hydrate	Yes	Yes	Yes	Yes	4
D00126	Ibuprofen	Drug-2-Drug	D01765	Proglumetacin maleate	Yes	Yes	Yes	Yes	4
D00126	Ibuprofen	Drug-2-Drug	D01767	Tenoxicam	Yes	Yes	Yes	Yes	4
D00126	Ibuprofen	Drug-2-Drug	D01776	Antipyrine	Yes	Yes	Yes	Yes	4
D00126	Ibuprofen	Drug-2-Drug	D01788	Amfenac sodium	Yes	Yes	Yes	Yes	4
D00126	Ibuprofen	Drug-2-Drug	D01811	Salicylamide	Yes	Yes	Yes	Yes	4
D00126	Ibuprofen	Drug-2-Drug	D01841	Felbinac ethyl	Yes	Yes	Yes	Yes	4
D00126	Ibuprofen	Drug-2-Drug	D01866	Lornoxicam	Yes	Yes	Yes	Yes	4
D00126	Ibuprofen	Drug-2-Drug	D02110	Indomethacin sodium	Yes	Yes	Yes	Yes	4
D00126	Ibuprofen	Drug-2-Drug	D02290	Flurbiprofen sodium	Yes	Yes	Yes	Yes	4
D00126	Ibuprofen	Drug-2-Drug	D02341	Meclofenamic acid	Yes	Yes	Yes	Yes	4
D00126	Ibuprofen	Drug-2-Drug	D02350	Fenoprofen	Yes	Yes	Yes	Yes	4
D00126	Ibuprofen	Drug-2-Drug	D02355	Tolmetin	Yes	Yes	Yes	Yes	4
D00126	Ibuprofen	Drug-2-Drug	D03163	Bromfenac sodium	Yes	Yes	Yes	Yes	4
D00126	Ibuprofen	Drug-2-Drug	D03254	Flufenamate aluminum	Yes	Yes	Yes	Yes	4
D00126	Ibuprofen	Drug-2-Drug	D03410	Carprofen	Yes	Yes	Yes	Yes	4
D00126	Ibuprofen	Drug-2-Drug	D03712	Firocoxib	Yes	Yes	Yes	Yes	4
D00126	Ibuprofen	Drug-2-Drug	D03714	Lumiracoxib	Yes	Yes	Yes	Yes	4
D00126	Ibuprofen	Drug-2-Drug	D03715	Dexibuprofen	Yes	Yes	Yes	Yes	4
D00126	Ibuprofen	Drug-2-Drug	D03718	Dexibuprofen lysine	Yes	Yes	Yes	Yes	4
D00126	Ibuprofen	Drug-2-Drug	D04102	Etofenamate	Yes	Yes	Yes	Yes	4
D00126	Ibuprofen	Drug-2-Drug	D04490	Ibuprofen aluminum	Yes	Yes	Yes	Yes	4
D00126	Ibuprofen	Drug-2-Drug	D05143	Nepafenac	Yes	Yes	Yes	Yes	4
D00126	Ibuprofen	Drug-2-Drug	D05181	Aspirin aluminum	Yes	Yes	Yes	Yes	4
D00126	Ibuprofen	Drug-2-Drug	D05319	Oxyphenbutazone hydrate	Yes	Yes	Yes	Yes	4
D00126	Ibuprofen	Drug-2-Drug	D05451	Phenbutazone sodium glycerate	Yes	Yes	Yes	Yes	4
D00126	Ibuprofen	Drug-2-Drug	D05511	Piroxicam betadex	Yes	Yes	Yes	Yes	4
D00126	Ibuprofen	Drug-2-Drug	D05512	Piroxicam cinnamate	Yes	Yes	Yes	Yes	4
D00126	Ibuprofen	Drug-2-Drug	D05513	Piroxicam olamine	Yes	Yes	Yes	Yes	4
D00126	Ibuprofen	Drug-2-Drug	D05598	Pravadoline maleate	Yes	Yes	Yes	Yes	4
D00126	Ibuprofen	Drug-2-Drug	D06606	Ibuprofen lysine	Yes	Yes	Yes	Yes	4
D00126	Ibuprofen	Drug-2-Drug	D07141	Indobufen	Yes	Yes	Yes	Yes	4
D00126	Ibuprofen	Drug-2-Drug	D07269	Dexketoprofen	Yes	Yes	Yes	Yes	4
D00126	Ibuprofen	Drug-2-Drug	D07421	Aloxiprin	Yes	Yes	Yes	Yes	4
D00126	Ibuprofen	Drug-2-Drug	D07443	Amfenac	Yes	Yes	Yes	Yes	4
D00126	Ibuprofen	Drug-2-Drug	D07516	Benzydamine	Yes	Yes	Yes	Yes	4
D00126	Ibuprofen	Drug-2-Drug	D07517	Benzydamine salicylate	Yes	Yes	Yes	Yes	4
D00126	Ibuprofen	Drug-2-Drug	D07579	Aspirin calcium salt	Yes	Yes	Yes	Yes	4
D00126	Ibuprofen	Drug-2-Drug	D07580	Aspirin DL-lysine	Yes	Yes	Yes	Yes	4
D00126	Ibuprofen	Drug-2-Drug	D07581	Aspirin magnesium salt	Yes	Yes	Yes	Yes	4
D00126	Ibuprofen	Drug-2-Drug	D07582	Aspirin sodium	Yes	Yes	Yes	Yes	4
D00126	Ibuprofen	Drug-2-Drug	D07816	Diclofenac	Yes	Yes	Yes	Yes	4
D00126	Ibuprofen	Drug-2-Drug	D07817	Diclofenac diethylamine	Yes	Yes	Yes	Yes	4
D00126	Ibuprofen	Drug-2-Drug	D07818	Diclofenac hydroxyethylpyrrolidine	Yes	Yes	Yes	Yes	4
D00126	Ibuprofen	Drug-2-Drug	D07819	Diclofenac calcium	Yes	Yes	Yes	Yes	4
D00126	Ibuprofen	Drug-2-Drug	D08058	Ibuprofen arginine salt	Yes	Yes	Yes	Yes	4
D00126	Ibuprofen	Drug-2-Drug	D08059	Ibuprofen sodium	Yes	Yes	Yes	Yes	4
D00126	Ibuprofen	Drug-2-Drug	D08102	Ketoprofen lysine	Yes	Yes	Yes	Yes	4
D00126	Ibuprofen	Drug-2-Drug	D08103	Ketoprofen sodium	Yes	Yes	Yes	Yes	4
D00126	Ibuprofen	Drug-2-Drug	D08104	Ketorolac	Yes	Yes	Yes	Yes	4
D00126	Ibuprofen	Drug-2-Drug	D08149	Loxoprofen	Yes	Yes	Yes	Yes	4
D00126	Ibuprofen	Drug-2-Drug	D08162	Meclofenamate sodium	Yes	Yes	Yes	Yes	4
D00126	Ibuprofen	Drug-2-Drug	D08324	Oxyphenbutazone	Yes	Yes	Yes	Yes	4
D00126	Ibuprofen	Drug-2-Drug	D08363	Phenylbutazone calcium	Yes	Yes	Yes	Yes	4
D00126	Ibuprofen	Drug-2-Drug	D08364	Phenylbutazone sodium	Yes	Yes	Yes	Yes	4
D00126	Ibuprofen	Drug-2-Drug	D08374	Piketoprofen	Yes	Yes	Yes	Yes	4
D00126	Ibuprofen	Drug-2-Drug	D08375	Piketoprofen hydrochloride	Yes	Yes	Yes	Yes	4
D00126	Ibuprofen	Drug-2-Drug	D08427	Proglumetacin	Yes	Yes	Yes	Yes	4
D00126	Ibuprofen	Drug-2-Drug	D09760	Ibuprofen sodium	Yes	Yes	Yes	Yes	4
D00126	Ibuprofen	Drug-2-Drug	D10017	Naproxen etemesil	Yes	Yes	Yes	Yes	4
D00126	Ibuprofen	Drug-2-Drug	D00510	Phenylbutazone	Yes	Yes	Yes	Yes	4
D00126	Ibuprofen	Drug-2-Drug	D00169	Meclofenamate sodium	Yes	Yes	Yes	Yes	4
D00127	Piroxicam	Drug-2-Drug	D00130	Diflunisal	Yes	Yes	Yes	Yes	4
D00127	Piroxicam	Drug-2-Drug	D00132	Ketoprofen	Yes	Yes	Yes	Yes	4
D00127	Piroxicam	Drug-2-Drug	D00151	Mefenamic acid	Yes	Yes	Yes	Yes	4
D00127	Piroxicam	Drug-2-Drug	D00158	Tolmetin sodium	Yes	Yes	Yes	Yes	4
D00127	Piroxicam	Drug-2-Drug	D00217	Acetaminophen	Yes	Yes	Yes	Yes	4
D00127	Piroxicam	Drug-2-Drug	D00330	Flurbiprofen	Yes	Yes	Yes	Yes	4
D00127	Piroxicam	Drug-2-Drug	D00425	Nabumetone	Yes	Yes	Yes	Yes	4
D00127	Piroxicam	Drug-2-Drug	D00428	Salsalate	Yes	Yes	Yes	Yes	4
D00127	Piroxicam	Drug-2-Drug	D00452	Suprofen	Yes	Yes	Yes	Yes	4
D00127	Piroxicam	Drug-2-Drug	D00463	Oxaprozin	Yes	Yes	Yes	Yes	4
D00127	Piroxicam	Drug-2-Drug	D00566	Sodium salicylate	Yes	Yes	Yes	Yes	4
D00127	Piroxicam	Drug-2-Drug	D00728	Bismuth subsalicylate	Yes	Yes	Yes	Yes	4
D00127	Piroxicam	Drug-2-Drug	D00810	Choline salicylate	Yes	Yes	Yes	Yes	4
D00127	Piroxicam	Drug-2-Drug	D00813	Ketorolac tromethamine	Yes	Yes	Yes	Yes	4
D00127	Piroxicam	Drug-2-Drug	D00827	Magnesium salicylate	Yes	Yes	Yes	Yes	4
D00127	Piroxicam	Drug-2-Drug	D00904	Diclofenac sodium	Yes	Yes	Yes	Yes	4
D00127	Piroxicam	Drug-2-Drug	D00968	Fenoprofen calcium	Yes	Yes	Yes	Yes	4
D00127	Piroxicam	Drug-2-Drug	D00969	Meloxicam	Yes	Yes	Yes	Yes	4
D00127	Piroxicam	Drug-2-Drug	D00970	Naproxen sodium	Yes	Yes	Yes	Yes	4
D00127	Piroxicam	Drug-2-Drug	D01122	Ibuprofen piconol	Yes	Yes	Yes	Yes	4
D00127	Piroxicam	Drug-2-Drug	D01183	Tolfenamic acid	Yes	Yes	Yes	Yes	4
D00127	Piroxicam	Drug-2-Drug	D01325	Tiaprofenic acid	Yes	Yes	Yes	Yes	4
D00127	Piroxicam	Drug-2-Drug	D01397	Ampiroxicam	Yes	Yes	Yes	Yes	4
D00127	Piroxicam	Drug-2-Drug	D01410	Benzydamine hydrochloride	Yes	Yes	Yes	Yes	4
D00127	Piroxicam	Drug-2-Drug	D01475	Flurbiprofen axetil	Yes	Yes	Yes	Yes	4
D00127	Piroxicam	Drug-2-Drug	D01513	Alminoprofen	Yes	Yes	Yes	Yes	4
D00127	Piroxicam	Drug-2-Drug	D01547	Zaltoprofen	Yes	Yes	Yes	Yes	4
D00127	Piroxicam	Drug-2-Drug	D01565	Indometacin farnesil	Yes	Yes	Yes	Yes	4
D00127	Piroxicam	Drug-2-Drug	D01578	Pranoprofen	Yes	Yes	Yes	Yes	4
D00127	Piroxicam	Drug-2-Drug	D01582	Acemetacin	Yes	Yes	Yes	Yes	4
D00127	Piroxicam	Drug-2-Drug	D01675	Felbinac	Yes	Yes	Yes	Yes	4
D00127	Piroxicam	Drug-2-Drug	D01709	Loxoprofen sodium hydrate	Yes	Yes	Yes	Yes	4
D00127	Piroxicam	Drug-2-Drug	D01765	Proglumetacin maleate	Yes	Yes	Yes	Yes	4
D00127	Piroxicam	Drug-2-Drug	D01767	Tenoxicam	Yes	Yes	Yes	Yes	4
D00127	Piroxicam	Drug-2-Drug	D01776	Antipyrine	Yes	Yes	Yes	Yes	4
D00127	Piroxicam	Drug-2-Drug	D01788	Amfenac sodium	Yes	Yes	Yes	Yes	4
D00127	Piroxicam	Drug-2-Drug	D01811	Salicylamide	Yes	Yes	Yes	Yes	4
D00127	Piroxicam	Drug-2-Drug	D01841	Felbinac ethyl	Yes	Yes	Yes	Yes	4
D00127	Piroxicam	Drug-2-Drug	D01866	Lornoxicam	Yes	Yes	Yes	Yes	4
D00127	Piroxicam	Drug-2-Drug	D02110	Indomethacin sodium	Yes	Yes	Yes	Yes	4
D00127	Piroxicam	Drug-2-Drug	D02290	Flurbiprofen sodium	Yes	Yes	Yes	Yes	4
D00127	Piroxicam	Drug-2-Drug	D02341	Meclofenamic acid	Yes	Yes	Yes	Yes	4
D00127	Piroxicam	Drug-2-Drug	D02350	Fenoprofen	Yes	Yes	Yes	Yes	4
D00127	Piroxicam	Drug-2-Drug	D02355	Tolmetin	Yes	Yes	Yes	Yes	4
D00127	Piroxicam	Drug-2-Drug	D03163	Bromfenac sodium	Yes	Yes	Yes	Yes	4
D00127	Piroxicam	Drug-2-Drug	D03254	Flufenamate aluminum	Yes	Yes	Yes	Yes	4
D00127	Piroxicam	Drug-2-Drug	D03410	Carprofen	Yes	Yes	Yes	Yes	4
D00127	Piroxicam	Drug-2-Drug	D03712	Firocoxib	Yes	Yes	Yes	Yes	4
D00127	Piroxicam	Drug-2-Drug	D03714	Lumiracoxib	Yes	Yes	Yes	Yes	4
D00127	Piroxicam	Drug-2-Drug	D03715	Dexibuprofen	Yes	Yes	Yes	Yes	4
D00127	Piroxicam	Drug-2-Drug	D03718	Dexibuprofen lysine	Yes	Yes	Yes	Yes	4
D00127	Piroxicam	Drug-2-Drug	D04102	Etofenamate	Yes	Yes	Yes	Yes	4
D00127	Piroxicam	Drug-2-Drug	D04490	Ibuprofen aluminum	Yes	Yes	Yes	Yes	4
D00127	Piroxicam	Drug-2-Drug	D05143	Nepafenac	Yes	Yes	Yes	Yes	4
D00127	Piroxicam	Drug-2-Drug	D05181	Aspirin aluminum	Yes	Yes	Yes	Yes	4
D00127	Piroxicam	Drug-2-Drug	D05319	Oxyphenbutazone hydrate	Yes	Yes	Yes	Yes	4
D00127	Piroxicam	Drug-2-Drug	D05451	Phenbutazone sodium glycerate	Yes	Yes	Yes	Yes	4
D00127	Piroxicam	Drug-2-Drug	D05511	Piroxicam betadex	Yes	Yes	Yes	Yes	4
D00127	Piroxicam	Drug-2-Drug	D05512	Piroxicam cinnamate	Yes	Yes	Yes	Yes	4
D00127	Piroxicam	Drug-2-Drug	D05513	Piroxicam olamine	Yes	Yes	Yes	Yes	4
D00127	Piroxicam	Drug-2-Drug	D05598	Pravadoline maleate	Yes	Yes	Yes	Yes	4
D00127	Piroxicam	Drug-2-Drug	D06606	Ibuprofen lysine	Yes	Yes	Yes	Yes	4
D00127	Piroxicam	Drug-2-Drug	D07141	Indobufen	Yes	Yes	Yes	Yes	4
D00127	Piroxicam	Drug-2-Drug	D07269	Dexketoprofen	Yes	Yes	Yes	Yes	4
D00127	Piroxicam	Drug-2-Drug	D07421	Aloxiprin	Yes	Yes	Yes	Yes	4
D00127	Piroxicam	Drug-2-Drug	D07443	Amfenac	Yes	Yes	Yes	Yes	4
D00127	Piroxicam	Drug-2-Drug	D07516	Benzydamine	Yes	Yes	Yes	Yes	4
D00127	Piroxicam	Drug-2-Drug	D07517	Benzydamine salicylate	Yes	Yes	Yes	Yes	4
D00127	Piroxicam	Drug-2-Drug	D07579	Aspirin calcium salt	Yes	Yes	Yes	Yes	4
D00127	Piroxicam	Drug-2-Drug	D07580	Aspirin DL-lysine	Yes	Yes	Yes	Yes	4
D00127	Piroxicam	Drug-2-Drug	D07581	Aspirin magnesium salt	Yes	Yes	Yes	Yes	4
D00127	Piroxicam	Drug-2-Drug	D07582	Aspirin sodium	Yes	Yes	Yes	Yes	4
D00127	Piroxicam	Drug-2-Drug	D07816	Diclofenac	Yes	Yes	Yes	Yes	4
D00127	Piroxicam	Drug-2-Drug	D07817	Diclofenac diethylamine	Yes	Yes	Yes	Yes	4
D00127	Piroxicam	Drug-2-Drug	D07818	Diclofenac hydroxyethylpyrrolidine	Yes	Yes	Yes	Yes	4
D00127	Piroxicam	Drug-2-Drug	D07819	Diclofenac calcium	Yes	Yes	Yes	Yes	4
D00127	Piroxicam	Drug-2-Drug	D08058	Ibuprofen arginine salt	Yes	Yes	Yes	Yes	4
D00127	Piroxicam	Drug-2-Drug	D08059	Ibuprofen sodium	Yes	Yes	Yes	Yes	4
D00127	Piroxicam	Drug-2-Drug	D08102	Ketoprofen lysine	Yes	Yes	Yes	Yes	4
D00127	Piroxicam	Drug-2-Drug	D08103	Ketoprofen sodium	Yes	Yes	Yes	Yes	4
D00127	Piroxicam	Drug-2-Drug	D08104	Ketorolac	Yes	Yes	Yes	Yes	4
D00127	Piroxicam	Drug-2-Drug	D08149	Loxoprofen	Yes	Yes	Yes	Yes	4
D00127	Piroxicam	Drug-2-Drug	D08162	Meclofenamate sodium	Yes	Yes	Yes	Yes	4
D00127	Piroxicam	Drug-2-Drug	D08324	Oxyphenbutazone	Yes	Yes	Yes	Yes	4
D00127	Piroxicam	Drug-2-Drug	D08363	Phenylbutazone calcium	Yes	Yes	Yes	Yes	4
D00127	Piroxicam	Drug-2-Drug	D08364	Phenylbutazone sodium	Yes	Yes	Yes	Yes	4
D00127	Piroxicam	Drug-2-Drug	D08374	Piketoprofen	Yes	Yes	Yes	Yes	4
D00127	Piroxicam	Drug-2-Drug	D08375	Piketoprofen hydrochloride	Yes	Yes	Yes	Yes	4
D00127	Piroxicam	Drug-2-Drug	D08427	Proglumetacin	Yes	Yes	Yes	Yes	4
D00127	Piroxicam	Drug-2-Drug	D09760	Ibuprofen sodium	Yes	Yes	Yes	Yes	4
D00127	Piroxicam	Drug-2-Drug	D10017	Naproxen etemesil	Yes	Yes	Yes	Yes	4
D00127	Piroxicam	Drug-2-Drug	D00510	Phenylbutazone	Yes	Yes	Yes	Yes	4
D00127	Piroxicam	Drug-2-Drug	D00169	Meclofenamate sodium	Yes	Yes	Yes	Yes	4
D00130	Diflunisal	Drug-2-Drug	D00132	Ketoprofen	Yes	Yes	Yes	Yes	4
D00130	Diflunisal	Drug-2-Drug	D00151	Mefenamic acid	Yes	Yes	Yes	Yes	4
D00130	Diflunisal	Drug-2-Drug	D00158	Tolmetin sodium	Yes	Yes	Yes	Yes	4
D00130	Diflunisal	Drug-2-Drug	D00217	Acetaminophen	Yes	Yes	Yes	Yes	4
D00130	Diflunisal	Drug-2-Drug	D00330	Flurbiprofen	Yes	Yes	Yes	Yes	4
D00130	Diflunisal	Drug-2-Drug	D00425	Nabumetone	Yes	Yes	Yes	Yes	4
D00130	Diflunisal	Drug-2-Drug	D00428	Salsalate	Yes	Yes	Yes	Yes	4
D00130	Diflunisal	Drug-2-Drug	D00452	Suprofen	Yes	Yes	Yes	Yes	4
D00130	Diflunisal	Drug-2-Drug	D00463	Oxaprozin	Yes	Yes	Yes	Yes	4
D00130	Diflunisal	Drug-2-Drug	D00566	Sodium salicylate	Yes	Yes	Yes	Yes	4
D00130	Diflunisal	Drug-2-Drug	D00728	Bismuth subsalicylate	Yes	Yes	Yes	Yes	4
D00130	Diflunisal	Drug-2-Drug	D00810	Choline salicylate	Yes	Yes	Yes	Yes	4
D00130	Diflunisal	Drug-2-Drug	D00813	Ketorolac tromethamine	Yes	Yes	Yes	Yes	4
D00130	Diflunisal	Drug-2-Drug	D00827	Magnesium salicylate	Yes	Yes	Yes	Yes	4
D00130	Diflunisal	Drug-2-Drug	D00904	Diclofenac sodium	Yes	Yes	Yes	Yes	4
D00130	Diflunisal	Drug-2-Drug	D00968	Fenoprofen calcium	Yes	Yes	Yes	Yes	4
D00130	Diflunisal	Drug-2-Drug	D00969	Meloxicam	Yes	Yes	Yes	Yes	4
D00130	Diflunisal	Drug-2-Drug	D00970	Naproxen sodium	Yes	Yes	Yes	Yes	4
D00130	Diflunisal	Drug-2-Drug	D01122	Ibuprofen piconol	Yes	Yes	Yes	Yes	4
D00130	Diflunisal	Drug-2-Drug	D01183	Tolfenamic acid	Yes	Yes	Yes	Yes	4
D00130	Diflunisal	Drug-2-Drug	D01325	Tiaprofenic acid	Yes	Yes	Yes	Yes	4
D00130	Diflunisal	Drug-2-Drug	D01397	Ampiroxicam	Yes	Yes	Yes	Yes	4
D00130	Diflunisal	Drug-2-Drug	D01410	Benzydamine hydrochloride	Yes	Yes	Yes	Yes	4
D00130	Diflunisal	Drug-2-Drug	D01475	Flurbiprofen axetil	Yes	Yes	Yes	Yes	4
D00130	Diflunisal	Drug-2-Drug	D01513	Alminoprofen	Yes	Yes	Yes	Yes	4
D00130	Diflunisal	Drug-2-Drug	D01547	Zaltoprofen	Yes	Yes	Yes	Yes	4
D00130	Diflunisal	Drug-2-Drug	D01565	Indometacin farnesil	Yes	Yes	Yes	Yes	4
D00130	Diflunisal	Drug-2-Drug	D01578	Pranoprofen	Yes	Yes	Yes	Yes	4
D00130	Diflunisal	Drug-2-Drug	D01582	Acemetacin	Yes	Yes	Yes	Yes	4
D00130	Diflunisal	Drug-2-Drug	D01675	Felbinac	Yes	Yes	Yes	Yes	4
D00130	Diflunisal	Drug-2-Drug	D01709	Loxoprofen sodium hydrate	Yes	Yes	Yes	Yes	4
D00130	Diflunisal	Drug-2-Drug	D01765	Proglumetacin maleate	Yes	Yes	Yes	Yes	4
D00130	Diflunisal	Drug-2-Drug	D01767	Tenoxicam	Yes	Yes	Yes	Yes	4
D00130	Diflunisal	Drug-2-Drug	D01776	Antipyrine	Yes	Yes	Yes	Yes	4
D00130	Diflunisal	Drug-2-Drug	D01788	Amfenac sodium	Yes	Yes	Yes	Yes	4
D00130	Diflunisal	Drug-2-Drug	D01811	Salicylamide	Yes	Yes	Yes	Yes	4
D00130	Diflunisal	Drug-2-Drug	D01841	Felbinac ethyl	Yes	Yes	Yes	Yes	4
D00130	Diflunisal	Drug-2-Drug	D01866	Lornoxicam	Yes	Yes	Yes	Yes	4
D00130	Diflunisal	Drug-2-Drug	D02110	Indomethacin sodium	Yes	Yes	Yes	Yes	4
D00130	Diflunisal	Drug-2-Drug	D02290	Flurbiprofen sodium	Yes	Yes	Yes	Yes	4
D00130	Diflunisal	Drug-2-Drug	D02341	Meclofenamic acid	Yes	Yes	Yes	Yes	4
D00130	Diflunisal	Drug-2-Drug	D02350	Fenoprofen	Yes	Yes	Yes	Yes	4
D00130	Diflunisal	Drug-2-Drug	D02355	Tolmetin	Yes	Yes	Yes	Yes	4
D00130	Diflunisal	Drug-2-Drug	D03163	Bromfenac sodium	Yes	Yes	Yes	Yes	4
D00130	Diflunisal	Drug-2-Drug	D03254	Flufenamate aluminum	Yes	Yes	Yes	Yes	4
D00130	Diflunisal	Drug-2-Drug	D03410	Carprofen	Yes	Yes	Yes	Yes	4
D00130	Diflunisal	Drug-2-Drug	D03712	Firocoxib	Yes	Yes	Yes	Yes	4
D00130	Diflunisal	Drug-2-Drug	D03714	Lumiracoxib	Yes	Yes	Yes	Yes	4
D00130	Diflunisal	Drug-2-Drug	D03715	Dexibuprofen	Yes	Yes	Yes	Yes	4
D00130	Diflunisal	Drug-2-Drug	D03718	Dexibuprofen lysine	Yes	Yes	Yes	Yes	4
D00130	Diflunisal	Drug-2-Drug	D04102	Etofenamate	Yes	Yes	Yes	Yes	4
D00130	Diflunisal	Drug-2-Drug	D04490	Ibuprofen aluminum	Yes	Yes	Yes	Yes	4
D00130	Diflunisal	Drug-2-Drug	D05143	Nepafenac	Yes	Yes	Yes	Yes	4
D00130	Diflunisal	Drug-2-Drug	D05181	Aspirin aluminum	Yes	Yes	Yes	Yes	4
D00130	Diflunisal	Drug-2-Drug	D05319	Oxyphenbutazone hydrate	Yes	Yes	Yes	Yes	4
D00130	Diflunisal	Drug-2-Drug	D05451	Phenbutazone sodium glycerate	Yes	Yes	Yes	Yes	4
D00130	Diflunisal	Drug-2-Drug	D05511	Piroxicam betadex	Yes	Yes	Yes	Yes	4
D00130	Diflunisal	Drug-2-Drug	D05512	Piroxicam cinnamate	Yes	Yes	Yes	Yes	4
D00130	Diflunisal	Drug-2-Drug	D05513	Piroxicam olamine	Yes	Yes	Yes	Yes	4
D00130	Diflunisal	Drug-2-Drug	D05598	Pravadoline maleate	Yes	Yes	Yes	Yes	4
D00130	Diflunisal	Drug-2-Drug	D06606	Ibuprofen lysine	Yes	Yes	Yes	Yes	4
D00130	Diflunisal	Drug-2-Drug	D07141	Indobufen	Yes	Yes	Yes	Yes	4
D00130	Diflunisal	Drug-2-Drug	D07269	Dexketoprofen	Yes	Yes	Yes	Yes	4
D00130	Diflunisal	Drug-2-Drug	D07421	Aloxiprin	Yes	Yes	Yes	Yes	4
D00130	Diflunisal	Drug-2-Drug	D07443	Amfenac	Yes	Yes	Yes	Yes	4
D00130	Diflunisal	Drug-2-Drug	D07516	Benzydamine	Yes	Yes	Yes	Yes	4
D00130	Diflunisal	Drug-2-Drug	D07517	Benzydamine salicylate	Yes	Yes	Yes	Yes	4
D00130	Diflunisal	Drug-2-Drug	D07579	Aspirin calcium salt	Yes	Yes	Yes	Yes	4
D00130	Diflunisal	Drug-2-Drug	D07580	Aspirin DL-lysine	Yes	Yes	Yes	Yes	4
D00130	Diflunisal	Drug-2-Drug	D07581	Aspirin magnesium salt	Yes	Yes	Yes	Yes	4
D00130	Diflunisal	Drug-2-Drug	D07582	Aspirin sodium	Yes	Yes	Yes	Yes	4
D00130	Diflunisal	Drug-2-Drug	D07816	Diclofenac	Yes	Yes	Yes	Yes	4
D00130	Diflunisal	Drug-2-Drug	D07817	Diclofenac diethylamine	Yes	Yes	Yes	Yes	4
D00130	Diflunisal	Drug-2-Drug	D07818	Diclofenac hydroxyethylpyrrolidine	Yes	Yes	Yes	Yes	4
D00130	Diflunisal	Drug-2-Drug	D07819	Diclofenac calcium	Yes	Yes	Yes	Yes	4
D00130	Diflunisal	Drug-2-Drug	D08058	Ibuprofen arginine salt	Yes	Yes	Yes	Yes	4
D00130	Diflunisal	Drug-2-Drug	D08059	Ibuprofen sodium	Yes	Yes	Yes	Yes	4
D00130	Diflunisal	Drug-2-Drug	D08102	Ketoprofen lysine	Yes	Yes	Yes	Yes	4
D00130	Diflunisal	Drug-2-Drug	D08103	Ketoprofen sodium	Yes	Yes	Yes	Yes	4
D00130	Diflunisal	Drug-2-Drug	D08104	Ketorolac	Yes	Yes	Yes	Yes	4
D00130	Diflunisal	Drug-2-Drug	D08149	Loxoprofen	Yes	Yes	Yes	Yes	4
D00130	Diflunisal	Drug-2-Drug	D08162	Meclofenamate sodium	Yes	Yes	Yes	Yes	4
D00130	Diflunisal	Drug-2-Drug	D08324	Oxyphenbutazone	Yes	Yes	Yes	Yes	4
D00130	Diflunisal	Drug-2-Drug	D08363	Phenylbutazone calcium	Yes	Yes	Yes	Yes	4
D00130	Diflunisal	Drug-2-Drug	D08364	Phenylbutazone sodium	Yes	Yes	Yes	Yes	4
D00130	Diflunisal	Drug-2-Drug	D08374	Piketoprofen	Yes	Yes	Yes	Yes	4
D00130	Diflunisal	Drug-2-Drug	D08375	Piketoprofen hydrochloride	Yes	Yes	Yes	Yes	4
D00130	Diflunisal	Drug-2-Drug	D08427	Proglumetacin	Yes	Yes	Yes	Yes	4
D00130	Diflunisal	Drug-2-Drug	D09760	Ibuprofen sodium	Yes	Yes	Yes	Yes	4
D00130	Diflunisal	Drug-2-Drug	D10017	Naproxen etemesil	Yes	Yes	Yes	Yes	4
D00130	Diflunisal	Drug-2-Drug	D00510	Phenylbutazone	Yes	Yes	Yes	Yes	4
D00130	Diflunisal	Drug-2-Drug	D00169	Meclofenamate sodium	Yes	Yes	Yes	Yes	4
D00132	Ketoprofen	Drug-2-Drug	D00151	Mefenamic acid	Yes	Yes	Yes	Yes	4
D00132	Ketoprofen	Drug-2-Drug	D00158	Tolmetin sodium	Yes	Yes	Yes	Yes	4
D00132	Ketoprofen	Drug-2-Drug	D00217	Acetaminophen	Yes	Yes	Yes	Yes	4
D00132	Ketoprofen	Drug-2-Drug	D00330	Flurbiprofen	Yes	Yes	Yes	Yes	4
D00132	Ketoprofen	Drug-2-Drug	D00425	Nabumetone	Yes	Yes	Yes	Yes	4
D00132	Ketoprofen	Drug-2-Drug	D00428	Salsalate	Yes	Yes	Yes	Yes	4
D00132	Ketoprofen	Drug-2-Drug	D00452	Suprofen	Yes	Yes	Yes	Yes	4
D00132	Ketoprofen	Drug-2-Drug	D00463	Oxaprozin	Yes	Yes	Yes	Yes	4
D00132	Ketoprofen	Drug-2-Drug	D00566	Sodium salicylate	Yes	Yes	Yes	Yes	4
D00132	Ketoprofen	Drug-2-Drug	D00728	Bismuth subsalicylate	Yes	Yes	Yes	Yes	4
D00132	Ketoprofen	Drug-2-Drug	D00810	Choline salicylate	Yes	Yes	Yes	Yes	4
D00132	Ketoprofen	Drug-2-Drug	D00813	Ketorolac tromethamine	Yes	Yes	Yes	Yes	4
D00132	Ketoprofen	Drug-2-Drug	D00827	Magnesium salicylate	Yes	Yes	Yes	Yes	4
D00132	Ketoprofen	Drug-2-Drug	D00904	Diclofenac sodium	Yes	Yes	Yes	Yes	4
D00132	Ketoprofen	Drug-2-Drug	D00968	Fenoprofen calcium	Yes	Yes	Yes	Yes	4
D00132	Ketoprofen	Drug-2-Drug	D00969	Meloxicam	Yes	Yes	Yes	Yes	4
D00132	Ketoprofen	Drug-2-Drug	D00970	Naproxen sodium	Yes	Yes	Yes	Yes	4
D00132	Ketoprofen	Drug-2-Drug	D01122	Ibuprofen piconol	Yes	Yes	Yes	Yes	4
D00132	Ketoprofen	Drug-2-Drug	D01183	Tolfenamic acid	Yes	Yes	Yes	Yes	4
D00132	Ketoprofen	Drug-2-Drug	D01325	Tiaprofenic acid	Yes	Yes	Yes	Yes	4
D00132	Ketoprofen	Drug-2-Drug	D01397	Ampiroxicam	Yes	Yes	Yes	Yes	4
D00132	Ketoprofen	Drug-2-Drug	D01410	Benzydamine hydrochloride	Yes	Yes	Yes	Yes	4
D00132	Ketoprofen	Drug-2-Drug	D01475	Flurbiprofen axetil	Yes	Yes	Yes	Yes	4
D00132	Ketoprofen	Drug-2-Drug	D01513	Alminoprofen	Yes	Yes	Yes	Yes	4
D00132	Ketoprofen	Drug-2-Drug	D01547	Zaltoprofen	Yes	Yes	Yes	Yes	4
D00132	Ketoprofen	Drug-2-Drug	D01565	Indometacin farnesil	Yes	Yes	Yes	Yes	4
D00132	Ketoprofen	Drug-2-Drug	D01578	Pranoprofen	Yes	Yes	Yes	Yes	4
D00132	Ketoprofen	Drug-2-Drug	D01582	Acemetacin	Yes	Yes	Yes	Yes	4
D00132	Ketoprofen	Drug-2-Drug	D01675	Felbinac	Yes	Yes	Yes	Yes	4
D00132	Ketoprofen	Drug-2-Drug	D01709	Loxoprofen sodium hydrate	Yes	Yes	Yes	Yes	4
D00132	Ketoprofen	Drug-2-Drug	D01765	Proglumetacin maleate	Yes	Yes	Yes	Yes	4
D00132	Ketoprofen	Drug-2-Drug	D01767	Tenoxicam	Yes	Yes	Yes	Yes	4
D00132	Ketoprofen	Drug-2-Drug	D01776	Antipyrine	Yes	Yes	Yes	Yes	4
D00132	Ketoprofen	Drug-2-Drug	D01788	Amfenac sodium	Yes	Yes	Yes	Yes	4
D00132	Ketoprofen	Drug-2-Drug	D01811	Salicylamide	Yes	Yes	Yes	Yes	4
D00132	Ketoprofen	Drug-2-Drug	D01841	Felbinac ethyl	Yes	Yes	Yes	Yes	4
D00132	Ketoprofen	Drug-2-Drug	D01866	Lornoxicam	Yes	Yes	Yes	Yes	4
D00132	Ketoprofen	Drug-2-Drug	D02110	Indomethacin sodium	Yes	Yes	Yes	Yes	4
D00132	Ketoprofen	Drug-2-Drug	D02290	Flurbiprofen sodium	Yes	Yes	Yes	Yes	4
D00132	Ketoprofen	Drug-2-Drug	D02341	Meclofenamic acid	Yes	Yes	Yes	Yes	4
D00132	Ketoprofen	Drug-2-Drug	D02350	Fenoprofen	Yes	Yes	Yes	Yes	4
D00132	Ketoprofen	Drug-2-Drug	D02355	Tolmetin	Yes	Yes	Yes	Yes	4
D00132	Ketoprofen	Drug-2-Drug	D03163	Bromfenac sodium	Yes	Yes	Yes	Yes	4
D00132	Ketoprofen	Drug-2-Drug	D03254	Flufenamate aluminum	Yes	Yes	Yes	Yes	4
D00132	Ketoprofen	Drug-2-Drug	D03410	Carprofen	Yes	Yes	Yes	Yes	4
D00132	Ketoprofen	Drug-2-Drug	D03712	Firocoxib	Yes	Yes	Yes	Yes	4
D00132	Ketoprofen	Drug-2-Drug	D03714	Lumiracoxib	Yes	Yes	Yes	Yes	4
D00132	Ketoprofen	Drug-2-Drug	D03715	Dexibuprofen	Yes	Yes	Yes	Yes	4
D00132	Ketoprofen	Drug-2-Drug	D03718	Dexibuprofen lysine	Yes	Yes	Yes	Yes	4
D00132	Ketoprofen	Drug-2-Drug	D04102	Etofenamate	Yes	Yes	Yes	Yes	4
D00132	Ketoprofen	Drug-2-Drug	D04490	Ibuprofen aluminum	Yes	Yes	Yes	Yes	4
D00132	Ketoprofen	Drug-2-Drug	D05143	Nepafenac	Yes	Yes	Yes	Yes	4
D00132	Ketoprofen	Drug-2-Drug	D05181	Aspirin aluminum	Yes	Yes	Yes	Yes	4
D00132	Ketoprofen	Drug-2-Drug	D05319	Oxyphenbutazone hydrate	Yes	Yes	Yes	Yes	4
D00132	Ketoprofen	Drug-2-Drug	D05451	Phenbutazone sodium glycerate	Yes	Yes	Yes	Yes	4
D00132	Ketoprofen	Drug-2-Drug	D05511	Piroxicam betadex	Yes	Yes	Yes	Yes	4
D00132	Ketoprofen	Drug-2-Drug	D05512	Piroxicam cinnamate	Yes	Yes	Yes	Yes	4
D00132	Ketoprofen	Drug-2-Drug	D05513	Piroxicam olamine	Yes	Yes	Yes	Yes	4
D00132	Ketoprofen	Drug-2-Drug	D05598	Pravadoline maleate	Yes	Yes	Yes	Yes	4
D00132	Ketoprofen	Drug-2-Drug	D06606	Ibuprofen lysine	Yes	Yes	Yes	Yes	4
D00132	Ketoprofen	Drug-2-Drug	D07141	Indobufen	Yes	Yes	Yes	Yes	4
D00132	Ketoprofen	Drug-2-Drug	D07269	Dexketoprofen	Yes	Yes	Yes	Yes	4
D00132	Ketoprofen	Drug-2-Drug	D07421	Aloxiprin	Yes	Yes	Yes	Yes	4
D00132	Ketoprofen	Drug-2-Drug	D07443	Amfenac	Yes	Yes	Yes	Yes	4
D00132	Ketoprofen	Drug-2-Drug	D07516	Benzydamine	Yes	Yes	Yes	Yes	4
D00132	Ketoprofen	Drug-2-Drug	D07517	Benzydamine salicylate	Yes	Yes	Yes	Yes	4
D00132	Ketoprofen	Drug-2-Drug	D07579	Aspirin calcium salt	Yes	Yes	Yes	Yes	4
D00132	Ketoprofen	Drug-2-Drug	D07580	Aspirin DL-lysine	Yes	Yes	Yes	Yes	4
D00132	Ketoprofen	Drug-2-Drug	D07581	Aspirin magnesium salt	Yes	Yes	Yes	Yes	4
D00132	Ketoprofen	Drug-2-Drug	D07582	Aspirin sodium	Yes	Yes	Yes	Yes	4
D00132	Ketoprofen	Drug-2-Drug	D07816	Diclofenac	Yes	Yes	Yes	Yes	4
D00132	Ketoprofen	Drug-2-Drug	D07817	Diclofenac diethylamine	Yes	Yes	Yes	Yes	4
D00132	Ketoprofen	Drug-2-Drug	D07818	Diclofenac hydroxyethylpyrrolidine	Yes	Yes	Yes	Yes	4
D00132	Ketoprofen	Drug-2-Drug	D07819	Diclofenac calcium	Yes	Yes	Yes	Yes	4
D00132	Ketoprofen	Drug-2-Drug	D08058	Ibuprofen arginine salt	Yes	Yes	Yes	Yes	4
D00132	Ketoprofen	Drug-2-Drug	D08059	Ibuprofen sodium	Yes	Yes	Yes	Yes	4
D00132	Ketoprofen	Drug-2-Drug	D08102	Ketoprofen lysine	Yes	Yes	Yes	Yes	4
D00132	Ketoprofen	Drug-2-Drug	D08103	Ketoprofen sodium	Yes	Yes	Yes	Yes	4
D00132	Ketoprofen	Drug-2-Drug	D08104	Ketorolac	Yes	Yes	Yes	Yes	4
D00132	Ketoprofen	Drug-2-Drug	D08149	Loxoprofen	Yes	Yes	Yes	Yes	4
D00132	Ketoprofen	Drug-2-Drug	D08162	Meclofenamate sodium	Yes	Yes	Yes	Yes	4
D00132	Ketoprofen	Drug-2-Drug	D08324	Oxyphenbutazone	Yes	Yes	Yes	Yes	4
D00132	Ketoprofen	Drug-2-Drug	D08363	Phenylbutazone calcium	Yes	Yes	Yes	Yes	4
D00132	Ketoprofen	Drug-2-Drug	D08364	Phenylbutazone sodium	Yes	Yes	Yes	Yes	4
D00132	Ketoprofen	Drug-2-Drug	D08374	Piketoprofen	Yes	Yes	Yes	Yes	4
D00132	Ketoprofen	Drug-2-Drug	D08375	Piketoprofen hydrochloride	Yes	Yes	Yes	Yes	4
D00132	Ketoprofen	Drug-2-Drug	D08427	Proglumetacin	Yes	Yes	Yes	Yes	4
D00132	Ketoprofen	Drug-2-Drug	D09760	Ibuprofen sodium	Yes	Yes	Yes	Yes	4
D00132	Ketoprofen	Drug-2-Drug	D10017	Naproxen etemesil	Yes	Yes	Yes	Yes	4
D00132	Ketoprofen	Drug-2-Drug	D00315	Etodolac	Yes	Yes	Yes	Yes	4
D00132	Ketoprofen	Drug-2-Drug	D00510	Phenylbutazone	Yes	Yes	Yes	Yes	4
D00132	Ketoprofen	Drug-2-Drug	D00169	Meclofenamate sodium	Yes	Yes	Yes	Yes	4
D00134	Albendazole	Drug-2-Drug	D00368	Mebendazole	Yes	Yes	Yes	Yes	4
D00138	Scopolamine	Drug-2-Drug	D00147	Hyoscyamine	Yes	Yes	Yes	Yes	4
D00138	Scopolamine	Drug-2-Drug	D00232	Anisotropine methylbromide	Yes	Yes	Yes	Yes	4
D00138	Scopolamine	Drug-2-Drug	D00397	Tropicamide	Yes	Yes	Yes	Yes	4
D00138	Scopolamine	Drug-2-Drug	D00481	Propantheline bromide	Yes	Yes	Yes	Yes	4
D00138	Scopolamine	Drug-2-Drug	D00525	Pilocarpine	Yes	Yes	Yes	Yes	4
D00138	Scopolamine	Drug-2-Drug	D00646	Tolterodine	Yes	Yes	Yes	Yes	4
D00138	Scopolamine	Drug-2-Drug	D00715	Hyoscine methobromide	Yes	Yes	Yes	Yes	4
D00138	Scopolamine	Drug-2-Drug	D00719	Hyoscyamine sulfate	Yes	Yes	Yes	Yes	4
D00138	Scopolamine	Drug-2-Drug	D00720	Mepenzolate bromide	Yes	Yes	Yes	Yes	4
D00138	Scopolamine	Drug-2-Drug	D00723	Tridihexethyl chloride	Yes	Yes	Yes	Yes	4
D00138	Scopolamine	Drug-2-Drug	D00782	Procyclidine hydrochloride	Yes	Yes	Yes	Yes	4
D00138	Scopolamine	Drug-2-Drug	D00787	Trihexyphenidyl hydrochloride	Yes	Yes	Yes	Yes	4
D00138	Scopolamine	Drug-2-Drug	D01000	Bethanechol chloride	Yes	Yes	Yes	Yes	4
D00138	Scopolamine	Drug-2-Drug	D01002	Cyclopentolate hydrochloride	Yes	Yes	Yes	Yes	4
D00138	Scopolamine	Drug-2-Drug	D01003	Hexocyclium metilsulfate	Yes	Yes	Yes	Yes	4
D00138	Scopolamine	Drug-2-Drug	D01004	Homatropine hydrobromide	Yes	Yes	Yes	Yes	4
D00138	Scopolamine	Drug-2-Drug	D01005	Isopropamide iodide	Yes	Yes	Yes	Yes	4
D00138	Scopolamine	Drug-2-Drug	D01007	Propiverine hydrochloride	Yes	Yes	Yes	Yes	4
D00138	Scopolamine	Drug-2-Drug	D01077	Methylatropine nitrate	Yes	Yes	Yes	Yes	4
D00138	Scopolamine	Drug-2-Drug	D01103	Trospium chloride	Yes	Yes	Yes	Yes	4
D00138	Scopolamine	Drug-2-Drug	D01165	Piperidolate hydrochloride	Yes	Yes	Yes	Yes	4
D00138	Scopolamine	Drug-2-Drug	D01175	Carpronium chloride	Yes	Yes	Yes	Yes	4
D00138	Scopolamine	Drug-2-Drug	D01201	Tiemonium iodide	Yes	Yes	Yes	Yes	4
D00138	Scopolamine	Drug-2-Drug	D01231	Piroheptine hydrochloride	Yes	Yes	Yes	Yes	4
D00138	Scopolamine	Drug-2-Drug	D01269	Solifenacin succinate	Yes	Yes	Yes	Yes	4
D00138	Scopolamine	Drug-2-Drug	D01315	Methylbenactyzium bromide	Yes	Yes	Yes	Yes	4
D00138	Scopolamine	Drug-2-Drug	D01359	Etomidoline	Yes	Yes	Yes	Yes	4
D00138	Scopolamine	Drug-2-Drug	D01377	Prifinium bromide	Yes	Yes	Yes	Yes	4
D00138	Scopolamine	Drug-2-Drug	D01451	Scopolamine butylbromide	Yes	Yes	Yes	Yes	4
D00138	Scopolamine	Drug-2-Drug	D01463	Diponium bromide	Yes	Yes	Yes	Yes	4
D00138	Scopolamine	Drug-2-Drug	D01491	Butropium bromide	Yes	Yes	Yes	Yes	4
D00138	Scopolamine	Drug-2-Drug	D01521	Pipethanate hydrochloride	Yes	Yes	Yes	Yes	4
D00138	Scopolamine	Drug-2-Drug	D01538	Valethamate bromide	Yes	Yes	Yes	Yes	4
D00138	Scopolamine	Drug-2-Drug	D01600	Diphenylpiperidinomethyldioxolan iodide	Yes	Yes	Yes	Yes	4
D00138	Scopolamine	Drug-2-Drug	D01648	Hyoscyamine methylbromide	Yes	Yes	Yes	Yes	4
D00138	Scopolamine	Drug-2-Drug	D01699	Darifenacin hydrobromide	Yes	Yes	Yes	Yes	4
D00138	Scopolamine	Drug-2-Drug	D01815	Oxapium iodide	Yes	Yes	Yes	Yes	4
D00138	Scopolamine	Drug-2-Drug	D01871	Methixene hydrochloride	Yes	Yes	Yes	Yes	4
D00138	Scopolamine	Drug-2-Drug	D01946	Oxitropium bromide	Yes	Yes	Yes	Yes	4
D00138	Scopolamine	Drug-2-Drug	D01955	Aclatonium napadisilate	Yes	Yes	Yes	Yes	4
D00138	Scopolamine	Drug-2-Drug	D01976	N-Methylscopolamine methylsulfate	Yes	Yes	Yes	Yes	4
D00138	Scopolamine	Drug-2-Drug	D01987	Pipethanate ethobromide	Yes	Yes	Yes	Yes	4
D00138	Scopolamine	Drug-2-Drug	D02069	Atropine sulfate	Yes	Yes	Yes	Yes	4
D00138	Scopolamine	Drug-2-Drug	D02070	Homatropine methylbromide	Yes	Yes	Yes	Yes	4
D00138	Scopolamine	Drug-2-Drug	D02071	Scopolamine hydrobromide	Yes	Yes	Yes	Yes	4
D00138	Scopolamine	Drug-2-Drug	D02200	Pilocarpine hydrochloride	Yes	Yes	Yes	Yes	4
D00138	Scopolamine	Drug-2-Drug	D02212	Ipratropium bromide	Yes	Yes	Yes	Yes	4
D00138	Scopolamine	Drug-2-Drug	D02246	Biperiden hydrochloride	Yes	Yes	Yes	Yes	4
D00138	Scopolamine	Drug-2-Drug	D02247	Biperiden lactate	Yes	Yes	Yes	Yes	4
D00138	Scopolamine	Drug-2-Drug	D02417	Flutropium bromide	Yes	Yes	Yes	Yes	4
D00138	Scopolamine	Drug-2-Drug	D02535	Timepidium bromide hydrate	Yes	Yes	Yes	Yes	4
D00138	Scopolamine	Drug-2-Drug	D02599	Orphenadrine hydrochloride	Yes	Yes	Yes	Yes	4
D00138	Scopolamine	Drug-2-Drug	D03011	Atropine oxide hydrochloride	Yes	Yes	Yes	Yes	4
D00138	Scopolamine	Drug-2-Drug	D03087	Benzetimide hydrochloride	Yes	Yes	Yes	Yes	4
D00138	Scopolamine	Drug-2-Drug	D03264	Mazaticol hydrochloride hydrate	Yes	Yes	Yes	Yes	4
D00138	Scopolamine	Drug-2-Drug	D03276	Profenamine hibenzate	Yes	Yes	Yes	Yes	4
D00138	Scopolamine	Drug-2-Drug	D03711	Dexetimide	Yes	Yes	Yes	Yes	4
D00138	Scopolamine	Drug-2-Drug	D03814	Atropine methylbromide	Yes	Yes	Yes	Yes	4
D00138	Scopolamine	Drug-2-Drug	D04087	Ethybenztropine	Yes	Yes	Yes	Yes	4
D00138	Scopolamine	Drug-2-Drug	D04116	Eucatropine hydrochloride	Yes	Yes	Yes	Yes	4
D00138	Scopolamine	Drug-2-Drug	D04479	Hyoscyamine hydrobromide	Yes	Yes	Yes	Yes	4
D00138	Scopolamine	Drug-2-Drug	D04970	Methacholine chloride	Yes	Yes	Yes	Yes	4
D00138	Scopolamine	Drug-2-Drug	D05035	Milameline hydrochloride	Yes	Yes	Yes	Yes	4
D00138	Scopolamine	Drug-2-Drug	D05478	Pilocarpine nitrate	Yes	Yes	Yes	Yes	4
D00138	Scopolamine	Drug-2-Drug	D05779	Sabcomeline hydrochloride	Yes	Yes	Yes	Yes	4
D00138	Scopolamine	Drug-2-Drug	D06015	Tazomeline citrate	Yes	Yes	Yes	Yes	4
D00138	Scopolamine	Drug-2-Drug	D07099	Cimetropium bromide	Yes	Yes	Yes	Yes	4
D00138	Scopolamine	Drug-2-Drug	D07226	Fesoterodine	Yes	Yes	Yes	Yes	4
D00138	Scopolamine	Drug-2-Drug	D07349	Choline alfoscerate	Yes	Yes	Yes	Yes	4
D00138	Scopolamine	Drug-2-Drug	D07477	Atropine oxide	Yes	Yes	Yes	Yes	4
D00138	Scopolamine	Drug-2-Drug	D07511	Benzatropine	Yes	Yes	Yes	Yes	4
D00138	Scopolamine	Drug-2-Drug	D07513	Benzetimide	Yes	Yes	Yes	Yes	4
D00138	Scopolamine	Drug-2-Drug	D07759	Cyclopentolate	Yes	Yes	Yes	Yes	4
D00138	Scopolamine	Drug-2-Drug	D07804	Dexetimide hydrochloride	Yes	Yes	Yes	Yes	4
D00138	Scopolamine	Drug-2-Drug	D07951	Fentonium bromide	Yes	Yes	Yes	Yes	4
D00138	Scopolamine	Drug-2-Drug	D08157	Mazaticol	Yes	Yes	Yes	Yes	4
D00138	Scopolamine	Drug-2-Drug	D08209	Metixene	Yes	Yes	Yes	Yes	4
D00138	Scopolamine	Drug-2-Drug	D08305	Orphenadrine	Yes	Yes	Yes	Yes	4
D00138	Scopolamine	Drug-2-Drug	D08376	Pilocarpine borate	Yes	Yes	Yes	Yes	4
D00138	Scopolamine	Drug-2-Drug	D08382	Piperidolate	Yes	Yes	Yes	Yes	4
D00138	Scopolamine	Drug-2-Drug	D08384	Pipethanate	Yes	Yes	Yes	Yes	4
D00138	Scopolamine	Drug-2-Drug	D08395	Piroheptine	Yes	Yes	Yes	Yes	4
D00138	Scopolamine	Drug-2-Drug	D08425	Procyclidine	Yes	Yes	Yes	Yes	4
D00138	Scopolamine	Drug-2-Drug	D08426	Profenamine	Yes	Yes	Yes	Yes	4
D00138	Scopolamine	Drug-2-Drug	D08441	Propiverine	Yes	Yes	Yes	Yes	4
D00138	Scopolamine	Drug-2-Drug	D08595	Tiemonium methylsulfate	Yes	Yes	Yes	Yes	4
D00138	Scopolamine	Drug-2-Drug	D08638	Trihexyphenidyl	Yes	Yes	Yes	Yes	4
D00138	Scopolamine	Drug-2-Drug	D08837	Aclidinium bromide	Yes	Yes	Yes	Yes	4
D00138	Scopolamine	Drug-2-Drug	D08923	Fesoterodine fumarate	Yes	Yes	Yes	Yes	4
D00138	Scopolamine	Drug-2-Drug	D09402	Darotropium bromide	Yes	Yes	Yes	Yes	4
D00138	Scopolamine	Drug-2-Drug	D09752	Carpronium chloride hydrate	Yes	Yes	Yes	Yes	4
D00138	Scopolamine	Drug-2-Drug	D10180	Umeclidinium	Yes	Yes	Yes	Yes	4
D00138	Scopolamine	Drug-2-Drug	D10181	Umeclidinium bromide	Yes	Yes	Yes	Yes	4
D00138	Scopolamine	Drug-2-Drug	D00243	Benzquinamide	Yes	Yes	Yes	Yes	4
D00138	Scopolamine	Drug-2-Drug	D00663	Brompheniramine maleate	Yes	Yes	Yes	Yes	4
D00138	Scopolamine	Drug-2-Drug	D00721	Methanthelinium bromide	Yes	Yes	Yes	Yes	4
D00138	Scopolamine	Drug-2-Drug	D00524	Carbachol	Yes	Yes	Yes	Yes	4
D00138	Scopolamine	Drug-2-Drug	D00779	Biperiden	Yes	Yes	Yes	Yes	4
D00138	Scopolamine	Drug-2-Drug	D01118	Profenamine hydrochloride	Yes	Yes	Yes	Yes	4
D00138	Scopolamine	Drug-2-Drug	D01500	Trimebutine maleate	Yes	Yes	Yes	Yes	4
D00138	Scopolamine	Drug-2-Drug	D08639	Trimebutine	Yes	Yes	Yes	Yes	4
D00138	Scopolamine	Drug-2-Drug	D00778	Benztropine mesylate	Yes	Yes	Yes	Yes	4
D00147	Hyoscyamine	Drug-2-Drug	D00232	Anisotropine methylbromide	Yes	Yes	Yes	Yes	4
D00147	Hyoscyamine	Drug-2-Drug	D00397	Tropicamide	Yes	Yes	Yes	Yes	4
D00147	Hyoscyamine	Drug-2-Drug	D00481	Propantheline bromide	Yes	Yes	Yes	Yes	4
D00147	Hyoscyamine	Drug-2-Drug	D00525	Pilocarpine	Yes	Yes	Yes	Yes	4
D00147	Hyoscyamine	Drug-2-Drug	D00646	Tolterodine	Yes	Yes	Yes	Yes	4
D00147	Hyoscyamine	Drug-2-Drug	D00715	Hyoscine methobromide	Yes	Yes	Yes	Yes	4
D00147	Hyoscyamine	Drug-2-Drug	D00719	Hyoscyamine sulfate	Yes	Yes	Yes	Yes	4
D00147	Hyoscyamine	Drug-2-Drug	D00720	Mepenzolate bromide	Yes	Yes	Yes	Yes	4
D00147	Hyoscyamine	Drug-2-Drug	D00723	Tridihexethyl chloride	Yes	Yes	Yes	Yes	4
D00147	Hyoscyamine	Drug-2-Drug	D00782	Procyclidine hydrochloride	Yes	Yes	Yes	Yes	4
D00147	Hyoscyamine	Drug-2-Drug	D00787	Trihexyphenidyl hydrochloride	Yes	Yes	Yes	Yes	4
D00147	Hyoscyamine	Drug-2-Drug	D01000	Bethanechol chloride	Yes	Yes	Yes	Yes	4
D00147	Hyoscyamine	Drug-2-Drug	D01002	Cyclopentolate hydrochloride	Yes	Yes	Yes	Yes	4
D00147	Hyoscyamine	Drug-2-Drug	D01003	Hexocyclium metilsulfate	Yes	Yes	Yes	Yes	4
D00147	Hyoscyamine	Drug-2-Drug	D01004	Homatropine hydrobromide	Yes	Yes	Yes	Yes	4
D00147	Hyoscyamine	Drug-2-Drug	D01005	Isopropamide iodide	Yes	Yes	Yes	Yes	4
D00147	Hyoscyamine	Drug-2-Drug	D01007	Propiverine hydrochloride	Yes	Yes	Yes	Yes	4
D00147	Hyoscyamine	Drug-2-Drug	D01077	Methylatropine nitrate	Yes	Yes	Yes	Yes	4
D00147	Hyoscyamine	Drug-2-Drug	D01103	Trospium chloride	Yes	Yes	Yes	Yes	4
D00147	Hyoscyamine	Drug-2-Drug	D01165	Piperidolate hydrochloride	Yes	Yes	Yes	Yes	4
D00147	Hyoscyamine	Drug-2-Drug	D01175	Carpronium chloride	Yes	Yes	Yes	Yes	4
D00147	Hyoscyamine	Drug-2-Drug	D01201	Tiemonium iodide	Yes	Yes	Yes	Yes	4
D00147	Hyoscyamine	Drug-2-Drug	D01231	Piroheptine hydrochloride	Yes	Yes	Yes	Yes	4
D00147	Hyoscyamine	Drug-2-Drug	D01269	Solifenacin succinate	Yes	Yes	Yes	Yes	4
D00147	Hyoscyamine	Drug-2-Drug	D01315	Methylbenactyzium bromide	Yes	Yes	Yes	Yes	4
D00147	Hyoscyamine	Drug-2-Drug	D01359	Etomidoline	Yes	Yes	Yes	Yes	4
D00147	Hyoscyamine	Drug-2-Drug	D01377	Prifinium bromide	Yes	Yes	Yes	Yes	4
D00147	Hyoscyamine	Drug-2-Drug	D01451	Scopolamine butylbromide	Yes	Yes	Yes	Yes	4
D00147	Hyoscyamine	Drug-2-Drug	D01463	Diponium bromide	Yes	Yes	Yes	Yes	4
D00147	Hyoscyamine	Drug-2-Drug	D01491	Butropium bromide	Yes	Yes	Yes	Yes	4
D00147	Hyoscyamine	Drug-2-Drug	D01521	Pipethanate hydrochloride	Yes	Yes	Yes	Yes	4
D00147	Hyoscyamine	Drug-2-Drug	D01538	Valethamate bromide	Yes	Yes	Yes	Yes	4
D00147	Hyoscyamine	Drug-2-Drug	D01600	Diphenylpiperidinomethyldioxolan iodide	Yes	Yes	Yes	Yes	4
D00147	Hyoscyamine	Drug-2-Drug	D01648	Hyoscyamine methylbromide	Yes	Yes	Yes	Yes	4
D00147	Hyoscyamine	Drug-2-Drug	D01699	Darifenacin hydrobromide	Yes	Yes	Yes	Yes	4
D00147	Hyoscyamine	Drug-2-Drug	D01815	Oxapium iodide	Yes	Yes	Yes	Yes	4
D00147	Hyoscyamine	Drug-2-Drug	D01871	Methixene hydrochloride	Yes	Yes	Yes	Yes	4
D00147	Hyoscyamine	Drug-2-Drug	D01946	Oxitropium bromide	Yes	Yes	Yes	Yes	4
D00147	Hyoscyamine	Drug-2-Drug	D01955	Aclatonium napadisilate	Yes	Yes	Yes	Yes	4
D00147	Hyoscyamine	Drug-2-Drug	D01976	N-Methylscopolamine methylsulfate	Yes	Yes	Yes	Yes	4
D00147	Hyoscyamine	Drug-2-Drug	D01987	Pipethanate ethobromide	Yes	Yes	Yes	Yes	4
D00147	Hyoscyamine	Drug-2-Drug	D02069	Atropine sulfate	Yes	Yes	Yes	Yes	4
D00147	Hyoscyamine	Drug-2-Drug	D02070	Homatropine methylbromide	Yes	Yes	Yes	Yes	4
D00147	Hyoscyamine	Drug-2-Drug	D02071	Scopolamine hydrobromide	Yes	Yes	Yes	Yes	4
D00147	Hyoscyamine	Drug-2-Drug	D02200	Pilocarpine hydrochloride	Yes	Yes	Yes	Yes	4
D00147	Hyoscyamine	Drug-2-Drug	D02212	Ipratropium bromide	Yes	Yes	Yes	Yes	4
D00147	Hyoscyamine	Drug-2-Drug	D02246	Biperiden hydrochloride	Yes	Yes	Yes	Yes	4
D00147	Hyoscyamine	Drug-2-Drug	D02247	Biperiden lactate	Yes	Yes	Yes	Yes	4
D00147	Hyoscyamine	Drug-2-Drug	D02417	Flutropium bromide	Yes	Yes	Yes	Yes	4
D00147	Hyoscyamine	Drug-2-Drug	D02535	Timepidium bromide hydrate	Yes	Yes	Yes	Yes	4
D00147	Hyoscyamine	Drug-2-Drug	D02599	Orphenadrine hydrochloride	Yes	Yes	Yes	Yes	4
D00147	Hyoscyamine	Drug-2-Drug	D03011	Atropine oxide hydrochloride	Yes	Yes	Yes	Yes	4
D00147	Hyoscyamine	Drug-2-Drug	D03087	Benzetimide hydrochloride	Yes	Yes	Yes	Yes	4
D00147	Hyoscyamine	Drug-2-Drug	D03264	Mazaticol hydrochloride hydrate	Yes	Yes	Yes	Yes	4
D00147	Hyoscyamine	Drug-2-Drug	D03276	Profenamine hibenzate	Yes	Yes	Yes	Yes	4
D00147	Hyoscyamine	Drug-2-Drug	D03711	Dexetimide	Yes	Yes	Yes	Yes	4
D00147	Hyoscyamine	Drug-2-Drug	D03814	Atropine methylbromide	Yes	Yes	Yes	Yes	4
D00147	Hyoscyamine	Drug-2-Drug	D04087	Ethybenztropine	Yes	Yes	Yes	Yes	4
D00147	Hyoscyamine	Drug-2-Drug	D04116	Eucatropine hydrochloride	Yes	Yes	Yes	Yes	4
D00147	Hyoscyamine	Drug-2-Drug	D04479	Hyoscyamine hydrobromide	Yes	Yes	Yes	Yes	4
D00147	Hyoscyamine	Drug-2-Drug	D04970	Methacholine chloride	Yes	Yes	Yes	Yes	4
D00147	Hyoscyamine	Drug-2-Drug	D05035	Milameline hydrochloride	Yes	Yes	Yes	Yes	4
D00147	Hyoscyamine	Drug-2-Drug	D05478	Pilocarpine nitrate	Yes	Yes	Yes	Yes	4
D00147	Hyoscyamine	Drug-2-Drug	D05779	Sabcomeline hydrochloride	Yes	Yes	Yes	Yes	4
D00147	Hyoscyamine	Drug-2-Drug	D06015	Tazomeline citrate	Yes	Yes	Yes	Yes	4
D00147	Hyoscyamine	Drug-2-Drug	D07099	Cimetropium bromide	Yes	Yes	Yes	Yes	4
D00147	Hyoscyamine	Drug-2-Drug	D07226	Fesoterodine	Yes	Yes	Yes	Yes	4
D00147	Hyoscyamine	Drug-2-Drug	D07349	Choline alfoscerate	Yes	Yes	Yes	Yes	4
D00147	Hyoscyamine	Drug-2-Drug	D07477	Atropine oxide	Yes	Yes	Yes	Yes	4
D00147	Hyoscyamine	Drug-2-Drug	D07511	Benzatropine	Yes	Yes	Yes	Yes	4
D00147	Hyoscyamine	Drug-2-Drug	D07513	Benzetimide	Yes	Yes	Yes	Yes	4
D00147	Hyoscyamine	Drug-2-Drug	D07759	Cyclopentolate	Yes	Yes	Yes	Yes	4
D00147	Hyoscyamine	Drug-2-Drug	D07804	Dexetimide hydrochloride	Yes	Yes	Yes	Yes	4
D00147	Hyoscyamine	Drug-2-Drug	D07951	Fentonium bromide	Yes	Yes	Yes	Yes	4
D00147	Hyoscyamine	Drug-2-Drug	D08157	Mazaticol	Yes	Yes	Yes	Yes	4
D00147	Hyoscyamine	Drug-2-Drug	D08209	Metixene	Yes	Yes	Yes	Yes	4
D00147	Hyoscyamine	Drug-2-Drug	D08305	Orphenadrine	Yes	Yes	Yes	Yes	4
D00147	Hyoscyamine	Drug-2-Drug	D08376	Pilocarpine borate	Yes	Yes	Yes	Yes	4
D00147	Hyoscyamine	Drug-2-Drug	D08382	Piperidolate	Yes	Yes	Yes	Yes	4
D00147	Hyoscyamine	Drug-2-Drug	D08384	Pipethanate	Yes	Yes	Yes	Yes	4
D00147	Hyoscyamine	Drug-2-Drug	D08395	Piroheptine	Yes	Yes	Yes	Yes	4
D00147	Hyoscyamine	Drug-2-Drug	D08425	Procyclidine	Yes	Yes	Yes	Yes	4
D00147	Hyoscyamine	Drug-2-Drug	D08426	Profenamine	Yes	Yes	Yes	Yes	4
D00147	Hyoscyamine	Drug-2-Drug	D08441	Propiverine	Yes	Yes	Yes	Yes	4
D00147	Hyoscyamine	Drug-2-Drug	D08595	Tiemonium methylsulfate	Yes	Yes	Yes	Yes	4
D00147	Hyoscyamine	Drug-2-Drug	D08638	Trihexyphenidyl	Yes	Yes	Yes	Yes	4
D00147	Hyoscyamine	Drug-2-Drug	D08837	Aclidinium bromide	Yes	Yes	Yes	Yes	4
D00147	Hyoscyamine	Drug-2-Drug	D08923	Fesoterodine fumarate	Yes	Yes	Yes	Yes	4
D00147	Hyoscyamine	Drug-2-Drug	D09402	Darotropium bromide	Yes	Yes	Yes	Yes	4
D00147	Hyoscyamine	Drug-2-Drug	D09752	Carpronium chloride hydrate	Yes	Yes	Yes	Yes	4
D00147	Hyoscyamine	Drug-2-Drug	D10180	Umeclidinium	Yes	Yes	Yes	Yes	4
D00147	Hyoscyamine	Drug-2-Drug	D10181	Umeclidinium bromide	Yes	Yes	Yes	Yes	4
D00147	Hyoscyamine	Drug-2-Drug	D00243	Benzquinamide	Yes	Yes	Yes	Yes	4
D00147	Hyoscyamine	Drug-2-Drug	D00663	Brompheniramine maleate	Yes	Yes	Yes	Yes	4
D00147	Hyoscyamine	Drug-2-Drug	D00721	Methanthelinium bromide	Yes	Yes	Yes	Yes	4
D00147	Hyoscyamine	Drug-2-Drug	D00524	Carbachol	Yes	Yes	Yes	Yes	4
D00147	Hyoscyamine	Drug-2-Drug	D00779	Biperiden	Yes	Yes	Yes	Yes	4
D00147	Hyoscyamine	Drug-2-Drug	D01118	Profenamine hydrochloride	Yes	Yes	Yes	Yes	4
D00147	Hyoscyamine	Drug-2-Drug	D00818	Maprotiline hydrochloride	Yes	Yes	Yes	Yes	4
D00147	Hyoscyamine	Drug-2-Drug	D01500	Trimebutine maleate	Yes	Yes	Yes	Yes	4
D00147	Hyoscyamine	Drug-2-Drug	D08639	Trimebutine	Yes	Yes	Yes	Yes	4
D00147	Hyoscyamine	Drug-2-Drug	D00778	Benztropine mesylate	Yes	Yes	Yes	Yes	4
D00147	Hyoscyamine	Drug-2-Drug	D00465	Oxybutynin	Yes	Yes	Yes	Yes	4
D00147	Hyoscyamine	Drug-2-Drug	D00722	Oxybutynin chloride	Yes	Yes	Yes	Yes	4
D00147	Hyoscyamine	Drug-2-Drug	D01006	Oxyphencyclimine hydrochloride	Yes	Yes	Yes	Yes	4
D00147	Hyoscyamine	Drug-2-Drug	D02876	Alvameline maleate	Yes	Yes	Yes	Yes	4
D00147	Hyoscyamine	Drug-2-Drug	D03858	Diphenidol	Yes	Yes	Yes	Yes	4
D00147	Hyoscyamine	Drug-2-Drug	D04057	Esoxybutynin chloride	Yes	Yes	Yes	Yes	4
D00150	Angiotensin II	Drug-2-Drug	D02014	Angiotensin II	Yes	Yes	Yes	Yes	4
D00150	Angiotensin II	Drug-2-Drug	D02939	Angiotensin amide	Yes	Yes	Yes	Yes	4
D00150	Angiotensin II	Drug-2-Drug	D04126	Saralasin acetate	Yes	Yes	Yes	Yes	4
D00151	Mefenamic acid	Drug-2-Drug	D00158	Tolmetin sodium	Yes	Yes	Yes	Yes	4
D00151	Mefenamic acid	Drug-2-Drug	D00217	Acetaminophen	Yes	Yes	Yes	Yes	4
D00151	Mefenamic acid	Drug-2-Drug	D00330	Flurbiprofen	Yes	Yes	Yes	Yes	4
D00151	Mefenamic acid	Drug-2-Drug	D00425	Nabumetone	Yes	Yes	Yes	Yes	4
D00151	Mefenamic acid	Drug-2-Drug	D00428	Salsalate	Yes	Yes	Yes	Yes	4
D00151	Mefenamic acid	Drug-2-Drug	D00452	Suprofen	Yes	Yes	Yes	Yes	4
D00151	Mefenamic acid	Drug-2-Drug	D00463	Oxaprozin	Yes	Yes	Yes	Yes	4
D00151	Mefenamic acid	Drug-2-Drug	D00566	Sodium salicylate	Yes	Yes	Yes	Yes	4
D00151	Mefenamic acid	Drug-2-Drug	D00728	Bismuth subsalicylate	Yes	Yes	Yes	Yes	4
D00151	Mefenamic acid	Drug-2-Drug	D00810	Choline salicylate	Yes	Yes	Yes	Yes	4
D00151	Mefenamic acid	Drug-2-Drug	D00813	Ketorolac tromethamine	Yes	Yes	Yes	Yes	4
D00151	Mefenamic acid	Drug-2-Drug	D00827	Magnesium salicylate	Yes	Yes	Yes	Yes	4
D00151	Mefenamic acid	Drug-2-Drug	D00904	Diclofenac sodium	Yes	Yes	Yes	Yes	4
D00151	Mefenamic acid	Drug-2-Drug	D00968	Fenoprofen calcium	Yes	Yes	Yes	Yes	4
D00151	Mefenamic acid	Drug-2-Drug	D00969	Meloxicam	Yes	Yes	Yes	Yes	4
D00151	Mefenamic acid	Drug-2-Drug	D00970	Naproxen sodium	Yes	Yes	Yes	Yes	4
D00151	Mefenamic acid	Drug-2-Drug	D01122	Ibuprofen piconol	Yes	Yes	Yes	Yes	4
D00151	Mefenamic acid	Drug-2-Drug	D01183	Tolfenamic acid	Yes	Yes	Yes	Yes	4
D00151	Mefenamic acid	Drug-2-Drug	D01325	Tiaprofenic acid	Yes	Yes	Yes	Yes	4
D00151	Mefenamic acid	Drug-2-Drug	D01397	Ampiroxicam	Yes	Yes	Yes	Yes	4
D00151	Mefenamic acid	Drug-2-Drug	D01410	Benzydamine hydrochloride	Yes	Yes	Yes	Yes	4
D00151	Mefenamic acid	Drug-2-Drug	D01475	Flurbiprofen axetil	Yes	Yes	Yes	Yes	4
D00151	Mefenamic acid	Drug-2-Drug	D01513	Alminoprofen	Yes	Yes	Yes	Yes	4
D00151	Mefenamic acid	Drug-2-Drug	D01547	Zaltoprofen	Yes	Yes	Yes	Yes	4
D00151	Mefenamic acid	Drug-2-Drug	D01565	Indometacin farnesil	Yes	Yes	Yes	Yes	4
D00151	Mefenamic acid	Drug-2-Drug	D01578	Pranoprofen	Yes	Yes	Yes	Yes	4
D00151	Mefenamic acid	Drug-2-Drug	D01582	Acemetacin	Yes	Yes	Yes	Yes	4
D00151	Mefenamic acid	Drug-2-Drug	D01675	Felbinac	Yes	Yes	Yes	Yes	4
D00151	Mefenamic acid	Drug-2-Drug	D01709	Loxoprofen sodium hydrate	Yes	Yes	Yes	Yes	4
D00151	Mefenamic acid	Drug-2-Drug	D01765	Proglumetacin maleate	Yes	Yes	Yes	Yes	4
D00151	Mefenamic acid	Drug-2-Drug	D01767	Tenoxicam	Yes	Yes	Yes	Yes	4
D00151	Mefenamic acid	Drug-2-Drug	D01776	Antipyrine	Yes	Yes	Yes	Yes	4
D00151	Mefenamic acid	Drug-2-Drug	D01788	Amfenac sodium	Yes	Yes	Yes	Yes	4
D00151	Mefenamic acid	Drug-2-Drug	D01811	Salicylamide	Yes	Yes	Yes	Yes	4
D00151	Mefenamic acid	Drug-2-Drug	D01841	Felbinac ethyl	Yes	Yes	Yes	Yes	4
D00151	Mefenamic acid	Drug-2-Drug	D01866	Lornoxicam	Yes	Yes	Yes	Yes	4
D00151	Mefenamic acid	Drug-2-Drug	D02110	Indomethacin sodium	Yes	Yes	Yes	Yes	4
D00151	Mefenamic acid	Drug-2-Drug	D02290	Flurbiprofen sodium	Yes	Yes	Yes	Yes	4
D00151	Mefenamic acid	Drug-2-Drug	D02341	Meclofenamic acid	Yes	Yes	Yes	Yes	4
D00151	Mefenamic acid	Drug-2-Drug	D02350	Fenoprofen	Yes	Yes	Yes	Yes	4
D00151	Mefenamic acid	Drug-2-Drug	D02355	Tolmetin	Yes	Yes	Yes	Yes	4
D00151	Mefenamic acid	Drug-2-Drug	D03163	Bromfenac sodium	Yes	Yes	Yes	Yes	4
D00151	Mefenamic acid	Drug-2-Drug	D03254	Flufenamate aluminum	Yes	Yes	Yes	Yes	4
D00151	Mefenamic acid	Drug-2-Drug	D03410	Carprofen	Yes	Yes	Yes	Yes	4
D00151	Mefenamic acid	Drug-2-Drug	D03712	Firocoxib	Yes	Yes	Yes	Yes	4
D00151	Mefenamic acid	Drug-2-Drug	D03714	Lumiracoxib	Yes	Yes	Yes	Yes	4
D00151	Mefenamic acid	Drug-2-Drug	D03715	Dexibuprofen	Yes	Yes	Yes	Yes	4
D00151	Mefenamic acid	Drug-2-Drug	D03718	Dexibuprofen lysine	Yes	Yes	Yes	Yes	4
D00151	Mefenamic acid	Drug-2-Drug	D04102	Etofenamate	Yes	Yes	Yes	Yes	4
D00151	Mefenamic acid	Drug-2-Drug	D04490	Ibuprofen aluminum	Yes	Yes	Yes	Yes	4
D00151	Mefenamic acid	Drug-2-Drug	D05143	Nepafenac	Yes	Yes	Yes	Yes	4
D00151	Mefenamic acid	Drug-2-Drug	D05181	Aspirin aluminum	Yes	Yes	Yes	Yes	4
D00151	Mefenamic acid	Drug-2-Drug	D05319	Oxyphenbutazone hydrate	Yes	Yes	Yes	Yes	4
D00151	Mefenamic acid	Drug-2-Drug	D05451	Phenbutazone sodium glycerate	Yes	Yes	Yes	Yes	4
D00151	Mefenamic acid	Drug-2-Drug	D05511	Piroxicam betadex	Yes	Yes	Yes	Yes	4
D00151	Mefenamic acid	Drug-2-Drug	D05512	Piroxicam cinnamate	Yes	Yes	Yes	Yes	4
D00151	Mefenamic acid	Drug-2-Drug	D05513	Piroxicam olamine	Yes	Yes	Yes	Yes	4
D00151	Mefenamic acid	Drug-2-Drug	D05598	Pravadoline maleate	Yes	Yes	Yes	Yes	4
D00151	Mefenamic acid	Drug-2-Drug	D06606	Ibuprofen lysine	Yes	Yes	Yes	Yes	4
D00151	Mefenamic acid	Drug-2-Drug	D07141	Indobufen	Yes	Yes	Yes	Yes	4
D00151	Mefenamic acid	Drug-2-Drug	D07269	Dexketoprofen	Yes	Yes	Yes	Yes	4
D00151	Mefenamic acid	Drug-2-Drug	D07421	Aloxiprin	Yes	Yes	Yes	Yes	4
D00151	Mefenamic acid	Drug-2-Drug	D07443	Amfenac	Yes	Yes	Yes	Yes	4
D00151	Mefenamic acid	Drug-2-Drug	D07516	Benzydamine	Yes	Yes	Yes	Yes	4
D00151	Mefenamic acid	Drug-2-Drug	D07517	Benzydamine salicylate	Yes	Yes	Yes	Yes	4
D00151	Mefenamic acid	Drug-2-Drug	D07579	Aspirin calcium salt	Yes	Yes	Yes	Yes	4
D00151	Mefenamic acid	Drug-2-Drug	D07580	Aspirin DL-lysine	Yes	Yes	Yes	Yes	4
D00151	Mefenamic acid	Drug-2-Drug	D07581	Aspirin magnesium salt	Yes	Yes	Yes	Yes	4
D00151	Mefenamic acid	Drug-2-Drug	D07582	Aspirin sodium	Yes	Yes	Yes	Yes	4
D00151	Mefenamic acid	Drug-2-Drug	D07816	Diclofenac	Yes	Yes	Yes	Yes	4
D00151	Mefenamic acid	Drug-2-Drug	D07817	Diclofenac diethylamine	Yes	Yes	Yes	Yes	4
D00151	Mefenamic acid	Drug-2-Drug	D07818	Diclofenac hydroxyethylpyrrolidine	Yes	Yes	Yes	Yes	4
D00151	Mefenamic acid	Drug-2-Drug	D07819	Diclofenac calcium	Yes	Yes	Yes	Yes	4
D00151	Mefenamic acid	Drug-2-Drug	D08058	Ibuprofen arginine salt	Yes	Yes	Yes	Yes	4
D00151	Mefenamic acid	Drug-2-Drug	D08059	Ibuprofen sodium	Yes	Yes	Yes	Yes	4
D00151	Mefenamic acid	Drug-2-Drug	D08102	Ketoprofen lysine	Yes	Yes	Yes	Yes	4
D00151	Mefenamic acid	Drug-2-Drug	D08103	Ketoprofen sodium	Yes	Yes	Yes	Yes	4
D00151	Mefenamic acid	Drug-2-Drug	D08104	Ketorolac	Yes	Yes	Yes	Yes	4
D00151	Mefenamic acid	Drug-2-Drug	D08149	Loxoprofen	Yes	Yes	Yes	Yes	4
D00151	Mefenamic acid	Drug-2-Drug	D08162	Meclofenamate sodium	Yes	Yes	Yes	Yes	4
D00151	Mefenamic acid	Drug-2-Drug	D08324	Oxyphenbutazone	Yes	Yes	Yes	Yes	4
D00151	Mefenamic acid	Drug-2-Drug	D08363	Phenylbutazone calcium	Yes	Yes	Yes	Yes	4
D00151	Mefenamic acid	Drug-2-Drug	D08364	Phenylbutazone sodium	Yes	Yes	Yes	Yes	4
D00151	Mefenamic acid	Drug-2-Drug	D08374	Piketoprofen	Yes	Yes	Yes	Yes	4
D00151	Mefenamic acid	Drug-2-Drug	D08375	Piketoprofen hydrochloride	Yes	Yes	Yes	Yes	4
D00151	Mefenamic acid	Drug-2-Drug	D08427	Proglumetacin	Yes	Yes	Yes	Yes	4
D00151	Mefenamic acid	Drug-2-Drug	D09760	Ibuprofen sodium	Yes	Yes	Yes	Yes	4
D00151	Mefenamic acid	Drug-2-Drug	D10017	Naproxen etemesil	Yes	Yes	Yes	Yes	4
D00151	Mefenamic acid	Drug-2-Drug	D00510	Phenylbutazone	Yes	Yes	Yes	Yes	4
D00151	Mefenamic acid	Drug-2-Drug	D00169	Meclofenamate sodium	Yes	Yes	Yes	Yes	4
D00152	Phloroglucinol	Drug-2-Drug	D00781	Entacapone	Yes	Yes	Yes	Yes	4
D00152	Phloroglucinol	Drug-2-Drug	D00786	Tolcapone	Yes	Yes	Yes	Yes	4
D00152	Phloroglucinol	Drug-2-Drug	D01259	Flopropione	Yes	Yes	Yes	Yes	4
D00152	Phloroglucinol	Drug-2-Drug	D03241	Nitecapone	Yes	Yes	Yes	Yes	4
D00152	Phloroglucinol	Drug-2-Drug	D08369	Polyphloroglucinol phosphate	Yes	Yes	Yes	Yes	4
D00153	Testolactone	Drug-2-Drug	D00960	Anastrozole	Yes	Yes	Yes	Yes	4
D00153	Testolactone	Drug-2-Drug	D00963	Exemestane	Yes	Yes	Yes	Yes	4
D00153	Testolactone	Drug-2-Drug	D00964	Letrozole	Yes	Yes	Yes	Yes	4
D00153	Testolactone	Drug-2-Drug	D02451	Fadrozole hydrochloride	Yes	Yes	Yes	Yes	4
D00153	Testolactone	Drug-2-Drug	D03749	Plomestane	Yes	Yes	Yes	Yes	4
D00153	Testolactone	Drug-2-Drug	D03778	Fadrozole hydrochloride hydrate	Yes	Yes	Yes	Yes	4
D00153	Testolactone	Drug-2-Drug	D03781	Liarozole fumarate	Yes	Yes	Yes	Yes	4
D00153	Testolactone	Drug-2-Drug	D03784	Liarozole hydrochloride	Yes	Yes	Yes	Yes	4
D00153	Testolactone	Drug-2-Drug	D03786	Vorozole	Yes	Yes	Yes	Yes	4
D00153	Testolactone	Drug-2-Drug	D07260	Formestane	Yes	Yes	Yes	Yes	4
D00153	Testolactone	Drug-2-Drug	D07940	Fadrozole	Yes	Yes	Yes	Yes	4
D00158	Tolmetin sodium	Drug-2-Drug	D00217	Acetaminophen	Yes	Yes	Yes	Yes	4
D00158	Tolmetin sodium	Drug-2-Drug	D00330	Flurbiprofen	Yes	Yes	Yes	Yes	4
D00158	Tolmetin sodium	Drug-2-Drug	D00425	Nabumetone	Yes	Yes	Yes	Yes	4
D00158	Tolmetin sodium	Drug-2-Drug	D00428	Salsalate	Yes	Yes	Yes	Yes	4
D00158	Tolmetin sodium	Drug-2-Drug	D00452	Suprofen	Yes	Yes	Yes	Yes	4
D00158	Tolmetin sodium	Drug-2-Drug	D00463	Oxaprozin	Yes	Yes	Yes	Yes	4
D00158	Tolmetin sodium	Drug-2-Drug	D00566	Sodium salicylate	Yes	Yes	Yes	Yes	4
D00158	Tolmetin sodium	Drug-2-Drug	D00728	Bismuth subsalicylate	Yes	Yes	Yes	Yes	4
D00158	Tolmetin sodium	Drug-2-Drug	D00810	Choline salicylate	Yes	Yes	Yes	Yes	4
D00158	Tolmetin sodium	Drug-2-Drug	D00813	Ketorolac tromethamine	Yes	Yes	Yes	Yes	4
D00158	Tolmetin sodium	Drug-2-Drug	D00827	Magnesium salicylate	Yes	Yes	Yes	Yes	4
D00158	Tolmetin sodium	Drug-2-Drug	D00904	Diclofenac sodium	Yes	Yes	Yes	Yes	4
D00158	Tolmetin sodium	Drug-2-Drug	D00968	Fenoprofen calcium	Yes	Yes	Yes	Yes	4
D00158	Tolmetin sodium	Drug-2-Drug	D00969	Meloxicam	Yes	Yes	Yes	Yes	4
D00158	Tolmetin sodium	Drug-2-Drug	D00970	Naproxen sodium	Yes	Yes	Yes	Yes	4
D00158	Tolmetin sodium	Drug-2-Drug	D01122	Ibuprofen piconol	Yes	Yes	Yes	Yes	4
D00158	Tolmetin sodium	Drug-2-Drug	D01183	Tolfenamic acid	Yes	Yes	Yes	Yes	4
D00158	Tolmetin sodium	Drug-2-Drug	D01325	Tiaprofenic acid	Yes	Yes	Yes	Yes	4
D00158	Tolmetin sodium	Drug-2-Drug	D01397	Ampiroxicam	Yes	Yes	Yes	Yes	4
D00158	Tolmetin sodium	Drug-2-Drug	D01410	Benzydamine hydrochloride	Yes	Yes	Yes	Yes	4
D00158	Tolmetin sodium	Drug-2-Drug	D01475	Flurbiprofen axetil	Yes	Yes	Yes	Yes	4
D00158	Tolmetin sodium	Drug-2-Drug	D01513	Alminoprofen	Yes	Yes	Yes	Yes	4
D00158	Tolmetin sodium	Drug-2-Drug	D01547	Zaltoprofen	Yes	Yes	Yes	Yes	4
D00158	Tolmetin sodium	Drug-2-Drug	D01565	Indometacin farnesil	Yes	Yes	Yes	Yes	4
D00158	Tolmetin sodium	Drug-2-Drug	D01578	Pranoprofen	Yes	Yes	Yes	Yes	4
D00158	Tolmetin sodium	Drug-2-Drug	D01582	Acemetacin	Yes	Yes	Yes	Yes	4
D00158	Tolmetin sodium	Drug-2-Drug	D01675	Felbinac	Yes	Yes	Yes	Yes	4
D00158	Tolmetin sodium	Drug-2-Drug	D01709	Loxoprofen sodium hydrate	Yes	Yes	Yes	Yes	4
D00158	Tolmetin sodium	Drug-2-Drug	D01765	Proglumetacin maleate	Yes	Yes	Yes	Yes	4
D00158	Tolmetin sodium	Drug-2-Drug	D01767	Tenoxicam	Yes	Yes	Yes	Yes	4
D00158	Tolmetin sodium	Drug-2-Drug	D01776	Antipyrine	Yes	Yes	Yes	Yes	4
D00158	Tolmetin sodium	Drug-2-Drug	D01788	Amfenac sodium	Yes	Yes	Yes	Yes	4
D00158	Tolmetin sodium	Drug-2-Drug	D01811	Salicylamide	Yes	Yes	Yes	Yes	4
D00158	Tolmetin sodium	Drug-2-Drug	D01841	Felbinac ethyl	Yes	Yes	Yes	Yes	4
D00158	Tolmetin sodium	Drug-2-Drug	D01866	Lornoxicam	Yes	Yes	Yes	Yes	4
D00158	Tolmetin sodium	Drug-2-Drug	D02110	Indomethacin sodium	Yes	Yes	Yes	Yes	4
D00158	Tolmetin sodium	Drug-2-Drug	D02290	Flurbiprofen sodium	Yes	Yes	Yes	Yes	4
D00158	Tolmetin sodium	Drug-2-Drug	D02341	Meclofenamic acid	Yes	Yes	Yes	Yes	4
D00158	Tolmetin sodium	Drug-2-Drug	D02350	Fenoprofen	Yes	Yes	Yes	Yes	4
D00158	Tolmetin sodium	Drug-2-Drug	D02355	Tolmetin	Yes	Yes	Yes	Yes	4
D00158	Tolmetin sodium	Drug-2-Drug	D03163	Bromfenac sodium	Yes	Yes	Yes	Yes	4
D00158	Tolmetin sodium	Drug-2-Drug	D03254	Flufenamate aluminum	Yes	Yes	Yes	Yes	4
D00158	Tolmetin sodium	Drug-2-Drug	D03410	Carprofen	Yes	Yes	Yes	Yes	4
D00158	Tolmetin sodium	Drug-2-Drug	D03712	Firocoxib	Yes	Yes	Yes	Yes	4
D00158	Tolmetin sodium	Drug-2-Drug	D03714	Lumiracoxib	Yes	Yes	Yes	Yes	4
D00158	Tolmetin sodium	Drug-2-Drug	D03715	Dexibuprofen	Yes	Yes	Yes	Yes	4
D00158	Tolmetin sodium	Drug-2-Drug	D03718	Dexibuprofen lysine	Yes	Yes	Yes	Yes	4
D00158	Tolmetin sodium	Drug-2-Drug	D04102	Etofenamate	Yes	Yes	Yes	Yes	4
D00158	Tolmetin sodium	Drug-2-Drug	D04490	Ibuprofen aluminum	Yes	Yes	Yes	Yes	4
D00158	Tolmetin sodium	Drug-2-Drug	D05143	Nepafenac	Yes	Yes	Yes	Yes	4
D00158	Tolmetin sodium	Drug-2-Drug	D05181	Aspirin aluminum	Yes	Yes	Yes	Yes	4
D00158	Tolmetin sodium	Drug-2-Drug	D05319	Oxyphenbutazone hydrate	Yes	Yes	Yes	Yes	4
D00158	Tolmetin sodium	Drug-2-Drug	D05451	Phenbutazone sodium glycerate	Yes	Yes	Yes	Yes	4
D00158	Tolmetin sodium	Drug-2-Drug	D05511	Piroxicam betadex	Yes	Yes	Yes	Yes	4
D00158	Tolmetin sodium	Drug-2-Drug	D05512	Piroxicam cinnamate	Yes	Yes	Yes	Yes	4
D00158	Tolmetin sodium	Drug-2-Drug	D05513	Piroxicam olamine	Yes	Yes	Yes	Yes	4
D00158	Tolmetin sodium	Drug-2-Drug	D05598	Pravadoline maleate	Yes	Yes	Yes	Yes	4
D00158	Tolmetin sodium	Drug-2-Drug	D06606	Ibuprofen lysine	Yes	Yes	Yes	Yes	4
D00158	Tolmetin sodium	Drug-2-Drug	D07141	Indobufen	Yes	Yes	Yes	Yes	4
D00158	Tolmetin sodium	Drug-2-Drug	D07269	Dexketoprofen	Yes	Yes	Yes	Yes	4
D00158	Tolmetin sodium	Drug-2-Drug	D07421	Aloxiprin	Yes	Yes	Yes	Yes	4
D00158	Tolmetin sodium	Drug-2-Drug	D07443	Amfenac	Yes	Yes	Yes	Yes	4
D00158	Tolmetin sodium	Drug-2-Drug	D07516	Benzydamine	Yes	Yes	Yes	Yes	4
D00158	Tolmetin sodium	Drug-2-Drug	D07517	Benzydamine salicylate	Yes	Yes	Yes	Yes	4
D00158	Tolmetin sodium	Drug-2-Drug	D07579	Aspirin calcium salt	Yes	Yes	Yes	Yes	4
D00158	Tolmetin sodium	Drug-2-Drug	D07580	Aspirin DL-lysine	Yes	Yes	Yes	Yes	4
D00158	Tolmetin sodium	Drug-2-Drug	D07581	Aspirin magnesium salt	Yes	Yes	Yes	Yes	4
D00158	Tolmetin sodium	Drug-2-Drug	D07582	Aspirin sodium	Yes	Yes	Yes	Yes	4
D00158	Tolmetin sodium	Drug-2-Drug	D07816	Diclofenac	Yes	Yes	Yes	Yes	4
D00158	Tolmetin sodium	Drug-2-Drug	D07817	Diclofenac diethylamine	Yes	Yes	Yes	Yes	4
D00158	Tolmetin sodium	Drug-2-Drug	D07818	Diclofenac hydroxyethylpyrrolidine	Yes	Yes	Yes	Yes	4
D00158	Tolmetin sodium	Drug-2-Drug	D07819	Diclofenac calcium	Yes	Yes	Yes	Yes	4
D00158	Tolmetin sodium	Drug-2-Drug	D08058	Ibuprofen arginine salt	Yes	Yes	Yes	Yes	4
D00158	Tolmetin sodium	Drug-2-Drug	D08059	Ibuprofen sodium	Yes	Yes	Yes	Yes	4
D00158	Tolmetin sodium	Drug-2-Drug	D08102	Ketoprofen lysine	Yes	Yes	Yes	Yes	4
D00158	Tolmetin sodium	Drug-2-Drug	D08103	Ketoprofen sodium	Yes	Yes	Yes	Yes	4
D00158	Tolmetin sodium	Drug-2-Drug	D08104	Ketorolac	Yes	Yes	Yes	Yes	4
D00158	Tolmetin sodium	Drug-2-Drug	D08149	Loxoprofen	Yes	Yes	Yes	Yes	4
D00158	Tolmetin sodium	Drug-2-Drug	D08162	Meclofenamate sodium	Yes	Yes	Yes	Yes	4
D00158	Tolmetin sodium	Drug-2-Drug	D08324	Oxyphenbutazone	Yes	Yes	Yes	Yes	4
D00158	Tolmetin sodium	Drug-2-Drug	D08363	Phenylbutazone calcium	Yes	Yes	Yes	Yes	4
D00158	Tolmetin sodium	Drug-2-Drug	D08364	Phenylbutazone sodium	Yes	Yes	Yes	Yes	4
D00158	Tolmetin sodium	Drug-2-Drug	D08374	Piketoprofen	Yes	Yes	Yes	Yes	4
D00158	Tolmetin sodium	Drug-2-Drug	D08375	Piketoprofen hydrochloride	Yes	Yes	Yes	Yes	4
D00158	Tolmetin sodium	Drug-2-Drug	D08427	Proglumetacin	Yes	Yes	Yes	Yes	4
D00158	Tolmetin sodium	Drug-2-Drug	D09760	Ibuprofen sodium	Yes	Yes	Yes	Yes	4
D00158	Tolmetin sodium	Drug-2-Drug	D10017	Naproxen etemesil	Yes	Yes	Yes	Yes	4
D00158	Tolmetin sodium	Drug-2-Drug	D00510	Phenylbutazone	Yes	Yes	Yes	Yes	4
D00158	Tolmetin sodium	Drug-2-Drug	D00169	Meclofenamate sodium	Yes	Yes	Yes	Yes	4
D00164	Retinol palmitate	Drug-2-Drug	D00348	Isotretinoin	Yes	Yes	Yes	Yes	4
D00164	Retinol palmitate	Drug-2-Drug	D01418	Tamibarotene	Yes	Yes	Yes	Yes	4
D00164	Retinol palmitate	Drug-2-Drug	D01621	Retinol acetate	Yes	Yes	Yes	Yes	4
D00164	Retinol palmitate	Drug-2-Drug	D04162	Fenretinide	Yes	Yes	Yes	Yes	4
D00164	Retinol palmitate	Drug-2-Drug	D04636	Isotretinoin anisatil	Yes	Yes	Yes	Yes	4
D00164	Retinol palmitate	Drug-2-Drug	D06543	Vitamin A	Yes	Yes	Yes	Yes	4
D00164	Retinol palmitate	Drug-2-Drug	D08477	Retinol propionate	Yes	Yes	Yes	Yes	4
D00164	Retinol palmitate	Drug-2-Drug	D01132	Tazarotene	Yes	Yes	Yes	Yes	4
D00165	Hydrocortisone acetate	Drug-2-Drug	D00244	Betamethasone	Yes	Yes	Yes	Yes	4
D00165	Hydrocortisone acetate	Drug-2-Drug	D00246	Budesonide	Yes	Yes	Yes	Yes	4
D00165	Hydrocortisone acetate	Drug-2-Drug	D00324	Flunisolide	Yes	Yes	Yes	Yes	4
D00165	Hydrocortisone acetate	Drug-2-Drug	D00328	Flurandrenolide	Yes	Yes	Yes	Yes	4
D00165	Hydrocortisone acetate	Drug-2-Drug	D00385	Triamcinolone	Yes	Yes	Yes	Yes	4
D00165	Hydrocortisone acetate	Drug-2-Drug	D00407	Methylprednisolone	Yes	Yes	Yes	Yes	4
D00165	Hydrocortisone acetate	Drug-2-Drug	D00472	Prednisolone	Yes	Yes	Yes	Yes	4
D00165	Hydrocortisone acetate	Drug-2-Drug	D00473	Prednisone	Yes	Yes	Yes	Yes	4
D00165	Hydrocortisone acetate	Drug-2-Drug	D00689	Beclomethasone dipropionate	Yes	Yes	Yes	Yes	4
D00165	Hydrocortisone acetate	Drug-2-Drug	D00690	Mometasone furoate	Yes	Yes	Yes	Yes	4
D00165	Hydrocortisone acetate	Drug-2-Drug	D00751	Methylprednisolone sodium succinate	Yes	Yes	Yes	Yes	4
D00165	Hydrocortisone acetate	Drug-2-Drug	D00972	Betamethasone sodium phosphate	Yes	Yes	Yes	Yes	4
D00165	Hydrocortisone acetate	Drug-2-Drug	D00973	Cortisone acetate	Yes	Yes	Yes	Yes	4
D00165	Hydrocortisone acetate	Drug-2-Drug	D00975	Dexamethasone sodium phosphate	Yes	Yes	Yes	Yes	4
D00165	Hydrocortisone acetate	Drug-2-Drug	D00976	Hydrocortisone cypionate	Yes	Yes	Yes	Yes	4
D00165	Hydrocortisone acetate	Drug-2-Drug	D00977	Hydrocortisone sodium phosphate	Yes	Yes	Yes	Yes	4
D00165	Hydrocortisone acetate	Drug-2-Drug	D00978	Hydrocortisone sodium succinate	Yes	Yes	Yes	Yes	4
D00165	Hydrocortisone acetate	Drug-2-Drug	D00979	Methylprednisolone acetate	Yes	Yes	Yes	Yes	4
D00165	Hydrocortisone acetate	Drug-2-Drug	D00980	Prednisolone acetate	Yes	Yes	Yes	Yes	4
D00165	Hydrocortisone acetate	Drug-2-Drug	D00981	Prednisolone sodium phosphate	Yes	Yes	Yes	Yes	4
D00165	Hydrocortisone acetate	Drug-2-Drug	D00982	Prednisolone tebutate	Yes	Yes	Yes	Yes	4
D00165	Hydrocortisone acetate	Drug-2-Drug	D00983	Triamcinolone acetonide	Yes	Yes	Yes	Yes	4
D00165	Hydrocortisone acetate	Drug-2-Drug	D00984	Triamcinolone diacetate	Yes	Yes	Yes	Yes	4
D00165	Hydrocortisone acetate	Drug-2-Drug	D00985	Triamcinolone hexacetonide	Yes	Yes	Yes	Yes	4
D00165	Hydrocortisone acetate	Drug-2-Drug	D01229	Paramethasone acetate	Yes	Yes	Yes	Yes	4
D00165	Hydrocortisone acetate	Drug-2-Drug	D01239	Prednisolone sodium succinate	Yes	Yes	Yes	Yes	4
D00165	Hydrocortisone acetate	Drug-2-Drug	D01272	Clobetasol propionate	Yes	Yes	Yes	Yes	4
D00165	Hydrocortisone acetate	Drug-2-Drug	D01273	Clobetasone butyrate	Yes	Yes	Yes	Yes	4
D00165	Hydrocortisone acetate	Drug-2-Drug	D01327	Diflorasone diacetate	Yes	Yes	Yes	Yes	4
D00165	Hydrocortisone acetate	Drug-2-Drug	D01357	Betamethasone valerate	Yes	Yes	Yes	Yes	4
D00165	Hydrocortisone acetate	Drug-2-Drug	D01367	Fluorometholone	Yes	Yes	Yes	Yes	4
D00165	Hydrocortisone acetate	Drug-2-Drug	D01402	Betamethasone acetate	Yes	Yes	Yes	Yes	4
D00165	Hydrocortisone acetate	Drug-2-Drug	D01442	Hydrocortisone succinate	Yes	Yes	Yes	Yes	4
D00165	Hydrocortisone acetate	Drug-2-Drug	D01464	Flumethasone pivalate	Yes	Yes	Yes	Yes	4
D00165	Hydrocortisone acetate	Drug-2-Drug	D01510	Dexamethasone metasulfobenzoate sodium	Yes	Yes	Yes	Yes	4
D00165	Hydrocortisone acetate	Drug-2-Drug	D01615	Dexamethasone palmitate	Yes	Yes	Yes	Yes	4
D00165	Hydrocortisone acetate	Drug-2-Drug	D01619	Hydrocortisone butyrate	Yes	Yes	Yes	Yes	4
D00165	Hydrocortisone acetate	Drug-2-Drug	D01632	Dexamethasone dipropionate	Yes	Yes	Yes	Yes	4
D00165	Hydrocortisone acetate	Drug-2-Drug	D01637	Betamethasone dipropionate	Yes	Yes	Yes	Yes	4
D00165	Hydrocortisone acetate	Drug-2-Drug	D01689	Loteprednol etabonate	Yes	Yes	Yes	Yes	4
D00165	Hydrocortisone acetate	Drug-2-Drug	D01703	Ciclesonide	Yes	Yes	Yes	Yes	4
D00165	Hydrocortisone acetate	Drug-2-Drug	D01743	Halopredone acetate	Yes	Yes	Yes	Yes	4
D00165	Hydrocortisone acetate	Drug-2-Drug	D01820	Alclometasone dipropionate	Yes	Yes	Yes	Yes	4
D00165	Hydrocortisone acetate	Drug-2-Drug	D01825	Fluocinolone acetonide	Yes	Yes	Yes	Yes	4
D00165	Hydrocortisone acetate	Drug-2-Drug	D01886	Hydrocortisone probutate	Yes	Yes	Yes	Yes	4
D00165	Hydrocortisone acetate	Drug-2-Drug	D01948	Dexamethasone valerate	Yes	Yes	Yes	Yes	4
D00165	Hydrocortisone acetate	Drug-2-Drug	D01998	Prednisolone farnesylate	Yes	Yes	Yes	Yes	4
D00165	Hydrocortisone acetate	Drug-2-Drug	D02032	Betamethasone butyrate propionate	Yes	Yes	Yes	Yes	4
D00165	Hydrocortisone acetate	Drug-2-Drug	D02156	Prednisolone hemisuccinate	Yes	Yes	Yes	Yes	4
D00165	Hydrocortisone acetate	Drug-2-Drug	D02174	Dexamethasone acetate	Yes	Yes	Yes	Yes	4
D00165	Hydrocortisone acetate	Drug-2-Drug	D02286	Betamethasone benzoate	Yes	Yes	Yes	Yes	4
D00165	Hydrocortisone acetate	Drug-2-Drug	D02287	Clocortolone pivalate	Yes	Yes	Yes	Yes	4
D00165	Hydrocortisone acetate	Drug-2-Drug	D02288	Hydrocortisone valerate	Yes	Yes	Yes	Yes	4
D00165	Hydrocortisone acetate	Drug-2-Drug	D02289	Medrysone	Yes	Yes	Yes	Yes	4
D00165	Hydrocortisone acetate	Drug-2-Drug	D02591	Dexamethasone acefurate	Yes	Yes	Yes	Yes	4
D00165	Hydrocortisone acetate	Drug-2-Drug	D02592	Dexamethasone beloxil	Yes	Yes	Yes	Yes	4
D00165	Hydrocortisone acetate	Drug-2-Drug	D03301	Prednisolone valerate acetate	Yes	Yes	Yes	Yes	4
D00165	Hydrocortisone acetate	Drug-2-Drug	D03325	Mometasone furoate hydrate	Yes	Yes	Yes	Yes	4
D00165	Hydrocortisone acetate	Drug-2-Drug	D03541	Clocortolone acetate	Yes	Yes	Yes	Yes	4
D00165	Hydrocortisone acetate	Drug-2-Drug	D03561	Cloprednol	Yes	Yes	Yes	Yes	4
D00165	Hydrocortisone acetate	Drug-2-Drug	D03594	Cortivazol	Yes	Yes	Yes	Yes	4
D00165	Hydrocortisone acetate	Drug-2-Drug	D03595	Cortodoxone	Yes	Yes	Yes	Yes	4
D00165	Hydrocortisone acetate	Drug-2-Drug	D03671	Deflazacort	Yes	Yes	Yes	Yes	4
D00165	Hydrocortisone acetate	Drug-2-Drug	D03696	Desonide	Yes	Yes	Yes	Yes	4
D00165	Hydrocortisone acetate	Drug-2-Drug	D03697	Desoximetasone	Yes	Yes	Yes	Yes	4
D00165	Hydrocortisone acetate	Drug-2-Drug	D04208	Flumethasone	Yes	Yes	Yes	Yes	4
D00165	Hydrocortisone acetate	Drug-2-Drug	D04214	Flunisolide acetate	Yes	Yes	Yes	Yes	4
D00165	Hydrocortisone acetate	Drug-2-Drug	D04217	Fluocortin butyl	Yes	Yes	Yes	Yes	4
D00165	Hydrocortisone acetate	Drug-2-Drug	D04218	Fluocortolone	Yes	Yes	Yes	Yes	4
D00165	Hydrocortisone acetate	Drug-2-Drug	D04219	Fluocortolone caproate	Yes	Yes	Yes	Yes	4
D00165	Hydrocortisone acetate	Drug-2-Drug	D04221	Fluorometholone acetate	Yes	Yes	Yes	Yes	4
D00165	Hydrocortisone acetate	Drug-2-Drug	D04227	Fluprednisolone	Yes	Yes	Yes	Yes	4
D00165	Hydrocortisone acetate	Drug-2-Drug	D04228	Fluprednisolone valerate	Yes	Yes	Yes	Yes	4
D00165	Hydrocortisone acetate	Drug-2-Drug	D04409	Halobetasol propionate	Yes	Yes	Yes	Yes	4
D00165	Hydrocortisone acetate	Drug-2-Drug	D04467	Hydrocortisone hemisuccinate	Yes	Yes	Yes	Yes	4
D00165	Hydrocortisone acetate	Drug-2-Drug	D05000	Methylprednisolone hemisuccinate	Yes	Yes	Yes	Yes	4
D00165	Hydrocortisone acetate	Drug-2-Drug	D05001	Methylprednisolone sodium phosphate	Yes	Yes	Yes	Yes	4
D00165	Hydrocortisone acetate	Drug-2-Drug	D05002	Methylprednisolone suleptanate	Yes	Yes	Yes	Yes	4
D00165	Hydrocortisone acetate	Drug-2-Drug	D05601	Prednicarbate	Yes	Yes	Yes	Yes	4
D00165	Hydrocortisone acetate	Drug-2-Drug	D05719	Resocortol butyrate	Yes	Yes	Yes	Yes	4
D00165	Hydrocortisone acetate	Drug-2-Drug	D05729	Rimexolone	Yes	Yes	Yes	Yes	4
D00165	Hydrocortisone acetate	Drug-2-Drug	D06171	Tixocortol pivalate	Yes	Yes	Yes	Yes	4
D00165	Hydrocortisone acetate	Drug-2-Drug	D06216	Triamcinolone acetonide sodium phosphate	Yes	Yes	Yes	Yes	4
D00165	Hydrocortisone acetate	Drug-2-Drug	D06315	Fluticasone furoate	Yes	Yes	Yes	Yes	4
D00165	Hydrocortisone acetate	Drug-2-Drug	D06673	Meprednisone	Yes	Yes	Yes	Yes	4
D00165	Hydrocortisone acetate	Drug-2-Drug	D06876	Hydrocortisone aceponate	Yes	Yes	Yes	Yes	4
D00165	Hydrocortisone acetate	Drug-2-Drug	D07073	Dexamethasone cipecilate	Yes	Yes	Yes	Yes	4
D00165	Hydrocortisone acetate	Drug-2-Drug	D07116	Alclometasone	Yes	Yes	Yes	Yes	4
D00165	Hydrocortisone acetate	Drug-2-Drug	D07201	Fluprednidene	Yes	Yes	Yes	Yes	4
D00165	Hydrocortisone acetate	Drug-2-Drug	D07202	Halometasone	Yes	Yes	Yes	Yes	4
D00165	Hydrocortisone acetate	Drug-2-Drug	D07203	Methylprednisolone aceponate	Yes	Yes	Yes	Yes	4
D00165	Hydrocortisone acetate	Drug-2-Drug	D07230	Prednylidene	Yes	Yes	Yes	Yes	4
D00165	Hydrocortisone acetate	Drug-2-Drug	D07464	Paramethasone	Yes	Yes	Yes	Yes	4
D00165	Hydrocortisone acetate	Drug-2-Drug	D07495	Beclometasone	Yes	Yes	Yes	Yes	4
D00165	Hydrocortisone acetate	Drug-2-Drug	D07715	Clobetasol	Yes	Yes	Yes	Yes	4
D00165	Hydrocortisone acetate	Drug-2-Drug	D07717	Clobetasone	Yes	Yes	Yes	Yes	4
D00165	Hydrocortisone acetate	Drug-2-Drug	D07719	Clocortolone	Yes	Yes	Yes	Yes	4
D00165	Hydrocortisone acetate	Drug-2-Drug	D07749	Cortisone	Yes	Yes	Yes	Yes	4
D00165	Hydrocortisone acetate	Drug-2-Drug	D07796	Dexamethasone 21-acetate	Yes	Yes	Yes	Yes	4
D00165	Hydrocortisone acetate	Drug-2-Drug	D07797	Dexamethasone isonicotinate	Yes	Yes	Yes	Yes	4
D00165	Hydrocortisone acetate	Drug-2-Drug	D07798	Dexamethasone sodium hemisulfate	Yes	Yes	Yes	Yes	4
D00165	Hydrocortisone acetate	Drug-2-Drug	D07799	Dexamethasone 21-tebutate	Yes	Yes	Yes	Yes	4
D00165	Hydrocortisone acetate	Drug-2-Drug	D07800	Dexamethasone 21-valerate	Yes	Yes	Yes	Yes	4
D00165	Hydrocortisone acetate	Drug-2-Drug	D07801	Dexamethasone phenylpropionate	Yes	Yes	Yes	Yes	4
D00165	Hydrocortisone acetate	Drug-2-Drug	D07802	Dexamethasone phosphate	Yes	Yes	Yes	Yes	4
D00165	Hydrocortisone acetate	Drug-2-Drug	D07827	Diflorasone	Yes	Yes	Yes	Yes	4
D00165	Hydrocortisone acetate	Drug-2-Drug	D07967	Fludrocortisone	Yes	Yes	Yes	Yes	4
D00165	Hydrocortisone acetate	Drug-2-Drug	D07972	Fluocortin	Yes	Yes	Yes	Yes	4
D00165	Hydrocortisone acetate	Drug-2-Drug	D07973	Fluocortolone 21-pivalate	Yes	Yes	Yes	Yes	4
D00165	Hydrocortisone acetate	Drug-2-Drug	D07980	Fluprednidene acetate	Yes	Yes	Yes	Yes	4
D00165	Hydrocortisone acetate	Drug-2-Drug	D07981	Fluticasone	Yes	Yes	Yes	Yes	4
D00165	Hydrocortisone acetate	Drug-2-Drug	D08036	Halopredone	Yes	Yes	Yes	Yes	4
D00165	Hydrocortisone acetate	Drug-2-Drug	D08147	Loteprednol	Yes	Yes	Yes	Yes	4
D00165	Hydrocortisone acetate	Drug-2-Drug	D08227	Mometasone	Yes	Yes	Yes	Yes	4
D00165	Hydrocortisone acetate	Drug-2-Drug	D08412	Prednisolone pivalate	Yes	Yes	Yes	Yes	4
D00165	Hydrocortisone acetate	Drug-2-Drug	D08413	Prednisolone sodium metazoate	Yes	Yes	Yes	Yes	4
D00165	Hydrocortisone acetate	Drug-2-Drug	D08414	Prednisolone 21-	Yes	Yes	Yes	Yes	4
D00165	Hydrocortisone acetate	Drug-2-Drug	D08415	Prednisolone steaglate	Yes	Yes	Yes	Yes	4
D00165	Hydrocortisone acetate	Drug-2-Drug	D08416	Prednisone acetate	Yes	Yes	Yes	Yes	4
D00165	Hydrocortisone acetate	Drug-2-Drug	D08476	Resocortol	Yes	Yes	Yes	Yes	4
D00165	Hydrocortisone acetate	Drug-2-Drug	D08610	Tixocortol	Yes	Yes	Yes	Yes	4
D00165	Hydrocortisone acetate	Drug-2-Drug	D08660	Ulobetasol	Yes	Yes	Yes	Yes	4
D00165	Hydrocortisone acetate	Drug-2-Drug	D09796	Hydrocortisone caproate	Yes	Yes	Yes	Yes	4
D00165	Hydrocortisone acetate	Drug-2-Drug	D10136	Mapracorat	Yes	Yes	Yes	Yes	4
D00169	Meclofenamate sodium	Drug-2-Drug	D00510	Phenylbutazone	Yes	Yes	Yes	Yes	4
D00169	Meclofenamate sodium	Drug-2-Drug	D00217	Acetaminophen	Yes	Yes	Yes	Yes	4
D00169	Meclofenamate sodium	Drug-2-Drug	D00330	Flurbiprofen	Yes	Yes	Yes	Yes	4
D00169	Meclofenamate sodium	Drug-2-Drug	D00425	Nabumetone	Yes	Yes	Yes	Yes	4
D00169	Meclofenamate sodium	Drug-2-Drug	D00428	Salsalate	Yes	Yes	Yes	Yes	4
D00169	Meclofenamate sodium	Drug-2-Drug	D00452	Suprofen	Yes	Yes	Yes	Yes	4
D00169	Meclofenamate sodium	Drug-2-Drug	D00463	Oxaprozin	Yes	Yes	Yes	Yes	4
D00169	Meclofenamate sodium	Drug-2-Drug	D00566	Sodium salicylate	Yes	Yes	Yes	Yes	4
D00169	Meclofenamate sodium	Drug-2-Drug	D00728	Bismuth subsalicylate	Yes	Yes	Yes	Yes	4
D00169	Meclofenamate sodium	Drug-2-Drug	D00810	Choline salicylate	Yes	Yes	Yes	Yes	4
D00169	Meclofenamate sodium	Drug-2-Drug	D00813	Ketorolac tromethamine	Yes	Yes	Yes	Yes	4
D00169	Meclofenamate sodium	Drug-2-Drug	D00827	Magnesium salicylate	Yes	Yes	Yes	Yes	4
D00169	Meclofenamate sodium	Drug-2-Drug	D00904	Diclofenac sodium	Yes	Yes	Yes	Yes	4
D00169	Meclofenamate sodium	Drug-2-Drug	D00968	Fenoprofen calcium	Yes	Yes	Yes	Yes	4
D00169	Meclofenamate sodium	Drug-2-Drug	D00969	Meloxicam	Yes	Yes	Yes	Yes	4
D00169	Meclofenamate sodium	Drug-2-Drug	D00970	Naproxen sodium	Yes	Yes	Yes	Yes	4
D00169	Meclofenamate sodium	Drug-2-Drug	D01122	Ibuprofen piconol	Yes	Yes	Yes	Yes	4
D00169	Meclofenamate sodium	Drug-2-Drug	D01183	Tolfenamic acid	Yes	Yes	Yes	Yes	4
D00169	Meclofenamate sodium	Drug-2-Drug	D01325	Tiaprofenic acid	Yes	Yes	Yes	Yes	4
D00169	Meclofenamate sodium	Drug-2-Drug	D01397	Ampiroxicam	Yes	Yes	Yes	Yes	4
D00169	Meclofenamate sodium	Drug-2-Drug	D01410	Benzydamine hydrochloride	Yes	Yes	Yes	Yes	4
D00169	Meclofenamate sodium	Drug-2-Drug	D01475	Flurbiprofen axetil	Yes	Yes	Yes	Yes	4
D00169	Meclofenamate sodium	Drug-2-Drug	D01513	Alminoprofen	Yes	Yes	Yes	Yes	4
D00169	Meclofenamate sodium	Drug-2-Drug	D01547	Zaltoprofen	Yes	Yes	Yes	Yes	4
D00169	Meclofenamate sodium	Drug-2-Drug	D01565	Indometacin farnesil	Yes	Yes	Yes	Yes	4
D00169	Meclofenamate sodium	Drug-2-Drug	D01578	Pranoprofen	Yes	Yes	Yes	Yes	4
D00169	Meclofenamate sodium	Drug-2-Drug	D01582	Acemetacin	Yes	Yes	Yes	Yes	4
D00169	Meclofenamate sodium	Drug-2-Drug	D01675	Felbinac	Yes	Yes	Yes	Yes	4
D00169	Meclofenamate sodium	Drug-2-Drug	D01709	Loxoprofen sodium hydrate	Yes	Yes	Yes	Yes	4
D00169	Meclofenamate sodium	Drug-2-Drug	D01765	Proglumetacin maleate	Yes	Yes	Yes	Yes	4
D00169	Meclofenamate sodium	Drug-2-Drug	D01767	Tenoxicam	Yes	Yes	Yes	Yes	4
D00169	Meclofenamate sodium	Drug-2-Drug	D01776	Antipyrine	Yes	Yes	Yes	Yes	4
D00169	Meclofenamate sodium	Drug-2-Drug	D01788	Amfenac sodium	Yes	Yes	Yes	Yes	4
D00169	Meclofenamate sodium	Drug-2-Drug	D01811	Salicylamide	Yes	Yes	Yes	Yes	4
D00169	Meclofenamate sodium	Drug-2-Drug	D01841	Felbinac ethyl	Yes	Yes	Yes	Yes	4
D00169	Meclofenamate sodium	Drug-2-Drug	D01866	Lornoxicam	Yes	Yes	Yes	Yes	4
D00169	Meclofenamate sodium	Drug-2-Drug	D02110	Indomethacin sodium	Yes	Yes	Yes	Yes	4
D00169	Meclofenamate sodium	Drug-2-Drug	D02290	Flurbiprofen sodium	Yes	Yes	Yes	Yes	4
D00169	Meclofenamate sodium	Drug-2-Drug	D02341	Meclofenamic acid	Yes	Yes	Yes	Yes	4
D00169	Meclofenamate sodium	Drug-2-Drug	D02350	Fenoprofen	Yes	Yes	Yes	Yes	4
D00169	Meclofenamate sodium	Drug-2-Drug	D02355	Tolmetin	Yes	Yes	Yes	Yes	4
D00169	Meclofenamate sodium	Drug-2-Drug	D03163	Bromfenac sodium	Yes	Yes	Yes	Yes	4
D00169	Meclofenamate sodium	Drug-2-Drug	D03254	Flufenamate aluminum	Yes	Yes	Yes	Yes	4
D00169	Meclofenamate sodium	Drug-2-Drug	D03410	Carprofen	Yes	Yes	Yes	Yes	4
D00169	Meclofenamate sodium	Drug-2-Drug	D03712	Firocoxib	Yes	Yes	Yes	Yes	4
D00169	Meclofenamate sodium	Drug-2-Drug	D03714	Lumiracoxib	Yes	Yes	Yes	Yes	4
D00169	Meclofenamate sodium	Drug-2-Drug	D03715	Dexibuprofen	Yes	Yes	Yes	Yes	4
D00169	Meclofenamate sodium	Drug-2-Drug	D03718	Dexibuprofen lysine	Yes	Yes	Yes	Yes	4
D00169	Meclofenamate sodium	Drug-2-Drug	D04102	Etofenamate	Yes	Yes	Yes	Yes	4
D00169	Meclofenamate sodium	Drug-2-Drug	D04490	Ibuprofen aluminum	Yes	Yes	Yes	Yes	4
D00169	Meclofenamate sodium	Drug-2-Drug	D05143	Nepafenac	Yes	Yes	Yes	Yes	4
D00169	Meclofenamate sodium	Drug-2-Drug	D05181	Aspirin aluminum	Yes	Yes	Yes	Yes	4
D00169	Meclofenamate sodium	Drug-2-Drug	D05319	Oxyphenbutazone hydrate	Yes	Yes	Yes	Yes	4
D00169	Meclofenamate sodium	Drug-2-Drug	D05451	Phenbutazone sodium glycerate	Yes	Yes	Yes	Yes	4
D00169	Meclofenamate sodium	Drug-2-Drug	D05511	Piroxicam betadex	Yes	Yes	Yes	Yes	4
D00169	Meclofenamate sodium	Drug-2-Drug	D05512	Piroxicam cinnamate	Yes	Yes	Yes	Yes	4
D00169	Meclofenamate sodium	Drug-2-Drug	D05513	Piroxicam olamine	Yes	Yes	Yes	Yes	4
D00169	Meclofenamate sodium	Drug-2-Drug	D05598	Pravadoline maleate	Yes	Yes	Yes	Yes	4
D00169	Meclofenamate sodium	Drug-2-Drug	D06606	Ibuprofen lysine	Yes	Yes	Yes	Yes	4
D00169	Meclofenamate sodium	Drug-2-Drug	D07141	Indobufen	Yes	Yes	Yes	Yes	4
D00169	Meclofenamate sodium	Drug-2-Drug	D07269	Dexketoprofen	Yes	Yes	Yes	Yes	4
D00169	Meclofenamate sodium	Drug-2-Drug	D07421	Aloxiprin	Yes	Yes	Yes	Yes	4
D00169	Meclofenamate sodium	Drug-2-Drug	D07443	Amfenac	Yes	Yes	Yes	Yes	4
D00169	Meclofenamate sodium	Drug-2-Drug	D07516	Benzydamine	Yes	Yes	Yes	Yes	4
D00169	Meclofenamate sodium	Drug-2-Drug	D07517	Benzydamine salicylate	Yes	Yes	Yes	Yes	4
D00169	Meclofenamate sodium	Drug-2-Drug	D07579	Aspirin calcium salt	Yes	Yes	Yes	Yes	4
D00169	Meclofenamate sodium	Drug-2-Drug	D07580	Aspirin DL-lysine	Yes	Yes	Yes	Yes	4
D00169	Meclofenamate sodium	Drug-2-Drug	D07581	Aspirin magnesium salt	Yes	Yes	Yes	Yes	4
D00169	Meclofenamate sodium	Drug-2-Drug	D07582	Aspirin sodium	Yes	Yes	Yes	Yes	4
D00169	Meclofenamate sodium	Drug-2-Drug	D07816	Diclofenac	Yes	Yes	Yes	Yes	4
D00169	Meclofenamate sodium	Drug-2-Drug	D07817	Diclofenac diethylamine	Yes	Yes	Yes	Yes	4
D00169	Meclofenamate sodium	Drug-2-Drug	D07818	Diclofenac hydroxyethylpyrrolidine	Yes	Yes	Yes	Yes	4
D00169	Meclofenamate sodium	Drug-2-Drug	D07819	Diclofenac calcium	Yes	Yes	Yes	Yes	4
D00169	Meclofenamate sodium	Drug-2-Drug	D08058	Ibuprofen arginine salt	Yes	Yes	Yes	Yes	4
D00169	Meclofenamate sodium	Drug-2-Drug	D08059	Ibuprofen sodium	Yes	Yes	Yes	Yes	4
D00169	Meclofenamate sodium	Drug-2-Drug	D08102	Ketoprofen lysine	Yes	Yes	Yes	Yes	4
D00169	Meclofenamate sodium	Drug-2-Drug	D08103	Ketoprofen sodium	Yes	Yes	Yes	Yes	4
D00169	Meclofenamate sodium	Drug-2-Drug	D08104	Ketorolac	Yes	Yes	Yes	Yes	4
D00169	Meclofenamate sodium	Drug-2-Drug	D08149	Loxoprofen	Yes	Yes	Yes	Yes	4
D00169	Meclofenamate sodium	Drug-2-Drug	D08162	Meclofenamate sodium	Yes	Yes	Yes	Yes	4
D00169	Meclofenamate sodium	Drug-2-Drug	D08324	Oxyphenbutazone	Yes	Yes	Yes	Yes	4
D00169	Meclofenamate sodium	Drug-2-Drug	D08363	Phenylbutazone calcium	Yes	Yes	Yes	Yes	4
D00169	Meclofenamate sodium	Drug-2-Drug	D08364	Phenylbutazone sodium	Yes	Yes	Yes	Yes	4
D00169	Meclofenamate sodium	Drug-2-Drug	D08374	Piketoprofen	Yes	Yes	Yes	Yes	4
D00169	Meclofenamate sodium	Drug-2-Drug	D08375	Piketoprofen hydrochloride	Yes	Yes	Yes	Yes	4
D00169	Meclofenamate sodium	Drug-2-Drug	D08427	Proglumetacin	Yes	Yes	Yes	Yes	4
D00169	Meclofenamate sodium	Drug-2-Drug	D09760	Ibuprofen sodium	Yes	Yes	Yes	Yes	4
D00169	Meclofenamate sodium	Drug-2-Drug	D10017	Naproxen etemesil	Yes	Yes	Yes	Yes	4
D00185	Estriol	Drug-2-Drug	D00312	Estrone sodium sulfate	Yes	Yes	Yes	Yes	4
D00185	Estriol	Drug-2-Drug	D00575	Mestranol	Yes	Yes	Yes	Yes	4
D00185	Estriol	Drug-2-Drug	D00898	Dienestrol	Yes	Yes	Yes	Yes	4
D00185	Estriol	Drug-2-Drug	D00946	Diethylstilbestrol diphosphate	Yes	Yes	Yes	Yes	4
D00185	Estriol	Drug-2-Drug	D00948	Estropipate	Yes	Yes	Yes	Yes	4
D00185	Estriol	Drug-2-Drug	D00962	Clomiphene citrate	Yes	Yes	Yes	Yes	4
D00185	Estriol	Drug-2-Drug	D00966	Tamoxifen citrate	Yes	Yes	Yes	Yes	4
D00185	Estriol	Drug-2-Drug	D00967	Toremifene citrate	Yes	Yes	Yes	Yes	4
D00185	Estriol	Drug-2-Drug	D01161	Fulvestrant	Yes	Yes	Yes	Yes	4
D00185	Estriol	Drug-2-Drug	D01265	Epitiostanol	Yes	Yes	Yes	Yes	4
D00185	Estriol	Drug-2-Drug	D01413	Estradiol valerate	Yes	Yes	Yes	Yes	4
D00185	Estriol	Drug-2-Drug	D01602	Mepitiostane	Yes	Yes	Yes	Yes	4
D00185	Estriol	Drug-2-Drug	D01617	Estradiol dipropionate	Yes	Yes	Yes	Yes	4
D00185	Estriol	Drug-2-Drug	D01639	Tibolone	Yes	Yes	Yes	Yes	4
D00185	Estriol	Drug-2-Drug	D01953	Estradiol benzoate	Yes	Yes	Yes	Yes	4
D00185	Estriol	Drug-2-Drug	D01986	Estriol tripropionate	Yes	Yes	Yes	Yes	4
D00185	Estriol	Drug-2-Drug	D01989	Estriol diacetate benzoate	Yes	Yes	Yes	Yes	4
D00185	Estriol	Drug-2-Drug	D02217	Raloxifene hydrochloride	Yes	Yes	Yes	Yes	4
D00185	Estriol	Drug-2-Drug	D02758	Acolbifene hydrochloride	Yes	Yes	Yes	Yes	4
D00185	Estriol	Drug-2-Drug	D02993	Arzoxifene hydrochloride	Yes	Yes	Yes	Yes	4
D00185	Estriol	Drug-2-Drug	D03062	Bazedoxifene acetate	Yes	Yes	Yes	Yes	4
D00185	Estriol	Drug-2-Drug	D03911	Droloxifene	Yes	Yes	Yes	Yes	4
D00185	Estriol	Drug-2-Drug	D03912	Droloxifene citrate	Yes	Yes	Yes	Yes	4
D00185	Estriol	Drug-2-Drug	D04041	Equilin	Yes	Yes	Yes	Yes	4
D00185	Estriol	Drug-2-Drug	D04061	Estradiol acetate	Yes	Yes	Yes	Yes	4
D00185	Estriol	Drug-2-Drug	D04063	Estradiol cypionate	Yes	Yes	Yes	Yes	4
D00185	Estriol	Drug-2-Drug	D04064	Estradiol enanthate	Yes	Yes	Yes	Yes	4
D00185	Estriol	Drug-2-Drug	D04065	Estradiol undecylate	Yes	Yes	Yes	Yes	4
D00185	Estriol	Drug-2-Drug	D04070	Estrogens, conjugated	Yes	Yes	Yes	Yes	4
D00185	Estriol	Drug-2-Drug	D04071	Estrogens, esterified	Yes	Yes	Yes	Yes	4
D00185	Estriol	Drug-2-Drug	D04496	Idoxifene	Yes	Yes	Yes	Yes	4
D00185	Estriol	Drug-2-Drug	D04672	Lasofoxifene tartrate	Yes	Yes	Yes	Yes	4
D00185	Estriol	Drug-2-Drug	D05106	Nafoxidine hydrochloride	Yes	Yes	Yes	Yes	4
D00185	Estriol	Drug-2-Drug	D05192	Nitromifene citrate	Yes	Yes	Yes	Yes	4
D00185	Estriol	Drug-2-Drug	D05987	Synthetic conjugated estrogens, B	Yes	Yes	Yes	Yes	4
D00185	Estriol	Drug-2-Drug	D06245	Trioxifene mesylate	Yes	Yes	Yes	Yes	4
D00185	Estriol	Drug-2-Drug	D06551	Afimoxifene	Yes	Yes	Yes	Yes	4
D00185	Estriol	Drug-2-Drug	D07221	Promestriene	Yes	Yes	Yes	Yes	4
D00185	Estriol	Drug-2-Drug	D07434	Polyestradiol phosphate	Yes	Yes	Yes	Yes	4
D00185	Estriol	Drug-2-Drug	D07726	Clomifene	Yes	Yes	Yes	Yes	4
D00185	Estriol	Drug-2-Drug	D07826	Hexestrol diphosphate sodium	Yes	Yes	Yes	Yes	4
D00185	Estriol	Drug-2-Drug	D07918	Estradiol hemihydrate	Yes	Yes	Yes	Yes	4
D00185	Estriol	Drug-2-Drug	D07919	Estradiol 17 beta-hemisuccinate	Yes	Yes	Yes	Yes	4
D00185	Estriol	Drug-2-Drug	D07920	Estriol succinate	Yes	Yes	Yes	Yes	4
D00185	Estriol	Drug-2-Drug	D07921	Estriol sodium succinate	Yes	Yes	Yes	Yes	4
D00185	Estriol	Drug-2-Drug	D07928	Ethinylestradiol propanesulfonate	Yes	Yes	Yes	Yes	4
D00185	Estriol	Drug-2-Drug	D08301	Ormeloxifene	Yes	Yes	Yes	Yes	4
D00185	Estriol	Drug-2-Drug	D08465	Raloxifene	Yes	Yes	Yes	Yes	4
D00185	Estriol	Drug-2-Drug	D08559	Tamoxifen	Yes	Yes	Yes	Yes	4
D00185	Estriol	Drug-2-Drug	D08620	Toremifene	Yes	Yes	Yes	Yes	4
D00185	Estriol	Drug-2-Drug	D08910	Enclomiphene	Yes	Yes	Yes	Yes	4
D00185	Estriol	Drug-2-Drug	D08958	Ospemifene	Yes	Yes	Yes	Yes	4
D00185	Estriol	Drug-2-Drug	D09834	Levormeloxifene fumarate	Yes	Yes	Yes	Yes	4
D00185	Estriol	Drug-2-Drug	D10008	Fispemifene	Yes	Yes	Yes	Yes	4
D00185	Estriol	Drug-2-Drug	D00577	Diethylstilbestrol	Yes	Yes	Yes	Yes	4
D00185	Estriol	Drug-2-Drug	D00554	Ethinyl estradiol	Yes	Yes	Yes	Yes	4
D00195	Codeine	Drug-2-Drug	D00320	Fentanyl	Yes	Yes	Yes	Yes	4
D00195	Codeine	Drug-2-Drug	D00482	Propoxyphene hydrochloride	Yes	Yes	Yes	Yes	4
D00195	Codeine	Drug-2-Drug	D00836	Buprenorphine hydrochloride	Yes	Yes	Yes	Yes	4
D00195	Codeine	Drug-2-Drug	D00837	Butorphanol tartrate	Yes	Yes	Yes	Yes	4
D00195	Codeine	Drug-2-Drug	D00838	Dezocine	Yes	Yes	Yes	Yes	4
D00195	Codeine	Drug-2-Drug	D00839	Hydromorphone hydrochloride	Yes	Yes	Yes	Yes	4
D00195	Codeine	Drug-2-Drug	D00841	Levorphanol tartrate	Yes	Yes	Yes	Yes	4
D00195	Codeine	Drug-2-Drug	D00842	Morphine sulfate	Yes	Yes	Yes	Yes	4
D00195	Codeine	Drug-2-Drug	D00843	Nalbuphine hydrochloride	Yes	Yes	Yes	Yes	4
D00195	Codeine	Drug-2-Drug	D00845	Sufentanil citrate	Yes	Yes	Yes	Yes	4
D00195	Codeine	Drug-2-Drug	D01177	Remifentanil hydrochloride	Yes	Yes	Yes	Yes	4
D00195	Codeine	Drug-2-Drug	D02095	Naltrexone hydrochloride	Yes	Yes	Yes	Yes	4
D00195	Codeine	Drug-2-Drug	D03783	Oxycodone terephthalate	Yes	Yes	Yes	Yes	4
D00195	Codeine	Drug-2-Drug	D04924	Meptazinol hydrochloride	Yes	Yes	Yes	Yes	4
D00195	Codeine	Drug-2-Drug	D05113	Naltrexone	Yes	Yes	Yes	Yes	4
D00195	Codeine	Drug-2-Drug	D06618	Methylnaltrexone bromide	Yes	Yes	Yes	Yes	4
D00195	Codeine	Drug-2-Drug	D07620	Carfentanil	Yes	Yes	Yes	Yes	4
D00195	Codeine	Drug-2-Drug	D07863	Diprenorphine	Yes	Yes	Yes	Yes	4
D00195	Codeine	Drug-2-Drug	D08182	Meptazinol	Yes	Yes	Yes	Yes	4
D00195	Codeine	Drug-2-Drug	D08249	Naloxone	Yes	Yes	Yes	Yes	4
D00195	Codeine	Drug-2-Drug	D00301	Atropine sulfate - diphenoxylate hydrochloride mixt	Yes	Yes	Yes	Yes	4
D00195	Codeine	Drug-2-Drug	D03725	Hydrocodone bitartrate	Yes	Yes	Yes	Yes	4
D00195	Codeine	Drug-2-Drug	D08323	Oxymorphone	Yes	Yes	Yes	Yes	4
D00195	Codeine	Drug-2-Drug	D00729	Loperamide hydrochloride	Yes	Yes	Yes	Yes	4
D00198	Rescinnamine	Drug-2-Drug	D00383	Trandolapril	Yes	Yes	Yes	Yes	4
D00198	Rescinnamine	Drug-2-Drug	D00421	Ramipril	Yes	Yes	Yes	Yes	4
D00198	Rescinnamine	Drug-2-Drug	D00459	Quinapril hydrochloride	Yes	Yes	Yes	Yes	4
D00198	Rescinnamine	Drug-2-Drug	D00620	Benazepril hydrochloride	Yes	Yes	Yes	Yes	4
D00198	Rescinnamine	Drug-2-Drug	D00621	Enalapril maleate	Yes	Yes	Yes	Yes	4
D00198	Rescinnamine	Drug-2-Drug	D00622	Fosinopril sodium	Yes	Yes	Yes	Yes	4
D00198	Rescinnamine	Drug-2-Drug	D00624	Perindopril erbumine	Yes	Yes	Yes	Yes	4
D00198	Rescinnamine	Drug-2-Drug	D01069	Cilazapril	Yes	Yes	Yes	Yes	4
D00198	Rescinnamine	Drug-2-Drug	D01119	Temocapril hydrochloride	Yes	Yes	Yes	Yes	4
D00198	Rescinnamine	Drug-2-Drug	D01549	Imidapril hydrochloride	Yes	Yes	Yes	Yes	4
D00198	Rescinnamine	Drug-2-Drug	D01667	Delapril hydrochloride	Yes	Yes	Yes	Yes	4
D00198	Rescinnamine	Drug-2-Drug	D01900	Alacepril	Yes	Yes	Yes	Yes	4
D00198	Rescinnamine	Drug-2-Drug	D03077	Benazeprilat	Yes	Yes	Yes	Yes	4
D00198	Rescinnamine	Drug-2-Drug	D03440	Ceronapril	Yes	Yes	Yes	Yes	4
D00198	Rescinnamine	Drug-2-Drug	D03752	Quinapril	Yes	Yes	Yes	Yes	4
D00198	Rescinnamine	Drug-2-Drug	D03753	Perindopril	Yes	Yes	Yes	Yes	4
D00198	Rescinnamine	Drug-2-Drug	D03756	Indolapril hydrochloride	Yes	Yes	Yes	Yes	4
D00198	Rescinnamine	Drug-2-Drug	D03758	Libenzapril	Yes	Yes	Yes	Yes	4
D00198	Rescinnamine	Drug-2-Drug	D03760	Pentopril	Yes	Yes	Yes	Yes	4
D00198	Rescinnamine	Drug-2-Drug	D03763	Pivopril	Yes	Yes	Yes	Yes	4
D00198	Rescinnamine	Drug-2-Drug	D03765	Spirapril hydrochloride	Yes	Yes	Yes	Yes	4
D00198	Rescinnamine	Drug-2-Drug	D03767	Zofenopril calcium	Yes	Yes	Yes	Yes	4
D00198	Rescinnamine	Drug-2-Drug	D03769	Enalaprilat	Yes	Yes	Yes	Yes	4
D00198	Rescinnamine	Drug-2-Drug	D03772	Fosinoprilat	Yes	Yes	Yes	Yes	4
D00198	Rescinnamine	Drug-2-Drug	D03773	Quinaprilat	Yes	Yes	Yes	Yes	4
D00198	Rescinnamine	Drug-2-Drug	D03775	Spiraprilat	Yes	Yes	Yes	Yes	4
D00198	Rescinnamine	Drug-2-Drug	D03776	Zofenoprilat arginine	Yes	Yes	Yes	Yes	4
D00198	Rescinnamine	Drug-2-Drug	D06076	Teprotide	Yes	Yes	Yes	Yes	4
D00198	Rescinnamine	Drug-2-Drug	D07499	Benazepril	Yes	Yes	Yes	Yes	4
D00198	Rescinnamine	Drug-2-Drug	D07699	Cilazapril	Yes	Yes	Yes	Yes	4
D00198	Rescinnamine	Drug-2-Drug	D07781	Delapril	Yes	Yes	Yes	Yes	4
D00198	Rescinnamine	Drug-2-Drug	D07892	Enalapril	Yes	Yes	Yes	Yes	4
D00198	Rescinnamine	Drug-2-Drug	D07992	Fosinopril	Yes	Yes	Yes	Yes	4
D00198	Rescinnamine	Drug-2-Drug	D08068	Imidapril	Yes	Yes	Yes	Yes	4
D00198	Rescinnamine	Drug-2-Drug	D08131	Lisinopril	Yes	Yes	Yes	Yes	4
D00198	Rescinnamine	Drug-2-Drug	D08225	Moexipril	Yes	Yes	Yes	Yes	4
D00198	Rescinnamine	Drug-2-Drug	D08529	Spirapril	Yes	Yes	Yes	Yes	4
D00198	Rescinnamine	Drug-2-Drug	D08566	Temocapril	Yes	Yes	Yes	Yes	4
D00198	Rescinnamine	Drug-2-Drug	D08688	Zofenopril	Yes	Yes	Yes	Yes	4
D00216	Acarbose	Drug-2-Drug	D00625	Miglitol	Yes	Yes	Yes	Yes	4
D00216	Acarbose	Drug-2-Drug	D01665	Voglibose	Yes	Yes	Yes	Yes	4
D00216	Acarbose	Drug-2-Drug	D09779	Emiglitate	Yes	Yes	Yes	Yes	4
D00217	Acetaminophen	Drug-2-Drug	D00330	Flurbiprofen	Yes	Yes	Yes	Yes	4
D00217	Acetaminophen	Drug-2-Drug	D00425	Nabumetone	Yes	Yes	Yes	Yes	4
D00217	Acetaminophen	Drug-2-Drug	D00428	Salsalate	Yes	Yes	Yes	Yes	4
D00217	Acetaminophen	Drug-2-Drug	D00452	Suprofen	Yes	Yes	Yes	Yes	4
D00217	Acetaminophen	Drug-2-Drug	D00463	Oxaprozin	Yes	Yes	Yes	Yes	4
D00217	Acetaminophen	Drug-2-Drug	D00566	Sodium salicylate	Yes	Yes	Yes	Yes	4
D00217	Acetaminophen	Drug-2-Drug	D00728	Bismuth subsalicylate	Yes	Yes	Yes	Yes	4
D00217	Acetaminophen	Drug-2-Drug	D00810	Choline salicylate	Yes	Yes	Yes	Yes	4
D00217	Acetaminophen	Drug-2-Drug	D00813	Ketorolac tromethamine	Yes	Yes	Yes	Yes	4
D00217	Acetaminophen	Drug-2-Drug	D00827	Magnesium salicylate	Yes	Yes	Yes	Yes	4
D00217	Acetaminophen	Drug-2-Drug	D00904	Diclofenac sodium	Yes	Yes	Yes	Yes	4
D00217	Acetaminophen	Drug-2-Drug	D00968	Fenoprofen calcium	Yes	Yes	Yes	Yes	4
D00217	Acetaminophen	Drug-2-Drug	D00969	Meloxicam	Yes	Yes	Yes	Yes	4
D00217	Acetaminophen	Drug-2-Drug	D00970	Naproxen sodium	Yes	Yes	Yes	Yes	4
D00217	Acetaminophen	Drug-2-Drug	D01122	Ibuprofen piconol	Yes	Yes	Yes	Yes	4
D00217	Acetaminophen	Drug-2-Drug	D01183	Tolfenamic acid	Yes	Yes	Yes	Yes	4
D00217	Acetaminophen	Drug-2-Drug	D01325	Tiaprofenic acid	Yes	Yes	Yes	Yes	4
D00217	Acetaminophen	Drug-2-Drug	D01397	Ampiroxicam	Yes	Yes	Yes	Yes	4
D00217	Acetaminophen	Drug-2-Drug	D01410	Benzydamine hydrochloride	Yes	Yes	Yes	Yes	4
D00217	Acetaminophen	Drug-2-Drug	D01475	Flurbiprofen axetil	Yes	Yes	Yes	Yes	4
D00217	Acetaminophen	Drug-2-Drug	D01513	Alminoprofen	Yes	Yes	Yes	Yes	4
D00217	Acetaminophen	Drug-2-Drug	D01547	Zaltoprofen	Yes	Yes	Yes	Yes	4
D00217	Acetaminophen	Drug-2-Drug	D01565	Indometacin farnesil	Yes	Yes	Yes	Yes	4
D00217	Acetaminophen	Drug-2-Drug	D01578	Pranoprofen	Yes	Yes	Yes	Yes	4
D00217	Acetaminophen	Drug-2-Drug	D01582	Acemetacin	Yes	Yes	Yes	Yes	4
D00217	Acetaminophen	Drug-2-Drug	D01675	Felbinac	Yes	Yes	Yes	Yes	4
D00217	Acetaminophen	Drug-2-Drug	D01709	Loxoprofen sodium hydrate	Yes	Yes	Yes	Yes	4
D00217	Acetaminophen	Drug-2-Drug	D01765	Proglumetacin maleate	Yes	Yes	Yes	Yes	4
D00217	Acetaminophen	Drug-2-Drug	D01767	Tenoxicam	Yes	Yes	Yes	Yes	4
D00217	Acetaminophen	Drug-2-Drug	D01776	Antipyrine	Yes	Yes	Yes	Yes	4
D00217	Acetaminophen	Drug-2-Drug	D01788	Amfenac sodium	Yes	Yes	Yes	Yes	4
D00217	Acetaminophen	Drug-2-Drug	D01811	Salicylamide	Yes	Yes	Yes	Yes	4
D00217	Acetaminophen	Drug-2-Drug	D01841	Felbinac ethyl	Yes	Yes	Yes	Yes	4
D00217	Acetaminophen	Drug-2-Drug	D01866	Lornoxicam	Yes	Yes	Yes	Yes	4
D00217	Acetaminophen	Drug-2-Drug	D02110	Indomethacin sodium	Yes	Yes	Yes	Yes	4
D00217	Acetaminophen	Drug-2-Drug	D02290	Flurbiprofen sodium	Yes	Yes	Yes	Yes	4
D00217	Acetaminophen	Drug-2-Drug	D02341	Meclofenamic acid	Yes	Yes	Yes	Yes	4
D00217	Acetaminophen	Drug-2-Drug	D02350	Fenoprofen	Yes	Yes	Yes	Yes	4
D00217	Acetaminophen	Drug-2-Drug	D02355	Tolmetin	Yes	Yes	Yes	Yes	4
D00217	Acetaminophen	Drug-2-Drug	D03163	Bromfenac sodium	Yes	Yes	Yes	Yes	4
D00217	Acetaminophen	Drug-2-Drug	D03254	Flufenamate aluminum	Yes	Yes	Yes	Yes	4
D00217	Acetaminophen	Drug-2-Drug	D03410	Carprofen	Yes	Yes	Yes	Yes	4
D00217	Acetaminophen	Drug-2-Drug	D03712	Firocoxib	Yes	Yes	Yes	Yes	4
D00217	Acetaminophen	Drug-2-Drug	D03714	Lumiracoxib	Yes	Yes	Yes	Yes	4
D00217	Acetaminophen	Drug-2-Drug	D03715	Dexibuprofen	Yes	Yes	Yes	Yes	4
D00217	Acetaminophen	Drug-2-Drug	D03718	Dexibuprofen lysine	Yes	Yes	Yes	Yes	4
D00217	Acetaminophen	Drug-2-Drug	D04102	Etofenamate	Yes	Yes	Yes	Yes	4
D00217	Acetaminophen	Drug-2-Drug	D04490	Ibuprofen aluminum	Yes	Yes	Yes	Yes	4
D00217	Acetaminophen	Drug-2-Drug	D05143	Nepafenac	Yes	Yes	Yes	Yes	4
D00217	Acetaminophen	Drug-2-Drug	D05181	Aspirin aluminum	Yes	Yes	Yes	Yes	4
D00217	Acetaminophen	Drug-2-Drug	D05319	Oxyphenbutazone hydrate	Yes	Yes	Yes	Yes	4
D00217	Acetaminophen	Drug-2-Drug	D05451	Phenbutazone sodium glycerate	Yes	Yes	Yes	Yes	4
D00217	Acetaminophen	Drug-2-Drug	D05511	Piroxicam betadex	Yes	Yes	Yes	Yes	4
D00217	Acetaminophen	Drug-2-Drug	D05512	Piroxicam cinnamate	Yes	Yes	Yes	Yes	4
D00217	Acetaminophen	Drug-2-Drug	D05513	Piroxicam olamine	Yes	Yes	Yes	Yes	4
D00217	Acetaminophen	Drug-2-Drug	D05598	Pravadoline maleate	Yes	Yes	Yes	Yes	4
D00217	Acetaminophen	Drug-2-Drug	D06606	Ibuprofen lysine	Yes	Yes	Yes	Yes	4
D00217	Acetaminophen	Drug-2-Drug	D07141	Indobufen	Yes	Yes	Yes	Yes	4
D00217	Acetaminophen	Drug-2-Drug	D07269	Dexketoprofen	Yes	Yes	Yes	Yes	4
D00217	Acetaminophen	Drug-2-Drug	D07421	Aloxiprin	Yes	Yes	Yes	Yes	4
D00217	Acetaminophen	Drug-2-Drug	D07443	Amfenac	Yes	Yes	Yes	Yes	4
D00217	Acetaminophen	Drug-2-Drug	D07516	Benzydamine	Yes	Yes	Yes	Yes	4
D00217	Acetaminophen	Drug-2-Drug	D07517	Benzydamine salicylate	Yes	Yes	Yes	Yes	4
D00217	Acetaminophen	Drug-2-Drug	D07579	Aspirin calcium salt	Yes	Yes	Yes	Yes	4
D00217	Acetaminophen	Drug-2-Drug	D07580	Aspirin DL-lysine	Yes	Yes	Yes	Yes	4
D00217	Acetaminophen	Drug-2-Drug	D07581	Aspirin magnesium salt	Yes	Yes	Yes	Yes	4
D00217	Acetaminophen	Drug-2-Drug	D07582	Aspirin sodium	Yes	Yes	Yes	Yes	4
D00217	Acetaminophen	Drug-2-Drug	D07816	Diclofenac	Yes	Yes	Yes	Yes	4
D00217	Acetaminophen	Drug-2-Drug	D07817	Diclofenac diethylamine	Yes	Yes	Yes	Yes	4
D00217	Acetaminophen	Drug-2-Drug	D07818	Diclofenac hydroxyethylpyrrolidine	Yes	Yes	Yes	Yes	4
D00217	Acetaminophen	Drug-2-Drug	D07819	Diclofenac calcium	Yes	Yes	Yes	Yes	4
D00217	Acetaminophen	Drug-2-Drug	D08058	Ibuprofen arginine salt	Yes	Yes	Yes	Yes	4
D00217	Acetaminophen	Drug-2-Drug	D08059	Ibuprofen sodium	Yes	Yes	Yes	Yes	4
D00217	Acetaminophen	Drug-2-Drug	D08102	Ketoprofen lysine	Yes	Yes	Yes	Yes	4
D00217	Acetaminophen	Drug-2-Drug	D08103	Ketoprofen sodium	Yes	Yes	Yes	Yes	4
D00217	Acetaminophen	Drug-2-Drug	D08104	Ketorolac	Yes	Yes	Yes	Yes	4
D00217	Acetaminophen	Drug-2-Drug	D08149	Loxoprofen	Yes	Yes	Yes	Yes	4
D00217	Acetaminophen	Drug-2-Drug	D08162	Meclofenamate sodium	Yes	Yes	Yes	Yes	4
D00217	Acetaminophen	Drug-2-Drug	D08324	Oxyphenbutazone	Yes	Yes	Yes	Yes	4
D00217	Acetaminophen	Drug-2-Drug	D08363	Phenylbutazone calcium	Yes	Yes	Yes	Yes	4
D00217	Acetaminophen	Drug-2-Drug	D08364	Phenylbutazone sodium	Yes	Yes	Yes	Yes	4
D00217	Acetaminophen	Drug-2-Drug	D08374	Piketoprofen	Yes	Yes	Yes	Yes	4
D00217	Acetaminophen	Drug-2-Drug	D08375	Piketoprofen hydrochloride	Yes	Yes	Yes	Yes	4
D00217	Acetaminophen	Drug-2-Drug	D08427	Proglumetacin	Yes	Yes	Yes	Yes	4
D00217	Acetaminophen	Drug-2-Drug	D09760	Ibuprofen sodium	Yes	Yes	Yes	Yes	4
D00217	Acetaminophen	Drug-2-Drug	D10017	Naproxen etemesil	Yes	Yes	Yes	Yes	4
D00217	Acetaminophen	Drug-2-Drug	D00510	Phenylbutazone	Yes	Yes	Yes	Yes	4
D00219	Acetohexamide	Drug-2-Drug	D00379	Tolazamide	Yes	Yes	Yes	Yes	4
D00224	Allopurinol	Drug-2-Drug	D01206	Febuxostat	Yes	Yes	Yes	Yes	4
D00224	Allopurinol	Drug-2-Drug	D02365	Oxypurinol	Yes	Yes	Yes	Yes	4
D00224	Allopurinol	Drug-2-Drug	D09786	Topiroxostat	Yes	Yes	Yes	Yes	4
D00225	Alprazolam	Drug-2-Drug	D00267	Chlordiazepoxide	Yes	Yes	Yes	Yes	4
D00225	Alprazolam	Drug-2-Drug	D00280	Clonazepam	Yes	Yes	Yes	Yes	4
D00225	Alprazolam	Drug-2-Drug	D00293	Diazepam	Yes	Yes	Yes	Yes	4
D00225	Alprazolam	Drug-2-Drug	D00311	Estazolam	Yes	Yes	Yes	Yes	4
D00225	Alprazolam	Drug-2-Drug	D00329	Flurazepam	Yes	Yes	Yes	Yes	4
D00225	Alprazolam	Drug-2-Drug	D00365	Lorazepam	Yes	Yes	Yes	Yes	4
D00225	Alprazolam	Drug-2-Drug	D00370	Temazepam	Yes	Yes	Yes	Yes	4
D00225	Alprazolam	Drug-2-Drug	D00387	Triazolam	Yes	Yes	Yes	Yes	4
D00225	Alprazolam	Drug-2-Drug	D00457	Quazepam	Yes	Yes	Yes	Yes	4
D00225	Alprazolam	Drug-2-Drug	D00464	Oxazepam	Yes	Yes	Yes	Yes	4
D00225	Alprazolam	Drug-2-Drug	D00470	Prazepam	Yes	Yes	Yes	Yes	4
D00225	Alprazolam	Drug-2-Drug	D00549	Propofol	Yes	Yes	Yes	Yes	4
D00225	Alprazolam	Drug-2-Drug	D00550	Midazolam	Yes	Yes	Yes	Yes	4
D00225	Alprazolam	Drug-2-Drug	D00694	Clorazepate dipotassium	Yes	Yes	Yes	Yes	4
D00225	Alprazolam	Drug-2-Drug	D01245	Bromazepam	Yes	Yes	Yes	Yes	4
D00225	Alprazolam	Drug-2-Drug	D01253	Clobazam	Yes	Yes	Yes	Yes	4
D00225	Alprazolam	Drug-2-Drug	D01354	Fludiazepam	Yes	Yes	Yes	Yes	4
D00225	Alprazolam	Drug-2-Drug	D04257	Fospropofol disodium	Yes	Yes	Yes	Yes	4
D00225	Alprazolam	Drug-2-Drug	D00531	Nitrazepam	Yes	Yes	Yes	Yes	4
D00225	Alprazolam	Drug-2-Drug	D00376	Meprobamate	Yes	Yes	Yes	Yes	4
D00225	Alprazolam	Drug-2-Drug	D00500	Pentobarbital sodium	Yes	Yes	Yes	Yes	4
D00225	Alprazolam	Drug-2-Drug	D00532	Glutethimide	Yes	Yes	Yes	Yes	4
D00225	Alprazolam	Drug-2-Drug	D00557	Methaqualone	Yes	Yes	Yes	Yes	4
D00225	Alprazolam	Drug-2-Drug	D00693	Chlordiazepoxide hydrochloride	Yes	Yes	Yes	Yes	4
D00225	Alprazolam	Drug-2-Drug	D00695	Flurazepam hydrochloride	Yes	Yes	Yes	Yes	4
D00225	Alprazolam	Drug-2-Drug	D00696	Midazolam hydrochloride	Yes	Yes	Yes	Yes	4
D00225	Alprazolam	Drug-2-Drug	D00697	Flumazenil	Yes	Yes	Yes	Yes	4
D00225	Alprazolam	Drug-2-Drug	D00701	Phenobarbital sodium	Yes	Yes	Yes	Yes	4
D00225	Alprazolam	Drug-2-Drug	D00706	Zolpidem tartrate	Yes	Yes	Yes	Yes	4
D00225	Alprazolam	Drug-2-Drug	D00713	Thiamylal sodium	Yes	Yes	Yes	Yes	4
D00225	Alprazolam	Drug-2-Drug	D01230	Flunitrazepam	Yes	Yes	Yes	Yes	4
D00225	Alprazolam	Drug-2-Drug	D01268	Cloxazolam	Yes	Yes	Yes	Yes	4
D00225	Alprazolam	Drug-2-Drug	D01278	Oxazolam	Yes	Yes	Yes	Yes	4
D00225	Alprazolam	Drug-2-Drug	D01279	Flutoprazepam	Yes	Yes	Yes	Yes	4
D00225	Alprazolam	Drug-2-Drug	D01286	Flutazolam	Yes	Yes	Yes	Yes	4
D00225	Alprazolam	Drug-2-Drug	D01292	Medazepam	Yes	Yes	Yes	Yes	4
D00225	Alprazolam	Drug-2-Drug	D01293	Ethyl loflazepate	Yes	Yes	Yes	Yes	4
D00225	Alprazolam	Drug-2-Drug	D01310	Secobarbital sodium	Yes	Yes	Yes	Yes	4
D00225	Alprazolam	Drug-2-Drug	D01316	Mexazolam	Yes	Yes	Yes	Yes	4
D00225	Alprazolam	Drug-2-Drug	D01328	Clotiazepam	Yes	Yes	Yes	Yes	4
D00225	Alprazolam	Drug-2-Drug	D01372	Zopiclone	Yes	Yes	Yes	Yes	4
D00225	Alprazolam	Drug-2-Drug	D01408	Flurazepam hydrochloride	Yes	Yes	Yes	Yes	4
D00225	Alprazolam	Drug-2-Drug	D01514	Etizolam	Yes	Yes	Yes	Yes	4
D00225	Alprazolam	Drug-2-Drug	D01564	Rilmazafone hydrochloride hydrate	Yes	Yes	Yes	Yes	4
D00225	Alprazolam	Drug-2-Drug	D01593	Nimetazepam	Yes	Yes	Yes	Yes	4
D00225	Alprazolam	Drug-2-Drug	D01657	Lormetazepam	Yes	Yes	Yes	Yes	4
D00225	Alprazolam	Drug-2-Drug	D01740	Barbital	Yes	Yes	Yes	Yes	4
D00225	Alprazolam	Drug-2-Drug	D01744	Brotizolam	Yes	Yes	Yes	Yes	4
D00225	Alprazolam	Drug-2-Drug	D01758	Haloxazolam	Yes	Yes	Yes	Yes	4
D00225	Alprazolam	Drug-2-Drug	D02252	Amobarbital sodium	Yes	Yes	Yes	Yes	4
D00225	Alprazolam	Drug-2-Drug	D02253	Pentobarbital calcium	Yes	Yes	Yes	Yes	4
D00225	Alprazolam	Drug-2-Drug	D02283	Iomazenil	Yes	Yes	Yes	Yes	4
D00225	Alprazolam	Drug-2-Drug	D02594	Abecarnil	Yes	Yes	Yes	Yes	4
D00225	Alprazolam	Drug-2-Drug	D02616	Pagoclone	Yes	Yes	Yes	Yes	4
D00225	Alprazolam	Drug-2-Drug	D02617	Ocinaplon	Yes	Yes	Yes	Yes	4
D00225	Alprazolam	Drug-2-Drug	D02624	Eszopiclone	Yes	Yes	Yes	Yes	4
D00225	Alprazolam	Drug-2-Drug	D03155	Bretazenil	Yes	Yes	Yes	Yes	4
D00225	Alprazolam	Drug-2-Drug	D03562	Clorazepate monopotassium	Yes	Yes	Yes	Yes	4
D00225	Alprazolam	Drug-2-Drug	D03737	Dextofisopam	Yes	Yes	Yes	Yes	4
D00225	Alprazolam	Drug-2-Drug	D04282	Gaboxadol	Yes	Yes	Yes	Yes	4
D00225	Alprazolam	Drug-2-Drug	D04300	Ganaxolone	Yes	Yes	Yes	Yes	4
D00225	Alprazolam	Drug-2-Drug	D04721	Levotofisopam	Yes	Yes	Yes	Yes	4
D00225	Alprazolam	Drug-2-Drug	D04882	Medazepam hydrochloride	Yes	Yes	Yes	Yes	4
D00225	Alprazolam	Drug-2-Drug	D05028	Midazolam maleate	Yes	Yes	Yes	Yes	4
D00225	Alprazolam	Drug-2-Drug	D07326	Loprazolam	Yes	Yes	Yes	Yes	4
D00225	Alprazolam	Drug-2-Drug	D07409	Pentetrazol	Yes	Yes	Yes	Yes	4
D00225	Alprazolam	Drug-2-Drug	D07784	Delorazepam	Yes	Yes	Yes	Yes	4
D00225	Alprazolam	Drug-2-Drug	D08145	Loprazolam mesilate	Yes	Yes	Yes	Yes	4
D00225	Alprazolam	Drug-2-Drug	D08283	Nordazepam	Yes	Yes	Yes	Yes	4
D00225	Alprazolam	Drug-2-Drug	D08356	Phenobarbital diethylamine	Yes	Yes	Yes	Yes	4
D00225	Alprazolam	Drug-2-Drug	D08481	Rilmazafone	Yes	Yes	Yes	Yes	4
D00225	Alprazolam	Drug-2-Drug	D08507	Sarmazenil	Yes	Yes	Yes	Yes	4
D00225	Alprazolam	Drug-2-Drug	D08690	Zolpidem	Yes	Yes	Yes	Yes	4
D00225	Alprazolam	Drug-2-Drug	D08840	Adipiplon	Yes	Yes	Yes	Yes	4
D00225	Alprazolam	Drug-2-Drug	D10194	Remimazolam besilate	Yes	Yes	Yes	Yes	4
D00225	Alprazolam	Drug-2-Drug	D00704	Ethchlorvynol	Yes	Yes	Yes	Yes	4
D00225	Alprazolam	Drug-2-Drug	D00338	Halazepam	Yes	Yes	Yes	Yes	4
[truncated: 114,496 more rows]
