# Supplementary material for: Computational drug repositioning through heterogeneous network clustering
Source: BMC Syst Biol. 2013 Dec 9;7(Suppl 5):S6. doi: 10.1186/1752-0509-7-S5-S6 (PMC4029299; doi:10.1186/1752-0509-7-S5-S6)
Supplement: Additional file 4 — Details of clusters (ClusterONE and Louvain modularity). [file 1752-0509-7-S5-S6-S4.xlsx]

## Sheet: all-ClusterOne-modules
Additional File 4: Details of clusters (ClusterONE and Louvain modularity)
This file contains four worksheets:
Worksheet 1: List of all the modules (312) using ClusterONE (p-value <0.05)
Worksheet 2: Filtered set of ClusterONE modules (110) that have at least one disease and one drug
Worksheet 3: List of all the modules (293) using Louvain's modularity
Worksheet 4: Filtered set of Louvain modules (98) that have at least one disease and drug
Cluster ID	Node ID	Node Name
Cluster 1	H00606	Ohtahara syndrome
Cluster 1	D04148	Fenfluramine hydrochloride
Cluster 1	D03937	Ecopipam hydrochloride
Cluster 1	D08505	Sapropterin
Cluster 1	D07218	Metergoline
Cluster 1	D04820	Lurasidone hydrochloride
Cluster 1	D01051	Spiperone
Cluster 1	D01390	Isoproterenol hydrochloride
Cluster 1	D09843	Beradilol monoethyl maleate
Cluster 1	D08387	Pirbuterol
Cluster 1	D08078	Indenolol
Cluster 1	D05127	Nebivolol
Cluster 1	D04625	Isoetharine
Cluster 1	D02147	Albuterol
Cluster 1	D01958	Indenolol hydrochloride
Cluster 1	D07713	Clenbuterol
Cluster 1	D08525	Sotalol
Cluster 1	D02910	Amiodarone
Cluster 1	D00636	Amiodarone hydrochloride
Cluster 1	D00812	Desipramine hydrochloride
Cluster 1	D00816	Nortriptyline hydrochloride
Cluster 1	D00815	Imipramine hydrochloride
Cluster 1	D08040	Histamine
Cluster 1	D07700	Cinitapride
Cluster 1	D04445	Histamine phosphate
Cluster 1	D09397	Pardoprunox
Cluster 1	D09366	Pardoprunox hydrochloride
Cluster 1	D02327	Doxylamine succinate
Cluster 1	D02268	Ergoloid mesylates
Cluster 1	D02089	Buclizine hydrochloride
Cluster 1	D01224	Phenylpropanolamine hydrochloride
Cluster 1	D07522	Betahistine
Cluster 1	D03102	Betahistine hydrochloride
Cluster 1	D01592	Betahistine mesilate
Cluster 1	D01713	Epinastine hydrochloride
Cluster 1	D00680	Methylergonovine maleate
Cluster 1	D00394	Trimipramine
Cluster 1	D08226	Molindone
Cluster 1	D08585	Thioproperazine
Cluster 1	D02604	Acepromazine maleate
Cluster 1	D05039	Minaprine
Cluster 1	D00373	Thioridazine
Cluster 1	D06331	Xanomeline tartrate
Cluster 1	D06330	Xanomeline
Cluster 1	D08600	Timolol
Cluster 1	D08598	Tilisolol
Cluster 1	D08572	Tertatolol hydrochloride
Cluster 1	D08443	Propranolol
Cluster 1	D08318	Oxprenolol
Cluster 1	D08115	Levobunolol
Cluster 1	D08090	Isoprenaline
Cluster 1	D08074	Penbutolol
Cluster 1	D07624	Carteolol
Cluster 1	D07590	Bupranolol
Cluster 1	D07551	Buphenine
Cluster 1	D07183	Cloranolol
Cluster 1	D07182	Tertatolol
Cluster 1	D07181	Mepindolol
Cluster 1	D07156	Alprenolol
Cluster 1	D05345	Pamatolol sulfate
Cluster 1	D04190	Flestolol sulfate
Cluster 1	D08966	Phenylephrine bitartrate
Cluster 1	D08684	Xylometazoline
Cluster 1	D08662	Urapidil hydrochloride
Cluster 1	D08624	Tramazoline
Cluster 1	D08578	Tetryzoline
Cluster 1	D08569	Terazosin
Cluster 1	D08560	Tamsulosin
Cluster 1	D08411	Prazosin
Cluster 1	D08366	Phenylephrine tartrate
Cluster 1	D08365	Phenylephrine
Cluster 1	D08322	Oxymetazoline
Cluster 1	D08286	Norfenefrine
Cluster 1	D08271	Nicergoline tartrate
Cluster 1	D08257	Nefazodone
Cluster 1	D08253	Naphazoline
Cluster 1	D08239	Moxisylyte
Cluster 1	D08397	Pizotifen malate
Cluster 1	D08687	Ziprasidone
Cluster 1	D08485	Rizatriptan
Cluster 1	D08297	Opipramol
Cluster 1	D08255	Naratriptan
Cluster 1	D00456	Ondansetron
Cluster 1	D07854	Dimetotiazine
Cluster 1	D06253	Tropanserin hydrochloride
Cluster 1	D05015	Metrenperone
Cluster 1	D04320	Glemanserin
Cluster 1	D03506	Cinanserin hydrochloride
Cluster 1	D02730	Tegaserod maleate
Cluster 1	D01902	Fonazine mesylate
Cluster 1	D01008	Apraclonidine hydrochloride
Cluster 1	D00776	Tizanidine hydrochloride
Cluster 1	D02100	Ziprasidone mesylate
Cluster 1	D01477	Opipramol hydrochloride
Cluster 1	D01358	Mianserin hydrochloride
Cluster 1	D00820	Trazodone hydrochloride
Cluster 1	D08216	Mianserin
Cluster 1	D02995	Asenapine maleate
Cluster 1	D00563	Mirtazapine
Cluster 1	D08685	Yohimbine
Cluster 1	D07537	Bopindolol
Cluster 1	D00513	Pindolol
Cluster 1	D00483	Propranolol hydrochloride
Cluster 1	D08207	Methylergometrine
Cluster 1	D07905	Ergometrine
Cluster 1	D02357	Methysergide
Cluster 1	D02211	Dihydroergotamine mesylate
Cluster 1	D01163	Ergonovine maleate
Cluster 1	D00681	Methysergide maleate
Cluster 1	D00679	Ergotamine tartrate
Cluster 1	D05523	Pizotyline
Cluster 1	D07997	Frovatriptan
Cluster 1	D07887	Eletriptan
Cluster 1	D05740	Rizatriptan sulfate
Cluster 1	D04533	Indorenate hydrochloride
Cluster 1	D04264	Frovatriptan succinate
Cluster 1	D03983	Elzasonan hydrochloride
Cluster 1	D03982	Elzasonan citrate
Cluster 1	D03014	Avitriptan fumarate
Cluster 1	D02825	Almotriptan malate
Cluster 1	D02824	Almotriptan
Cluster 1	D01973	Eletriptan hydrobromide
Cluster 1	D00676	Sumatriptan succinate
Cluster 1	D00675	Rizatriptan benzoate
Cluster 1	D00674	Naratriptan hydrochloride
Cluster 1	D08683	Xylazine
Cluster 1	D08611	Tizanidine
Cluster 1	D08487	Romifidine
Cluster 1	D08482	Rilmenidine
Cluster 1	D08165	Medetomidine
Cluster 1	D08031	Guanfacine
Cluster 1	D07795	Detomidine
Cluster 1	D07540	Brimonidine
Cluster 1	D07461	Apraclonidine
Cluster 1	D06671	Yohimbine hydrochloride
Cluster 1	D06344	Xylazine hydrochloride
Cluster 1	D04883	Medetomidine hydrochloride
Cluster 1	D04375	Guanabenz
Cluster 1	D04223	Fluparoxan hydrochloride
Cluster 1	D04124	Fadolmidine hydrochloride
Cluster 1	D03759	Diacetolol hydrochloride
Cluster 1	D03729	Dexpropranolol hydrochloride
Cluster 1	D03702	Detomidine hydrochloride
Cluster 1	D03672	Delequamine hydrochloride
Cluster 1	D03502	Cimaterol
Cluster 1	D03490	Cicloprolol hydrochloride
Cluster 1	D03449	Cetamolol hydrochloride
Cluster 1	D03177	Bunolol hydrochloride
Cluster 1	D03170	Bucindolol hydrochloride
Cluster 1	D03002	Atipamezole
Cluster 1	D02972	Aptazapine maleate
Cluster 1	D02834	Alprenoxime hydrochloride
Cluster 1	D02767	Adatanserin hydrochloride
Cluster 1	D02765	Adaprolol maleate
Cluster 1	D02702	Talibegron hydrochloride
Cluster 1	D02577	Flibanserin
Cluster 1	D02389	Primidolol
Cluster 1	D02388	Levonordefrin
Cluster 1	D02374	Metipranolol
Cluster 1	D02150	l-Isoprenaline hydrochloride
Cluster 1	D02081	Metipranolol hydrochloride
Cluster 1	D02076	Brimonidine tartrate
Cluster 1	D02066	Isoproterenol sulfate
Cluster 1	D00613	Fenoldopam mesylate
Cluster 1	D08141	Lofexidine
Cluster 1	D08614	Tolazoline
Cluster 1	D08362	Phentolamine
Cluster 1	D08358	Phenoxybenzamine
Cluster 1	D08309	Oxedrine hydrochloride
Cluster 1	D08308	Oxedrine tartrate
Cluster 1	D08192	Metaraminol
Cluster 1	D07148	Oxedrine
Cluster 1	D03648	Dapiprazole hydrochloride
Cluster 1	D01019	Metaraminol bitartrate
Cluster 1	D00997	Tolazoline hydrochloride
Cluster 1	D07305	Piribedil
Cluster 1	D08205	Methyldopa
Cluster 1	D01603	Bethanidine sulfate
Cluster 1	D01205	Dexmedetomidine hydrochloride
Cluster 1	D08220	Midodrine
Cluster 1	D08212	Trimazosin
Cluster 1	D08201	Methoxamine
Cluster 1	D08064	Ifenprodil
Cluster 1	D07931	Etilefrine
Cluster 1	D07906	Ergotamine
Cluster 1	D07874	Doxazosin
Cluster 1	D07838	Dihydroergotamine tartrate
Cluster 1	D07837	Dihydroergotamine
Cluster 1	D07550	Bunazosin
Cluster 1	D07124	Alfuzosin
Cluster 1	D06234	Trimazosin hydrochloride
Cluster 1	D05738	Ritanserin
Cluster 1	D04532	Indoramin hydrochloride
Cluster 1	D04531	Indoramin
Cluster 1	D02901	Amidephrine mesylate
Cluster 1	D02893	Amesergide
Cluster 1	D02248	Levomepromazine maleate
Cluster 1	D08456	Quetiapine
Cluster 1	D08099	Ketanserin tartrate
Cluster 1	D02363	Ketanserin
Cluster 1	D06623	Olanzapine pamoate
Cluster 1	D05395	Pelanserin hydrochloride
Cluster 1	D08511	Setiptiline
Cluster 1	D09842	dl-Methylephedrine saccharinate
Cluster 1	D09794	Norepinephrine hydrochloride
Cluster 1	D08449	Pseudoephedrine
Cluster 1	D08284	Norepinephrine hydrochoride
Cluster 1	D08206	Methylephedrine
Cluster 1	D05649	Pseudoephedrine sulfate
Cluster 1	D05648	Pseudoephedrine polistirex
Cluster 1	D05206	Norepinephrine bitartrate
Cluster 1	D04018	Ephedrine sulfate
Cluster 1	D02149	Epinephrine bitartrate
Cluster 1	D02109	dl-Methylephedrine hydrochloride
Cluster 1	D02034	Setiptiline maleate
Cluster 1	D01952	L-Methylephedrine hydrochloride
Cluster 1	D08106	Labetalol
Cluster 1	D07465	Arotinolol
Cluster 1	D07451	Amosulalol
Cluster 1	D04889	Medroxalol hydrochloride
Cluster 1	D04888	Medroxalol
Cluster 1	D03415	Carvedilol phosphate
Cluster 1	D02976	Arbutamine hydrochloride
Cluster 1	D01830	Arotinolol hydrochloride
Cluster 1	D01806	Oxprenolol hydrochloride
Cluster 1	D01795	Tilisolol hydrochloride
Cluster 1	D01794	Bopindolol malonate
Cluster 1	D01965	Silodosin
Cluster 1	D01887	Bunazosin hydrochloride
Cluster 1	D01386	Ephedrine hydrochloride
Cluster 1	D01017	Dipivefrin hydrochloride
Cluster 1	D00996	Epinephrine hydrochloride
Cluster 1	D00811	Clomipramine hydrochloride
Cluster 1	D00607	Guanadrel sulfate
Cluster 1	D00814	Doxepin hydrochloride
Cluster 1	D01520	Levomepromazine hydrochloride
Cluster 1	D00606	Guanfacine hydrochloride
Cluster 1	D00605	Guanabenz acetate
Cluster 1	D00604	Clonidine hydrochloride
Cluster 1	D01692	Alfuzosin hydrochloride
Cluster 1	D01674	Naftopidil
Cluster 1	D01573	Etilefrine hydrochloride
Cluster 1	D01571	Moxisylyte hydrochloride
Cluster 1	D01445	Ifenprodil tartrate
Cluster 1	D01405	Norfenefrine hydrochloride
Cluster 1	D01347	Tramazoline hydrochloride
Cluster 1	D01333	Urapidil
Cluster 1	D01307	Midodrine hydrochloride
Cluster 1	D01290	Nicergoline
Cluster 1	D01691	Nipradilol
Cluster 1	D01543	Nylidrin hydrochloride
Cluster 1	D01512	Befunolol hydrochloride
Cluster 1	D01504	Bufetolol hydrochloride
Cluster 1	D01454	Bupranolol hydrochloride
Cluster 1	D01182	Alprenolol hydrochloride
Cluster 1	D02349	Dipivefrin
Cluster 1	D01469	Amosulalol hydrochloride
Cluster 1	D01444	Bunitrolol hydrochloride
Cluster 1	D01277	Droxidopa
Cluster 1	D00634	Bisoprolol fumarate
Cluster 1	D00632	Dobutamine hydrochloride
Cluster 1	D00601	Metoprolol tartrate
Cluster 1	D00598	Betaxolol hydrochloride
Cluster 1	D00597	Acebutolol hydrochloride
Cluster 1	D01024	Tamsulosin hydrochloride
Cluster 1	D01023	Tetrahydrozoline hydrochloride
Cluster 1	D01022	Oxymetazoline hydrochloride
Cluster 1	D01021	Naphazoline nitrate
Cluster 1	D01020	Methoxamine hydrochloride
Cluster 1	D00819	Nefazodone hydrochloride
Cluster 1	D01025	Levobunolol hydrochloride
Cluster 1	D08347	Phendimetrazine
Cluster 1	D00451	Sumatriptan
Cluster 1	D00603	Timolol maleate
Cluster 1	D00602	Penbutolol sulfate
Cluster 1	D00599	Carteolol hydrochloride
Cluster 1	D00561	Sertindole
Cluster 1	D00514	Dexmedetomidine
Cluster 1	D00415	Zolmitriptan
Cluster 1	D00432	Nadolol
Cluster 1	D00600	Labetalol hydrochloride
Cluster 1	D00757	Xylometazoline hydrochloride
Cluster 1	D00756	Tetrahydrozoline nitrate
Cluster 1	D00743	Naphazoline hydrochloride
Cluster 1	D00610	Terazosin hydrochloride
Cluster 1	D00609	Prazosin hydrochloride
Cluster 1	D00608	Doxazosin mesylate
Cluster 1	D00405	Methyldopa
Cluster 1	D00507	Phenoxybenzamine hydrochloride
Cluster 1	D00509	Phentolamine mesylate
Cluster 1	D00281	Clonidine
Cluster 1	D00255	Carvedilol
Cluster 1	D00560	Pimozide
Cluster 1	D00378	Timolol
Cluster 1	D00511	Phenylephrine hydrochloride
Cluster 1	D00485	Pseudoephedrine hydrochloride
Cluster 1	D01026	Sotalol hydrochloride
Cluster 1	D00124	Ephedrine
Cluster 1	D00095	Epinephrine
Cluster 1	D00076	Norepinephrine
Cluster 2	D00325	Fluocinonide
Cluster 2	D10136	Mapracorat
Cluster 2	D09796	Hydrocortisone caproate
Cluster 2	D08660	Ulobetasol
Cluster 2	D08610	Tixocortol
Cluster 2	D08476	Resocortol
Cluster 2	D08416	Prednisone acetate
Cluster 2	D08415	Prednisolone steaglate
Cluster 2	D08414	Prednisolone 21-
Cluster 2	D08413	Prednisolone sodium metazoate
Cluster 2	D08412	Prednisolone pivalate
Cluster 2	D08227	Mometasone
Cluster 2	D08147	Loteprednol
Cluster 2	D08036	Halopredone
Cluster 2	D07981	Fluticasone
Cluster 2	D07980	Fluprednidene acetate
Cluster 2	D07973	Fluocortolone 21-pivalate
Cluster 2	D07972	Fluocortin
Cluster 2	D07967	Fludrocortisone
Cluster 2	D07827	Diflorasone
Cluster 2	D07802	Dexamethasone phosphate
Cluster 2	D07801	Dexamethasone phenylpropionate
Cluster 2	D07800	Dexamethasone 21-valerate
Cluster 2	D07799	Dexamethasone 21-tebutate
Cluster 2	D07798	Dexamethasone sodium hemisulfate
Cluster 2	D07797	Dexamethasone isonicotinate
Cluster 2	D07796	Dexamethasone 21-acetate
Cluster 2	D07749	Cortisone
Cluster 2	D07719	Clocortolone
Cluster 2	D07717	Clobetasone
Cluster 2	D07715	Clobetasol
Cluster 2	D07495	Beclometasone
Cluster 2	D07464	Paramethasone
Cluster 2	D07230	Prednylidene
Cluster 2	D07203	Methylprednisolone aceponate
Cluster 2	D07202	Halometasone
Cluster 2	D07201	Fluprednidene
Cluster 2	D07116	Alclometasone
Cluster 2	D07073	Dexamethasone cipecilate
Cluster 2	D06876	Hydrocortisone aceponate
Cluster 2	D06673	Meprednisone
Cluster 2	D06315	Fluticasone furoate
Cluster 2	D06216	Triamcinolone acetonide sodium phosphate
Cluster 2	D06171	Tixocortol pivalate
Cluster 2	D05729	Rimexolone
Cluster 2	D05719	Resocortol butyrate
Cluster 2	D05601	Prednicarbate
Cluster 2	D05002	Methylprednisolone suleptanate
Cluster 2	D05001	Methylprednisolone sodium phosphate
Cluster 2	D05000	Methylprednisolone hemisuccinate
Cluster 2	D04467	Hydrocortisone hemisuccinate
Cluster 2	D04409	Halobetasol propionate
Cluster 2	D04228	Fluprednisolone valerate
Cluster 2	D04227	Fluprednisolone
Cluster 2	D04221	Fluorometholone acetate
Cluster 2	D04219	Fluocortolone caproate
Cluster 2	D04218	Fluocortolone
Cluster 2	D04217	Fluocortin butyl
Cluster 2	D04214	Flunisolide acetate
Cluster 2	D04208	Flumethasone
Cluster 2	D03697	Desoximetasone
Cluster 2	D03696	Desonide
Cluster 2	D03671	Deflazacort
Cluster 2	D03595	Cortodoxone
Cluster 2	D03594	Cortivazol
Cluster 2	D03561	Cloprednol
Cluster 2	D03541	Clocortolone acetate
Cluster 2	D03325	Mometasone furoate hydrate
Cluster 2	D03301	Prednisolone valerate acetate
Cluster 2	D02592	Dexamethasone beloxil
Cluster 2	D02591	Dexamethasone acefurate
Cluster 2	D02289	Medrysone
Cluster 2	D02288	Hydrocortisone valerate
Cluster 2	D02287	Clocortolone pivalate
Cluster 2	D02286	Betamethasone benzoate
Cluster 2	D02174	Dexamethasone acetate
Cluster 2	D02156	Prednisolone hemisuccinate
Cluster 2	D02032	Betamethasone butyrate propionate
Cluster 2	D01998	Prednisolone farnesylate
Cluster 2	D01948	Dexamethasone valerate
Cluster 2	D01886	Hydrocortisone probutate
Cluster 2	D01825	Fluocinolone acetonide
Cluster 2	D01820	Alclometasone dipropionate
Cluster 2	D01743	Halopredone acetate
Cluster 2	D01703	Ciclesonide
Cluster 2	D01689	Loteprednol etabonate
Cluster 2	D01637	Betamethasone dipropionate
Cluster 2	D01632	Dexamethasone dipropionate
Cluster 2	D01619	Hydrocortisone butyrate
Cluster 2	D01615	Dexamethasone palmitate
Cluster 2	D01510	Dexamethasone metasulfobenzoate sodium
Cluster 2	D01464	Flumethasone pivalate
Cluster 2	D01442	Hydrocortisone succinate
Cluster 2	D01402	Betamethasone acetate
Cluster 2	D01367	Fluorometholone
Cluster 2	D01357	Betamethasone valerate
Cluster 2	D01327	Diflorasone diacetate
Cluster 2	D01273	Clobetasone butyrate
Cluster 2	D01272	Clobetasol propionate
Cluster 2	D01239	Prednisolone sodium succinate
Cluster 2	D01229	Paramethasone acetate
Cluster 2	D00985	Triamcinolone hexacetonide
Cluster 2	D00984	Triamcinolone diacetate
Cluster 2	D00983	Triamcinolone acetonide
Cluster 2	D00982	Prednisolone tebutate
Cluster 2	D00981	Prednisolone sodium phosphate
Cluster 2	D00980	Prednisolone acetate
Cluster 2	D00979	Methylprednisolone acetate
Cluster 2	D00978	Hydrocortisone sodium succinate
Cluster 2	D00977	Hydrocortisone sodium phosphate
Cluster 2	D00976	Hydrocortisone cypionate
Cluster 2	D00975	Dexamethasone sodium phosphate
Cluster 2	D00973	Cortisone acetate
Cluster 2	D00972	Betamethasone sodium phosphate
Cluster 2	D00751	Methylprednisolone sodium succinate
Cluster 2	D00690	Mometasone furoate
Cluster 2	D00689	Beclomethasone dipropionate
Cluster 2	D00473	Prednisone
Cluster 2	D00472	Prednisolone
Cluster 2	D00407	Methylprednisolone
Cluster 2	D00385	Triamcinolone
Cluster 2	D00328	Flurandrenolide
Cluster 2	D00292	Dexamethasone
Cluster 2	D08429	Proligestone
Cluster 2	D00952	Megestrol acetate
Cluster 2	D00585	Mifepristone
Cluster 2	D01387	Amcinonide
Cluster 2	D00324	Flunisolide
Cluster 2	D00246	Budesonide
Cluster 2	D00244	Betamethasone
Cluster 2	D00165	Hydrocortisone acetate
Cluster 2	D00088	Hydrocortisone
Cluster 3	D00568	Rofecoxib
Cluster 3	D00567	Celecoxib
Cluster 3	D08657	Apricoxib
Cluster 3	D07888	Eltenac
Cluster 3	D07541	Bromfenac
Cluster 3	D04863	Mavacoxib
Cluster 3	D03717	Parecoxib sodium
Cluster 3	D03716	Parecoxib
Cluster 3	D03710	Etoricoxib
Cluster 3	D02709	Valdecoxib
Cluster 3	D01974	Tilmacoxib
Cluster 3	D01267	Floctafenine
Cluster 3	D01049	Nimesulide
Cluster 3	D08499	Rutoside
Cluster 3	D10017	Naproxen etemesil
Cluster 3	D09760	Ibuprofen sodium
Cluster 3	D08061	Icosapent
Cluster 3	D08427	Proglumetacin
Cluster 3	D08375	Piketoprofen hydrochloride
Cluster 3	D08374	Piketoprofen
Cluster 3	D08364	Phenylbutazone sodium
Cluster 3	D08363	Phenylbutazone calcium
Cluster 3	D08324	Oxyphenbutazone
Cluster 3	D08162	Meclofenamate sodium
Cluster 3	D08149	Loxoprofen
Cluster 3	D08104	Ketorolac
Cluster 3	D08103	Ketoprofen sodium
Cluster 3	D08102	Ketoprofen lysine
Cluster 3	D01545	Aceclofenac
Cluster 3	D07142	Triflusal
Cluster 3	D01718	Mofezolac
Cluster 3	D01581	Flufenamic acid
Cluster 3	D08059	Ibuprofen sodium
Cluster 3	D08058	Ibuprofen arginine salt
Cluster 3	D07819	Diclofenac calcium
Cluster 3	D07818	Diclofenac hydroxyethylpyrrolidine
Cluster 3	D07817	Diclofenac diethylamine
Cluster 3	D07816	Diclofenac
Cluster 3	D07582	Aspirin sodium
Cluster 3	D07581	Aspirin magnesium salt
Cluster 3	D07580	Aspirin DL-lysine
Cluster 3	D07579	Aspirin calcium salt
Cluster 3	D07517	Benzydamine salicylate
Cluster 3	D07516	Benzydamine
Cluster 3	D07443	Amfenac
Cluster 3	D07421	Aloxiprin
Cluster 3	D07269	Dexketoprofen
Cluster 3	D07141	Indobufen
Cluster 3	D06606	Ibuprofen lysine
Cluster 3	D05598	Pravadoline maleate
Cluster 3	D05513	Piroxicam olamine
Cluster 3	D05512	Piroxicam cinnamate
Cluster 3	D05511	Piroxicam betadex
Cluster 3	D05451	Phenbutazone sodium glycerate
Cluster 3	D05319	Oxyphenbutazone hydrate
Cluster 3	D05181	Aspirin aluminum
Cluster 3	D05143	Nepafenac
Cluster 3	D04490	Ibuprofen aluminum
Cluster 3	D04102	Etofenamate
Cluster 3	D03718	Dexibuprofen lysine
Cluster 3	D03715	Dexibuprofen
Cluster 3	D03714	Lumiracoxib
Cluster 3	D03712	Firocoxib
Cluster 3	D03410	Carprofen
Cluster 3	D03254	Flufenamate aluminum
Cluster 3	D03163	Bromfenac sodium
Cluster 3	D02715	Balsalazide disodium
Cluster 3	D02355	Tolmetin
Cluster 3	D02350	Fenoprofen
Cluster 3	D02341	Meclofenamic acid
Cluster 3	D02290	Flurbiprofen sodium
Cluster 3	D02110	Indomethacin sodium
Cluster 3	D01866	Lornoxicam
Cluster 3	D01841	Felbinac ethyl
Cluster 3	D01811	Salicylamide
Cluster 3	D01788	Amfenac sodium
Cluster 3	D01776	Antipyrine
Cluster 3	D01767	Tenoxicam
Cluster 3	D01765	Proglumetacin maleate
Cluster 3	D01709	Loxoprofen sodium hydrate
Cluster 3	D01675	Felbinac
Cluster 3	D01582	Acemetacin
Cluster 3	D01578	Pranoprofen
Cluster 3	D01565	Indometacin farnesil
Cluster 3	D01547	Zaltoprofen
Cluster 3	D00569	Phenacetin
Cluster 3	D00903	Diclofenac potassium
Cluster 3	D01513	Alminoprofen
Cluster 3	D01475	Flurbiprofen axetil
Cluster 3	D01410	Benzydamine hydrochloride
Cluster 3	D01397	Ampiroxicam
Cluster 3	D01325	Tiaprofenic acid
Cluster 3	D01183	Tolfenamic acid
Cluster 3	D01122	Ibuprofen piconol
Cluster 3	D00970	Naproxen sodium
Cluster 3	D00969	Meloxicam
Cluster 3	D00968	Fenoprofen calcium
Cluster 3	D00904	Diclofenac sodium
Cluster 3	D00141	Indomethacin
Cluster 3	D00448	Sulfasalazine
Cluster 3	D00510	Phenylbutazone
Cluster 3	D00827	Magnesium salicylate
Cluster 3	D00813	Ketorolac tromethamine
Cluster 3	D00810	Choline salicylate
Cluster 3	D00728	Bismuth subsalicylate
Cluster 3	D00566	Sodium salicylate
Cluster 3	D00463	Oxaprozin
Cluster 3	D00452	Suprofen
Cluster 3	D00428	Salsalate
Cluster 3	D00425	Nabumetone
Cluster 3	D00330	Flurbiprofen
Cluster 3	D00315	Etodolac
Cluster 3	D00217	Acetaminophen
Cluster 3	D00169	Meclofenamate sodium
Cluster 3	D00158	Tolmetin sodium
Cluster 3	D00151	Mefenamic acid
Cluster 3	D00120	Sulindac
Cluster 3	D00130	Diflunisal
Cluster 3	D00127	Piroxicam
Cluster 3	D00126	Ibuprofen
Cluster 3	D00132	Ketoprofen
Cluster 3	D00377	Mesalamine
Cluster 3	D00118	Naproxen
Cluster 3	D00109	Aspirin
Cluster 3	D00097	Salicylic acid
Cluster 4	D02090	Cyclizine lactate
Cluster 4	D09808	Carbinoxamine diphenyldisulfonate
Cluster 4	D09705	Bepotastine
Cluster 4	D09570	Bilastine
Cluster 4	D08768	Promethazine hibenzate
Cluster 4	D08648	Triprolidine
Cluster 4	D08645	Tripelennamine
Cluster 4	D08587	Thonzylamine
Cluster 4	D08497	Rupatadine fumarate
Cluster 4	D08432	Promethazine maleate
Cluster 4	D08355	Pheniramine
Cluster 4	D08353	Phenindamine
Cluster 4	D08293	Olopatadine
Cluster 4	D08184	Mepyramine theophyllineacetate
Cluster 4	D08183	Mepyramine
Cluster 4	D08163	Meclozine
Cluster 4	D08118	Levocetirizine hydrochloride
Cluster 4	D08117	Levocabastine
Cluster 4	D08105	Ketotifen
Cluster 4	D08091	Isothipendyl
Cluster 4	D08054	Hydroxyzine
Cluster 4	D08041	Homochlorcyclizine
Cluster 4	D07958	Fexofenadine
Cluster 4	D07900	Epinastine
Cluster 4	D07890	Emedastine
Cluster 4	D07878	Doxylamine
Cluster 4	D07862	Diphenylpyraline
Cluster 4	D07860	Dioxopromethazine hydrochloride
Cluster 4	D07803	Dexchlorpheniramine
Cluster 4	D07765	Cyproheptadine
Cluster 4	D07734	Cinnarizine dihydrochloride
Cluster 4	D07721	Clofedanol
Cluster 4	D07684	Chlorphenoxamine hydrochloride
Cluster 4	D07662	Cetirizine
Cluster 4	D07617	Carbinoxamine
Cluster 4	D07543	Brompheniramine
Cluster 4	D07493	Bamipine lactate
Cluster 4	D07492	Bamipine dihydrochloride
Cluster 4	D07483	Azelastine
Cluster 4	D07482	Azatadine
Cluster 4	D07459	Antazoline hydrochloride
Cluster 4	D07458	Antazoline
Cluster 4	D07407	Rupatadine
Cluster 4	D07406	Pimethixene
Cluster 4	D07402	Levocetirizine
Cluster 4	D07398	Chlorphenamine
Cluster 4	D07198	Chlorphenoxamine
Cluster 4	D07197	Bamipine
Cluster 4	D07195	Chloropyramine
Cluster 4	D07125	Alimemazine
Cluster 4	D06552	Alcaftadine
Cluster 4	D06246	Tripelennamine citrate
Cluster 4	D06063	Temelastine
Cluster 4	D06021	Tecastemizole
Cluster 4	D05742	Rocastine hydrochloride
Cluster 4	D05660	Pyrilamine maleate
Cluster 4	D05196	Noberastine
Cluster 4	D04979	Methdilazine
Cluster 4	D03854	Diphenhydramine citrate
Cluster 4	D03704	Dexbrompheniramine maleate
Cluster 4	D03693	Desloratadine
Cluster 4	D03622	Cyclizine hydrochloride
Cluster 4	D03621	Cyclizine
Cluster 4	D03535	Clemastine
Cluster 4	D03475	Chlorpheniramine polistirex
Cluster 4	D03360	Diphenhydramine laurylsulfate
Cluster 4	D03290	Promethazine methylenedisalicylate
Cluster 4	D03285	Diphenhydramine tannate
Cluster 4	D03166	Bromodiphenhydramine hydrochloride
Cluster 4	D02950	Antazoline phosphate
Cluster 4	D02760	Acrivastine
Cluster 4	D02419	Diphenhydramine salicylate
Cluster 4	D02249	Emedastine difumarate
Cluster 4	D02245	Trimeprazine tartrate
Cluster 4	D02148	Phenindamine tartrate
Cluster 4	D02091	Tripelennamine hydrochloride
Cluster 4	D01172	Diphenylpyraline hydrochloride
Cluster 4	D01801	Thonzylamine hydrochloride
Cluster 4	D01782	Triprolidine hydrochloride
Cluster 4	D01654	Bepotastine besylate
Cluster 4	D01627	Diphenylpyraline teoclate
Cluster 4	D01478	Ebastine
Cluster 4	D01460	Homochlorcyclizine hydrochloride
Cluster 4	D01343	Dimethindene maleate
Cluster 4	D01336	Carbinoxamine maleate
Cluster 4	D01324	Mequitazine
Cluster 4	D01317	Meclizine hydrochloride
Cluster 4	D01242	Promethazine teoclate
Cluster 4	D01174	Pheniramine maleate
Cluster 4	D00234	Astemizole
Cluster 4	D01143	Isothipendyl hydrochloride
Cluster 4	D01117	Mizolastine
Cluster 4	D01096	Hydroxyzine pamoate
Cluster 4	D01088	Pemirolast potassium
Cluster 4	D00672	Hydroxyzine hydrochloride
Cluster 4	D00671	Fexofenadine hydrochloride
Cluster 4	D00669	Diphenhydramine hydrochloride
Cluster 4	D00668	Dexchlorpheniramine maleate
Cluster 4	D00666	Clemastine fumarate
Cluster 4	D00664	Cetirizine hydrochloride
Cluster 4	D00662	Azatadine maleate
Cluster 4	D00659	Azelastine hydrochloride
Cluster 4	D00521	Terfenadine
Cluster 4	D00520	Dimenhydrinate
Cluster 4	D00494	Promethazine
Cluster 4	D00364	Loratadine
Cluster 4	D00300	Diphenhydramine
Cluster 4	D00799	Trifluoperazine hydrochloride
Cluster 4	D07853	Dimetindene
Cluster 4	D04494	Icotidine
Cluster 4	D01717	Levocabastine hydrochloride
Cluster 4	D04765	Lofexidine hydrochloride
Cluster 4	D04514	Imiloxan hydrochloride
Cluster 4	D01773	Oxatomide
Cluster 5	H00808	Familial infantile myoclonic epilepsy
Cluster 5	H01238	Chromosome 22q13.3 deletion syndrome
Cluster 5	D06887	Talbutal
Cluster 5	D03182	Butalbital
Cluster 5	D03180	Butabarbital
Cluster 5	D02618	Butobarbital
Cluster 5	D01382	Metharbital
Cluster 5	D01071	Hexobarbital
Cluster 5	D00700	Mephobarbital
Cluster 5	D00698	Aprobarbital
Cluster 5	D00555	Amobarbital
Cluster 5	D00499	Pentobarbital
Cluster 5	D00474	Primidone
Cluster 5	D00430	Secobarbital
Cluster 5	D10194	Remimazolam besilate
Cluster 5	D08840	Adipiplon
Cluster 5	D08690	Zolpidem
Cluster 5	D08507	Sarmazenil
Cluster 5	D08481	Rilmazafone
Cluster 5	D08356	Phenobarbital diethylamine
Cluster 5	D08283	Nordazepam
Cluster 5	D08145	Loprazolam mesilate
Cluster 5	D07784	Delorazepam
Cluster 5	D07409	Pentetrazol
Cluster 5	D07326	Loprazolam
Cluster 5	D05028	Midazolam maleate
Cluster 5	D04882	Medazepam hydrochloride
Cluster 5	D04721	Levotofisopam
Cluster 5	D04300	Ganaxolone
Cluster 5	D04282	Gaboxadol
Cluster 5	D04257	Fospropofol disodium
Cluster 5	D03737	Dextofisopam
Cluster 5	D03562	Clorazepate monopotassium
Cluster 5	D03155	Bretazenil
Cluster 5	D02770	Adinazolam
Cluster 5	D02624	Eszopiclone
Cluster 5	D02617	Ocinaplon
Cluster 5	D02616	Pagoclone
Cluster 5	D02594	Abecarnil
Cluster 5	D02283	Iomazenil
Cluster 5	D02253	Pentobarbital calcium
Cluster 5	D02252	Amobarbital sodium
Cluster 5	D01758	Haloxazolam
Cluster 5	D01744	Brotizolam
Cluster 5	D01740	Barbital
Cluster 5	D01657	Lormetazepam
Cluster 5	D01593	Nimetazepam
Cluster 5	D01564	Rilmazafone hydrochloride hydrate
Cluster 5	D01514	Etizolam
Cluster 5	D01408	Flurazepam hydrochloride
Cluster 5	D01372	Zopiclone
Cluster 5	D01354	Fludiazepam
Cluster 5	D01328	Clotiazepam
Cluster 5	D01316	Mexazolam
Cluster 5	D01310	Secobarbital sodium
Cluster 5	D01293	Ethyl loflazepate
Cluster 5	D01292	Medazepam
Cluster 5	D01286	Flutazolam
Cluster 5	D01279	Flutoprazepam
Cluster 5	D01278	Oxazolam
Cluster 5	D01268	Cloxazolam
Cluster 5	D01253	Clobazam
Cluster 5	D01245	Bromazepam
Cluster 5	D01230	Flunitrazepam
Cluster 5	D01150	Methyprylon
Cluster 5	D00713	Thiamylal sodium
Cluster 5	D00712	Methohexital sodium
Cluster 5	D00706	Zolpidem tartrate
Cluster 5	D00704	Ethchlorvynol
Cluster 5	D00701	Phenobarbital sodium
Cluster 5	D00697	Flumazenil
Cluster 5	D00696	Midazolam hydrochloride
Cluster 5	D00695	Flurazepam hydrochloride
Cluster 5	D00694	Clorazepate dipotassium
Cluster 5	D00693	Chlordiazepoxide hydrochloride
Cluster 5	D00557	Methaqualone
Cluster 5	D00550	Midazolam
Cluster 5	D00549	Propofol
Cluster 5	D00548	Etomidate
Cluster 5	D00532	Glutethimide
Cluster 5	D00531	Nitrazepam
Cluster 5	D00530	Zaleplon
Cluster 5	D00500	Pentobarbital sodium
Cluster 5	D00470	Prazepam
Cluster 5	D00464	Oxazepam
Cluster 5	D00457	Quazepam
Cluster 5	D00387	Triazolam
Cluster 5	D00376	Meprobamate
Cluster 5	D00370	Temazepam
Cluster 5	D00365	Lorazepam
Cluster 5	D00338	Halazepam
Cluster 5	D00329	Flurazepam
Cluster 5	D00311	Estazolam
Cluster 5	D00293	Diazepam
Cluster 5	D00280	Clonazepam
Cluster 5	D00267	Chlordiazepoxide
Cluster 5	D00225	Alprazolam
Cluster 5	D06106	Thiamylal
Cluster 5	D08001	Furosemide diolamine
Cluster 5	D07999	Sodium furosemide
Cluster 5	D00331	Furosemide
Cluster 5	D05621	Progabide
Cluster 5	D00268	Chlormezanone
Cluster 5	D01254	Tofisopam
Cluster 5	D00506	Phenobarbital
Cluster 5	D00714	Thiopental sodium
Cluster 5	D00058	Gamma-Aminobutyric acid
Cluster 6	D00617	Nicardipine hydrochloride
Cluster 6	D02260	Paroxetine hydrochloride hydrate
Cluster 6	D09819	Chlorpromazine tannate
Cluster 6	D04034	Chlorpromazine phenolphthalinate
Cluster 6	D03274	Chlorpromazine hibenzate
Cluster 6	D00789	Chlorpromazine hydrochloride
Cluster 6	D00812	Desipramine hydrochloride
Cluster 6	D00816	Nortriptyline hydrochloride
Cluster 6	D00815	Imipramine hydrochloride
Cluster 6	D00818	Maprotiline hydrochloride
Cluster 6	D00778	Benztropine mesylate
Cluster 6	D00480	Promethazine hydrochloride
Cluster 6	D01044	Flupentixol
Cluster 6	D00390	Triflupromazine
Cluster 6	D07667	Cevimeline
Cluster 6	D06273	Imidafenacin
Cluster 6	D06331	Xanomeline tartrate
Cluster 6	D06330	Xanomeline
Cluster 6	D10181	Umeclidinium bromide
Cluster 6	D10180	Umeclidinium
Cluster 6	D09752	Carpronium chloride hydrate
Cluster 6	D09402	Darotropium bromide
Cluster 6	D08923	Fesoterodine fumarate
Cluster 6	D08837	Aclidinium bromide
Cluster 6	D08638	Trihexyphenidyl
Cluster 6	D08595	Tiemonium methylsulfate
Cluster 6	D08441	Propiverine
Cluster 6	D08426	Profenamine
Cluster 6	D08425	Procyclidine
Cluster 6	D08395	Piroheptine
Cluster 6	D08384	Pipethanate
Cluster 6	D08382	Piperidolate
Cluster 6	D08376	Pilocarpine borate
Cluster 6	D08305	Orphenadrine
Cluster 6	D02234	Cyproheptadine hydrochloride
Cluster 6	D08639	Trimebutine
Cluster 6	D08209	Metixene
Cluster 6	D08157	Mazaticol
Cluster 6	D07951	Fentonium bromide
Cluster 6	D07804	Dexetimide hydrochloride
Cluster 6	D07759	Cyclopentolate
Cluster 6	D07513	Benzetimide
Cluster 6	D07511	Benzatropine
Cluster 6	D07477	Atropine oxide
Cluster 6	D07349	Choline alfoscerate
Cluster 6	D07226	Fesoterodine
Cluster 6	D07099	Cimetropium bromide
Cluster 6	D06015	Tazomeline citrate
Cluster 6	D05779	Sabcomeline hydrochloride
Cluster 6	D05478	Pilocarpine nitrate
Cluster 6	D05035	Milameline hydrochloride
Cluster 6	D04970	Methacholine chloride
Cluster 6	D04479	Hyoscyamine hydrobromide
Cluster 6	D04116	Eucatropine hydrochloride
Cluster 6	D04087	Ethybenztropine
Cluster 6	D03814	Atropine methylbromide
Cluster 6	D03711	Dexetimide
Cluster 6	D03276	Profenamine hibenzate
Cluster 6	D03264	Mazaticol hydrochloride hydrate
Cluster 6	D03087	Benzetimide hydrochloride
Cluster 6	D03011	Atropine oxide hydrochloride
Cluster 6	D02599	Orphenadrine hydrochloride
Cluster 6	D02535	Timepidium bromide hydrate
Cluster 6	D02417	Flutropium bromide
Cluster 6	D02247	Biperiden lactate
Cluster 6	D02246	Biperiden hydrochloride
Cluster 6	D04057	Esoxybutynin chloride
Cluster 6	D03858	Diphenidol
Cluster 6	D02876	Alvameline maleate
Cluster 6	D02212	Ipratropium bromide
Cluster 6	D02200	Pilocarpine hydrochloride
Cluster 6	D02071	Scopolamine hydrobromide
Cluster 6	D02070	Homatropine methylbromide
Cluster 6	D02069	Atropine sulfate
Cluster 6	D01987	Pipethanate ethobromide
Cluster 6	D01976	N-Methylscopolamine methylsulfate
Cluster 6	D01955	Aclatonium napadisilate
Cluster 6	D01946	Oxitropium bromide
Cluster 6	D01871	Methixene hydrochloride
Cluster 6	D01815	Oxapium iodide
Cluster 6	D00790	Chlorprothixene
Cluster 6	D00814	Doxepin hydrochloride
Cluster 6	D01500	Trimebutine maleate
Cluster 6	D01699	Darifenacin hydrobromide
Cluster 6	D01648	Hyoscyamine methylbromide
Cluster 6	D01600	Diphenylpiperidinomethyldioxolan iodide
Cluster 6	D01538	Valethamate bromide
Cluster 6	D01521	Pipethanate hydrochloride
Cluster 6	D01491	Butropium bromide
Cluster 6	D01463	Diponium bromide
Cluster 6	D01451	Scopolamine butylbromide
Cluster 6	D01377	Prifinium bromide
Cluster 6	D01359	Etomidoline
Cluster 6	D01315	Methylbenactyzium bromide
Cluster 6	D01269	Solifenacin succinate
Cluster 6	D01231	Piroheptine hydrochloride
Cluster 6	D00809	Amitriptyline hydrochloride
Cluster 6	D01201	Tiemonium iodide
Cluster 6	D01175	Carpronium chloride
Cluster 6	D01165	Piperidolate hydrochloride
Cluster 6	D01118	Profenamine hydrochloride
Cluster 6	D01103	Trospium chloride
Cluster 6	D01077	Methylatropine nitrate
Cluster 6	D01007	Propiverine hydrochloride
Cluster 6	D01005	Isopropamide iodide
Cluster 6	D01004	Homatropine hydrobromide
Cluster 6	D01003	Hexocyclium metilsulfate
Cluster 6	D01002	Cyclopentolate hydrochloride
Cluster 6	D01000	Bethanechol chloride
Cluster 6	D01006	Oxyphencyclimine hydrochloride
Cluster 6	D00787	Trihexyphenidyl hydrochloride
Cluster 6	D00782	Procyclidine hydrochloride
Cluster 6	D00779	Biperiden
Cluster 6	D00723	Tridihexethyl chloride
Cluster 6	D00720	Mepenzolate bromide
Cluster 6	D00719	Hyoscyamine sulfate
Cluster 6	D00715	Hyoscine methobromide
Cluster 6	D00663	Brompheniramine maleate
Cluster 6	D00646	Tolterodine
Cluster 6	D00722	Oxybutynin chloride
Cluster 6	D00465	Oxybutynin
Cluster 6	D00774	Orphenadrine citrate
Cluster 6	D00718	Flavoxate hydrochloride
Cluster 6	D00717	Dicyclomine hydrochloride
Cluster 6	D00661	Cevimeline hydrochloride
Cluster 6	D00540	Glycopyrrolate
Cluster 6	D00721	Methanthelinium bromide
Cluster 6	D00525	Pilocarpine
Cluster 6	D00524	Carbachol
Cluster 6	D00481	Propantheline bromide
Cluster 6	D00397	Tropicamide
Cluster 6	D00270	Chlorpromazine
Cluster 6	D00243	Benzquinamide
Cluster 6	D00232	Anisotropine methylbromide
Cluster 6	D00147	Hyoscyamine
Cluster 6	D00138	Scopolamine
Cluster 6	D00113	Atropine
Cluster 7	H00729	Sinus node dysfunction
Cluster 7	H00731	Atrial fibrillation
Cluster 7	H00728	Brugada syndrome
Cluster 7	H00720	Jervell and Lange-Nielsen syndrome
Cluster 7	H00725	Short QT syndrome
Cluster 7	H00806	Benign familial infantile epilepsy
Cluster 7	D09758	Ambasilide
Cluster 7	D09757	Terikalant
Cluster 7	D08422	Procaine
Cluster 7	D08377	Pilsicainide
Cluster 7	D07962	Flecainide
Cluster 7	D03547	Clofilium phosphate
Cluster 7	D03037	Azimilide dihydrochloride
Cluster 7	D02969	Aprindine
Cluster 7	D02182	Cocaine hydrochloride
Cluster 7	D01856	Nifekalant hydrochloride
Cluster 7	D01554	Pilsicainide hydrochloride hydrate
Cluster 7	D01326	Aprindine hydrochloride
Cluster 7	D00648	Ibutilide fumarate
Cluster 7	D00642	Quinidine gluconate
Cluster 7	D00640	Propafenone hydrochloride
Cluster 7	D00638	Flecainide acetate
Cluster 7	D00345	Indapamide
Cluster 7	D00303	Disopyramide
Cluster 7	D00110	Cocaine
Cluster 7	D00740	Procaine hydrochloride
Cluster 7	D00538	Zonisamide
Cluster 7	D00639	Mexiletine hydrochloride
Cluster 7	D09612	Eslicarbazepine acetate
Cluster 7	D09215	Eslicarbazepine
Cluster 7	D08459	Quinidine phenylethylbarbiturate
Cluster 7	D08458	Quinidine
Cluster 7	D08421	Procainamide
Cluster 7	D08394	Pirmenol
Cluster 7	D08215	Mexiletine
Cluster 7	D08048	Hydroquinidine
Cluster 7	D07993	Fosphenytoin
Cluster 7	D07894	Encainide
Cluster 7	D07595	Fosphenytoin sodium hydrate
Cluster 7	D07442	Ambroxol
Cluster 7	D07428	Bunaftine
Cluster 7	D06517	Pirmenol hydrochloride
Cluster 7	D06172	Tocainide
Cluster 7	D05077	Moricizine
Cluster 7	D03991	Encainide hydrochloride
Cluster 7	D03492	Cifenline
Cluster 7	D02272	Quinidine sulfate
Cluster 7	D02103	Phenytoin sodium
Cluster 7	D02096	Fosphenytoin sodium
Cluster 7	D02088	Tocainide hydrochloride
Cluster 7	D02087	Moricizine hydrochloride
Cluster 7	D01785	Pirmenol hydrochloride hydrate
Cluster 7	D01479	Ambroxol hydrochloride
Cluster 7	D01455	Cifenline succinate
Cluster 7	D00643	Quinidine polygalacturonate
Cluster 7	D00637	Disopyramide phosphate
Cluster 7	D00551	Tetracaine
Cluster 7	D00553	Prilocaine
Cluster 7	D00732	Chloroprocaine hydrochloride
Cluster 7	D01450	Bupivacaine hydrochloride
Cluster 7	D00733	Dibucaine
Cluster 7	D08490	Ropivacaine
Cluster 7	D08127	Lidocaine hydrochloride monohydrate
Cluster 7	D04048	Ropivacaine hydrochloride
Cluster 7	D02098	Proparacaine hydrochloride
Cluster 7	D02086	Lidocaine hydrochloride
Cluster 7	D01287	Levobupivacaine hydrochloride
Cluster 7	D00741	Tetracaine hydrochloride
Cluster 7	D00738	Mepivacaine hydrochloride
Cluster 7	D00735	Dyclonine hydrochloride
Cluster 7	D00358	Lidocaine
Cluster 7	D08435	Propafenone
Cluster 7	D00533	Oxcarbazepine
Cluster 7	D00512	Phenytoin
Cluster 7	D00477	Procainamide hydrochloride
Cluster 7	D00375	Mephenytoin
Cluster 7	D00552	Benzocaine
Cluster 7	D00354	Lamotrigine
Cluster 7	D00252	Carbamazepine
Cluster 7	D00199	Ajmaline
Cluster 8	D05891	Sonepiprazole mesylate
Cluster 8	D09954	Pridopidine hydrochloride
Cluster 8	D09953	Pridopidine
Cluster 8	D08637	Trifluperidol hydrochloride
Cluster 8	D08636	Trifluoperazine
Cluster 8	D08590	Tiapride
Cluster 8	D08558	Talipexole
Cluster 8	D08549	Sultopride
Cluster 8	D08489	Ropinirole
Cluster 8	D08457	Quinagolide hydrochloride
Cluster 8	D08342	Perphenazine enantate
Cluster 8	D08341	Perphenazine decanoate
Cluster 8	D08148	Loxapine hydrochloride
Cluster 8	D08035	Haloperidol lactate
Cluster 8	D07977	Fluphenazine
Cluster 8	D07868	Domperidone maleate
Cluster 8	D07718	Clocapramine
Cluster 8	D07563	Alizapride hydrochloride
Cluster 8	D07217	Quinagolide
Cluster 8	D07102	Alizapride
Cluster 8	D07101	Bromopride
Cluster 8	D08132	Lisuride
Cluster 8	D06567	Bifeprunox mesylate
Cluster 8	D06566	Bifeprunox
Cluster 8	D05832	Sibenadet hydrochloride
Cluster 8	D08235	Mosapramine
Cluster 8	D05340	Paliperidone palmitate
Cluster 8	D02666	Iloperidone
Cluster 8	D09997	Cariprazine
Cluster 8	D09876	Cariprazine hydrochloride
Cluster 8	D07312	Levosulpiride
Cluster 8	D00308	Droperidol
Cluster 8	D05690	Raclopride C11
Cluster 8	D05677	Quinelorane hydrochloride
Cluster 8	D05010	Metopimazine
Cluster 8	D04965	Perphenazine hydrochloride
Cluster 8	D04694	Lergotrile mesylate
Cluster 8	D04693	Lergotrile
Cluster 8	D04038	Perphenazine fendizoate
Cluster 8	D03214	Aplindore fumarate
Cluster 8	D03165	Bromocriptine
Cluster 8	D02681	Piquindone hydrochloride
Cluster 8	D02670	Mazapertine succinate
Cluster 8	D02626	Bromperidol decanoate
Cluster 8	D02625	Trifluperidol
Cluster 8	D02623	Moperone
Cluster 8	D02609	Prochlorperazine edisylate
Cluster 8	D02605	Methoxypromazine maleate
Cluster 8	D02371	Clocapramine hydrochloride hydrate
Cluster 8	D02340	Loxapine
Cluster 8	D02208	Sultopride hydrochloride
Cluster 8	D02163	Fluphenazine maleate
Cluster 8	D02037	Perphenazine maleate
Cluster 8	D02035	Timiperone
Cluster 8	D02022	Prochlorperazine mesilate
Cluster 8	D01898	Haloperidol decanoate
Cluster 8	D01522	Tiapride hydrochloride
Cluster 8	D01505	Talipexole hydrochloride
Cluster 8	D01448	Trifluoperazine maleate
Cluster 8	D01447	Thioproperazine mesilate
Cluster 8	D01348	Terguride
Cluster 8	D01105	Moperone hydrochloride
Cluster 8	D01101	Bromperidol
Cluster 8	D00800	Triflupromazine hydrochloride
Cluster 8	D00798	Thioridazine hydrochloride
Cluster 8	D00796	Molindone hydrochloride
Cluster 8	D00793	Fluphenazine decanoate
Cluster 8	D00792	Fluphenazine enanthate
Cluster 8	D00493	Prochlorperazine
Cluster 8	D00479	Prochlorperazine maleate
Cluster 8	D05682	Quinpirole hydrochloride
Cluster 8	D01745	Domperidone
Cluster 8	D01226	Sulpiride
Cluster 8	D02629	Fluspirilene
Cluster 8	D02622	Pipamperone
Cluster 8	D02372	Perospirone hydrochloride hydrate
Cluster 8	D01548	Mosapramine hydrochloride
Cluster 8	D01482	Pipamperone hydrochloride
Cluster 8	D01321	Zotepine
Cluster 8	D01176	Blonanserin
Cluster 8	D00795	Mesoridazine besylate
Cluster 8	D00702	Buspirone hydrochloride
Cluster 8	D02688	Tiospirone hydrochloride
Cluster 8	D02683	Remoxipride hydrochloride
Cluster 9	D01180	Trilostane
Cluster 9	D00577	Diethylstilbestrol
Cluster 9	D00554	Ethinyl estradiol
Cluster 9	D00105	Estradiol
Cluster 9	D02398	Estramustine phosphate sodium
Cluster 9	D04041	Equilin
Cluster 9	D10008	Fispemifene
Cluster 9	D09834	Levormeloxifene fumarate
Cluster 9	D08958	Ospemifene
Cluster 9	D08910	Enclomiphene
Cluster 9	D08620	Toremifene
Cluster 9	D08559	Tamoxifen
Cluster 9	D08465	Raloxifene
Cluster 9	D08301	Ormeloxifene
Cluster 9	D07928	Ethinylestradiol propanesulfonate
Cluster 9	D07921	Estriol sodium succinate
Cluster 9	D07920	Estriol succinate
Cluster 9	D07919	Estradiol 17 beta-hemisuccinate
Cluster 9	D07918	Estradiol hemihydrate
Cluster 9	D07826	Hexestrol diphosphate sodium
Cluster 9	D07726	Clomifene
Cluster 9	D07434	Polyestradiol phosphate
Cluster 9	D07221	Promestriene
Cluster 9	D06551	Afimoxifene
Cluster 9	D06245	Trioxifene mesylate
Cluster 9	D05987	Synthetic conjugated estrogens, B
Cluster 9	D05192	Nitromifene citrate
Cluster 9	D05106	Nafoxidine hydrochloride
Cluster 9	D04672	Lasofoxifene tartrate
Cluster 9	D04496	Idoxifene
Cluster 9	D04071	Estrogens, esterified
Cluster 9	D04070	Estrogens, conjugated
Cluster 9	D04065	Estradiol undecylate
Cluster 9	D04064	Estradiol enanthate
Cluster 9	D04063	Estradiol cypionate
Cluster 9	D04061	Estradiol acetate
Cluster 9	D03912	Droloxifene citrate
Cluster 9	D03911	Droloxifene
Cluster 9	D03062	Bazedoxifene acetate
Cluster 9	D02993	Arzoxifene hydrochloride
Cluster 9	D02758	Acolbifene hydrochloride
Cluster 9	D02217	Raloxifene hydrochloride
Cluster 9	D01989	Estriol diacetate benzoate
Cluster 9	D01986	Estriol tripropionate
Cluster 9	D01953	Estradiol benzoate
Cluster 9	D01639	Tibolone
Cluster 9	D01617	Estradiol dipropionate
Cluster 9	D01602	Mepitiostane
Cluster 9	D01413	Estradiol valerate
Cluster 9	D01265	Epitiostanol
Cluster 9	D09899	Erteberel
Cluster 9	D00576	Quinestrol
Cluster 9	D01161	Fulvestrant
Cluster 9	D00967	Toremifene citrate
Cluster 9	D00966	Tamoxifen citrate
Cluster 9	D00962	Clomiphene citrate
Cluster 9	D00948	Estropipate
Cluster 9	D00946	Diethylstilbestrol diphosphate
Cluster 9	D00898	Dienestrol
Cluster 9	D00269	Chlorotrianisene
Cluster 9	D00575	Mestranol
Cluster 9	D00312	Estrone sodium sulfate
Cluster 9	D00185	Estriol
Cluster 9	D00067	Estrone
Cluster 10	D10220	Abediterol napadisylate
Cluster 10	D10219	abediterol
Cluster 10	D10145	Olodaterol
Cluster 10	D10020	Olodaterol hydrochloride
Cluster 10	D09697	Vilanterol trifenatate
Cluster 10	D09696	Vilanterol
Cluster 10	D09319	Indacaterol maleate
Cluster 10	D09318	Indacaterol
Cluster 10	D08945	Milveterol hydrochloride
Cluster 10	D08629	Tretoquinol
Cluster 10	D08570	Terbutaline
Cluster 10	D08474	Reproterol
Cluster 10	D08424	Procaterol
Cluster 10	D08300	Orciprenaline
Cluster 10	D08124	Levosalbutamol
Cluster 10	D08093	Isoxsuprine lactate
Cluster 10	D08092	Isoxsuprine
Cluster 10	D08039	Hexoprenaline
Cluster 10	D07990	Formoterol
Cluster 10	D07608	Carazolol
Cluster 10	D07534	Bitolterol
Cluster 10	D07489	Bambuterol hydrocloride
Cluster 10	D07463	Arformoterol
Cluster 10	D07377	Bambuterol
Cluster 10	D06374	Zinterol hydrochloride
Cluster 10	D05902	Soterenol hydrochloride
Cluster 10	D05792	Salmeterol
Cluster 10	D05730	Rimiterol hydrobromide
Cluster 10	D05718	Reproterol hydrochloride
Cluster 10	D05691	Ractopamine hydrochloride
Cluster 10	D05476	Picumeterol fumarate
Cluster 10	D05366	Procaterol hydrochloride hydrate
Cluster 10	D05277	Formoterol fumarate hydrate
Cluster 10	D05037	Trimetoquinol hydrochloride hydrate
Cluster 10	D04954	Metaproterenol polistirex
Cluster 10	D04703	Levalbuterol tartrate
Cluster 10	D04701	Levalbuterol sulfate
Cluster 10	D04626	Isoetharine mesylate
Cluster 10	D04157	Fenoterol
Cluster 10	D03587	Colterol mesylate
Cluster 10	D03402	Carbuterol hydrochloride
Cluster 10	D03198	Butoxamine hydrochloride
Cluster 10	D02981	Arformoterol tartrate
Cluster 10	D02404	Procaterol hydrochloride
Cluster 10	D02396	Hexoprenaline sulfate
Cluster 10	D02359	Ritodrine
Cluster 10	D02281	Levalbuterol hydrochloride
Cluster 10	D02151	Tulobuterol
Cluster 10	D02093	Isoetharine hydrochloride
Cluster 10	D01978	Trimetoquinol hydrochloride
Cluster 10	D01835	Clorprenaline hydrochloride
Cluster 10	D01748	Isoxsuprine hydrochloride
Cluster 10	D01635	Methoxyphenamine hydrochloride
Cluster 10	D01589	Mabuterol hydrochloride
Cluster 10	D01428	Fenoterol hydrobromide
Cluster 10	D01373	Formoterol fumarate
Cluster 10	D01362	Tulobuterol hydrochloride
Cluster 10	D01360	Clenbuterol hydrochloride
Cluster 10	D01349	Pirbuterol hydrochloride
Cluster 10	D01263	Ritodrine hydrochloride
Cluster 10	D00688	Terbutaline sulfate
Cluster 10	D00687	Salmeterol xinafoate
Cluster 10	D00686	Pirbuterol acetate
Cluster 10	D00685	Metaproterenol sulfate
Cluster 10	D00684	Bitolterol mesylate
Cluster 10	D00683	Albuterol sulfate
Cluster 11	D00251	Captopril
Cluster 11	D08688	Zofenopril
Cluster 11	D08566	Temocapril
Cluster 11	D08529	Spirapril
Cluster 11	D08225	Moexipril
Cluster 11	D08131	Lisinopril
Cluster 11	D08068	Imidapril
Cluster 11	D07992	Fosinopril
Cluster 11	D07892	Enalapril
Cluster 11	D07781	Delapril
Cluster 11	D07699	Cilazapril
Cluster 11	D07499	Benazepril
Cluster 11	D06076	Teprotide
Cluster 11	D03776	Zofenoprilat arginine
Cluster 11	D03775	Spiraprilat
Cluster 11	D03773	Quinaprilat
Cluster 11	D03772	Fosinoprilat
Cluster 11	D03769	Enalaprilat
Cluster 11	D03767	Zofenopril calcium
Cluster 11	D03765	Spirapril hydrochloride
Cluster 11	D03763	Pivopril
Cluster 11	D03760	Pentopril
Cluster 11	D03758	Libenzapril
Cluster 11	D03756	Indolapril hydrochloride
Cluster 11	D03753	Perindopril
Cluster 11	D03752	Quinapril
Cluster 11	D03440	Ceronapril
Cluster 11	D03077	Benazeprilat
Cluster 11	D01900	Alacepril
Cluster 11	D01667	Delapril hydrochloride
Cluster 11	D01549	Imidapril hydrochloride
Cluster 11	D01119	Temocapril hydrochloride
Cluster 11	D01069	Cilazapril
Cluster 11	D00624	Perindopril erbumine
Cluster 11	D00622	Fosinopril sodium
Cluster 11	D00621	Enalapril maleate
Cluster 11	D00620	Benazepril hydrochloride
Cluster 11	D00459	Quinapril hydrochloride
Cluster 11	D00421	Ramipril
Cluster 11	D00383	Trandolapril
Cluster 11	D01070	Candoxatril
Cluster 11	D09038	Remikiren
Cluster 11	D06412	Aliskiren fumarate
Cluster 11	D03745	Zankiren hydrochloride
Cluster 11	D03743	Terlakiren
Cluster 11	D03741	Ditekiren
Cluster 11	D03738	Enalkiren
Cluster 11	D03208	Aliskiren
Cluster 11	D00623	Moexipril hydrochloride
Cluster 11	D00362	Lisinopril
Cluster 11	D00198	Rescinnamine
Cluster 12	H00976	Anomalous trichromacy
Cluster 12	H00974	Blue cone monochromacy
Cluster 12	D05007	Metkephamid acetate
Cluster 12	D08323	Oxymorphone
Cluster 12	D06405	Nalfurafine hydrochloride
Cluster 12	D06395	Enadoline hydrochloride
Cluster 12	D05907	Spiradoline mesylate
Cluster 12	D09388	Tasimelteon
Cluster 12	D05099	Nabilone
Cluster 12	D01355	Tramadol hydrochloride
Cluster 12	D08246	Nalbuphine
Cluster 12	D07904	Eptazocine
Cluster 12	D07864	Diprenorphine hydrochloride
Cluster 12	D07132	Buprenorphine
Cluster 12	D05667	Quadazocine mesylate
Cluster 12	D05111	Nalmefene
Cluster 12	D03725	Hydrocodone bitartrate
Cluster 12	D03618	Cyclazocine
Cluster 12	D03197	Butorphanol
Cluster 12	D02238	Levallorphan tartrate
Cluster 12	D02227	Pentazocine hydrochloride
Cluster 12	D02111	Pentazocine lactate
Cluster 12	D02104	Nalmefene hydrochloride
Cluster 12	D01879	Eptazocine hydrobromide
Cluster 12	D02689	Ramelteon
Cluster 12	D07603	Caffeine citrate
Cluster 12	D07423	Defibrotide
Cluster 12	D01453	Caffeine hydrate
Cluster 12	D00528	Caffeine
Cluster 12	D01438	Perlapine
Cluster 12	D00306	Dronabinol
Cluster 12	D09988	Vapreotide acetate
Cluster 12	D07431	Somatostatin
Cluster 12	D06495	Octreotide acetate
Cluster 12	D06281	Vapreotide
Cluster 12	D05230	Octreotide pamoate
Cluster 12	D04666	Lanreotide acetate
Cluster 12	D02250	Octreotide acetate
Cluster 12	D02108	Indium In 111 pentetreotide
Cluster 12	D08249	Naloxone
Cluster 12	D08182	Meptazinol
Cluster 12	D07863	Diprenorphine
Cluster 12	D07620	Carfentanil
Cluster 12	D06618	Methylnaltrexone bromide
Cluster 12	D05113	Naltrexone
Cluster 12	D04924	Meptazinol hydrochloride
Cluster 12	D03783	Oxycodone terephthalate
Cluster 12	D02095	Naltrexone hydrochloride
Cluster 12	D07937	Etorphine
Cluster 12	D01340	Naloxone hydrochloride
Cluster 12	D04649	Ketazocine
Cluster 12	D01177	Remifentanil hydrochloride
Cluster 12	D00845	Sufentanil citrate
Cluster 12	D00843	Nalbuphine hydrochloride
Cluster 12	D00842	Morphine sulfate
Cluster 12	D00841	Levorphanol tartrate
Cluster 12	D00839	Hydromorphone hydrochloride
Cluster 12	D00838	Dezocine
Cluster 12	D00837	Butorphanol tartrate
Cluster 12	D00836	Buprenorphine hydrochloride
Cluster 12	D00482	Propoxyphene hydrochloride
Cluster 12	D00320	Fentanyl
Cluster 12	D00301	Atropine sulfate - diphenoxylate hydrochloride mixt
Cluster 12	D00195	Codeine
Cluster 12	D08984	Reparixin
Cluster 12	D10075	Navarixin
Cluster 12	D00498	Pentazocine
Cluster 12	D00729	Loperamide hydrochloride
Cluster 12	D00442	Octreotide
Cluster 13	H00609	Cryptorchidism
Cluster 13	H00062	Kennedy's disease
Cluster 13	D10221	Enobosarm
Cluster 13	D10218	Enzalutamide
Cluster 13	D08574	Testosterone phenylpropionate
Cluster 13	D08573	Testosterone decanoate
Cluster 13	D08409	Prasterone
Cluster 13	D08251	Nandrolone laurate
Cluster 13	D08250	Nandrolone
Cluster 13	D08197	Methandriol dipropionate
Cluster 13	D08196	Methandriol
Cluster 13	D08193	Metenolone
Cluster 13	D07766	Cyproterone
Cluster 13	D07536	Boldenone
Cluster 13	D07127	Norethandrolone
Cluster 13	D06087	Testosterone undecanoate
Cluster 13	D06086	Testosterone phenylacetate
Cluster 13	D06085	Testosterone ketolaurate
Cluster 13	D05837	Silandrone
Cluster 13	D05674	Quinbolone
Cluster 13	D05116	Nandrolone cyclotate
Cluster 13	D05025	Mibolerone
Cluster 13	D04947	Mesterolone
Cluster 13	D03145	Boldenone undecylenate
Cluster 13	D03144	Bolasterone
Cluster 13	D01737	Nandrolone furylpropionate
Cluster 13	D01534	Dromostanolone propionate
Cluster 13	D01476	Nandrolone cyclohexylpropionate
Cluster 13	D01414	Ethylestrenol
Cluster 13	D01375	Methenolone acetate
Cluster 13	D01368	Cyproterone acetate
Cluster 13	D01329	Oxendolone
Cluster 13	D01301	Methenolone enanthate
Cluster 13	D01149	Oxabolone cipionate
Cluster 13	D00965	Nilutamide
Cluster 13	D00961	Bicalutamide
Cluster 13	D00959	Testosterone propionate
Cluster 13	D00958	Testosterone enanthate
Cluster 13	D00957	Testosterone cypionate
Cluster 13	D00956	Nandrolone phenpropionate
Cluster 13	D00955	Nandrolone decanoate
Cluster 13	D00586	Flutamide
Cluster 13	D00490	Oxymetholone
Cluster 13	D00462	Oxandrolone
Cluster 13	D00444	Stanozolol
Cluster 13	D00443	Spironolactone
Cluster 13	D00408	Methyltestosterone
Cluster 13	D00389	Metandienone
Cluster 13	D00075	Testosterone
Cluster 13	D07456	Androstanolone
Cluster 14	D08120	Levofloxacin
Cluster 14	D10091	Amonafide l-malate
Cluster 14	D10090	Amonafide
Cluster 14	D09654	Pixantrone dimaleate
Cluster 14	D08981	Quarfloxin
Cluster 14	D08871	Berubicin hydrochloride
Cluster 14	D08854	Amrubicin
Cluster 14	D08386	Pirarubicin hydrochloride
Cluster 14	D08224	Mitoxantrone
Cluster 14	D02697	Valrubicin
Cluster 14	D02756	Aclarubicin
Cluster 14	D08062	Idarubicin
Cluster 14	D08024	Vosaroxin
Cluster 14	D07901	Epirubicin
Cluster 14	D07776	Daunorubicin
Cluster 14	D07100	Amrubicin hydrochloride
Cluster 14	D06545	Sedoxantrone trihydrochloride
Cluster 14	D05522	Pixantrone
Cluster 14	D04791	Lucanthone hydrochloride
Cluster 14	D04685	Ledoxantrone trihydrochloride
Cluster 14	D04107	Etoposide phosphate
Cluster 14	D03899	Doxorubicin
Cluster 14	D03730	Dexrazoxane
Cluster 14	D03602	Crisnatol mesylate
Cluster 14	D02698	Teniposide
Cluster 14	D02306	Pefloxacin
Cluster 14	D02321	Amsacrine
Cluster 14	D02123	Trovafloxacin mesylate
Cluster 14	D02214	Epirubicin hydrochloride
Cluster 14	D02166	Mitoxantrone hydrochloride
Cluster 14	D01716	Fleroxacin
Cluster 14	D01911	Aclarubicin hydrochloride
Cluster 14	D01885	Pirarubicin
Cluster 14	D01747	Idarubicin hydrochloride
Cluster 14	D00874	Moxifloxacin hydrochloride
Cluster 14	D01404	Sobuzoxane
Cluster 14	D01275	Doxorubicin hydrochloride
Cluster 14	D01264	Daunorubicin hydrochloride
Cluster 14	D00873	Lomefloxacin hydrochloride
Cluster 14	D00590	Sparfloxacin
Cluster 14	D00453	Ofloxacin
Cluster 14	D00310	Enoxacin
Cluster 14	D00210	Norfloxacin
Cluster 14	D00186	Ciprofloxacin
Cluster 14	D00125	Etoposide
Cluster 15	D10188	Naldemedine
Cluster 15	D10199	Tapentadol hydrochloride
Cluster 15	D08623	Tramadol
Cluster 15	D08597	Tilidine
Cluster 15	D08473	Remifentanil
Cluster 15	D08343	Pethidine
Cluster 15	D08248	Nalorphine hydrochloride
Cluster 15	D08247	Nalorphine
Cluster 15	D08234	Morphine tartrate
Cluster 15	D08233	Morphine
Cluster 15	D08144	Loperamide
Cluster 15	D08123	Levorphanol
Cluster 15	D08047	Hydromorphone
Cluster 15	D08046	Hydrocodone hydrochloride
Cluster 15	D08045	Hydrocodone
Cluster 15	D07929	Ethylmorphine
Cluster 15	D07861	Diphenoxylate
Cluster 15	D07832	Dihydrocodeine thiocyanate
Cluster 15	D07831	Dihydrocodeine
Cluster 15	D07810	Diacetylmorphine hydrochloride
Cluster 15	D07809	Dextropropoxyphene
Cluster 15	D07740	Codeine hydrochloride
Cluster 15	D07557	O-Acetyldihydrocodeine hydrochloride
Cluster 15	D07286	Diamorphine
Cluster 15	D07122	Alfentanil
Cluster 15	D07113	Loperamide oxide
Cluster 15	D06268	Trimeperidine
Cluster 15	D06208	Trefentanil hydrochloride
Cluster 15	D06147	Tilidine hydrochloride
Cluster 15	D06007	Tapentadol
Cluster 15	D05938	Sufentanil
Cluster 15	D05632	Propoxyphene napsylate
Cluster 15	D05462	Oxycodone hydrochloride hydrate
Cluster 15	D05312	Oxycodone
Cluster 15	D05217	Ocfentanil hydrochloride
Cluster 15	D05048	Mirfentanil hydrochloride
Cluster 15	D04973	Methadyl acetate
Cluster 15	D04764	Lofentanil oxalate
Cluster 15	D04461	Hydrocodone polistirex
Cluster 15	D03860	Diphenoxylate hydrochloride
Cluster 15	D03825	Dihydrocodeine bitartrate
Cluster 15	D03809	Difenoxin
Cluster 15	D03580	Codeine sulfate
Cluster 15	D03405	Carfentanil citrate
Cluster 15	D03156	Brifentanil hydrochloride
Cluster 15	D02941	Anileridine
Cluster 15	D02878	Alvimopan
Cluster 15	D02271	Morphine hydrochloride hydrate
Cluster 15	D02205	Ethylmorphine hydrochloride hydrate
Cluster 15	D02101	Codeine phosphate
Cluster 15	D01481	Dihydrocodeine phosphate
Cluster 15	D01399	Fentanyl citrate
Cluster 15	D00847	Oxycodone hydrochloride
Cluster 15	D00844	Oxymorphone hydrochloride
Cluster 15	D00840	Levomethadyl acetate hydrochloride
Cluster 15	D00835	Alfentanil hydrochloride
Cluster 16	H00476	Multiple epiphyseal dysplasia
Cluster 16	D08340	Perhexiline
Cluster 16	D05442	Perhexiline maleate
Cluster 16	D07971	Flunarizine
Cluster 16	D05024	Mibefradil dihydrochloride
Cluster 16	D02630	Penfluridol
Cluster 16	D00539	Ethosuximide
Cluster 16	D02356	Verapamil
Cluster 16	D08217	Mibefradil
Cluster 16	D07886	Efonidipine
Cluster 16	D09789	Kirenidipine hydrochloride
Cluster 16	D08892	Clevidipine
Cluster 16	D08270	Nicardipine
Cluster 16	D08155	Manidipine
Cluster 16	D08111	Lercanidipine
Cluster 16	D08009	Gallopamil
Cluster 16	D07845	Diltiazem
Cluster 16	D07509	Benidipine
Cluster 16	D07494	Barnidipine
Cluster 16	D07450	Amlodipine
Cluster 16	D07185	Fendiline
Cluster 16	D04657	Lacidipine
Cluster 16	D03830	Diltiazem malate
Cluster 16	D03655	Darodipine
Cluster 16	D02914	Amlodipine maleate
Cluster 16	D00629	Nitrendipine
Cluster 16	D00349	Isradipine
Cluster 16	D01295	Cinnarizine
Cluster 16	D00319	Felodipine
Cluster 16	D02045	Benidipine hydrochloride
Cluster 16	D01969	Gallopamil hydrochloride
Cluster 16	D01553	Manidipine hydrochloride
Cluster 16	D01145	Azelnidipine
Cluster 16	D01104	Barnidipine hydrochloride
Cluster 16	D00618	Nisoldipine
Cluster 16	D00615	Amlodipine besylate
Cluster 16	D01849	Lercanidipine hydrochloride
Cluster 16	D00616	Diltiazem hydrochloride
Cluster 16	D01108	Magnesium sulfate
Cluster 16	D01604	Efonidipine hydrochloride ethanolate
Cluster 16	D01562	Aranidipine
Cluster 16	D01908	Nilvadipine
Cluster 16	D00437	Nifedipine
Cluster 16	D00619	Verapamil hydrochloride
Cluster 16	D01173	Cilnidipine
Cluster 16	D00438	Nimodipine
Cluster 17	D00536	Felbamate
Cluster 17	D02780	Acamprosate calcium
Cluster 17	D08195	Methadone
Cluster 17	D08122	Levomethadone hydrochloride
Cluster 17	D08121	Levomethadone
Cluster 17	D02102	Methadone hydrochloride
Cluster 17	D01383	Meperidine hydrochloride
Cluster 17	D00848	Dextromethorphan hydrobromide
Cluster 17	D00711	Ketamine hydrochloride
Cluster 17	D00777	Amantadine hydrochloride
Cluster 17	D09918	Latrepirdine dihydrochloride
Cluster 17	D09917	Latrepirdine
Cluster 17	D08596	Tiletamine
Cluster 17	D08174	Memantine
Cluster 17	D08101	Ketobemidone hydrochloride
Cluster 17	D08100	Ketobemidone
Cluster 17	D07979	Flupirtine D-gluconate
Cluster 17	D07978	Flupirtine
Cluster 17	D07283	Esketamine
Cluster 17	D07058	Acamprosate
Cluster 17	D06146	Tiletamine hydrochloride
Cluster 17	D05714	Remacemide hydrochloride
Cluster 17	D05453	Phencyclidine hydrochloride
Cluster 17	D05447	Perzinfotel
Cluster 17	D05145	Neramexane mesylate
Cluster 17	D04728	Licostinel
Cluster 17	D04308	Gavestinel
Cluster 17	D04226	Flupirtine maleate
Cluster 17	D03878	Dizocilpine maleate
Cluster 17	D03746	Dextrorphan hydrochloride
Cluster 17	D03744	Dextromethorphan polistirex
Cluster 17	D03742	Dextromethorphan
Cluster 17	D03679	Delucemine hydrochloride
Cluster 17	D02973	Aptiganel hydrochloride
Cluster 17	D02410	Selfotel
Cluster 17	D04905	Memantine hydrochloride
Cluster 17	D08098	Ketamine
Cluster 17	D07441	Amantadine
Cluster 18	H00206	Mevalonic aciduria
Cluster 18	D00434	Simvastatin
Cluster 18	D08492	Rosuvastatin
Cluster 18	D08410	Pravastatin
Cluster 18	D07983	Fluvastatin
Cluster 18	D07661	Cerivastatin
Cluster 18	D07474	Atorvastatin
Cluster 18	D04897	Meglutol
Cluster 18	D03816	Tenivastatin calcium
Cluster 18	D03643	Dalvastatin
Cluster 18	D03601	Crilvastatin
Cluster 18	D02258	Atorvastatin calcium hydrate
Cluster 18	D01915	Rosuvastatin calcium
Cluster 18	D01862	Pitavastatin calcium
Cluster 18	D00893	Pravastatin sodium
Cluster 18	D00892	Fluvastatin sodium
Cluster 18	D00889	Cerivastatin sodium
Cluster 18	D00887	Atorvastatin calcium
Cluster 18	D09198	Minodronic acid hydrate
Cluster 18	D08689	Zoledronic acid
Cluster 18	D08484	Risedronic acid
Cluster 18	D08073	Incadronic acid
Cluster 18	D08056	Ibandronic acid
Cluster 18	D07281	Pamidronic acid
Cluster 18	D07123	Incadronate disodium hydrate
Cluster 18	D07119	Alendronic acid
Cluster 18	D06379	Zoledronate trisodium
Cluster 18	D06378	Zoledronate disodium
Cluster 18	D04486	Ibandronate sodium
Cluster 18	D03234	Sodium risedronate hydrate
Cluster 18	D02219	Terbinafine hydrochloride
Cluster 18	D01968	Zoledronic acid
Cluster 18	D01093	Butenafine hydrochloride
Cluster 18	D00942	Risedronate sodium
Cluster 18	D00941	Pamidronate disodium
Cluster 18	D00883	Naftifine hydrochloride
Cluster 19	D03713	Dexfenfluramine hydrochloride
Cluster 19	D07984	Fluvoxamine
Cluster 19	D07913	Escitalopram
Cluster 19	D07805	Dexfenfluramine
Cluster 19	D07705	Citalopram hydrochloride
Cluster 19	D07704	Citalopram
Cluster 19	D05375	Paroxetine mesylate
Cluster 19	D05374	Paroxetine hydrochloride
Cluster 19	D10133	Levomilnacipran hydrochloride
Cluster 19	D10072	Levomilnacipran
Cluster 19	D08673	Viloxazine
Cluster 19	D08670	Venlafaxine
Cluster 19	D08288	Nortriptyline
Cluster 19	D08222	Milnacipran
Cluster 19	D08140	Lofepramine
Cluster 19	D08071	Imipramine embonate
Cluster 19	D08070	Imipramine
Cluster 19	D07880	Duloxetine
Cluster 19	D07872	Dosulepin
Cluster 19	D07793	Desvenlafaxine
Cluster 19	D07791	Desipramine
Cluster 19	D07727	Clomipramine
Cluster 19	D07449	Amitriptylinoxide
Cluster 19	D07448	Amitriptyline
Cluster 19	D07334	Imipraminoxide
Cluster 19	D03110	Bicifadine hydrochloride
Cluster 19	D02574	Atomoxetine hydrochloride
Cluster 19	D02572	Viloxazine hydrochloride
Cluster 19	D02570	Desvenlafaxine succinate
Cluster 19	D02408	Trimipramine maleate
Cluster 19	D01546	Dothiepin hydrochloride
Cluster 19	D01285	Lofepramine hydrochloride
Cluster 19	D01107	Milnacipran hydrochloride
Cluster 19	D00825	Sertraline hydrochloride
Cluster 19	D08626	Trazodone
Cluster 19	D00332	Gabapentin
Cluster 19	D00484	Protriptyline hydrochloride
Cluster 19	D03649	Dapoxetine hydrochloride
Cluster 19	D02362	Paroxetine
Cluster 19	D02360	Sertraline
Cluster 19	D00824	Fluvoxamine maleate
Cluster 19	D00823	Fluoxetine hydrochloride
Cluster 19	D00822	Citalopram hydrobromide
Cluster 19	D00326	Fluoxetine
Cluster 20	H01269	Hyperthyroidism non-autoimmune
Cluster 20	H00937	Familial male precocious puberty
Cluster 20	D09400	Degarelix acetate
Cluster 20	D09336	Elagolix sodium
Cluster 20	D09335	Elagolix
Cluster 20	D08901	Degarelix
Cluster 20	D08649	Triptorelin acetate
Cluster 20	D08635	Degarelix acetate
Cluster 20	D08241	Nafarelin
Cluster 20	D08113	Leuprorelin
Cluster 20	D08027	Gonadorelin
Cluster 20	D08010	Ganirelix
Cluster 20	D07665	Cetrorelix
Cluster 20	D07259	Buserelin
Cluster 20	D06248	Triptorelin pamoate
Cluster 20	D06247	Triptorelin
Cluster 20	D05599	Prazarelix acetate
Cluster 20	D04823	Lutrelin acetate
Cluster 20	D04644	Iturelix
Cluster 20	D04405	Goserelin
Cluster 20	D04361	Gonadorelin acetate
Cluster 20	D04302	Ganirelix acetate
Cluster 20	D03267	Gonadorelin diacetate
Cluster 20	D02738	Abarelix
Cluster 20	D02369	Histrelin
Cluster 20	D02116	Histrelin acetate
Cluster 20	D01831	Buserelin acetate
Cluster 20	D00989	Leuprolide acetate
Cluster 20	D00990	Nafarelin acetate
Cluster 20	D00988	Gonadorelin hydrochloride
Cluster 20	D01685	Cetrorelix acetate
Cluster 20	D00573	Goserelin acetate
Cluster 21	H00799	CEDNIK syndrome
Cluster 21	D09749	Itasetron hydrochloride hydrate
Cluster 21	D08466	Ramosetron
Cluster 21	D07867	Dolasetron
Cluster 21	D07481	Azasetron
Cluster 21	D07175	Palonosetron
Cluster 21	D07129	Alosetron
Cluster 21	D06396	Renzapride
Cluster 21	D06353	Zacopride hydrochloride
Cluster 21	D05685	Quipazine maleate
Cluster 21	D05343	Palonosetron hydrochloride
Cluster 21	D04642	Itasetron
Cluster 21	D04370	Granisetron
Cluster 21	D03496	Cilansetron hydrochloride
Cluster 21	D03495	Cilansetron
Cluster 21	D03060	Batanopride hydrochloride
Cluster 21	D02829	Alosetron hydrochloride
Cluster 21	D02632	Indisetron hydrochloride
Cluster 21	D02130	Tropisetron
Cluster 21	D02041	Tropisetron hydrochloride
Cluster 21	D02016	Ramosetron hydrochloride
Cluster 21	D01613	Azasetron hydrochloride
Cluster 21	D00725	Dolasetron mesylate
Cluster 21	D00678	Ondansetron hydrochloride hydrate
Cluster 21	D00677	Granisetron hydrochloride
Cluster 21	D00726	Metoclopramide
Cluster 21	D10185	Vortioxetine hydrobromide
Cluster 21	D10184	Vortioxetine
Cluster 21	D05008	Metoclopramide hydrochloride
Cluster 21	D02213	Metoclopramide hydrochloride
Cluster 21	D10171	Tedatioxetine hydrobromide
Cluster 21	D10170	Tedatioxetine
Cluster 22	D09972	Telapristone acetate
Cluster 22	D10016	Lonaprisan
Cluster 22	D09687	Ulipristal acetate
Cluster 22	D09571	Onapristone
Cluster 22	D09567	Ulipristal
Cluster 22	D08431	Promegestone
Cluster 22	D08285	Norethisterone enantate
Cluster 22	D08281	Nomegestrol acetate
Cluster 22	D08167	Megestrol
Cluster 22	D08166	Medroxyprogesterone
Cluster 22	D08053	Hydroxyprogesterone 17alfa-acetate
Cluster 22	D08052	Hydroxyprogesterone
Cluster 22	D07939	Etynodiol
Cluster 22	D07670	Chlormadinone
Cluster 22	D07223	Demegestone
Cluster 22	D07222	Nomegestrol
Cluster 22	D07220	Norgestrienone
Cluster 22	D07096	Aglepristone
Cluster 22	D05679	Quingestanol acetate
Cluster 22	D05003	Methynodiol diacetate
Cluster 22	D04885	Medrogestone
Cluster 22	D04316	Gestodene
Cluster 22	D03799	Dienogest
Cluster 22	D02996	Asoprisnil
Cluster 22	D01580	Lynestrenol
Cluster 22	D01299	Chlormadinone acetate
Cluster 22	D01217	Dydrogesterone
Cluster 22	D01159	Gestonorone caproate
Cluster 22	D00953	Norethindrone acetate
Cluster 22	D00949	Hydroxyprogesterone caproate
Cluster 22	D00182	Norethindrone
Cluster 23	H01228	Type A insulin resistance
Cluster 23	H00942	Rabson-Mendenhall syndrome
Cluster 23	H00719	Donohue syndrome
Cluster 23	D04870	Mecasermin rinfabate
Cluster 23	D04951	Meta-cresol
Cluster 23	D09727	Insulin degludec
Cluster 23	D08080	Insulin injection, biphasic isophane
Cluster 23	D05622	Proinsulin human
Cluster 23	D04477	Insulin lispro
Cluster 23	D03250	Insulin glargine
Cluster 23	D04551	Insulin zinc
Cluster 23	D04550	Insulin zinc, prompt
Cluster 23	D04549	Insulin zinc, extended
Cluster 23	D04548	Insulin, neutral
Cluster 23	D04547	Insulin, isophane
Cluster 23	D04546	Insulin, dalanated
Cluster 23	D04545	Insulin I 131
Cluster 23	D04544	Insulin I 125
Cluster 23	D04543	Insulin human zinc, extended
Cluster 23	D04542	Insulin human zinc
Cluster 23	D04541	Insulin human, isophane
Cluster 23	D04540	Insulin glulisine
Cluster 23	D04539	Insulin detemir
Cluster 23	D04475	Insulin aspart
Cluster 23	D03230	Insulin human
Cluster 24	D00682	Carboprost tromethamine
Cluster 24	D08661	Unoprostone
Cluster 24	D08591	Tiaprost
Cluster 24	D06274	Tafluprost
Cluster 24	D03399	Carboprost methyl
Cluster 24	D02719	Rosaprostol
Cluster 24	D02343	Carboprost
Cluster 24	D01964	Travoprost
Cluster 24	D01452	Isopropyl unoprostone
Cluster 24	D09990	Vidupiprant
Cluster 24	D08940	Laropiprant
Cluster 24	D02860	Limaprost alfadex
Cluster 24	D09969	Taprenepag isopropyl
Cluster 24	D09968	Taprenepag
Cluster 24	D05732	Rioprostil
Cluster 24	D03269	Dinoprostone betadex
Cluster 24	D03187	Butaprost
Cluster 24	D02722	Limaprost
Cluster 24	D02725	Sulprostone
Cluster 24	D02705	Alprostadil alfadex
Cluster 24	D02073	Gemeprost
Cluster 24	D01869	Ornoprostil
Cluster 24	D01891	Enprostil
Cluster 24	D00180	Alprostadil
Cluster 24	D00356	Latanoprost
Cluster 24	D00081	Dinoprost
Cluster 25	D07916	Esmolol
Cluster 25	D07660	Celiprolol
Cluster 25	D07526	Betaxolol
Cluster 25	D07184	Talinolol
Cluster 25	D06646	Epanolol
Cluster 25	D06622	Nebivolol hydrochloride
Cluster 25	D06329	Xamoterol fumarate
Cluster 25	D06328	Xamoterol
Cluster 25	D05606	Prenalterol hydrochloride
Cluster 25	D05587	Practolol
Cluster 25	D05011	Metoprolol fumarate
Cluster 25	D04710	Levobetaxolol hydrochloride
Cluster 25	D04708	Levdobutamine lactobionate
Cluster 25	D03881	Dobutamine tartrate
Cluster 25	D03880	Dobutamine lactobionate
Cluster 25	D03879	Dobutamine
Cluster 25	D03195	Butopamine
Cluster 25	D02614	Denopamine
Cluster 25	D02358	Metoprolol
Cluster 25	D02342	Bisoprolol
Cluster 25	D02338	Acebutolol
Cluster 25	D01847	Landiolol hydrochloride
Cluster 25	D01741	Celiprolol hydrochloride
Cluster 25	D01471	Esatenolol
Cluster 25	D01369	Bevantolol hydrochloride
Cluster 25	D00644	Esmolol hydrochloride
Cluster 25	D00635	Metoprolol succinate
Cluster 25	D00235	Atenolol
Cluster 26	D00402	Methocarbamol
Cluster 26	D08495	Roxatidine acetate
Cluster 26	D08494	Roxatidine
Cluster 26	D07072	Niperotidine
Cluster 26	D06355	Zaltidine hydrochloride
Cluster 26	D06157	Tiotidine
Cluster 26	D05939	Sufotidine
Cluster 26	D05699	Ranitidine bismuth citrate
Cluster 26	D05307	Oxmetidine mesylate
Cluster 26	D05306	Oxmetidine hydrochloride
Cluster 26	D05004	Metiamide
Cluster 26	D04794	Lupitidine hydrochloride
Cluster 26	D04680	Lavoltidine succinate
Cluster 26	D04517	Impromidine hydrochloride
Cluster 26	D04098	Etintidine hydrochloride
Cluster 26	D03889	Donetidine
Cluster 26	D03503	Cimetidine hydrochloride
Cluster 26	D01861	Pibutidine hydrochloride
Cluster 26	D01698	Dalcotidine
Cluster 26	D01467	Roxatidine acetate hydrochloride
Cluster 26	D01193	Osutidine
Cluster 26	D01187	Betazole hydrochloride
Cluster 26	D01131	Lafutidine
Cluster 26	D00673	Ranitidine hydrochloride
Cluster 26	D00440	Nizatidine
Cluster 26	D00422	Ranitidine
Cluster 26	D01631	Pentagastrin
Cluster 26	D00318	Famotidine
Cluster 26	D00295	Cimetidine
Cluster 27	D00670	Donepezil hydrochloride
Cluster 27	D09835	Zanapezil fumarate
Cluster 27	D09750	Ipidacrine hydrochloride hydrate
Cluster 27	D08555	Tacrine
Cluster 27	D08261	Neostigmine
Cluster 27	D07869	Donepezil
Cluster 27	D06288	Velnacrine maleate
Cluster 27	D05590	Pralidoxime mesylate
Cluster 27	D05215	Obidoxime chloride
Cluster 27	D04292	Galantamine
Cluster 27	D03826	Physostigmine sulfate
Cluster 27	D03791	Dichlorvos
Cluster 27	D03751	Icopezil maleate
Cluster 27	D03099	Besipirdine hydrochloride
Cluster 27	D02565	Dimetacrine
Cluster 27	D02418	Physostigmine salicylate
Cluster 27	D01572	Pralidoxime iodide
Cluster 27	D01228	Distigmine bromide
Cluster 27	D01001	Ambenonium chloride
Cluster 27	D00998	Neostigmine methylsulfate
Cluster 27	D00995	Neostigmine bromide
Cluster 27	D00994	Edrophonium chloride
Cluster 27	D08838	Acotiamide hydrochloride
Cluster 27	D00196	Physostigmine
Cluster 28	H00104	Properdin deficiency
Cluster 28	H00106	CD59 deficiency
Cluster 28	H00105	Mannose-binding lectin-associated serine protease 2 deficiency
Cluster 28	H00103	C9 deficiency
Cluster 28	H00102	C4 deficiency
Cluster 28	D08621	Tositumomab
Cluster 28	D06409	Bevacizumab
Cluster 28	D04489	Ibritumomab tiuxetan
Cluster 28	D03455	Cetuximab
Cluster 28	D03259	Gemtuzumab ozogamicin
Cluster 28	D02994	Rituximab
Cluster 28	D02802	Alemtuzumab
Cluster 28	D02737	Palivizumab
Cluster 28	D05092	Muromonab-CD3
Cluster 28	D06886	Natalizumab
Cluster 28	D03959	Efalizumab
Cluster 28	D03639	Daclizumab
Cluster 28	D03257	Trastuzumab
Cluster 28	D03058	Basiliximab
Cluster 28	D02800	Alefacept
Cluster 28	D02597	Adalimumab
Cluster 28	D02778	Abciximab
Cluster 28	D00742	Etanercept
Cluster 29	D09926	Icrucumab
Cluster 29	D10138	Regorafenib
Cluster 29	D10137	Regorafenib hydrate
Cluster 29	D08524	Sorafenib
Cluster 29	D06272	Sorafenib tosylate
Cluster 29	D08552	Sunitinib
Cluster 29	D08544	Toceranib phosphate
Cluster 29	D08503	Toceranib
Cluster 29	D06285	Vatalanib
Cluster 29	D01441	Imatinib mesylate
Cluster 29	D08883	Cediranib maleate
Cluster 29	D08881	Cediranib
Cluster 29	D05380	Pazopanib hydrochloride
Cluster 29	D09635	Linifanib
Cluster 29	D06402	Sunitinib malate
Cluster 29	D10095	Cabozantinib s-malate
Cluster 29	D10062	Cabozantinib
Cluster 29	D08947	Motesanib diphosphate
Cluster 29	D06678	Motesanib
Cluster 29	D05029	Midostaurin
Cluster 29	D09683	Tivozanib
Cluster 29	D10190	Tivozanib hydrochloride
Cluster 29	D03218	Axitinib
Cluster 30	H01302	Hyperchlorhidrosis isolated
Cluster 30	H00241	Combined proximal and distal renal tubular acidosis
Cluster 30	D09632	Iodine
Cluster 30	D09593	Girentuximab
Cluster 30	D02441	Ethoxzolamide
Cluster 30	D01256	Cyclothiazide
Cluster 30	D00703	Ethinamate
Cluster 30	D00656	Methyclothiazide
Cluster 30	D00655	Methazolamide
Cluster 30	D00653	Dorzolamide hydrochloride
Cluster 30	D00652	Brinzolamide
Cluster 30	D00651	Benzthiazide
Cluster 30	D00650	Bendroflumethiazide
Cluster 30	D00519	Chlorothiazide
Cluster 30	D00518	Dichlorphenamide
Cluster 30	D00340	Hydrochlorothiazide
Cluster 30	D00218	Acetazolamide
Cluster 30	D00654	Hydroflumethiazide
Cluster 30	D00461	Quinethazone
Cluster 30	D00658	Trichlormethiazide
Cluster 30	D00123	Cyanamide
Cluster 30	D00131	Disulfiram
Cluster 31	D10029	Verubulin
Cluster 31	D10030	Verubulin hydrochloride
Cluster 31	D08914	Eribulin mesylate
Cluster 31	D08680	Vinorelbine
Cluster 31	D08679	Vincristine
Cluster 31	D08675	Vinblastine
Cluster 31	D07866	Docetaxel
Cluster 31	D06304	Vindesine
Cluster 31	D05333	Paclitaxel poliglumex
Cluster 31	D05529	Podofilox
Cluster 31	D04864	Maytansine
Cluster 31	D01935	Vinorelbine tartrate
Cluster 31	D02165	Docetaxel
Cluster 31	D02197	Vincristine sulfate
Cluster 31	D01769	Vindesine sulfate
Cluster 31	D00570	Colchicine
Cluster 31	D01068	Vinblastine sulfate
Cluster 31	D00491	Paclitaxel
Cluster 31	D00368	Mebendazole
Cluster 31	D00134	Albendazole
Cluster 32	D00523	Irbesartan
Cluster 32	D08865	Azilsartan kamedoxomil
Cluster 32	D08864	Azilsartan
Cluster 32	D08146	Losartan
Cluster 32	D08067	Azilsartan medoxomil
Cluster 32	D05246	Olmesartan
Cluster 32	D04243	Forasartan
Cluster 32	D04040	Eprosartan
Cluster 32	D02082	Eprosartan mesylate
Cluster 32	D01922	Pratosartan
Cluster 32	D01204	Olmesartan medoxomil
Cluster 32	D00626	Candesartan cilexetil
Cluster 32	D00627	Telmisartan
Cluster 32	D04126	Saralasin acetate
Cluster 32	D02939	Angiotensin amide
Cluster 32	D02014	Angiotensin II
Cluster 32	D00522	Candesartan
Cluster 32	D00400	Valsartan
Cluster 32	D00357	Losartan potassium
Cluster 32	D00150	Angiotensin II
Cluster 33	D10178	Trelagliptin
Cluster 33	D10179	Trelagliptin succinate
Cluster 33	D09780	Anagliptin
Cluster 33	D09756	Teneligliptin hydrobromide hydrate
Cluster 33	D09753	Saxagliptin hydrate
Cluster 33	D09625	Gosogliptin
Cluster 33	D09566	Linagliptin
Cluster 33	D09334	Dutogliptin tartrate
Cluster 33	D09333	Dutogliptin
Cluster 33	D09326	Carmegliptin dihydrochloride
Cluster 33	D08996	Saxagliptin
Cluster 33	D08631	Carmegliptin
Cluster 33	D08616	Teneligliptin
Cluster 33	D08516	Sitagliptin
[truncated: 1,867 more rows]

## Sheet: ClusterOne-modules-disDrug
Cluster ID	Node ID	Node Name
Cluster 1	H00606	Ohtahara syndrome
Cluster 1	D04148	Fenfluramine hydrochloride
Cluster 1	D03937	Ecopipam hydrochloride
Cluster 1	D08505	Sapropterin
Cluster 1	D07218	Metergoline
Cluster 1	D04820	Lurasidone hydrochloride
Cluster 1	D01051	Spiperone
Cluster 1	D01390	Isoproterenol hydrochloride
Cluster 1	D09843	Beradilol monoethyl maleate
Cluster 1	D08387	Pirbuterol
Cluster 1	D08078	Indenolol
Cluster 1	D05127	Nebivolol
Cluster 1	D04625	Isoetharine
Cluster 1	D02147	Albuterol
Cluster 1	D01958	Indenolol hydrochloride
Cluster 1	D07713	Clenbuterol
Cluster 1	D08525	Sotalol
Cluster 1	D02910	Amiodarone
Cluster 1	D00636	Amiodarone hydrochloride
Cluster 1	D00812	Desipramine hydrochloride
Cluster 1	D00816	Nortriptyline hydrochloride
Cluster 1	D00815	Imipramine hydrochloride
Cluster 1	D08040	Histamine
Cluster 1	D07700	Cinitapride
Cluster 1	D04445	Histamine phosphate
Cluster 1	D09397	Pardoprunox
Cluster 1	D09366	Pardoprunox hydrochloride
Cluster 1	D02327	Doxylamine succinate
Cluster 1	D02268	Ergoloid mesylates
Cluster 1	D02089	Buclizine hydrochloride
Cluster 1	D01224	Phenylpropanolamine hydrochloride
Cluster 1	D07522	Betahistine
Cluster 1	D03102	Betahistine hydrochloride
Cluster 1	D01592	Betahistine mesilate
Cluster 1	D01713	Epinastine hydrochloride
Cluster 1	D00680	Methylergonovine maleate
Cluster 1	D00394	Trimipramine
Cluster 1	D08226	Molindone
Cluster 1	D08585	Thioproperazine
Cluster 1	D02604	Acepromazine maleate
Cluster 1	D05039	Minaprine
Cluster 1	D00373	Thioridazine
Cluster 1	D06331	Xanomeline tartrate
Cluster 1	D06330	Xanomeline
Cluster 1	D08600	Timolol
Cluster 1	D08598	Tilisolol
Cluster 1	D08572	Tertatolol hydrochloride
Cluster 1	D08443	Propranolol
Cluster 1	D08318	Oxprenolol
Cluster 1	D08115	Levobunolol
Cluster 1	D08090	Isoprenaline
Cluster 1	D08074	Penbutolol
Cluster 1	D07624	Carteolol
Cluster 1	D07590	Bupranolol
Cluster 1	D07551	Buphenine
Cluster 1	D07183	Cloranolol
Cluster 1	D07182	Tertatolol
Cluster 1	D07181	Mepindolol
Cluster 1	D07156	Alprenolol
Cluster 1	D05345	Pamatolol sulfate
Cluster 1	D04190	Flestolol sulfate
Cluster 1	D08966	Phenylephrine bitartrate
Cluster 1	D08684	Xylometazoline
Cluster 1	D08662	Urapidil hydrochloride
Cluster 1	D08624	Tramazoline
Cluster 1	D08578	Tetryzoline
Cluster 1	D08569	Terazosin
Cluster 1	D08560	Tamsulosin
Cluster 1	D08411	Prazosin
Cluster 1	D08366	Phenylephrine tartrate
Cluster 1	D08365	Phenylephrine
Cluster 1	D08322	Oxymetazoline
Cluster 1	D08286	Norfenefrine
Cluster 1	D08271	Nicergoline tartrate
Cluster 1	D08257	Nefazodone
Cluster 1	D08253	Naphazoline
Cluster 1	D08239	Moxisylyte
Cluster 1	D08397	Pizotifen malate
Cluster 1	D08687	Ziprasidone
Cluster 1	D08485	Rizatriptan
Cluster 1	D08297	Opipramol
Cluster 1	D08255	Naratriptan
Cluster 1	D00456	Ondansetron
Cluster 1	D07854	Dimetotiazine
Cluster 1	D06253	Tropanserin hydrochloride
Cluster 1	D05015	Metrenperone
Cluster 1	D04320	Glemanserin
Cluster 1	D03506	Cinanserin hydrochloride
Cluster 1	D02730	Tegaserod maleate
Cluster 1	D01902	Fonazine mesylate
Cluster 1	D01008	Apraclonidine hydrochloride
Cluster 1	D00776	Tizanidine hydrochloride
Cluster 1	D02100	Ziprasidone mesylate
Cluster 1	D01477	Opipramol hydrochloride
Cluster 1	D01358	Mianserin hydrochloride
Cluster 1	D00820	Trazodone hydrochloride
Cluster 1	D08216	Mianserin
Cluster 1	D02995	Asenapine maleate
Cluster 1	D00563	Mirtazapine
Cluster 1	D08685	Yohimbine
Cluster 1	D07537	Bopindolol
Cluster 1	D00513	Pindolol
Cluster 1	D00483	Propranolol hydrochloride
Cluster 1	D08207	Methylergometrine
Cluster 1	D07905	Ergometrine
Cluster 1	D02357	Methysergide
Cluster 1	D02211	Dihydroergotamine mesylate
Cluster 1	D01163	Ergonovine maleate
Cluster 1	D00681	Methysergide maleate
Cluster 1	D00679	Ergotamine tartrate
Cluster 1	D05523	Pizotyline
Cluster 1	D07997	Frovatriptan
Cluster 1	D07887	Eletriptan
Cluster 1	D05740	Rizatriptan sulfate
Cluster 1	D04533	Indorenate hydrochloride
Cluster 1	D04264	Frovatriptan succinate
Cluster 1	D03983	Elzasonan hydrochloride
Cluster 1	D03982	Elzasonan citrate
Cluster 1	D03014	Avitriptan fumarate
Cluster 1	D02825	Almotriptan malate
Cluster 1	D02824	Almotriptan
Cluster 1	D01973	Eletriptan hydrobromide
Cluster 1	D00676	Sumatriptan succinate
Cluster 1	D00675	Rizatriptan benzoate
Cluster 1	D00674	Naratriptan hydrochloride
Cluster 1	D08683	Xylazine
Cluster 1	D08611	Tizanidine
Cluster 1	D08487	Romifidine
Cluster 1	D08482	Rilmenidine
Cluster 1	D08165	Medetomidine
Cluster 1	D08031	Guanfacine
Cluster 1	D07795	Detomidine
Cluster 1	D07540	Brimonidine
Cluster 1	D07461	Apraclonidine
Cluster 1	D06671	Yohimbine hydrochloride
Cluster 1	D06344	Xylazine hydrochloride
Cluster 1	D04883	Medetomidine hydrochloride
Cluster 1	D04375	Guanabenz
Cluster 1	D04223	Fluparoxan hydrochloride
Cluster 1	D04124	Fadolmidine hydrochloride
Cluster 1	D03759	Diacetolol hydrochloride
Cluster 1	D03729	Dexpropranolol hydrochloride
Cluster 1	D03702	Detomidine hydrochloride
Cluster 1	D03672	Delequamine hydrochloride
Cluster 1	D03502	Cimaterol
Cluster 1	D03490	Cicloprolol hydrochloride
Cluster 1	D03449	Cetamolol hydrochloride
Cluster 1	D03177	Bunolol hydrochloride
Cluster 1	D03170	Bucindolol hydrochloride
Cluster 1	D03002	Atipamezole
Cluster 1	D02972	Aptazapine maleate
Cluster 1	D02834	Alprenoxime hydrochloride
Cluster 1	D02767	Adatanserin hydrochloride
Cluster 1	D02765	Adaprolol maleate
Cluster 1	D02702	Talibegron hydrochloride
Cluster 1	D02577	Flibanserin
Cluster 1	D02389	Primidolol
Cluster 1	D02388	Levonordefrin
Cluster 1	D02374	Metipranolol
Cluster 1	D02150	l-Isoprenaline hydrochloride
Cluster 1	D02081	Metipranolol hydrochloride
Cluster 1	D02076	Brimonidine tartrate
Cluster 1	D02066	Isoproterenol sulfate
Cluster 1	D00613	Fenoldopam mesylate
Cluster 1	D08141	Lofexidine
Cluster 1	D08614	Tolazoline
Cluster 1	D08362	Phentolamine
Cluster 1	D08358	Phenoxybenzamine
Cluster 1	D08309	Oxedrine hydrochloride
Cluster 1	D08308	Oxedrine tartrate
Cluster 1	D08192	Metaraminol
Cluster 1	D07148	Oxedrine
Cluster 1	D03648	Dapiprazole hydrochloride
Cluster 1	D01019	Metaraminol bitartrate
Cluster 1	D00997	Tolazoline hydrochloride
Cluster 1	D07305	Piribedil
Cluster 1	D08205	Methyldopa
Cluster 1	D01603	Bethanidine sulfate
Cluster 1	D01205	Dexmedetomidine hydrochloride
Cluster 1	D08220	Midodrine
Cluster 1	D08212	Trimazosin
Cluster 1	D08201	Methoxamine
Cluster 1	D08064	Ifenprodil
Cluster 1	D07931	Etilefrine
Cluster 1	D07906	Ergotamine
Cluster 1	D07874	Doxazosin
Cluster 1	D07838	Dihydroergotamine tartrate
Cluster 1	D07837	Dihydroergotamine
Cluster 1	D07550	Bunazosin
Cluster 1	D07124	Alfuzosin
Cluster 1	D06234	Trimazosin hydrochloride
Cluster 1	D05738	Ritanserin
Cluster 1	D04532	Indoramin hydrochloride
Cluster 1	D04531	Indoramin
Cluster 1	D02901	Amidephrine mesylate
Cluster 1	D02893	Amesergide
Cluster 1	D02248	Levomepromazine maleate
Cluster 1	D08456	Quetiapine
Cluster 1	D08099	Ketanserin tartrate
Cluster 1	D02363	Ketanserin
Cluster 1	D06623	Olanzapine pamoate
Cluster 1	D05395	Pelanserin hydrochloride
Cluster 1	D08511	Setiptiline
Cluster 1	D09842	dl-Methylephedrine saccharinate
Cluster 1	D09794	Norepinephrine hydrochloride
Cluster 1	D08449	Pseudoephedrine
Cluster 1	D08284	Norepinephrine hydrochoride
Cluster 1	D08206	Methylephedrine
Cluster 1	D05649	Pseudoephedrine sulfate
Cluster 1	D05648	Pseudoephedrine polistirex
Cluster 1	D05206	Norepinephrine bitartrate
Cluster 1	D04018	Ephedrine sulfate
Cluster 1	D02149	Epinephrine bitartrate
Cluster 1	D02109	dl-Methylephedrine hydrochloride
Cluster 1	D02034	Setiptiline maleate
Cluster 1	D01952	L-Methylephedrine hydrochloride
Cluster 1	D08106	Labetalol
Cluster 1	D07465	Arotinolol
Cluster 1	D07451	Amosulalol
Cluster 1	D04889	Medroxalol hydrochloride
Cluster 1	D04888	Medroxalol
Cluster 1	D03415	Carvedilol phosphate
Cluster 1	D02976	Arbutamine hydrochloride
Cluster 1	D01830	Arotinolol hydrochloride
Cluster 1	D01806	Oxprenolol hydrochloride
Cluster 1	D01795	Tilisolol hydrochloride
Cluster 1	D01794	Bopindolol malonate
Cluster 1	D01965	Silodosin
Cluster 1	D01887	Bunazosin hydrochloride
Cluster 1	D01386	Ephedrine hydrochloride
Cluster 1	D01017	Dipivefrin hydrochloride
Cluster 1	D00996	Epinephrine hydrochloride
Cluster 1	D00811	Clomipramine hydrochloride
Cluster 1	D00607	Guanadrel sulfate
Cluster 1	D00814	Doxepin hydrochloride
Cluster 1	D01520	Levomepromazine hydrochloride
Cluster 1	D00606	Guanfacine hydrochloride
Cluster 1	D00605	Guanabenz acetate
Cluster 1	D00604	Clonidine hydrochloride
Cluster 1	D01692	Alfuzosin hydrochloride
Cluster 1	D01674	Naftopidil
Cluster 1	D01573	Etilefrine hydrochloride
Cluster 1	D01571	Moxisylyte hydrochloride
Cluster 1	D01445	Ifenprodil tartrate
Cluster 1	D01405	Norfenefrine hydrochloride
Cluster 1	D01347	Tramazoline hydrochloride
Cluster 1	D01333	Urapidil
Cluster 1	D01307	Midodrine hydrochloride
Cluster 1	D01290	Nicergoline
Cluster 1	D01691	Nipradilol
Cluster 1	D01543	Nylidrin hydrochloride
Cluster 1	D01512	Befunolol hydrochloride
Cluster 1	D01504	Bufetolol hydrochloride
Cluster 1	D01454	Bupranolol hydrochloride
Cluster 1	D01182	Alprenolol hydrochloride
Cluster 1	D02349	Dipivefrin
Cluster 1	D01469	Amosulalol hydrochloride
Cluster 1	D01444	Bunitrolol hydrochloride
Cluster 1	D01277	Droxidopa
Cluster 1	D00634	Bisoprolol fumarate
Cluster 1	D00632	Dobutamine hydrochloride
Cluster 1	D00601	Metoprolol tartrate
Cluster 1	D00598	Betaxolol hydrochloride
Cluster 1	D00597	Acebutolol hydrochloride
Cluster 1	D01024	Tamsulosin hydrochloride
Cluster 1	D01023	Tetrahydrozoline hydrochloride
Cluster 1	D01022	Oxymetazoline hydrochloride
Cluster 1	D01021	Naphazoline nitrate
Cluster 1	D01020	Methoxamine hydrochloride
Cluster 1	D00819	Nefazodone hydrochloride
Cluster 1	D01025	Levobunolol hydrochloride
Cluster 1	D08347	Phendimetrazine
Cluster 1	D00451	Sumatriptan
Cluster 1	D00603	Timolol maleate
Cluster 1	D00602	Penbutolol sulfate
Cluster 1	D00599	Carteolol hydrochloride
Cluster 1	D00561	Sertindole
Cluster 1	D00514	Dexmedetomidine
Cluster 1	D00415	Zolmitriptan
Cluster 1	D00432	Nadolol
Cluster 1	D00600	Labetalol hydrochloride
Cluster 1	D00757	Xylometazoline hydrochloride
Cluster 1	D00756	Tetrahydrozoline nitrate
Cluster 1	D00743	Naphazoline hydrochloride
Cluster 1	D00610	Terazosin hydrochloride
Cluster 1	D00609	Prazosin hydrochloride
Cluster 1	D00608	Doxazosin mesylate
Cluster 1	D00405	Methyldopa
Cluster 1	D00507	Phenoxybenzamine hydrochloride
Cluster 1	D00509	Phentolamine mesylate
Cluster 1	D00281	Clonidine
Cluster 1	D00255	Carvedilol
Cluster 1	D00560	Pimozide
Cluster 1	D00378	Timolol
Cluster 1	D00511	Phenylephrine hydrochloride
Cluster 1	D00485	Pseudoephedrine hydrochloride
Cluster 1	D01026	Sotalol hydrochloride
Cluster 1	D00124	Ephedrine
Cluster 1	D00095	Epinephrine
Cluster 1	D00076	Norepinephrine
Cluster 5	H00808	Familial infantile myoclonic epilepsy
Cluster 5	H01238	Chromosome 22q13.3 deletion syndrome
Cluster 5	D06887	Talbutal
Cluster 5	D03182	Butalbital
Cluster 5	D03180	Butabarbital
Cluster 5	D02618	Butobarbital
Cluster 5	D01382	Metharbital
Cluster 5	D01071	Hexobarbital
Cluster 5	D00700	Mephobarbital
Cluster 5	D00698	Aprobarbital
Cluster 5	D00555	Amobarbital
Cluster 5	D00499	Pentobarbital
Cluster 5	D00474	Primidone
Cluster 5	D00430	Secobarbital
Cluster 5	D10194	Remimazolam besilate
Cluster 5	D08840	Adipiplon
Cluster 5	D08690	Zolpidem
Cluster 5	D08507	Sarmazenil
Cluster 5	D08481	Rilmazafone
Cluster 5	D08356	Phenobarbital diethylamine
Cluster 5	D08283	Nordazepam
Cluster 5	D08145	Loprazolam mesilate
Cluster 5	D07784	Delorazepam
Cluster 5	D07409	Pentetrazol
Cluster 5	D07326	Loprazolam
Cluster 5	D05028	Midazolam maleate
Cluster 5	D04882	Medazepam hydrochloride
Cluster 5	D04721	Levotofisopam
Cluster 5	D04300	Ganaxolone
Cluster 5	D04282	Gaboxadol
Cluster 5	D04257	Fospropofol disodium
Cluster 5	D03737	Dextofisopam
Cluster 5	D03562	Clorazepate monopotassium
Cluster 5	D03155	Bretazenil
Cluster 5	D02770	Adinazolam
Cluster 5	D02624	Eszopiclone
Cluster 5	D02617	Ocinaplon
Cluster 5	D02616	Pagoclone
Cluster 5	D02594	Abecarnil
Cluster 5	D02283	Iomazenil
Cluster 5	D02253	Pentobarbital calcium
Cluster 5	D02252	Amobarbital sodium
Cluster 5	D01758	Haloxazolam
Cluster 5	D01744	Brotizolam
Cluster 5	D01740	Barbital
Cluster 5	D01657	Lormetazepam
Cluster 5	D01593	Nimetazepam
Cluster 5	D01564	Rilmazafone hydrochloride hydrate
Cluster 5	D01514	Etizolam
Cluster 5	D01408	Flurazepam hydrochloride
Cluster 5	D01372	Zopiclone
Cluster 5	D01354	Fludiazepam
Cluster 5	D01328	Clotiazepam
Cluster 5	D01316	Mexazolam
Cluster 5	D01310	Secobarbital sodium
Cluster 5	D01293	Ethyl loflazepate
Cluster 5	D01292	Medazepam
Cluster 5	D01286	Flutazolam
Cluster 5	D01279	Flutoprazepam
Cluster 5	D01278	Oxazolam
Cluster 5	D01268	Cloxazolam
Cluster 5	D01253	Clobazam
Cluster 5	D01245	Bromazepam
Cluster 5	D01230	Flunitrazepam
Cluster 5	D01150	Methyprylon
Cluster 5	D00713	Thiamylal sodium
Cluster 5	D00712	Methohexital sodium
Cluster 5	D00706	Zolpidem tartrate
Cluster 5	D00704	Ethchlorvynol
Cluster 5	D00701	Phenobarbital sodium
Cluster 5	D00697	Flumazenil
Cluster 5	D00696	Midazolam hydrochloride
Cluster 5	D00695	Flurazepam hydrochloride
Cluster 5	D00694	Clorazepate dipotassium
Cluster 5	D00693	Chlordiazepoxide hydrochloride
Cluster 5	D00557	Methaqualone
Cluster 5	D00550	Midazolam
Cluster 5	D00549	Propofol
Cluster 5	D00548	Etomidate
Cluster 5	D00532	Glutethimide
Cluster 5	D00531	Nitrazepam
Cluster 5	D00530	Zaleplon
Cluster 5	D00500	Pentobarbital sodium
Cluster 5	D00470	Prazepam
Cluster 5	D00464	Oxazepam
Cluster 5	D00457	Quazepam
Cluster 5	D00387	Triazolam
Cluster 5	D00376	Meprobamate
Cluster 5	D00370	Temazepam
Cluster 5	D00365	Lorazepam
Cluster 5	D00338	Halazepam
Cluster 5	D00329	Flurazepam
Cluster 5	D00311	Estazolam
Cluster 5	D00293	Diazepam
Cluster 5	D00280	Clonazepam
Cluster 5	D00267	Chlordiazepoxide
Cluster 5	D00225	Alprazolam
Cluster 5	D06106	Thiamylal
Cluster 5	D08001	Furosemide diolamine
Cluster 5	D07999	Sodium furosemide
Cluster 5	D00331	Furosemide
Cluster 5	D05621	Progabide
Cluster 5	D00268	Chlormezanone
Cluster 5	D01254	Tofisopam
Cluster 5	D00506	Phenobarbital
Cluster 5	D00714	Thiopental sodium
Cluster 5	D00058	Gamma-Aminobutyric acid
Cluster 7	H00729	Sinus node dysfunction
Cluster 7	H00731	Atrial fibrillation
Cluster 7	H00728	Brugada syndrome
Cluster 7	H00720	Jervell and Lange-Nielsen syndrome
Cluster 7	H00725	Short QT syndrome
Cluster 7	H00806	Benign familial infantile epilepsy
Cluster 7	D09758	Ambasilide
Cluster 7	D09757	Terikalant
Cluster 7	D08422	Procaine
Cluster 7	D08377	Pilsicainide
Cluster 7	D07962	Flecainide
Cluster 7	D03547	Clofilium phosphate
Cluster 7	D03037	Azimilide dihydrochloride
Cluster 7	D02969	Aprindine
Cluster 7	D02182	Cocaine hydrochloride
Cluster 7	D01856	Nifekalant hydrochloride
Cluster 7	D01554	Pilsicainide hydrochloride hydrate
Cluster 7	D01326	Aprindine hydrochloride
Cluster 7	D00648	Ibutilide fumarate
Cluster 7	D00642	Quinidine gluconate
Cluster 7	D00640	Propafenone hydrochloride
Cluster 7	D00638	Flecainide acetate
Cluster 7	D00345	Indapamide
Cluster 7	D00303	Disopyramide
Cluster 7	D00110	Cocaine
Cluster 7	D00740	Procaine hydrochloride
Cluster 7	D00538	Zonisamide
Cluster 7	D00639	Mexiletine hydrochloride
Cluster 7	D09612	Eslicarbazepine acetate
Cluster 7	D09215	Eslicarbazepine
Cluster 7	D08459	Quinidine phenylethylbarbiturate
Cluster 7	D08458	Quinidine
Cluster 7	D08421	Procainamide
Cluster 7	D08394	Pirmenol
Cluster 7	D08215	Mexiletine
Cluster 7	D08048	Hydroquinidine
Cluster 7	D07993	Fosphenytoin
Cluster 7	D07894	Encainide
Cluster 7	D07595	Fosphenytoin sodium hydrate
Cluster 7	D07442	Ambroxol
Cluster 7	D07428	Bunaftine
Cluster 7	D06517	Pirmenol hydrochloride
Cluster 7	D06172	Tocainide
Cluster 7	D05077	Moricizine
Cluster 7	D03991	Encainide hydrochloride
Cluster 7	D03492	Cifenline
Cluster 7	D02272	Quinidine sulfate
Cluster 7	D02103	Phenytoin sodium
Cluster 7	D02096	Fosphenytoin sodium
Cluster 7	D02088	Tocainide hydrochloride
Cluster 7	D02087	Moricizine hydrochloride
Cluster 7	D01785	Pirmenol hydrochloride hydrate
Cluster 7	D01479	Ambroxol hydrochloride
Cluster 7	D01455	Cifenline succinate
Cluster 7	D00643	Quinidine polygalacturonate
Cluster 7	D00637	Disopyramide phosphate
Cluster 7	D00551	Tetracaine
Cluster 7	D00553	Prilocaine
Cluster 7	D00732	Chloroprocaine hydrochloride
Cluster 7	D01450	Bupivacaine hydrochloride
Cluster 7	D00733	Dibucaine
Cluster 7	D08490	Ropivacaine
Cluster 7	D08127	Lidocaine hydrochloride monohydrate
Cluster 7	D04048	Ropivacaine hydrochloride
Cluster 7	D02098	Proparacaine hydrochloride
Cluster 7	D02086	Lidocaine hydrochloride
Cluster 7	D01287	Levobupivacaine hydrochloride
Cluster 7	D00741	Tetracaine hydrochloride
Cluster 7	D00738	Mepivacaine hydrochloride
Cluster 7	D00735	Dyclonine hydrochloride
Cluster 7	D00358	Lidocaine
Cluster 7	D08435	Propafenone
Cluster 7	D00533	Oxcarbazepine
Cluster 7	D00512	Phenytoin
Cluster 7	D00477	Procainamide hydrochloride
Cluster 7	D00375	Mephenytoin
Cluster 7	D00552	Benzocaine
Cluster 7	D00354	Lamotrigine
Cluster 7	D00252	Carbamazepine
Cluster 7	D00199	Ajmaline
Cluster 12	H00976	Anomalous trichromacy
Cluster 12	H00974	Blue cone monochromacy
Cluster 12	D05007	Metkephamid acetate
Cluster 12	D08323	Oxymorphone
Cluster 12	D06405	Nalfurafine hydrochloride
Cluster 12	D06395	Enadoline hydrochloride
Cluster 12	D05907	Spiradoline mesylate
Cluster 12	D09388	Tasimelteon
Cluster 12	D05099	Nabilone
Cluster 12	D01355	Tramadol hydrochloride
Cluster 12	D08246	Nalbuphine
Cluster 12	D07904	Eptazocine
Cluster 12	D07864	Diprenorphine hydrochloride
Cluster 12	D07132	Buprenorphine
Cluster 12	D05667	Quadazocine mesylate
Cluster 12	D05111	Nalmefene
Cluster 12	D03725	Hydrocodone bitartrate
Cluster 12	D03618	Cyclazocine
Cluster 12	D03197	Butorphanol
Cluster 12	D02238	Levallorphan tartrate
Cluster 12	D02227	Pentazocine hydrochloride
Cluster 12	D02111	Pentazocine lactate
Cluster 12	D02104	Nalmefene hydrochloride
Cluster 12	D01879	Eptazocine hydrobromide
Cluster 12	D02689	Ramelteon
Cluster 12	D07603	Caffeine citrate
Cluster 12	D07423	Defibrotide
Cluster 12	D01453	Caffeine hydrate
Cluster 12	D00528	Caffeine
Cluster 12	D01438	Perlapine
Cluster 12	D00306	Dronabinol
Cluster 12	D09988	Vapreotide acetate
Cluster 12	D07431	Somatostatin
Cluster 12	D06495	Octreotide acetate
Cluster 12	D06281	Vapreotide
Cluster 12	D05230	Octreotide pamoate
Cluster 12	D04666	Lanreotide acetate
Cluster 12	D02250	Octreotide acetate
Cluster 12	D02108	Indium In 111 pentetreotide
Cluster 12	D08249	Naloxone
Cluster 12	D08182	Meptazinol
Cluster 12	D07863	Diprenorphine
Cluster 12	D07620	Carfentanil
Cluster 12	D06618	Methylnaltrexone bromide
Cluster 12	D05113	Naltrexone
Cluster 12	D04924	Meptazinol hydrochloride
Cluster 12	D03783	Oxycodone terephthalate
Cluster 12	D02095	Naltrexone hydrochloride
Cluster 12	D07937	Etorphine
Cluster 12	D01340	Naloxone hydrochloride
Cluster 12	D04649	Ketazocine
Cluster 12	D01177	Remifentanil hydrochloride
Cluster 12	D00845	Sufentanil citrate
Cluster 12	D00843	Nalbuphine hydrochloride
Cluster 12	D00842	Morphine sulfate
Cluster 12	D00841	Levorphanol tartrate
Cluster 12	D00839	Hydromorphone hydrochloride
Cluster 12	D00838	Dezocine
Cluster 12	D00837	Butorphanol tartrate
Cluster 12	D00836	Buprenorphine hydrochloride
Cluster 12	D00482	Propoxyphene hydrochloride
Cluster 12	D00320	Fentanyl
Cluster 12	D00301	Atropine sulfate - diphenoxylate hydrochloride mixt
Cluster 12	D00195	Codeine
Cluster 12	D08984	Reparixin
Cluster 12	D10075	Navarixin
Cluster 12	D00498	Pentazocine
Cluster 12	D00729	Loperamide hydrochloride
Cluster 12	D00442	Octreotide
Cluster 13	H00609	Cryptorchidism
Cluster 13	H00062	Kennedy's disease
Cluster 13	D10221	Enobosarm
Cluster 13	D10218	Enzalutamide
Cluster 13	D08574	Testosterone phenylpropionate
Cluster 13	D08573	Testosterone decanoate
Cluster 13	D08409	Prasterone
Cluster 13	D08251	Nandrolone laurate
Cluster 13	D08250	Nandrolone
Cluster 13	D08197	Methandriol dipropionate
Cluster 13	D08196	Methandriol
Cluster 13	D08193	Metenolone
Cluster 13	D07766	Cyproterone
Cluster 13	D07536	Boldenone
Cluster 13	D07127	Norethandrolone
Cluster 13	D06087	Testosterone undecanoate
Cluster 13	D06086	Testosterone phenylacetate
Cluster 13	D06085	Testosterone ketolaurate
Cluster 13	D05837	Silandrone
Cluster 13	D05674	Quinbolone
Cluster 13	D05116	Nandrolone cyclotate
Cluster 13	D05025	Mibolerone
Cluster 13	D04947	Mesterolone
Cluster 13	D03145	Boldenone undecylenate
Cluster 13	D03144	Bolasterone
Cluster 13	D01737	Nandrolone furylpropionate
Cluster 13	D01534	Dromostanolone propionate
Cluster 13	D01476	Nandrolone cyclohexylpropionate
Cluster 13	D01414	Ethylestrenol
Cluster 13	D01375	Methenolone acetate
Cluster 13	D01368	Cyproterone acetate
Cluster 13	D01329	Oxendolone
Cluster 13	D01301	Methenolone enanthate
Cluster 13	D01149	Oxabolone cipionate
Cluster 13	D00965	Nilutamide
Cluster 13	D00961	Bicalutamide
Cluster 13	D00959	Testosterone propionate
Cluster 13	D00958	Testosterone enanthate
Cluster 13	D00957	Testosterone cypionate
Cluster 13	D00956	Nandrolone phenpropionate
Cluster 13	D00955	Nandrolone decanoate
Cluster 13	D00586	Flutamide
Cluster 13	D00490	Oxymetholone
Cluster 13	D00462	Oxandrolone
Cluster 13	D00444	Stanozolol
Cluster 13	D00443	Spironolactone
Cluster 13	D00408	Methyltestosterone
Cluster 13	D00389	Metandienone
Cluster 13	D00075	Testosterone
Cluster 13	D07456	Androstanolone
Cluster 16	H00476	Multiple epiphyseal dysplasia
Cluster 16	D08340	Perhexiline
Cluster 16	D05442	Perhexiline maleate
Cluster 16	D07971	Flunarizine
Cluster 16	D05024	Mibefradil dihydrochloride
Cluster 16	D02630	Penfluridol
Cluster 16	D00539	Ethosuximide
Cluster 16	D02356	Verapamil
Cluster 16	D08217	Mibefradil
Cluster 16	D07886	Efonidipine
Cluster 16	D09789	Kirenidipine hydrochloride
Cluster 16	D08892	Clevidipine
Cluster 16	D08270	Nicardipine
Cluster 16	D08155	Manidipine
Cluster 16	D08111	Lercanidipine
Cluster 16	D08009	Gallopamil
Cluster 16	D07845	Diltiazem
Cluster 16	D07509	Benidipine
Cluster 16	D07494	Barnidipine
Cluster 16	D07450	Amlodipine
Cluster 16	D07185	Fendiline
Cluster 16	D04657	Lacidipine
Cluster 16	D03830	Diltiazem malate
Cluster 16	D03655	Darodipine
Cluster 16	D02914	Amlodipine maleate
Cluster 16	D00629	Nitrendipine
Cluster 16	D00349	Isradipine
Cluster 16	D01295	Cinnarizine
Cluster 16	D00319	Felodipine
Cluster 16	D02045	Benidipine hydrochloride
Cluster 16	D01969	Gallopamil hydrochloride
Cluster 16	D01553	Manidipine hydrochloride
Cluster 16	D01145	Azelnidipine
Cluster 16	D01104	Barnidipine hydrochloride
Cluster 16	D00618	Nisoldipine
Cluster 16	D00615	Amlodipine besylate
Cluster 16	D01849	Lercanidipine hydrochloride
Cluster 16	D00616	Diltiazem hydrochloride
Cluster 16	D01108	Magnesium sulfate
Cluster 16	D01604	Efonidipine hydrochloride ethanolate
Cluster 16	D01562	Aranidipine
Cluster 16	D01908	Nilvadipine
Cluster 16	D00437	Nifedipine
Cluster 16	D00619	Verapamil hydrochloride
Cluster 16	D01173	Cilnidipine
Cluster 16	D00438	Nimodipine
Cluster 18	H00206	Mevalonic aciduria
Cluster 18	D00434	Simvastatin
Cluster 18	D08492	Rosuvastatin
Cluster 18	D08410	Pravastatin
Cluster 18	D07983	Fluvastatin
Cluster 18	D07661	Cerivastatin
Cluster 18	D07474	Atorvastatin
Cluster 18	D04897	Meglutol
Cluster 18	D03816	Tenivastatin calcium
Cluster 18	D03643	Dalvastatin
Cluster 18	D03601	Crilvastatin
Cluster 18	D02258	Atorvastatin calcium hydrate
Cluster 18	D01915	Rosuvastatin calcium
Cluster 18	D01862	Pitavastatin calcium
Cluster 18	D00893	Pravastatin sodium
Cluster 18	D00892	Fluvastatin sodium
Cluster 18	D00889	Cerivastatin sodium
Cluster 18	D00887	Atorvastatin calcium
Cluster 18	D09198	Minodronic acid hydrate
Cluster 18	D08689	Zoledronic acid
Cluster 18	D08484	Risedronic acid
Cluster 18	D08073	Incadronic acid
Cluster 18	D08056	Ibandronic acid
Cluster 18	D07281	Pamidronic acid
Cluster 18	D07123	Incadronate disodium hydrate
Cluster 18	D07119	Alendronic acid
Cluster 18	D06379	Zoledronate trisodium
Cluster 18	D06378	Zoledronate disodium
Cluster 18	D04486	Ibandronate sodium
Cluster 18	D03234	Sodium risedronate hydrate
Cluster 18	D02219	Terbinafine hydrochloride
Cluster 18	D01968	Zoledronic acid
Cluster 18	D01093	Butenafine hydrochloride
Cluster 18	D00942	Risedronate sodium
Cluster 18	D00941	Pamidronate disodium
Cluster 18	D00883	Naftifine hydrochloride
Cluster 20	H01269	Hyperthyroidism non-autoimmune
Cluster 20	H00937	Familial male precocious puberty
Cluster 20	D09400	Degarelix acetate
Cluster 20	D09336	Elagolix sodium
Cluster 20	D09335	Elagolix
Cluster 20	D08901	Degarelix
Cluster 20	D08649	Triptorelin acetate
Cluster 20	D08635	Degarelix acetate
Cluster 20	D08241	Nafarelin
Cluster 20	D08113	Leuprorelin
Cluster 20	D08027	Gonadorelin
Cluster 20	D08010	Ganirelix
Cluster 20	D07665	Cetrorelix
Cluster 20	D07259	Buserelin
Cluster 20	D06248	Triptorelin pamoate
Cluster 20	D06247	Triptorelin
Cluster 20	D05599	Prazarelix acetate
Cluster 20	D04823	Lutrelin acetate
Cluster 20	D04644	Iturelix
Cluster 20	D04405	Goserelin
Cluster 20	D04361	Gonadorelin acetate
Cluster 20	D04302	Ganirelix acetate
Cluster 20	D03267	Gonadorelin diacetate
Cluster 20	D02738	Abarelix
Cluster 20	D02369	Histrelin
Cluster 20	D02116	Histrelin acetate
Cluster 20	D01831	Buserelin acetate
Cluster 20	D00989	Leuprolide acetate
Cluster 20	D00990	Nafarelin acetate
Cluster 20	D00988	Gonadorelin hydrochloride
Cluster 20	D01685	Cetrorelix acetate
Cluster 20	D00573	Goserelin acetate
Cluster 21	H00799	CEDNIK syndrome
Cluster 21	D09749	Itasetron hydrochloride hydrate
Cluster 21	D08466	Ramosetron
Cluster 21	D07867	Dolasetron
Cluster 21	D07481	Azasetron
Cluster 21	D07175	Palonosetron
Cluster 21	D07129	Alosetron
Cluster 21	D06396	Renzapride
Cluster 21	D06353	Zacopride hydrochloride
Cluster 21	D05685	Quipazine maleate
Cluster 21	D05343	Palonosetron hydrochloride
Cluster 21	D04642	Itasetron
Cluster 21	D04370	Granisetron
Cluster 21	D03496	Cilansetron hydrochloride
Cluster 21	D03495	Cilansetron
Cluster 21	D03060	Batanopride hydrochloride
Cluster 21	D02829	Alosetron hydrochloride
Cluster 21	D02632	Indisetron hydrochloride
Cluster 21	D02130	Tropisetron
Cluster 21	D02041	Tropisetron hydrochloride
Cluster 21	D02016	Ramosetron hydrochloride
Cluster 21	D01613	Azasetron hydrochloride
Cluster 21	D00725	Dolasetron mesylate
Cluster 21	D00678	Ondansetron hydrochloride hydrate
Cluster 21	D00677	Granisetron hydrochloride
Cluster 21	D00726	Metoclopramide
Cluster 21	D10185	Vortioxetine hydrobromide
Cluster 21	D10184	Vortioxetine
Cluster 21	D05008	Metoclopramide hydrochloride
Cluster 21	D02213	Metoclopramide hydrochloride
Cluster 21	D10171	Tedatioxetine hydrobromide
Cluster 21	D10170	Tedatioxetine
Cluster 23	H01228	Type A insulin resistance
Cluster 23	H00942	Rabson-Mendenhall syndrome
Cluster 23	H00719	Donohue syndrome
Cluster 23	D04870	Mecasermin rinfabate
Cluster 23	D04951	Meta-cresol
Cluster 23	D09727	Insulin degludec
Cluster 23	D08080	Insulin injection, biphasic isophane
Cluster 23	D05622	Proinsulin human
Cluster 23	D04477	Insulin lispro
Cluster 23	D03250	Insulin glargine
Cluster 23	D04551	Insulin zinc
Cluster 23	D04550	Insulin zinc, prompt
Cluster 23	D04549	Insulin zinc, extended
Cluster 23	D04548	Insulin, neutral
Cluster 23	D04547	Insulin, isophane
Cluster 23	D04546	Insulin, dalanated
Cluster 23	D04545	Insulin I 131
Cluster 23	D04544	Insulin I 125
Cluster 23	D04543	Insulin human zinc, extended
Cluster 23	D04542	Insulin human zinc
Cluster 23	D04541	Insulin human, isophane
Cluster 23	D04540	Insulin glulisine
Cluster 23	D04539	Insulin detemir
Cluster 23	D04475	Insulin aspart
Cluster 23	D03230	Insulin human
Cluster 28	H00104	Properdin deficiency
Cluster 28	H00106	CD59 deficiency
Cluster 28	H00105	Mannose-binding lectin-associated serine protease 2 deficiency
Cluster 28	H00103	C9 deficiency
Cluster 28	H00102	C4 deficiency
Cluster 28	D08621	Tositumomab
Cluster 28	D06409	Bevacizumab
Cluster 28	D04489	Ibritumomab tiuxetan
Cluster 28	D03455	Cetuximab
Cluster 28	D03259	Gemtuzumab ozogamicin
Cluster 28	D02994	Rituximab
Cluster 28	D02802	Alemtuzumab
Cluster 28	D02737	Palivizumab
Cluster 28	D05092	Muromonab-CD3
Cluster 28	D06886	Natalizumab
Cluster 28	D03959	Efalizumab
Cluster 28	D03639	Daclizumab
Cluster 28	D03257	Trastuzumab
Cluster 28	D03058	Basiliximab
Cluster 28	D02800	Alefacept
Cluster 28	D02597	Adalimumab
Cluster 28	D02778	Abciximab
Cluster 28	D00742	Etanercept
Cluster 30	H01302	Hyperchlorhidrosis isolated
Cluster 30	H00241	Combined proximal and distal renal tubular acidosis
Cluster 30	D09632	Iodine
Cluster 30	D09593	Girentuximab
Cluster 30	D02441	Ethoxzolamide
Cluster 30	D01256	Cyclothiazide
Cluster 30	D00703	Ethinamate
Cluster 30	D00656	Methyclothiazide
Cluster 30	D00655	Methazolamide
Cluster 30	D00653	Dorzolamide hydrochloride
Cluster 30	D00652	Brinzolamide
Cluster 30	D00651	Benzthiazide
Cluster 30	D00650	Bendroflumethiazide
Cluster 30	D00519	Chlorothiazide
Cluster 30	D00518	Dichlorphenamide
Cluster 30	D00340	Hydrochlorothiazide
Cluster 30	D00218	Acetazolamide
Cluster 30	D00654	Hydroflumethiazide
Cluster 30	D00461	Quinethazone
Cluster 30	D00658	Trichlormethiazide
Cluster 30	D00123	Cyanamide
Cluster 30	D00131	Disulfiram
Cluster 35	H00770	Congenital myasthenic syndrome
Cluster 35	H00986	Multiple pterygium syndrome, Escobar variant
Cluster 35	D08655	Tubocurarine chloride
Cluster 35	D07272	Dimethyltubocurarine
Cluster 35	D05703	Rapacuronium bromide
Cluster 35	D04303	Gantacurium chloride
Cluster 35	D02292	Gallamine triethiodide
Cluster 35	D02275	Suxamethonium chloride hydrate
Cluster 35	D02207	Tubocurarine chloride
Cluster 35	D00767	Vecuronium bromide
Cluster 35	D00765	Rocuronium bromide
Cluster 35	D00764	Pipecuronium bromide
Cluster 35	D00760	Doxacurium chloride
Cluster 35	D00759	Cisatracurium besylate
Cluster 35	D00758	Atracurium besylate
Cluster 35	D00492	Pancuronium bromide
Cluster 35	D00766	Succinylcholine chloride
Cluster 35	D00763	Mivacurium chloride
Cluster 37	H00513	Transient neonatal diabetes mellitus
Cluster 37	D07520	Bepridil
Cluster 37	D07118	Glisoxepide
Cluster 37	D06653	Tedisamil sesquifumarate
Cluster 37	D06652	Tedisamil
Cluster 37	D06177	Tolbutamide sodium, sterile
Cluster 37	D05482	Pinacidil
Cluster 37	D04720	Levosimendan
Cluster 37	D02430	Gliquidone
Cluster 37	D02385	Levcromakalim
Cluster 37	D01810	Nicorandil
Cluster 37	D00631	Bepridil hydrochloride
Cluster 37	D00593	Glimepiride
Cluster 37	D00418	Minoxidil
Cluster 37	D00380	Tolbutamide
Cluster 37	D00336	Glyburide
Cluster 37	D00294	Diazoxide
Cluster 37	D01303	Flunarizine hydrochloride
Cluster 39	H00995	Combined deficiency of vitamin K-dependent clotting factors
Cluster 39	D03798	Dicumarol
Cluster 39	D09676	Tecarfarin
Cluster 39	D09677	Tecarfarin sodium
Cluster 39	D08354	Phenindione
Cluster 39	D08682	Warfarin
Cluster 39	D07969	Fluindione
Cluster 39	D07137	Tioclomarol
Cluster 39	D07136	Diphenadione
Cluster 39	D07135	Clorindione
Cluster 39	D07134	Flocoumafen
Cluster 39	D05457	Phenprocoumon
Cluster 39	D07131	Ethyl biscoumacetate
Cluster 39	D07064	Acenocoumarol
Cluster 39	D01280	Warfarin potassium
Cluster 39	D00564	Warfarin sodium
Cluster 40	H00945	Factor XIII deficiency
Cluster 40	H00223	Inherited thrombophilia
Cluster 40	H00219	von Willebrand disease, platelet-type
Cluster 40	H00222	Dysfibrinogenemia
Cluster 40	D02958	Antihemophilic factor
Cluster 40	D05721	Reteplase
Cluster 40	D06070	Tenecteplase
Cluster 40	D03918	Drotrecogin alfa
Cluster 40	D04123	Factor IX complex
Cluster 40	D03341	Urokinase
Cluster 40	D00160	Aminocaproic acid
Cluster 40	D02947	Anistreplase
Cluster 40	D02837	Alteplase
Cluster 40	D02335	Menadione
Cluster 40	D00446	Sucralfate
Cluster 40	D00172	Eptacog alfa
Cluster 48	H00794	Aromatase excess syndrome
Cluster 48	D00574	Aminoglutethimide
Cluster 48	D07940	Fadrozole
Cluster 48	D07260	Formestane
Cluster 48	D03786	Vorozole
Cluster 48	D03784	Liarozole hydrochloride
Cluster 48	D03781	Liarozole fumarate
Cluster 48	D03778	Fadrozole hydrochloride hydrate
Cluster 48	D03749	Plomestane
Cluster 48	D02451	Fadrozole hydrochloride
Cluster 48	D00964	Letrozole
Cluster 48	D00963	Exemestane
Cluster 48	D00960	Anastrozole
Cluster 48	D00153	Testolactone
Cluster 50	H00941	Hageman factor deficiency
Cluster 50	H00938	Rosenthal syndrome
Cluster 50	D06410	Thrombomodulin alfa
Cluster 50	D10150	Pegnivacogin sodium
Cluster 50	D09923	Letaxaban
Cluster 50	D09817	Darexaban maleate
Cluster 50	D09710	Edoxaban
Cluster 50	D09546	Edoxaban tosilate hydrate
Cluster 50	D08913	Eribaxaban
Cluster 50	D08873	Betrixaban
Cluster 50	D07086	Rivaroxaban
Cluster 50	D04183	Fidexaban
Cluster 50	D04029	Razaxaban hydrochloride
Cluster 50	D03213	Apixaban
Cluster 52	H00745	Hyperkalemic periodic paralysis
Cluster 52	H00746	Hypokalemic periodic paralysis
Cluster 52	H00744	Acetazolamide responsive myotonia
Cluster 52	H00743	Paramyotonia congenita
Cluster 52	H00240	Gitelman syndrome
Cluster 52	D00272	Chlorthalidone
Cluster 52	D06401	Indapamide hydrate
Cluster 52	D03471	Chlorothiazide sodium
Cluster 52	D01877	Mefruside
Cluster 52	D01605	Meticrane
Cluster 52	D01246	Benzylhydrochlorothiazide
Cluster 52	D01241	Penflutizide
Cluster 52	D00657	Polythiazide
Cluster 52	D00431	Metolazone
Cluster 53	H00226	Glanzmann thrombasthenia
Cluster 53	D08607	Tirofiban
Cluster 53	D06888	Eptifibatide
Cluster 53	D06649	Tadocizumab
Cluster 53	D06335	Xemilofiban hydrochloride
Cluster 53	D05834	Sibrafiban
Cluster 53	D05772	Roxifiban acetate
Cluster 53	D05267	Orbofiban acetate
Cluster 53	D04785	Lotrafiban hydrochloride
Cluster 53	D04660	Lamifiban hydrochloride
Cluster 53	D04659	Lamifiban
Cluster 53	D03971	Elarofiban
Cluster 53	D01029	Tirofiban hydrochloride
Cluster 54	H00817	Branchiooculofacial syndrome
Cluster 54	D00582	Sodium stibogluconate
Cluster 54	D09679	Tenifatecan
Cluster 54	D09327	Cositecan
Cluster 54	D08618	Topotecan
Cluster 54	D08086	Irinotecan
Cluster 54	D04822	Lurtotecan dihydrochloride
Cluster 54	D04031	Rubitecan
Cluster 54	D03954	Edotecarin
Cluster 54	D03225	Belotecan hydrochloride
Cluster 54	D01432	Exatecan mesylate
Cluster 54	D02168	Topotecan hydrochloride
Cluster 54	D01061	Irinotecan hydrochloride
Cluster 55	H00603	Hypertension exacerbated in pregnancy
Cluster 55	D08937	Labradimil
Cluster 55	D04492	Icatibant acetate
Cluster 55	D03677	Deltibant
Cluster 55	D07792	Desoxycortone
Cluster 55	D05640	Prorenoate potassium
Cluster 55	D05020	Mexrenoate potassium
Cluster 55	D03792	Dicirenone
Cluster 55	D03699	Desoxycorticosterone pivalate
Cluster 55	D03698	Desoxycorticosterone acetate
Cluster 55	D03363	Canrenone
Cluster 55	D01943	Canrenoate potassium
Cluster 55	D01115	Eplerenone
Cluster 59	H01254	Congenital prothrombin deficiency
Cluster 59	D09707	Dabigatran
Cluster 59	D07144	Dabigatran etexilate
Cluster 59	D07143	Melagatran
Cluster 59	D07082	Dabigatran etexilate mesylate
Cluster 59	D06880	Lepirudin
Cluster 59	D03728	Napsagatran
Cluster 59	D03722	Efegatran sulfate
Cluster 59	D03692	Desirudin
Cluster 59	D03136	Bivalirudin
Cluster 59	D01981	Ximelagatran
Cluster 59	D00181	Argatroban
Cluster 62	H00816	Agenesis of the corpus callosum with peripheral neuropathy
Cluster 62	H00239	Bartter syndrome
Cluster 62	D09772	Alilusem potassium
Cluster 62	D08619	Torasemide sodium
Cluster 62	D05093	Muzolimine
Cluster 62	D04079	Ethacrynate sodium
Cluster 62	D02060	Potassium chloride
Cluster 62	D01895	Tripamide
Cluster 62	D01634	Piretanide
Cluster 62	D01323	Azosemide
Cluster 62	D00382	Torsemide
Cluster 62	D00313	Ethacrynic acid
Cluster 63	H00249	Selective pituitary thyroid hormone resistance
Cluster 63	D08129	Liothyronine hydrochloride
Cluster 63	D08128	Liothyronine
Cluster 63	D08125	Levothyroxine
Cluster 63	D07214	Tiratricol
Cluster 63	D06482	Thyroid
Cluster 63	D01012	Dried thyroid
Cluster 63	D01011	Liothyronine sodium
Cluster 63	D01010	Levothyroxine sodium
Cluster 63	D00361	Liotrix
Cluster 63	D03750	Dextrothyroxine sodium
Cluster 63	D09381	Sobetirome
Cluster 64	H01111	Cortisone reductase deficiency
Cluster 64	H00259	11-beta-ketoreductase deficiency
Cluster 64	H00599	Aromatase deficiency
Cluster 64	H00602	Glucocorticoid-remediable aldosteronism
Cluster 64	H00216	Congenital adrenal hyperplasia
Cluster 64	H00258	Corticosterone methyloxidase type II deficiency
Cluster 64	D07615	Carbenoxolone
Cluster 64	D01899	Carbenoxolone sodium
Cluster 64	D00156	Glycyrrhetinic acid
Cluster 64	D00420	Mitotane
Cluster 64	D05019	Metyrapone tartrate
Cluster 64	D00410	Metyrapone
Cluster 71	H00807	Nocturnal frontal lobe epilepsy
Cluster 71	D10112	Dexmecamylamine hydrochloride
Cluster 71	D10111	Dexmecamylamine
Cluster 71	D09383	Sofinicline benzenesulfonate
Cluster 71	D09382	Sofinicline
Cluster 71	D09368	Pozanicline tartrate
Cluster 71	D09367	Pozanicline
Cluster 71	D08987	Rivanicline galactarate
Cluster 71	D08935	Ispronicline
Cluster 71	D06282	Varenicline tartrate
Cluster 72	H00548	MAOA deficiency
Cluster 72	D08393	Pirlindole hydrochloride
Cluster 72	D08392	Pirlindole
Cluster 72	D05040	Minaprine hydrochloride
Cluster 72	D03248	Clorgiline
Cluster 72	D02581	Cimoxatone
Cluster 72	D02563	Befloxatone
Cluster 72	D02561	Moclobemide
Cluster 72	D02560	Brofaromine
Cluster 72	D02559	Toloxatone
Cluster 74	H01261	Congenital glucose-galactose malabsorption
Cluster 74	H01126	Familial renal glucosuria
Cluster 74	D10200	Ipragliflozin L-proline
Cluster 74	D10196	Ipragliflozin
Cluster 74	D10195	Luseogliflozin hydrate
Cluster 74	D10055	Remogliflozin etabonate
Cluster 74	D09978	Tofogliflozin
Cluster 74	D09763	Dapagliflozin propylene glycolate hydrate
Cluster 74	D09592	Canagliflozin
Cluster 74	D08897	Dapagliflozin
Cluster 76	H00642	Levy-Hollister syndrome
Cluster 76	H01193	Familial tumoral calcinosis
Cluster 76	H00458	Baller-Gerold syndrome
Cluster 76	D09920	Lenvatinib mesylate
Cluster 76	D09919	Lenvatinib
Cluster 76	D09589	Brivanib
Cluster 76	D08878	Brivanib alaninate
Cluster 76	D05428	Pentosan polysulfate sodium
Cluster 76	D05338	Palifermin
Cluster 76	D08907	Dovitinib lactate
Cluster 79	H00490	Diaphyseal dysplasia with anemia
Cluster 79	D08327	Ozagrel
Cluster 79	D05502	Pirmagrel
Cluster 79	D04276	Furegrelate sodium
Cluster 79	D03663	Dazoxiben hydrochloride
Cluster 79	D03661	Dazmegrel
Cluster 79	D01684	Ozagrel sodium
Cluster 79	D01683	Ozagrel hydrochloride hydrate
Cluster 79	D01220	Trapidil
Cluster 81	H00050	Synovial sarcoma
Cluster 81	H01274	IGF-I resistance
Cluster 81	D10056	Robatumumab
Cluster 81	D09925	Linsitinib
Cluster 81	D09908	Ganitumab
Cluster 81	D09746	Dalotuzumab
Cluster 81	D09345	Figitumumab
Cluster 81	D09328	Cixutumumab
Cluster 81	D03297	Mecasermin
Cluster 82	H01197	Dihydrofolate reductase deficiency
Cluster 82	D06239	Trimetrexate glucuronate
Cluster 82	D06238	Trimetrexate
Cluster 82	D05589	Pralatrexate
Cluster 82	D03942	Edatrexate
Cluster 82	D02115	Methotrexate sodium
Cluster 82	D02487	Proguanil hydrochloride
Cluster 82	D00488	Pyrimethamine
Cluster 82	D00142	Methotrexate
Cluster 84	H00617	Desmosterolosis
Cluster 84	H01281	Lathosterolosis
Cluster 84	H01133	Reynolds syndrome
Cluster 84	H00496	Congenital hemidysplasia with ichthyosiform nevus and limb defects
Cluster 84	H00161	Smith-Lemli-Opitz syndrome
Cluster 84	H00447	Greenberg dysplasia
Cluster 84	H00234	Pelger-Huet anomaly
Cluster 84	D00890	Tioconazole
Cluster 84	D00350	Itraconazole
Cluster 85	H00849	X-linked creatine deficiency syndrome
Cluster 85	H00165	Hawkinsinuria
Cluster 85	H00183	Homocystinuria
Cluster 85	H00262	Spina bifida
Cluster 85	D00019	Methionine
Cluster 85	D00166	Cyanocobalamin
Cluster 85	D01027	Hydroxocobalamin
Cluster 85	D00026	L-Cysteine
Cluster 85	D00006	Pyridoxal phosphate hydrate
Cluster 88	H00669	Naxos disease and Carvajal syndrome
Cluster 88	H00893	Skin fragility-woolly hair syndrome
Cluster 88	H00717	Striate palmoplantar keratoderma
Cluster 88	H00840	Pseudo-TORCH syndrome
Cluster 88	H00593	Limb-girdle muscular dystrophy
Cluster 88	H00644	Ectodermal dysplasia skin fragility syndrome
Cluster 88	H00293	Arrhythmogenic right ventricular cardiomyopathy
Cluster 88	D04768	Lonafarnib
Cluster 88	D03720	Tipifarnib
Cluster 89	H01122	Pulmonary alveolar proteinosis
Cluster 89	H01232	Syndromic multisystem autoimmune disease
Cluster 89	H01217	Primary localized cutaneous amyloidosis
Cluster 89	D05712	Regramostim
Cluster 89	D05066	Molgramostim
Cluster 89	D05036	Milodistim
Cluster 89	D04695	Leridistim
Cluster 89	D05090	Muplestim
Cluster 89	D05803	Sargramostim
Cluster 89	D03645	Daniplestim
Cluster 89	D09930	Mavrilimumab
Cluster 98	H00702	Cap myopathy
Cluster 98	H00562	X-linked dilated cardiomyopathy
Cluster 98	H00872	Dutch-Kentucky syndrome
Cluster 98	H00594	Distal myopathy 3
Cluster 98	H00811	Distal arthrogryposis
Cluster 98	H00698	Nemaline myopathy
Cluster 98	D10115	Drisapersen sodium
Cluster 98	D10114	Drisapersen
Cluster 100	H01263	Lenegre-Lev disease
Cluster 100	H00730	Familial idiopathic ventricular fibrillation
Cluster 100	D04521	Indecainide hydrochloride
Cluster 100	D00708	Ethotoin
Cluster 100	D00242	Benzonatate
Cluster 100	D02454	Hexylcaine hydrochloride
Cluster 100	D00775	Riluzole
Cluster 100	D05700	Ranolazine
Cluster 103	H00667	Autosomal-recessive woolly hair with or without hypotrichosis
Cluster 103	D10174	Tozadenant
Cluster 103	D09991	Vipadenant
Cluster 103	D09717	Preladenant
Cluster 103	D09003	Sonedenoson
Cluster 103	D05711	Regadenoson
Cluster 103	D04641	Istradefylline
Cluster 103	D03212	Apadenoson
Cluster 103	D03120	Binodenoson
Cluster 103	D04895	Mefloquine
Cluster 104	H01270	Familial hypobetalipoproteinemia
Cluster 104	H00845	Familial amyloidosis
Cluster 104	H01168	Sea-blue histiocyte disease
Cluster 104	H00887	Lipoprotein glomerulopathy
Cluster 104	H00157	Hyperlipoproteinemia, type V
Cluster 104	H00154	Hyperlipoproteinemia, type I
Cluster 104	H00156	Dysbetalipoproteinemia
Cluster 104	D08946	Mipomersen sodium
Cluster 104	D03747	Ibrolipim
Cluster 104	D03261	Tyloxapol
Cluster 108	H00769	Hyperekplexia
Cluster 108	D00543	Enflurane
Cluster 108	D00545	Isoflurane
Cluster 108	D00547	Sevoflurane
Cluster 108	D00546	Desflurane
Cluster 108	D00544	Methoxyflurane
Cluster 108	D00360	Lindane
Cluster 109	H00472	Torg-Winchester syndrome
Cluster 109	H00437	Juvenile Paget's disease
Cluster 109	H00273	Pycnodysostosis
Cluster 109	D08955	Odanacatib
Cluster 109	D06634	Relacatib
Cluster 109	D09036	Zoniporide mesylate
Cluster 109	D03406	Cariporide mesylate
Cluster 110	H01160	Schizencephaly
Cluster 110	H00895	Gorlin syndrome
Cluster 110	H00652	Solitary median maxillary central incisor syndrome
Cluster 110	H00267	Holoprosencephaly
Cluster 110	H00039	Basal cell carcinoma
Cluster 110	D10119	Erismodegib
Cluster 110	D09992	Vismodegib
Cluster 111	H00183	Homocystinuria
Cluster 111	H00262	Spina bifida
Cluster 111	D00019	Methionine
Cluster 111	D00166	Cyanocobalamin
Cluster 111	D01027	Hydroxocobalamin
Cluster 111	D00026	L-Cysteine
Cluster 111	D00006	Pyridoxal phosphate hydrate
Cluster 112	H01125	Hereditary pyropoikilocytosis
Cluster 112	H00231	Hereditary elliptocytosis
Cluster 112	H00230	Hereditary spherocytosis
Cluster 112	D08667	Calcium valproate
Cluster 112	D00710	Valproate sodium
Cluster 112	D00399	Valproic acid
Cluster 112	D00304	Divalproex sodium
Cluster 114	H01304	Hyperglycinuria
Cluster 114	H00905	Iminoglycinuria
Cluster 114	D10014	Ioflupane I 123
Cluster 114	D02897	Amfonelic acid
Cluster 114	D05458	Phentermine
Cluster 114	D10089	Amitifadine hydrochloride
Cluster 114	D10088	Amitifadine
Cluster 114	D08513	Sibutramine
Cluster 114	D08187	Metamfetamine
Cluster 114	D07445	Amfetamine
Cluster 114	D00197	Reserpine
Cluster 114	D00817	Bupropion hydrochloride
Cluster 114	D05663	Pyrovalerone hydrochloride
Cluster 114	D04747	Lisdexamfetamine dimesylate
Cluster 114	D03801	Diethylpropion hydrochloride
Cluster 114	D02571	Sibutramine hydrochloride
Cluster 114	D02242	Methamphetamine hydrochloride
Cluster 114	D02078	Dextroamphetamine sulfate
Cluster 114	D01296	Methylphenidate hydrochloride
Cluster 114	D01179	Duloxetine hydrochloride
Cluster 114	D00821	Venlafaxine hydrochloride
Cluster 114	D00367	Mazindol
Cluster 114	D03740	Dextroamphetamine
Cluster 114	D02074	Amphetamine sulfate
Cluster 114	D02567	Escitalopram oxalate
Cluster 114	D00665	Chlorpheniramine maleate
Cluster 114	D03110	Bicifadine hydrochloride
Cluster 114	D00825	Sertraline hydrochloride
Cluster 114	D08130	Lisdexamfetamine
Cluster 114	D01832	Modafinil
Cluster 116	H00135	Globoid cell leukodystrophy
Cluster 116	H01239	Prosaposin deficiency
Cluster 116	H00810	Type III Gaucher disease
Cluster 116	H00127	Metachromatic leukodystrophy
Cluster 116	H00142	Mucolipidosis I
Cluster 116	H00126	Gaucher disease
Cluster 116	D00900	Oseltamivir phosphate
Cluster 116	D00902	Zanamivir
Cluster 122	H00680	Primary failure of tooth eruption
Cluster 122	H00508	Blomstrand chondrodysplasia
Cluster 122	H00495	Eiken dysplasia
Cluster 122	D06546	Teriparatide acetate
Cluster 122	D06078	Teriparatide
Cluster 122	D03358	Teriparatide acetate
Cluster 127	H00964	Thiopurine S-methyltransferase deficiency
Cluster 127	H01234	Fish-odor syndrome
Cluster 127	H01189	Transaldolase deficiency
Cluster 127	H00674	Uridine 5-prime monophosphate hydrolase deficiency
Cluster 127	H01135	Ribose 5-phosphate isomerase deficiency
Cluster 127	D00727	Olsalazine sodium
Cluster 127	D04242	Fontolizumab
Cluster 128	H00931	Growth hormone insensitivity with immunodeficiency
Cluster 128	H00627	Premature ovarian failure
Cluster 128	H00937	Familial male precocious puberty
Cluster 128	D04824	Lutropin alfa
Cluster 128	D03334	Gonadotropin, chorionic
Cluster 128	D06120	Thyrotropin alfa
Cluster 128	D09845	Montirelin hydrate
Cluster 128	D02588	Montirelin
Cluster 128	D02007	Protirelin tartrate hydrate
Cluster 128	D01925	Taltirelin hydrate
Cluster 128	D00176	Protirelin
Cluster 129	H00056	Alzheimer's disease
Cluster 129	H00681	Hidradenitis supprativa
Cluster 129	D09869	Avagacestat
Cluster 129	D09377	Semagacestat
Cluster 129	D09010	Tarenflurbil
Cluster 129	D08869	Begacestat
Cluster 130	H00200	Beta-ureidopropionase deficiency
Cluster 130	H00199	Dihydropyrimidinuria
Cluster 130	H00193	Dihydropyrimidine dehydrogenase deficiency
Cluster 130	D03998	Eniluracil
Cluster 130	D01846	Gimeracil
Cluster 130	D00027	Uracil
Cluster 133	H00933	Hereditary chronic pancreatitis
Cluster 133	H01033	Congenital bilateral absence of vas deferens
Cluster 133	H00888	Nephrolithiasis osteoporosis, hypophosphatemic
Cluster 133	H00218	Cystic fibrosis
Cluster 133	D10134	Lumacaftor
Cluster 133	D09916	Ivacaftor
Cluster 136	H00091	Immunodeficiency with thynoma
Cluster 136	D09325	Blinatumomab
Cluster 136	D09207	Catumaxomab
Cluster 136	D09013	Teplizumab
Cluster 136	D08959	Otelixizumab
Cluster 136	D06314	Visilizumab
Cluster 137	H01301	Hemorrhagic destruction of the brain, subependymal calcification, and cataracts
Cluster 137	D06889	Pegfilgrastim
Cluster 137	D03788	Sivelestat
Cluster 137	D03686	Depelestat
Cluster 137	D03235	Filgrastim
Cluster 137	D01918	Sivelestat sodium
Cluster 138	H00845	Familial amyloidosis
Cluster 138	H00157	Hyperlipoproteinemia, type V
Cluster 138	H00160	Bassen-Kornzweig Disease
Cluster 138	D09638	Lomitapide mesylate
Cluster 138	D09637	Lomitapide
Cluster 138	D03327	Porfimer sodium
Cluster 140	H00243	Pseudohypoaldosteronism type II
Cluster 140	H00892	Bronchiectasis with or without elevated sweat chloride
Cluster 140	H00242	Liddle syndrome
Cluster 140	D00649	Amiloride hydrochloride
Cluster 140	D00386	Triamterene
Cluster 140	D07447	Amiloride
Cluster 142	H01119	Prolidase deficiency
Cluster 142	H00853	Cenani-Lenz syndactyly syndrome
Cluster 142	H00615	Amelogenesis imperfecta
Cluster 142	H00479	Metaphyseal anadysplasia
Cluster 142	H00732	Sorsby fundus dystrophy
Cluster 142	D03517	Cipemastat
Cluster 142	D00220	Acetohydroxamic acid
Cluster 143	H00158	Fish-eye disease
Cluster 143	H01199	Hyperalphalipoproteinemia
Cluster 143	D10121	Evacetrapib
Cluster 143	D09708	Dalcetrapib
Cluster 143	D08855	Anacetrapib
Cluster 143	D06195	Torcetrapib
Cluster 144	H01253	Isolated follicle-stimulating hormone deficiency
Cluster 144	H01039	Ovarian hyperstimulation syndrome
Cluster 144	D08895	Corifollitropin alfa
Cluster 144	D06400	Follitropin alfa/beta
Cluster 144	D06269	Urofollitropin
Cluster 144	D04430	Follitropin beta
Cluster 144	D04429	Follitropin alfa
Cluster 145	H00632	Situs ambiguus
Cluster 145	H00485	Robinow syndrome
Cluster 145	H00636	Tetra-amelia
Cluster 145	H00430	Fibrodysplasia ossificans progressiva
Cluster 145	D09670	Sotatercept
Cluster 145	D10106	Dalantercept
Cluster 152	H01252	Hereditary folate malabsorption
Cluster 152	H00235	Methemoglobinemia
Cluster 152	H01231	Biotin-responsive basal ganglia disease
Cluster 152	H01183	Thiamine-responsive megaloblastic anemia
Cluster 152	D09678	Teglarinad chloride
Cluster 152	D08580	Thiamine
Cluster 154	H00861	Pancreatic agenesis
Cluster 154	H00913	Choreoathetosis, hypothyroidism, and neonatal respiratory distress
Cluster 154	H00830	Alveolar capillary dysplasia with misalignment of pulmonary veins
Cluster 154	H00798	Familial carpal tunnel syndrome
Cluster 154	D08970	Piragliatin
Cluster 160	H00198	Orotic aciduria
Cluster 160	D10172	Teriflunomide
Cluster 160	D03154	Brequinar sodium
Cluster 160	D00236	Atovaquone
Cluster 160	D00055	Orotic acid
Cluster 163	H00408	Type I diabetes mellitus
Cluster 163	H00080	Systemic lupus erythematosus
Cluster 163	H00082	Graves' disease
Cluster 163	H00081	Hashimoto's thyroiditis
Cluster 163	D02967	Apolizumab
Cluster 166	H00931	Growth hormone insensitivity with immunodeficiency
Cluster 166	H00627	Premature ovarian failure
Cluster 166	D04824	Lutropin alfa
Cluster 166	D03334	Gonadotropin, chorionic
Cluster 166	D06477	Serum gonadotrophin for injection
Cluster 166	D06459	Purified human menopausal gonadotrophin
Cluster 166	D06457	Chorionic gonadotrophin
Cluster 166	D05258	Serum gonadotrophin
Cluster 166	D03478	Choriogonadotropin alfa
Cluster 166	D02692	Menotropins
Cluster 169	H00667	Autosomal-recessive woolly hair with or without hypotrichosis
Cluster 169	D09684	Tonapofylline
Cluster 169	D08989	Rolofylline
Cluster 169	D07491	Bamifylline
Cluster 169	D06019	Tecadenoson
Cluster 169	D05818	Selodenoson
Cluster 169	D03051	Bamifylline hydrochloride
Cluster 169	D02964	Apaxifylline
Cluster 170	H00843	Hartnup disorder
Cluster 170	H01031	Postural tachycardia syndrome
Cluster 170	D10014	Ioflupane I 123
Cluster 170	D02897	Amfonelic acid
Cluster 170	D00817	Bupropion hydrochloride
Cluster 170	D05663	Pyrovalerone hydrochloride
Cluster 170	D04747	Lisdexamfetamine dimesylate
Cluster 170	D03801	Diethylpropion hydrochloride
Cluster 170	D00665	Chlorpheniramine maleate
Cluster 170	D08588	Tiagabine
Cluster 170	D02097	Tiagabine hydrochloride
Cluster 170	D09891	Edivoxetine hydrochloride
Cluster 170	D09890	Edivoxetine
Cluster 170	D09341	Esreboxetine succinate
Cluster 170	D09340	Esreboxetine
Cluster 170	D08472	Reboxetine
Cluster 170	D07473	Atomoxetine
Cluster 170	D05200	Nomifensine maleate
Cluster 170	D05173	Nisoxetine
Cluster 170	D02573	Reboxetine mesylate
Cluster 170	D02566	Maprotiline
Cluster 170	D02237	Guanethidine sulfate
Cluster 170	D08130	Lisdexamfetamine
Cluster 170	D10186	Bitopertin
Cluster 170	D01832	Modafinil
Cluster 177	H00227	Congenital amegakaryocytic thrombocytopenia
Cluster 177	D09024	Totrombopag choline
Cluster 177	D08990	Romiplostim
Cluster 177	D03978	Eltrombopag olamine
Cluster 182	H01161	Aromatic L-amino acid decarboxylase deficiency
Cluster 182	D03082	Benserazide
Cluster 182	D01653	Benserazide hydrochloride
Cluster 182	D00558	Carbidopa
Cluster 183	H00185	Citrullinemia
Cluster 183	H01032	N-acetylglutamate synthase deficiency
Cluster 183	H00164	Carbamoyl phosphate synthetase I deficiency
Cluster 183	D00013	Aspartic acid
Cluster 188	H01233	Urocanic aciduria
Cluster 188	H01262	Formiminotransferase deficiency
Cluster 188	H01268	HHH syndrome
Cluster 188	H00171	Histidinemia
Cluster 188	D00032	Histidine
Cluster 189	H00923	Glutamine synthetase deficiency
Cluster 189	H00957	Francois-Neetens speckled corneal dystrophy
Cluster 189	H01296	Hereditary neuropathy with liability to pressure palsies
Cluster 189	D00015	Glutamine
Cluster 189	D08133	Lithium
Cluster 192	H00089	STAT-1 deficiency
Cluster 192	D08805	Interferon gamma-n1
Cluster 192	D03357	Interferon gamma-1a
Cluster 192	D00747	Interferon gamma-1b
Cluster 194	H00079	Asthma
Cluster 194	D09979	Tralokinumab
Cluster 194	D09633	Lebrikizumab
Cluster 194	D08857	Anrukinzumab
Cluster 195	H00705	Myotonia levoir
Cluster 195	D08346	Phenazopyridine
Cluster 195	D05443	Permethrin
Cluster 195	D00504	Phenacemide
Cluster 198	H01008	Bohring-Opitz syndrome
Cluster 198	H00288	Familial hereditary periodic fever syndromes
Cluster 198	H00090	NK cell defects, including the following disease: CD16 deficiency
Cluster 198	D09961	Samalizumab
Cluster 199	H00254	Combined pituitary hormone deficiency
Cluster 199	D02691	Somatropin
Cluster 199	D05884	Somatrem
Cluster 199	D05394	Pegvisomant
Cluster 200	H00166	Hermansky-Pudlak syndrome
Cluster 200	H00694	Low-molecular-weight proteinuria with hypercalciuria and nephrocalcinosis
Cluster 200	H00692	Oculocerebrorenal Dystrophy
Cluster 200	D03207	Alglucosidase alfa
Cluster 201	H00881	LFS-like syndrome
Cluster 201	H01007	Choroid plexus papilloma
Cluster 201	H00029	Vulvar cancer
Cluster 201	D08887	Cenersen sodium
Cluster 203	H01028	Argininosuccinate lyase deficiency
Cluster 203	H00187	Ornithine transcarbamylase deficiency
Cluster 203	D02982	Arginine
Cluster 203	D07706	L-Citrulline
Cluster 206	H00170	Piebaldism
Cluster 206	D10229	Masitinib
Cluster 206	D09865	Amuvatinib hydrochloride
Cluster 206	D09864	Amuvatinib
Cluster 207	H01005	Noradrenaline deficiency
Cluster 207	D00022	Tyrosine
Cluster 207	D00762	Metyrosine
Cluster 207	D03787	Nepicastat hydrochloride
Cluster 208	H00948	Renal hypouricemia
Cluster 208	H00919	Arterial tortuosity syndrome
Cluster 208	D09922	Lesinurad sodium
Cluster 208	D09921	Lesinurad
Cluster 213	H00087	Ig heavy chain gene deletions
Cluster 213	D03665	Decitabine
Cluster 213	D03021	Azacitidine
Cluster 213	D00323	Flucytosine
Cluster 215	H00251	Dyshormogenetic goiter
Cluster 215	D07519	Benzylthiouracil
Cluster 215	D07231	Methylthiouracil
Cluster 215	D00562	Propylthiouracil
Cluster 217	H00703	Hyaline body myopathy
Cluster 217	D00761	Metocurine iodide
Cluster 217	D00612	Trimetaphan camsilate
Cluster 217	D04510	Imciromab pentetate
Cluster 218	H01230	Adult-onset autosomal dominant leukodystrophy
Cluster 218	H00420	AKT2 associated lipodystrophy
Cluster 218	D09913	Iniparib
Cluster 218	D09730	Olaparib
Cluster 222	H00941	Hageman factor deficiency
Cluster 222	H01006	Hereditary angioedema
Cluster 222	H01078	Prekallikrein deficiency
Cluster 222	D03931	Ecallantide
Cluster 222	D02971	Aprotinin
Cluster 222	D08004	Gabexate
Cluster 222	D01672	Gabexate mesilate
Cluster 235	H00012	Polycythemia vera
Cluster 235	D09960	Ruxolitinib phosphate
Cluster 235	D09959	Ruxolitinib
Cluster 236	H00194	Hypoxanthine-guanine phosophoribosyltransferase deficiency
Cluster 236	D00238	Azathioprine
Cluster 236	D00161	Mercaptopurine
Cluster 238	H00486	Endosteal hyperostosis, van Buchem type
Cluster 238	D10156	Romosozumab
Cluster 238	D10094	Blosozumab
Cluster 240	H00097	Chemokine receptor defect, including the following disease: WHIM syndrome
Cluster 240	D08971	Plerixafor
Cluster 240	D05140	Framycetin
Cluster 244	H00202	Hereditary Coproporphyria
Cluster 244	H00201	X-linked erythropoietic protoporphyria
Cluster 244	D02908	Aminolevulinic acid hydrochloride
Cluster 261	H00823	ABCD syndrome
Cluster 261	D10135	Macitentan
Cluster 261	D08517	Sitaxentan sodium
Cluster 261	D07538	Bosentan
Cluster 261	D07171	Sitaxentan
Cluster 261	D01227	Bosentan
Cluster 262	H01252	Hereditary folate malabsorption
Cluster 262	H01295	Neurodegeneration due to cerebral folate transport deficiency
Cluster 262	D09343	Farletuzumab
Cluster 262	D00070	Folic acid
Cluster 266	H01258	Generalized epilepsy and paroxysmal dyskinesia
Cluster 266	D00526	Cromolyn sodium
Cluster 266	D00771	Chlorzoxazone
Cluster 271	H00168	Oculocutaneous albinism
Cluster 271	D05072	Monobenzone
Cluster 271	D00073	Hydroquinone
Cluster 274	H01167	Gluconobacter infection
Cluster 274	H00098	p67phox deficiency
Cluster 274	D07885	Ecabet
Cluster 275	H01246	Isolated congenital digital clubbing
Cluster 275	H00457	Primary hypertrophic osteoarthropathy
Cluster 275	D05074	Monoethanolamine
Cluster 278	H00930	Hypoalphalipoproteinemia
Cluster 278	H00159	Tangier disease
Cluster 278	D00476	Probucol
Cluster 280	H01109	Familial candidiasis
Cluster 280	H00363	Candidiasis
Cluster 280	D05266	Oprelvekin
Cluster 281	H00228	Alpha thalassemia, X-linked
Cluster 281	H00229	Sickle cell anemia
Cluster 281	D02141	Iron dextran
Cluster 284	H00068	Leber hereditary optic atrophy
Cluster 284	H00178	Multiple acyl coenzyme A dehydrogenase deficiency
Cluster 284	D03544	Clodronate disodium
Cluster 285	H00083	Allograft rejection
Cluster 285	H00084	Graft-versus-host disease
Cluster 285	D09620	Fresolimumab
Cluster 298	H00862	Tourette syndrome
Cluster 298	H00864	Trichotillomania
Cluster 298	D03158	Brocresine
Cluster 299	H00214	Hereditary hypophophatemic rickets with hypercalciuria
Cluster 299	H01002	Generalized arterial calcification of infancy
Cluster 299	D00226	Amifostine
Cluster 303	H00723	Non-epidermolytic palmoplantar keratoderma
Cluster 303	H00726	Meesmann corneal dystrophy
Cluster 303	D00209	Griseofulvin
Cluster 309	H00783	Dravet syndrome Severe myoclonic epilepsy in infancy
Cluster 309	D08448	Proxymetacaine
Cluster 309	D01768	Benoxinate hydrochloride

## Sheet: all-Louvain_modules
Cluster ID	Node ID	Node Name
Module-0	H00168	Oculocutaneous albinism
Module-0	D00073	Hydroquinone
Module-0	D05072	Monobenzone
Module-1	D00107	Tacrolimus
Module-1	D08556	Tacrolimus
Module-1	D09033	Voclosporin
Module-1	D00184	Cyclosporine
Module-1	D05480	Pimecrolimus
Module-2	D00125	Etoposide
Module-2	D01264	Daunorubicin hydrochloride
Module-2	D01275	Doxorubicin hydrochloride
Module-2	D01404	Sobuzoxane
Module-2	D01747	Idarubicin hydrochloride
Module-2	D01885	Pirarubicin
Module-2	D02166	Mitoxantrone hydrochloride
Module-2	D02214	Epirubicin hydrochloride
Module-2	D02698	Teniposide
Module-2	D03602	Crisnatol mesylate
Module-2	D03730	Dexrazoxane
Module-2	D03899	Doxorubicin
Module-2	D04107	Etoposide phosphate
Module-2	D04685	Ledoxantrone trihydrochloride
Module-2	D04791	Lucanthone hydrochloride
Module-2	D05522	Pixantrone
Module-2	D06545	Sedoxantrone trihydrochloride
Module-2	D07100	Amrubicin hydrochloride
Module-2	D07776	Daunorubicin
Module-2	D07901	Epirubicin
Module-2	D08024	Vosaroxin
Module-2	D08062	Idarubicin
Module-2	D08224	Mitoxantrone
Module-2	D08386	Pirarubicin hydrochloride
Module-2	D08854	Amrubicin
Module-2	D08871	Berubicin hydrochloride
Module-2	D08981	Quarfloxin
Module-2	D09654	Pixantrone dimaleate
Module-2	D10090	Amonafide
Module-2	D10091	Amonafide l-malate
Module-2	D01911	Aclarubicin hydrochloride
Module-2	D02756	Aclarubicin
Module-2	D02321	Amsacrine
Module-2	D00186	Ciprofloxacin
Module-2	D00210	Norfloxacin
Module-2	D00310	Enoxacin
Module-2	D00453	Ofloxacin
Module-2	D00590	Sparfloxacin
Module-2	D00873	Lomefloxacin hydrochloride
Module-2	D00874	Moxifloxacin hydrochloride
Module-2	D01716	Fleroxacin
Module-2	D02123	Trovafloxacin mesylate
Module-2	D02306	Pefloxacin
Module-2	D02697	Valrubicin
Module-2	D08120	Levofloxacin
Module-3	D00152	Phloroglucinol
Module-3	D00781	Entacapone
Module-3	D00786	Tolcapone
Module-3	D01259	Flopropione
Module-3	D03241	Nitecapone
Module-3	D08369	Polyphloroglucinol phosphate
Module-4	H00607	Ovotesticular DSD
Module-4	D00088	Hydrocortisone
Module-4	D01387	Amcinonide
Module-4	D00165	Hydrocortisone acetate
Module-4	D00244	Betamethasone
Module-4	D00246	Budesonide
Module-4	D00324	Flunisolide
Module-4	D00328	Flurandrenolide
Module-4	D00385	Triamcinolone
Module-4	D00407	Methylprednisolone
Module-4	D00472	Prednisolone
Module-4	D00473	Prednisone
Module-4	D00689	Beclomethasone dipropionate
Module-4	D00690	Mometasone furoate
Module-4	D00751	Methylprednisolone sodium succinate
Module-4	D00972	Betamethasone sodium phosphate
Module-4	D00973	Cortisone acetate
Module-4	D00975	Dexamethasone sodium phosphate
Module-4	D00976	Hydrocortisone cypionate
Module-4	D00977	Hydrocortisone sodium phosphate
Module-4	D00978	Hydrocortisone sodium succinate
Module-4	D00979	Methylprednisolone acetate
Module-4	D00980	Prednisolone acetate
Module-4	D00981	Prednisolone sodium phosphate
Module-4	D00982	Prednisolone tebutate
Module-4	D00983	Triamcinolone acetonide
Module-4	D00984	Triamcinolone diacetate
Module-4	D00985	Triamcinolone hexacetonide
Module-4	D01229	Paramethasone acetate
Module-4	D01239	Prednisolone sodium succinate
Module-4	D01272	Clobetasol propionate
Module-4	D01273	Clobetasone butyrate
Module-4	D01327	Diflorasone diacetate
Module-4	D01357	Betamethasone valerate
Module-4	D01367	Fluorometholone
Module-4	D01402	Betamethasone acetate
Module-4	D01442	Hydrocortisone succinate
Module-4	D01464	Flumethasone pivalate
Module-4	D01510	Dexamethasone metasulfobenzoate sodium
Module-4	D01615	Dexamethasone palmitate
Module-4	D01619	Hydrocortisone butyrate
Module-4	D01632	Dexamethasone dipropionate
Module-4	D01637	Betamethasone dipropionate
Module-4	D01689	Loteprednol etabonate
Module-4	D01703	Ciclesonide
Module-4	D01743	Halopredone acetate
Module-4	D01820	Alclometasone dipropionate
Module-4	D01825	Fluocinolone acetonide
Module-4	D01886	Hydrocortisone probutate
Module-4	D01948	Dexamethasone valerate
Module-4	D01998	Prednisolone farnesylate
Module-4	D02032	Betamethasone butyrate propionate
Module-4	D02156	Prednisolone hemisuccinate
Module-4	D02174	Dexamethasone acetate
Module-4	D02286	Betamethasone benzoate
Module-4	D02287	Clocortolone pivalate
Module-4	D02288	Hydrocortisone valerate
Module-4	D02289	Medrysone
Module-4	D02591	Dexamethasone acefurate
Module-4	D02592	Dexamethasone beloxil
Module-4	D03301	Prednisolone valerate acetate
Module-4	D03325	Mometasone furoate hydrate
Module-4	D03541	Clocortolone acetate
Module-4	D03561	Cloprednol
Module-4	D03594	Cortivazol
Module-4	D03595	Cortodoxone
Module-4	D03671	Deflazacort
Module-4	D03696	Desonide
Module-4	D03697	Desoximetasone
Module-4	D04208	Flumethasone
Module-4	D04214	Flunisolide acetate
Module-4	D04217	Fluocortin butyl
Module-4	D04218	Fluocortolone
Module-4	D04219	Fluocortolone caproate
Module-4	D04221	Fluorometholone acetate
Module-4	D04227	Fluprednisolone
Module-4	D04228	Fluprednisolone valerate
Module-4	D04409	Halobetasol propionate
Module-4	D04467	Hydrocortisone hemisuccinate
Module-4	D05000	Methylprednisolone hemisuccinate
Module-4	D05001	Methylprednisolone sodium phosphate
Module-4	D05002	Methylprednisolone suleptanate
Module-4	D05601	Prednicarbate
Module-4	D05719	Resocortol butyrate
Module-4	D05729	Rimexolone
Module-4	D06171	Tixocortol pivalate
Module-4	D06216	Triamcinolone acetonide sodium phosphate
Module-4	D06315	Fluticasone furoate
Module-4	D06673	Meprednisone
Module-4	D06876	Hydrocortisone aceponate
Module-4	D07073	Dexamethasone cipecilate
Module-4	D07116	Alclometasone
Module-4	D07201	Fluprednidene
Module-4	D07202	Halometasone
Module-4	D07203	Methylprednisolone aceponate
Module-4	D07230	Prednylidene
Module-4	D07464	Paramethasone
Module-4	D07495	Beclometasone
Module-4	D07715	Clobetasol
Module-4	D07717	Clobetasone
Module-4	D07719	Clocortolone
Module-4	D07749	Cortisone
Module-4	D07796	Dexamethasone 21-acetate
Module-4	D07797	Dexamethasone isonicotinate
Module-4	D07798	Dexamethasone sodium hemisulfate
Module-4	D07799	Dexamethasone 21-tebutate
Module-4	D07800	Dexamethasone 21-valerate
Module-4	D07801	Dexamethasone phenylpropionate
Module-4	D07802	Dexamethasone phosphate
Module-4	D07827	Diflorasone
Module-4	D07967	Fludrocortisone
Module-4	D07972	Fluocortin
Module-4	D07973	Fluocortolone 21-pivalate
Module-4	D07980	Fluprednidene acetate
Module-4	D07981	Fluticasone
Module-4	D08036	Halopredone
Module-4	D08147	Loteprednol
Module-4	D08227	Mometasone
Module-4	D08412	Prednisolone pivalate
Module-4	D08413	Prednisolone sodium metazoate
Module-4	D08414	Prednisolone 21-
Module-4	D08415	Prednisolone steaglate
Module-4	D08416	Prednisone acetate
Module-4	D08476	Resocortol
Module-4	D08610	Tixocortol
Module-4	D08660	Ulobetasol
Module-4	D09796	Hydrocortisone caproate
Module-4	D10136	Mapracorat
Module-4	D00585	Mifepristone
Module-4	D00952	Megestrol acetate
Module-4	D08429	Proligestone
Module-4	D00292	Dexamethasone
Module-4	D00325	Fluocinonide
Module-5	D00216	Acarbose
Module-5	D00625	Miglitol
Module-5	D01665	Voglibose
Module-5	D09779	Emiglitate
Module-6	D00250	Capsaicin
Module-6	D05249	Olvanil
Module-6	D06388	Zucapsaicin
Module-6	D08282	Nonivamide
Module-7	D00296	Didanosine
Module-7	D04245	Forodesine hydrochloride
Module-7	D05396	Peldesine
Module-7	D06596	Forodesine
Module-8	H01031	Postural tachycardia syndrome
Module-8	H00905	Iminoglycinuria
Module-8	H01304	Hyperglycinuria
Module-8	H00843	Hartnup disorder
Module-8	D00326	Fluoxetine
Module-8	D08626	Trazodone
Module-8	D00367	Mazindol
Module-8	D00821	Venlafaxine hydrochloride
Module-8	D01179	Duloxetine hydrochloride
Module-8	D01296	Methylphenidate hydrochloride
Module-8	D02078	Dextroamphetamine sulfate
Module-8	D02242	Methamphetamine hydrochloride
Module-8	D02571	Sibutramine hydrochloride
Module-8	D07445	Amfetamine
Module-8	D08513	Sibutramine
Module-8	D10088	Amitifadine
Module-8	D10089	Amitifadine hydrochloride
Module-8	D00484	Protriptyline hydrochloride
Module-8	D01107	Milnacipran hydrochloride
Module-8	D01285	Lofepramine hydrochloride
Module-8	D01546	Dothiepin hydrochloride
Module-8	D02408	Trimipramine maleate
Module-8	D02570	Desvenlafaxine succinate
Module-8	D02572	Viloxazine hydrochloride
Module-8	D02574	Atomoxetine hydrochloride
Module-8	D07334	Imipraminoxide
Module-8	D07448	Amitriptyline
Module-8	D07449	Amitriptylinoxide
Module-8	D07727	Clomipramine
Module-8	D07791	Desipramine
Module-8	D07793	Desvenlafaxine
Module-8	D07872	Dosulepin
Module-8	D07880	Duloxetine
Module-8	D08070	Imipramine
Module-8	D08071	Imipramine embonate
Module-8	D08140	Lofepramine
Module-8	D08222	Milnacipran
Module-8	D08288	Nortriptyline
Module-8	D08670	Venlafaxine
Module-8	D08673	Viloxazine
Module-8	D10072	Levomilnacipran
Module-8	D10133	Levomilnacipran hydrochloride
Module-8	D00822	Citalopram hydrobromide
Module-8	D00823	Fluoxetine hydrochloride
Module-8	D00824	Fluvoxamine maleate
Module-8	D02360	Sertraline
Module-8	D02362	Paroxetine
Module-8	D03649	Dapoxetine hydrochloride
Module-8	D05374	Paroxetine hydrochloride
Module-8	D05375	Paroxetine mesylate
Module-8	D07704	Citalopram
Module-8	D07705	Citalopram hydrochloride
Module-8	D07805	Dexfenfluramine
Module-8	D07913	Escitalopram
Module-8	D07984	Fluvoxamine
Module-8	D00825	Sertraline hydrochloride
Module-8	D03110	Bicifadine hydrochloride
Module-8	D02097	Tiagabine hydrochloride
Module-8	D08588	Tiagabine
Module-8	D02237	Guanethidine sulfate
Module-8	D02566	Maprotiline
Module-8	D02573	Reboxetine mesylate
Module-8	D05173	Nisoxetine
Module-8	D05200	Nomifensine maleate
Module-8	D07473	Atomoxetine
Module-8	D08472	Reboxetine
Module-8	D09340	Esreboxetine
Module-8	D09341	Esreboxetine succinate
Module-8	D09890	Edivoxetine
Module-8	D09891	Edivoxetine hydrochloride
Module-8	D02897	Amfonelic acid
Module-8	D10014	Ioflupane I 123
Module-8	D03801	Diethylpropion hydrochloride
Module-8	D04747	Lisdexamfetamine dimesylate
Module-8	D05663	Pyrovalerone hydrochloride
Module-8	D09698	Vilazodone
Module-8	D09699	Vilazodone hydrochloride
Module-8	D08130	Lisdexamfetamine
Module-8	D02074	Amphetamine sulfate
Module-8	D03740	Dextroamphetamine
Module-8	D00332	Gabapentin
Module-8	D09539	Gabapentin enacarbil
Module-8	D02716	Pregabalin
Module-8	D00817	Bupropion hydrochloride
Module-8	D01832	Modafinil
Module-8	D10186	Bitopertin
Module-8	D00665	Chlorpheniramine maleate
Module-8	D02567	Escitalopram oxalate
Module-8	D00197	Reserpine
Module-8	D08187	Metamfetamine
Module-8	D08575	Tetrabenazine
Module-8	D03713	Dexfenfluramine hydrochloride
Module-8	D05637	Propylhexedrine
Module-9	H00553	Congenital supravalvar aortic stenosis
Module-9	D00097	Salicylic acid
Module-9	D00109	Aspirin
Module-9	D00118	Naproxen
Module-9	D00126	Ibuprofen
Module-9	D00127	Piroxicam
Module-9	D00130	Diflunisal
Module-9	D00132	Ketoprofen
Module-9	D00151	Mefenamic acid
Module-9	D00158	Tolmetin sodium
Module-9	D00217	Acetaminophen
Module-9	D00330	Flurbiprofen
Module-9	D00425	Nabumetone
Module-9	D00428	Salsalate
Module-9	D00452	Suprofen
Module-9	D00463	Oxaprozin
Module-9	D00566	Sodium salicylate
Module-9	D00728	Bismuth subsalicylate
Module-9	D00810	Choline salicylate
Module-9	D00813	Ketorolac tromethamine
Module-9	D00827	Magnesium salicylate
Module-9	D00904	Diclofenac sodium
Module-9	D00968	Fenoprofen calcium
Module-9	D00969	Meloxicam
Module-9	D00970	Naproxen sodium
Module-9	D01122	Ibuprofen piconol
Module-9	D01183	Tolfenamic acid
Module-9	D01325	Tiaprofenic acid
Module-9	D01397	Ampiroxicam
Module-9	D01410	Benzydamine hydrochloride
Module-9	D01475	Flurbiprofen axetil
Module-9	D01513	Alminoprofen
Module-9	D01547	Zaltoprofen
Module-9	D01565	Indometacin farnesil
Module-9	D01578	Pranoprofen
Module-9	D01582	Acemetacin
Module-9	D01675	Felbinac
Module-9	D01709	Loxoprofen sodium hydrate
Module-9	D01765	Proglumetacin maleate
Module-9	D01767	Tenoxicam
Module-9	D01776	Antipyrine
Module-9	D01788	Amfenac sodium
Module-9	D01811	Salicylamide
Module-9	D01841	Felbinac ethyl
Module-9	D01866	Lornoxicam
Module-9	D02110	Indomethacin sodium
Module-9	D02290	Flurbiprofen sodium
Module-9	D02341	Meclofenamic acid
Module-9	D02350	Fenoprofen
Module-9	D02355	Tolmetin
Module-9	D03163	Bromfenac sodium
Module-9	D03254	Flufenamate aluminum
Module-9	D03410	Carprofen
Module-9	D03712	Firocoxib
Module-9	D03714	Lumiracoxib
Module-9	D03715	Dexibuprofen
Module-9	D03718	Dexibuprofen lysine
Module-9	D04102	Etofenamate
Module-9	D04490	Ibuprofen aluminum
Module-9	D05143	Nepafenac
Module-9	D05181	Aspirin aluminum
Module-9	D05319	Oxyphenbutazone hydrate
Module-9	D05451	Phenbutazone sodium glycerate
Module-9	D05511	Piroxicam betadex
Module-9	D05512	Piroxicam cinnamate
Module-9	D05513	Piroxicam olamine
Module-9	D05598	Pravadoline maleate
Module-9	D06606	Ibuprofen lysine
Module-9	D07141	Indobufen
Module-9	D07269	Dexketoprofen
Module-9	D07421	Aloxiprin
Module-9	D07443	Amfenac
Module-9	D07516	Benzydamine
Module-9	D07517	Benzydamine salicylate
Module-9	D07579	Aspirin calcium salt
Module-9	D07580	Aspirin DL-lysine
Module-9	D07581	Aspirin magnesium salt
Module-9	D07582	Aspirin sodium
Module-9	D07816	Diclofenac
Module-9	D07817	Diclofenac diethylamine
Module-9	D07818	Diclofenac hydroxyethylpyrrolidine
Module-9	D07819	Diclofenac calcium
Module-9	D08058	Ibuprofen arginine salt
Module-9	D08059	Ibuprofen sodium
Module-9	D08102	Ketoprofen lysine
Module-9	D08103	Ketoprofen sodium
Module-9	D08104	Ketorolac
Module-9	D08149	Loxoprofen
Module-9	D08162	Meclofenamate sodium
Module-9	D08324	Oxyphenbutazone
Module-9	D08363	Phenylbutazone calcium
Module-9	D08364	Phenylbutazone sodium
Module-9	D08374	Piketoprofen
Module-9	D08375	Piketoprofen hydrochloride
Module-9	D08427	Proglumetacin
Module-9	D09760	Ibuprofen sodium
Module-9	D10017	Naproxen etemesil
Module-9	D00315	Etodolac
Module-9	D00510	Phenylbutazone
Module-9	D00169	Meclofenamate sodium
Module-9	D00377	Mesalamine
Module-9	D00448	Sulfasalazine
Module-9	D02715	Balsalazide disodium
Module-9	D00569	Phenacetin
Module-9	D01718	Mofezolac
Module-9	D07142	Triflusal
Module-9	D01049	Nimesulide
Module-9	D01267	Floctafenine
Module-9	D01974	Tilmacoxib
Module-9	D02709	Valdecoxib
Module-9	D03710	Etoricoxib
Module-9	D03716	Parecoxib
Module-9	D03717	Parecoxib sodium
Module-9	D04863	Mavacoxib
Module-9	D07541	Bromfenac
Module-9	D07888	Eltenac
Module-9	D08657	Apricoxib
Module-9	D00120	Sulindac
Module-9	D00141	Indomethacin
Module-9	D00903	Diclofenac potassium
Module-9	D01581	Flufenamic acid
Module-9	D00568	Rofecoxib
Module-9	D01545	Aceclofenac
Module-9	D08061	Icosapent
Module-9	D08499	Rutoside
Module-9	D00567	Celecoxib
Module-10	H00606	Ohtahara syndrome
Module-10	D00076	Norepinephrine
Module-10	D00095	Epinephrine
Module-10	D01277	Droxidopa
Module-10	D02349	Dipivefrin
Module-10	D00996	Epinephrine hydrochloride
Module-10	D01017	Dipivefrin hydrochloride
Module-10	D01386	Ephedrine hydrochloride
Module-10	D01952	L-Methylephedrine hydrochloride
Module-10	D02109	dl-Methylephedrine hydrochloride
Module-10	D02149	Epinephrine bitartrate
Module-10	D04018	Ephedrine sulfate
Module-10	D05206	Norepinephrine bitartrate
Module-10	D05648	Pseudoephedrine polistirex
Module-10	D05649	Pseudoephedrine sulfate
Module-10	D08206	Methylephedrine
Module-10	D08284	Norepinephrine hydrochoride
Module-10	D08449	Pseudoephedrine
Module-10	D09794	Norepinephrine hydrochloride
Module-10	D09842	dl-Methylephedrine saccharinate
Module-10	D00124	Ephedrine
Module-10	D00507	Phenoxybenzamine hydrochloride
Module-10	D00600	Labetalol hydrochloride
Module-10	D01444	Bunitrolol hydrochloride
Module-10	D01469	Amosulalol hydrochloride
Module-10	D01830	Arotinolol hydrochloride
Module-10	D02976	Arbutamine hydrochloride
Module-10	D03415	Carvedilol phosphate
Module-10	D04888	Medroxalol
Module-10	D04889	Medroxalol hydrochloride
Module-10	D07451	Amosulalol
Module-10	D07465	Arotinolol
Module-10	D08106	Labetalol
Module-10	D00485	Pseudoephedrine hydrochloride
Module-10	D00113	Atropine
Module-10	D00138	Scopolamine
Module-10	D00147	Hyoscyamine
Module-10	D00232	Anisotropine methylbromide
Module-10	D00397	Tropicamide
Module-10	D00481	Propantheline bromide
Module-10	D00525	Pilocarpine
Module-10	D00646	Tolterodine
Module-10	D00715	Hyoscine methobromide
Module-10	D00719	Hyoscyamine sulfate
Module-10	D00720	Mepenzolate bromide
Module-10	D00723	Tridihexethyl chloride
Module-10	D00782	Procyclidine hydrochloride
Module-10	D00787	Trihexyphenidyl hydrochloride
Module-10	D01000	Bethanechol chloride
Module-10	D01002	Cyclopentolate hydrochloride
Module-10	D01003	Hexocyclium metilsulfate
Module-10	D01004	Homatropine hydrobromide
Module-10	D01005	Isopropamide iodide
Module-10	D01007	Propiverine hydrochloride
Module-10	D01077	Methylatropine nitrate
Module-10	D01103	Trospium chloride
Module-10	D01165	Piperidolate hydrochloride
Module-10	D01175	Carpronium chloride
Module-10	D01201	Tiemonium iodide
Module-10	D01231	Piroheptine hydrochloride
Module-10	D01269	Solifenacin succinate
Module-10	D01315	Methylbenactyzium bromide
Module-10	D01359	Etomidoline
Module-10	D01377	Prifinium bromide
Module-10	D01451	Scopolamine butylbromide
Module-10	D01463	Diponium bromide
Module-10	D01491	Butropium bromide
Module-10	D01521	Pipethanate hydrochloride
Module-10	D01538	Valethamate bromide
Module-10	D01600	Diphenylpiperidinomethyldioxolan iodide
Module-10	D01648	Hyoscyamine methylbromide
Module-10	D01699	Darifenacin hydrobromide
Module-10	D01815	Oxapium iodide
Module-10	D01871	Methixene hydrochloride
Module-10	D01946	Oxitropium bromide
Module-10	D01955	Aclatonium napadisilate
Module-10	D01976	N-Methylscopolamine methylsulfate
Module-10	D01987	Pipethanate ethobromide
Module-10	D02069	Atropine sulfate
Module-10	D02070	Homatropine methylbromide
Module-10	D02071	Scopolamine hydrobromide
Module-10	D02200	Pilocarpine hydrochloride
Module-10	D02212	Ipratropium bromide
Module-10	D02246	Biperiden hydrochloride
Module-10	D02247	Biperiden lactate
Module-10	D02417	Flutropium bromide
Module-10	D02535	Timepidium bromide hydrate
Module-10	D02599	Orphenadrine hydrochloride
Module-10	D03011	Atropine oxide hydrochloride
Module-10	D03087	Benzetimide hydrochloride
Module-10	D03264	Mazaticol hydrochloride hydrate
Module-10	D03276	Profenamine hibenzate
Module-10	D03711	Dexetimide
Module-10	D03814	Atropine methylbromide
Module-10	D04087	Ethybenztropine
Module-10	D04116	Eucatropine hydrochloride
Module-10	D04479	Hyoscyamine hydrobromide
Module-10	D04970	Methacholine chloride
Module-10	D05035	Milameline hydrochloride
Module-10	D05478	Pilocarpine nitrate
Module-10	D05779	Sabcomeline hydrochloride
Module-10	D06015	Tazomeline citrate
Module-10	D07099	Cimetropium bromide
Module-10	D07226	Fesoterodine
Module-10	D07349	Choline alfoscerate
Module-10	D07477	Atropine oxide
Module-10	D07511	Benzatropine
Module-10	D07513	Benzetimide
Module-10	D07759	Cyclopentolate
Module-10	D07804	Dexetimide hydrochloride
Module-10	D07951	Fentonium bromide
Module-10	D08157	Mazaticol
Module-10	D08209	Metixene
Module-10	D08305	Orphenadrine
Module-10	D08376	Pilocarpine borate
Module-10	D08382	Piperidolate
Module-10	D08384	Pipethanate
Module-10	D08395	Piroheptine
Module-10	D08425	Procyclidine
Module-10	D08426	Profenamine
Module-10	D08441	Propiverine
Module-10	D08595	Tiemonium methylsulfate
Module-10	D08638	Trihexyphenidyl
Module-10	D08837	Aclidinium bromide
Module-10	D08923	Fesoterodine fumarate
Module-10	D09402	Darotropium bromide
Module-10	D09752	Carpronium chloride hydrate
Module-10	D10180	Umeclidinium
Module-10	D10181	Umeclidinium bromide
Module-10	D00243	Benzquinamide
Module-10	D00663	Brompheniramine maleate
Module-10	D00721	Methanthelinium bromide
Module-10	D00524	Carbachol
Module-10	D00779	Biperiden
Module-10	D01118	Profenamine hydrochloride
Module-10	D00818	Maprotiline hydrochloride
Module-10	D01500	Trimebutine maleate
Module-10	D08639	Trimebutine
Module-10	D00778	Benztropine mesylate
Module-10	D00465	Oxybutynin
Module-10	D00722	Oxybutynin chloride
Module-10	D01006	Oxyphencyclimine hydrochloride
Module-10	D02876	Alvameline maleate
Module-10	D03858	Diphenidol
Module-10	D04057	Esoxybutynin chloride
Module-10	D00270	Chlorpromazine
Module-10	D00814	Doxepin hydrochloride
Module-10	D00790	Chlorprothixene
Module-10	D00373	Thioridazine
Module-10	D02604	Acepromazine maleate
Module-10	D08585	Thioproperazine
Module-10	D00378	Timolol
Module-10	D00432	Nadolol
Module-10	D00599	Carteolol hydrochloride
Module-10	D00602	Penbutolol sulfate
Module-10	D00603	Timolol maleate
Module-10	D01025	Levobunolol hydrochloride
Module-10	D01454	Bupranolol hydrochloride
Module-10	D01504	Bufetolol hydrochloride
Module-10	D01512	Befunolol hydrochloride
Module-10	D01543	Nylidrin hydrochloride
Module-10	D01691	Nipradilol
Module-10	D01794	Bopindolol malonate
Module-10	D01795	Tilisolol hydrochloride
Module-10	D01806	Oxprenolol hydrochloride
Module-10	D02066	Isoproterenol sulfate
Module-10	D02081	Metipranolol hydrochloride
Module-10	D02150	l-Isoprenaline hydrochloride
Module-10	D02374	Metipranolol
Module-10	D02389	Primidolol
Module-10	D02702	Talibegron hydrochloride
Module-10	D02765	Adaprolol maleate
Module-10	D02834	Alprenoxime hydrochloride
Module-10	D03170	Bucindolol hydrochloride
Module-10	D03177	Bunolol hydrochloride
Module-10	D03449	Cetamolol hydrochloride
Module-10	D03490	Cicloprolol hydrochloride
Module-10	D03502	Cimaterol
Module-10	D03729	Dexpropranolol hydrochloride
Module-10	D03759	Diacetolol hydrochloride
Module-10	D04190	Flestolol sulfate
Module-10	D05345	Pamatolol sulfate
Module-10	D07156	Alprenolol
Module-10	D07181	Mepindolol
Module-10	D07182	Tertatolol
Module-10	D07183	Cloranolol
Module-10	D07551	Buphenine
Module-10	D07590	Bupranolol
Module-10	D07624	Carteolol
Module-10	D08074	Penbutolol
Module-10	D08090	Isoprenaline
Module-10	D08115	Levobunolol
Module-10	D08318	Oxprenolol
Module-10	D08443	Propranolol
Module-10	D08572	Tertatolol hydrochloride
Module-10	D08598	Tilisolol
Module-10	D08600	Timolol
Module-10	D09843	Beradilol monoethyl maleate
Module-10	D06623	Olanzapine pamoate
Module-10	D00483	Propranolol hydrochloride
Module-10	D00513	Pindolol
Module-10	D01182	Alprenolol hydrochloride
Module-10	D07537	Bopindolol
Module-10	D00509	Phentolamine mesylate
Module-10	D00607	Guanadrel sulfate
Module-10	D01019	Metaraminol bitartrate
Module-10	D03648	Dapiprazole hydrochloride
Module-10	D07148	Oxedrine
Module-10	D08192	Metaraminol
Module-10	D08308	Oxedrine tartrate
Module-10	D08309	Oxedrine hydrochloride
Module-10	D08358	Phenoxybenzamine
Module-10	D08362	Phentolamine
Module-10	D08614	Tolazoline
Module-10	D00997	Tolazoline hydrochloride
Module-10	D00511	Phenylephrine hydrochloride
Module-10	D00743	Naphazoline hydrochloride
Module-10	D00756	Tetrahydrozoline nitrate
Module-10	D00757	Xylometazoline hydrochloride
Module-10	D01020	Methoxamine hydrochloride
Module-10	D01021	Naphazoline nitrate
Module-10	D01023	Tetrahydrozoline hydrochloride
Module-10	D01024	Tamsulosin hydrochloride
Module-10	D01290	Nicergoline
Module-10	D01307	Midodrine hydrochloride
Module-10	D01333	Urapidil
Module-10	D01347	Tramazoline hydrochloride
Module-10	D01405	Norfenefrine hydrochloride
Module-10	D01571	Moxisylyte hydrochloride
Module-10	D01573	Etilefrine hydrochloride
Module-10	D01674	Naftopidil
Module-10	D01692	Alfuzosin hydrochloride
Module-10	D01887	Bunazosin hydrochloride
Module-10	D01965	Silodosin
Module-10	D02901	Amidephrine mesylate
Module-10	D04531	Indoramin
Module-10	D04532	Indoramin hydrochloride
Module-10	D06234	Trimazosin hydrochloride
Module-10	D07124	Alfuzosin
Module-10	D07550	Bunazosin
Module-10	D07874	Doxazosin
Module-10	D07931	Etilefrine
Module-10	D08201	Methoxamine
Module-10	D08212	Trimazosin
Module-10	D08220	Midodrine
Module-10	D08239	Moxisylyte
Module-10	D08271	Nicergoline tartrate
Module-10	D08286	Norfenefrine
Module-10	D08322	Oxymetazoline
Module-10	D08365	Phenylephrine
Module-10	D08366	Phenylephrine tartrate
Module-10	D08411	Prazosin
Module-10	D08560	Tamsulosin
Module-10	D08569	Terazosin
Module-10	D08578	Tetryzoline
Module-10	D08624	Tramazoline
Module-10	D08662	Urapidil hydrochloride
Module-10	D08684	Xylometazoline
Module-10	D08966	Phenylephrine bitartrate
Module-10	D01445	Ifenprodil tartrate
Module-10	D08064	Ifenprodil
Module-10	D01022	Oxymetazoline hydrochloride
Module-10	D08253	Naphazoline
Module-10	D00608	Doxazosin mesylate
Module-10	D00609	Prazosin hydrochloride
Module-10	D00610	Terazosin hydrochloride
Module-10	D00540	Glycopyrrolate
Module-10	D00661	Cevimeline hydrochloride
Module-10	D06273	Imidafenacin
Module-10	D07667	Cevimeline
Module-10	D00597	Acebutolol hydrochloride
Module-10	D00598	Betaxolol hydrochloride
Module-10	D00601	Metoprolol tartrate
Module-10	D00632	Dobutamine hydrochloride
Module-10	D00634	Bisoprolol fumarate
Module-10	D01958	Indenolol hydrochloride
Module-10	D02147	Albuterol
Module-10	D04625	Isoetharine
Module-10	D05127	Nebivolol
Module-10	D08078	Indenolol
Module-10	D08387	Pirbuterol
Module-10	D00636	Amiodarone hydrochloride
Module-10	D02910	Amiodarone
Module-10	D00679	Ergotamine tartrate
Module-10	D00680	Methylergonovine maleate
Module-10	D01163	Ergonovine maleate
Module-10	D07905	Ergometrine
Module-10	D08207	Methylergometrine
Module-10	D02211	Dihydroergotamine mesylate
Module-10	D02995	Asenapine maleate
Module-10	D00681	Methysergide maleate
Module-10	D04820	Lurasidone hydrochloride
Module-10	D00717	Dicyclomine hydrochloride
Module-10	D00718	Flavoxate hydrochloride
Module-10	D00789	Chlorpromazine hydrochloride
Module-10	D03274	Chlorpromazine hibenzate
Module-10	D04034	Chlorpromazine phenolphthalinate
Module-10	D09819	Chlorpromazine tannate
Module-10	D00811	Clomipramine hydrochloride
Module-10	D04148	Fenfluramine hydrochloride
Module-10	D00812	Desipramine hydrochloride
Module-10	D00815	Imipramine hydrochloride
Module-10	D00816	Nortriptyline hydrochloride
Module-10	D02260	Paroxetine hydrochloride hydrate
Module-10	D01026	Sotalol hydrochloride
Module-10	D08525	Sotalol
Module-10	D02363	Ketanserin
Module-10	D08099	Ketanserin tartrate
Module-10	D01477	Opipramol hydrochloride
Module-10	D08297	Opipramol
Module-10	D01520	Levomepromazine hydrochloride
Module-10	D02248	Levomepromazine maleate
Module-10	D02034	Setiptiline maleate
Module-10	D08511	Setiptiline
Module-10	D01592	Betahistine mesilate
Module-10	D03102	Betahistine hydrochloride
Module-10	D07522	Betahistine
Module-10	D02089	Buclizine hydrochloride
Module-10	D02327	Doxylamine succinate
Module-10	D02100	Ziprasidone mesylate
Module-10	D08687	Ziprasidone
Module-10	D02357	Methysergide
Module-10	D05523	Pizotyline
Module-10	D08397	Pizotifen malate
Module-10	D05395	Pelanserin hydrochloride
Module-10	D06330	Xanomeline
Module-10	D06331	Xanomeline tartrate
Module-10	D08456	Quetiapine
Module-10	D07837	Dihydroergotamine
Module-10	D07838	Dihydroergotamine tartrate
Module-10	D07906	Ergotamine
Module-10	D09366	Pardoprunox hydrochloride
Module-10	D09397	Pardoprunox
Module-10	D00390	Triflupromazine
Module-10	D01044	Flupentixol
Module-10	D00480	Promethazine hydrochloride
Module-10	D00774	Orphenadrine citrate
Module-10	D00394	Trimipramine
Module-10	D00560	Pimozide
Module-10	D00255	Carvedilol
Module-10	D00281	Clonidine
Module-10	D00514	Dexmedetomidine
Module-10	D00604	Clonidine hydrochloride
Module-10	D00605	Guanabenz acetate
Module-10	D00606	Guanfacine hydrochloride
Module-10	D01205	Dexmedetomidine hydrochloride
Module-10	D02076	Brimonidine tartrate
Module-10	D02388	Levonordefrin
Module-10	D02972	Aptazapine maleate
Module-10	D03002	Atipamezole
Module-10	D03672	Delequamine hydrochloride
Module-10	D03702	Detomidine hydrochloride
Module-10	D04124	Fadolmidine hydrochloride
Module-10	D04223	Fluparoxan hydrochloride
Module-10	D04375	Guanabenz
Module-10	D04883	Medetomidine hydrochloride
Module-10	D06344	Xylazine hydrochloride
Module-10	D06671	Yohimbine hydrochloride
Module-10	D07461	Apraclonidine
Module-10	D07540	Brimonidine
Module-10	D07795	Detomidine
Module-10	D08031	Guanfacine
Module-10	D08165	Medetomidine
Module-10	D08482	Rilmenidine
Module-10	D08487	Romifidine
Module-10	D08611	Tizanidine
Module-10	D08683	Xylazine
Module-10	D00776	Tizanidine hydrochloride
Module-10	D00405	Methyldopa
Module-10	D08205	Methyldopa
Module-10	D01008	Apraclonidine hydrochloride
Module-10	D01603	Bethanidine sulfate
Module-10	D00561	Sertindole
Module-10	D07713	Clenbuterol
Module-10	D08141	Lofexidine
Module-10	D00415	Zolmitriptan
Module-10	D00451	Sumatriptan
Module-10	D00674	Naratriptan hydrochloride
Module-10	D04533	Indorenate hydrochloride
Module-10	D08685	Yohimbine
Module-10	D08347	Phendimetrazine
Module-10	D00675	Rizatriptan benzoate
Module-10	D00676	Sumatriptan succinate
Module-10	D02824	Almotriptan
Module-10	D02825	Almotriptan malate
Module-10	D03014	Avitriptan fumarate
Module-10	D03982	Elzasonan citrate
Module-10	D03983	Elzasonan hydrochloride
Module-10	D04264	Frovatriptan succinate
Module-10	D05740	Rizatriptan sulfate
Module-10	D07887	Eletriptan
Module-10	D07997	Frovatriptan
Module-10	D08255	Naratriptan
Module-10	D08485	Rizatriptan
Module-10	D01358	Mianserin hydrochloride
Module-10	D08216	Mianserin
Module-10	D00809	Amitriptyline hydrochloride
Module-10	D00819	Nefazodone hydrochloride
Module-10	D00820	Trazodone hydrochloride
Module-10	D01902	Fonazine mesylate
Module-10	D07854	Dimetotiazine
Module-10	D03506	Cinanserin hydrochloride
Module-10	D04320	Glemanserin
Module-10	D05015	Metrenperone
Module-10	D02577	Flibanserin
Module-10	D02730	Tegaserod maleate
Module-10	D02767	Adatanserin hydrochloride
Module-10	D02893	Amesergide
Module-10	D05738	Ritanserin
Module-10	D08257	Nefazodone
Module-10	D04445	Histamine phosphate
Module-10	D08040	Histamine
Module-10	D07305	Piribedil
Module-10	D01297	Pirenzepine hydrochloride
Module-10	D02750	Aceclidine
Module-10	D05276	Pirenzepine hydrochloride hydrate
Module-10	D06000	Talsaclidine fumarate
Module-10	D06877	Oxyphenonium bromide
Module-10	D07820	Dicycloverine
Module-10	D08389	Pirenzepine
Module-10	D01224	Phenylpropanolamine hydrochloride
Module-10	D02268	Ergoloid mesylates
Module-10	D07218	Metergoline
Module-10	D07700	Cinitapride
Module-10	D01051	Spiperone
Module-10	D00563	Mirtazapine
Module-10	D05039	Minaprine
Module-10	D01713	Epinastine hydrochloride
Module-10	D02234	Cyproheptadine hydrochloride
Module-10	D00613	Fenoldopam mesylate
Module-10	D01973	Eletriptan hydrobromide
Module-10	D00456	Ondansetron
Module-10	D08226	Molindone
Module-10	D00617	Nicardipine hydrochloride
Module-10	D08505	Sapropterin
Module-10	D01390	Isoproterenol hydrochloride
Module-10	D00021	Phenylalanine
Module-11	H00251	Dyshormogenetic goiter
Module-11	D00401	Methimazole
Module-11	D07616	Carbimazole
Module-11	D00562	Propylthiouracil
Module-11	D07231	Methylthiouracil
Module-11	D07519	Benzylthiouracil
Module-12	D00595	Buformin
Module-12	D00944	Metformin hydrochloride
Module-12	D02206	Buformin hydrochloride
Module-12	D03647	Dapiclermin
Module-12	D04966	Metformin
Module-12	D08351	Phenformin
Module-12	D08352	Phenformin hydrochloride
Module-12	D02769	Adenosine phosphate
Module-13	H00807	Nocturnal frontal lobe epilepsy
Module-13	H00986	Multiple pterygium syndrome, Escobar variant
Module-13	H00769	Hyperekplexia
Module-13	H00703	Hyaline body myopathy
Module-13	H00770	Congenital myasthenic syndrome
Module-13	D00492	Pancuronium bromide
Module-13	D00764	Pipecuronium bromide
Module-13	D00767	Vecuronium bromide
Module-13	D02275	Suxamethonium chloride hydrate
Module-13	D04303	Gantacurium chloride
Module-13	D05703	Rapacuronium bromide
Module-13	D07272	Dimethyltubocurarine
Module-13	D08655	Tubocurarine chloride
Module-13	D00758	Atracurium besylate
Module-13	D00759	Cisatracurium besylate
Module-13	D02207	Tubocurarine chloride
Module-13	D00760	Doxacurium chloride
Module-13	D00765	Rocuronium bromide
Module-13	D02292	Gallamine triethiodide
Module-13	D00763	Mivacurium chloride
Module-13	D00544	Methoxyflurane
Module-13	D00546	Desflurane
Module-13	D00547	Sevoflurane
Module-13	D00611	Mecamylamine hydrochloride
Module-13	D02202	Lobeline hydrochloride
Module-13	D02364	Lobeline
Module-13	D08138	Lobeline sulfate
Module-13	D02173	Galantamine hydrobromide
Module-13	D02204	Hexamethonium bromide
Module-13	D03365	Nicotine
Module-13	D02839	Altinicline maleate
Module-13	D08669	Varenicline
Module-13	D06282	Varenicline tartrate
Module-13	D08935	Ispronicline
Module-13	D08987	Rivanicline galactarate
Module-13	D09367	Pozanicline
Module-13	D09368	Pozanicline tartrate
Module-13	D09382	Sofinicline
Module-13	D09383	Sofinicline benzenesulfonate
Module-13	D10111	Dexmecamylamine
Module-13	D10112	Dexmecamylamine hydrochloride
Module-13	D00545	Isoflurane
Module-13	D00766	Succinylcholine chloride
Module-13	D00360	Lindane
Module-13	D00543	Enflurane
Module-13	D04510	Imciromab pentetate
Module-13	D00999	Acetylcholine chloride
Module-13	D00612	Trimetaphan camsilate
Module-13	D00761	Metocurine iodide
Module-13	D04716	Levomethadyl acetate
Module-14	H00725	Short QT syndrome
Module-14	H00771	Primary erythromelalgia
Module-14	H00772	Paroxysmal extreme pain disorder
Module-14	H00774	Nav1.7-associated congenital insensitivity to pain
Module-14	H00806	Benign familial infantile epilepsy
Module-14	H00720	Jervell and Lange-Nielsen syndrome
Module-14	H00731	Atrial fibrillation
Module-14	H00728	Brugada syndrome
Module-14	H00709	Birk-Barel syndrome
Module-14	H00699	Central core disease
Module-14	H00729	Sinus node dysfunction
Module-14	H00748	Andersen-Tawil syndrome
Module-14	H00783	Dravet syndrome Severe myoclonic epilepsy in infancy
Module-14	H00730	Familial idiopathic ventricular fibrillation
Module-14	H01310	Multicore myopathy with external ophthalmoplegia
Module-14	H01263	Lenegre-Lev disease
Module-14	D00638	Flecainide acetate
Module-14	D01326	Aprindine hydrochloride
Module-14	D02969	Aprindine
Module-14	D07962	Flecainide
Module-14	D00642	Quinidine gluconate
Module-14	D00640	Propafenone hydrochloride
Module-14	D00733	Dibucaine
Module-14	D08435	Propafenone
Module-14	D01554	Pilsicainide hydrochloride hydrate
Module-14	D08377	Pilsicainide
Module-14	D01768	Benoxinate hydrochloride
Module-14	D08448	Proxymetacaine
Module-14	D02274	Dantrolene sodium
Module-14	D02347	Dantrolene
Module-14	D00110	Cocaine
Module-14	D02182	Cocaine hydrochloride
Module-14	D00303	Disopyramide
Module-14	D01856	Nifekalant hydrochloride
Module-14	D09757	Terikalant
Module-14	D03547	Clofilium phosphate
Module-14	D03037	Azimilide dihydrochloride
Module-14	D09758	Ambasilide
Module-14	D00199	Ajmaline
Module-14	D00252	Carbamazepine
Module-14	D00354	Lamotrigine
Module-14	D00375	Mephenytoin
Module-14	D00512	Phenytoin
Module-14	D00533	Oxcarbazepine
Module-14	D00551	Tetracaine
Module-14	D00637	Disopyramide phosphate
Module-14	D00643	Quinidine polygalacturonate
Module-14	D01455	Cifenline succinate
Module-14	D01479	Ambroxol hydrochloride
Module-14	D01785	Pirmenol hydrochloride hydrate
Module-14	D02087	Moricizine hydrochloride
Module-14	D02088	Tocainide hydrochloride
Module-14	D02096	Fosphenytoin sodium
Module-14	D02103	Phenytoin sodium
Module-14	D02272	Quinidine sulfate
Module-14	D03492	Cifenline
Module-14	D03991	Encainide hydrochloride
Module-14	D05077	Moricizine
Module-14	D06172	Tocainide
Module-14	D06517	Pirmenol hydrochloride
Module-14	D07428	Bunaftine
Module-14	D07442	Ambroxol
Module-14	D07595	Fosphenytoin sodium hydrate
Module-14	D07894	Encainide
Module-14	D07993	Fosphenytoin
Module-14	D08048	Hydroquinidine
Module-14	D08215	Mexiletine
Module-14	D08394	Pirmenol
Module-14	D08421	Procainamide
Module-14	D08458	Quinidine
Module-14	D08459	Quinidine phenylethylbarbiturate
Module-14	D09215	Eslicarbazepine
Module-14	D09612	Eslicarbazepine acetate
Module-14	D00477	Procainamide hydrochloride
Module-14	D00242	Benzonatate
Module-14	D00708	Ethotoin
Module-14	D04521	Indecainide hydrochloride
Module-14	D00552	Benzocaine
Module-14	D00735	Dyclonine hydrochloride
Module-14	D00738	Mepivacaine hydrochloride
Module-14	D00741	Tetracaine hydrochloride
Module-14	D01287	Levobupivacaine hydrochloride
Module-14	D02086	Lidocaine hydrochloride
Module-14	D02098	Proparacaine hydrochloride
Module-14	D04048	Ropivacaine hydrochloride
Module-14	D08127	Lidocaine hydrochloride monohydrate
Module-14	D08490	Ropivacaine
Module-14	D01450	Bupivacaine hydrochloride
Module-14	D04741	Linopirdine
Module-14	D09569	Ezogabine
Module-14	D00648	Ibutilide fumarate
Module-14	D08422	Procaine
Module-14	D01872	Doxapram hydrochloride
Module-14	D00732	Chloroprocaine hydrochloride
Module-14	D00740	Procaine hydrochloride
Module-14	D00639	Mexiletine hydrochloride
Module-14	D00358	Lidocaine
Module-14	D00553	Prilocaine
Module-14	D00647	Dofetilide
Module-14	D00345	Indapamide
Module-14	D00538	Zonisamide
Module-14	D00542	Halothane
Module-14	D00808	Suramin hexasodium
Module-14	D00753	Sirolimus
Module-14	D00775	Riluzole
Module-14	D05700	Ranolazine
Module-14	D02454	Hexylcaine hydrochloride
Module-15	D00711	Ketamine hydrochloride
Module-15	D08121	Levomethadone
Module-15	D08122	Levomethadone hydrochloride
Module-15	D08195	Methadone
Module-15	D00777	Amantadine hydrochloride
Module-15	D09917	Latrepirdine
Module-15	D09918	Latrepirdine dihydrochloride
Module-15	D07441	Amantadine
Module-15	D08098	Ketamine
Module-15	D00848	Dextromethorphan hydrobromide
Module-15	D02102	Methadone hydrochloride
Module-15	D02410	Selfotel
Module-15	D02973	Aptiganel hydrochloride
Module-15	D03679	Delucemine hydrochloride
Module-15	D03742	Dextromethorphan
Module-15	D03744	Dextromethorphan polistirex
Module-15	D03746	Dextrorphan hydrochloride
Module-15	D03878	Dizocilpine maleate
Module-15	D04226	Flupirtine maleate
Module-15	D04308	Gavestinel
Module-15	D04728	Licostinel
Module-15	D05145	Neramexane mesylate
Module-15	D05447	Perzinfotel
Module-15	D05453	Phencyclidine hydrochloride
Module-15	D05714	Remacemide hydrochloride
Module-15	D06146	Tiletamine hydrochloride
Module-15	D07058	Acamprosate
Module-15	D07283	Esketamine
Module-15	D07978	Flupirtine
Module-15	D07979	Flupirtine D-gluconate
Module-15	D08100	Ketobemidone
Module-15	D08101	Ketobemidone hydrochloride
Module-15	D08174	Memantine
Module-15	D08596	Tiletamine
Module-15	D01383	Meperidine hydrochloride
Module-15	D02780	Acamprosate calcium
Module-15	D04905	Memantine hydrochloride
Module-15	D00536	Felbamate
Module-16	D00745	Interferon alfa-2a
Module-16	D00746	Interferon beta-1b
Module-16	D02744	Interferon alfacon-1
Module-16	D02745	Interferon alfa-2b
Module-16	D02747	Peginterferon alfa-2a
Module-16	D02748	Peginterferon alfa-2b
Module-16	D03304	Interferon beta
Module-16	D03305	Interferon alfa
Module-16	D04552	Interferon alfa-n1
Module-16	D04553	Interferon alfa-n3
Module-16	D04554	Interferon beta-1a
Module-16	D08844	Albinterferon alfa-2b
Module-16	D09662	Rontalizumab
Module-16	D09668	Sifalimumab
Module-16	D02125	Chloroquine phosphate
Module-17	H00089	STAT-1 deficiency
Module-17	D00747	Interferon gamma-1b
Module-17	D03357	Interferon gamma-1a
Module-17	D08805	Interferon gamma-n1
Module-18	D00748	Aldesleukin
Module-18	D02743	Celmoleukin
Module-18	D02749	Teceleukin
Module-18	D03682	Denileukin diftitox
Module-19	D00752	Mycophenolate mofetil
Module-19	D01392	Mizoribine
Module-19	D04936	Merimepodib
Module-19	D05094	Mycophenolate mofetil hydrochloride
Module-19	D05095	Mycophenolate sodium
Module-19	D05096	Mycophenolic acid
Module-20	H00226	Glanzmann thrombasthenia
Module-20	D01029	Tirofiban hydrochloride
Module-20	D03971	Elarofiban
Module-20	D04659	Lamifiban
Module-20	D04660	Lamifiban hydrochloride
Module-20	D04785	Lotrafiban hydrochloride
Module-20	D05267	Orbofiban acetate
Module-20	D05772	Roxifiban acetate
Module-20	D05834	Sibrafiban
Module-20	D06335	Xemilofiban hydrochloride
Module-20	D06649	Tadocizumab
Module-20	D06888	Eptifibatide
Module-20	D08607	Tirofiban
Module-21	D01085	Saccharin
Module-21	D02192	Saccharin sodium
Module-21	D05781	Saccharin calcium
Module-21	D08500	Saccharin sodium
Module-21	D08836	Acesulfame potassium
Module-21	D08862	Aspartame acesulfame
Module-21	D02381	Aspartame
Module-21	D00025	Sucrose
Module-22	H00062	Kennedy's disease
Module-22	H00603	Hypertension exacerbated in pregnancy
Module-22	H00892	Bronchiectasis with or without elevated sweat chloride
Module-22	H00242	Liddle syndrome
Module-22	H00243	Pseudohypoaldosteronism type II
Module-22	H00609	Cryptorchidism
Module-22	D00075	Testosterone
Module-22	D00389	Metandienone
Module-22	D00408	Methyltestosterone
Module-22	D00444	Stanozolol
Module-22	D00462	Oxandrolone
Module-22	D00490	Oxymetholone
Module-22	D00955	Nandrolone decanoate
Module-22	D00956	Nandrolone phenpropionate
Module-22	D00957	Testosterone cypionate
Module-22	D00958	Testosterone enanthate
Module-22	D00959	Testosterone propionate
Module-22	D00961	Bicalutamide
Module-22	D00965	Nilutamide
Module-22	D01149	Oxabolone cipionate
Module-22	D01301	Methenolone enanthate
Module-22	D01329	Oxendolone
Module-22	D01368	Cyproterone acetate
Module-22	D01375	Methenolone acetate
Module-22	D01414	Ethylestrenol
Module-22	D01476	Nandrolone cyclohexylpropionate
Module-22	D01534	Dromostanolone propionate
Module-22	D01737	Nandrolone furylpropionate
Module-22	D03144	Bolasterone
Module-22	D03145	Boldenone undecylenate
Module-22	D04947	Mesterolone
Module-22	D05025	Mibolerone
Module-22	D05116	Nandrolone cyclotate
Module-22	D05674	Quinbolone
Module-22	D05837	Silandrone
Module-22	D06085	Testosterone ketolaurate
Module-22	D06086	Testosterone phenylacetate
Module-22	D06087	Testosterone undecanoate
Module-22	D07127	Norethandrolone
Module-22	D07536	Boldenone
Module-22	D07766	Cyproterone
Module-22	D08193	Metenolone
Module-22	D08196	Methandriol
Module-22	D08197	Methandriol dipropionate
Module-22	D08250	Nandrolone
Module-22	D08251	Nandrolone laurate
Module-22	D08409	Prasterone
Module-22	D08573	Testosterone decanoate
Module-22	D08574	Testosterone phenylpropionate
Module-22	D10218	Enzalutamide
Module-22	D10221	Enobosarm
Module-22	D00386	Triamterene
Module-22	D07447	Amiloride
Module-22	D01115	Eplerenone
Module-22	D01943	Canrenoate potassium
Module-22	D03363	Canrenone
Module-22	D03698	Desoxycorticosterone acetate
Module-22	D03699	Desoxycorticosterone pivalate
Module-22	D03792	Dicirenone
Module-22	D05020	Mexrenoate potassium
Module-22	D05640	Prorenoate potassium
Module-22	D07792	Desoxycortone
Module-22	D03677	Deltibant
Module-22	D04492	Icatibant acetate
Module-22	D08937	Labradimil
Module-22	D00649	Amiloride hydrochloride
Module-22	D00443	Spironolactone
Module-22	D07456	Androstanolone
Module-22	D00586	Flutamide
Module-22	D00051	Androstenedione
Module-22	D00258	Cefixime
Module-23	D01688	Epalrestat
Module-23	D01842	Fidarestat
Module-23	D02328	Zopolrestat
Module-23	D02835	Alrestatin sodium
Module-23	D03803	Lidorestat
Module-23	D03805	Minalrestat
Module-23	D03806	Ponalrestat
Module-23	D03807	Zenarestat
Module-23	D05893	Sorbinil
Module-23	D06403	Ranirestat
Module-24	D01710	Roxithromycin
Module-24	D06008	Tariquidar
Module-24	D06387	Zosuquidar trihydrochloride
Module-25	D00295	Cimetidine
Module-25	D00318	Famotidine
Module-25	D00422	Ranitidine
Module-25	D00440	Nizatidine
Module-25	D00673	Ranitidine hydrochloride
Module-25	D01131	Lafutidine
Module-25	D01187	Betazole hydrochloride
Module-25	D01193	Osutidine
Module-25	D01467	Roxatidine acetate hydrochloride
Module-25	D01698	Dalcotidine
Module-25	D01861	Pibutidine hydrochloride
Module-25	D03503	Cimetidine hydrochloride
Module-25	D03889	Donetidine
Module-25	D04098	Etintidine hydrochloride
Module-25	D04517	Impromidine hydrochloride
Module-25	D04680	Lavoltidine succinate
Module-25	D04794	Lupitidine hydrochloride
Module-25	D05004	Metiamide
Module-25	D05306	Oxmetidine hydrochloride
Module-25	D05307	Oxmetidine mesylate
Module-25	D05699	Ranitidine bismuth citrate
Module-25	D05939	Sufotidine
Module-25	D06157	Tiotidine
Module-25	D06355	Zaltidine hydrochloride
Module-25	D07072	Niperotidine
Module-25	D08494	Roxatidine
Module-25	D08495	Roxatidine acetate
Module-25	D00355	Lansoprazole
Module-25	D00455	Omeprazole
Module-25	D00724	Rabeprazole sodium
Module-25	D01207	Omeprazole sodium
Module-25	D01920	Tenatoprazole
Module-25	D01984	Esomeprazole magnesium
Module-25	D02593	Pantoprazole sodium
Module-25	D04056	Esomeprazole sodium
Module-25	D05259	Omeprazole magnesium
Module-25	D05261	Omeprazole sodium injection
Module-25	D05353	Pantoprazole
Module-25	D05900	Timoprazole
Module-25	D05901	Picoprazole
Module-25	D05906	Leminoprazole
Module-25	D07917	Esomeprazole
Module-25	D08463	Rabeprazole
Module-25	D08903	Dexlansoprazole
Module-25	D09339	Esomeprazole potassium
Module-25	D10120	Esomeprazole strontium
Module-25	D01818	Proglumide
Module-25	D01858	Panazepide
Module-25	D02693	Devazepide
Module-25	D02710	Tarazepide
Module-25	D01631	Pentagastrin
Module-25	D00402	Methocarbamol
Module-25	D03442	Ceruletide
Module-26	D01840	Fasudil hydrochloride
Module-26	D03115	Fasudil hydrochloride hydrate
Module-26	D07941	Fasudil
Module-27	D02596	Tocilizumab
Module-27	D10161	Sarilumab
Module-28	D02631	Dilazep dihydrochloride hydrate
Module-28	D07843	Dilazep
Module-28	D07769	Cytidine
Module-29	D02546	Kainic acid hydrate
Module-29	D06656	Tezampanel
Module-29	D02696	Talampanel
Module-29	D04131	Farampator
Module-29	D08964	Perampanel
Module-29	D09035	Zonampanel
Module-29	D09931	Mibampator
Module-29	D00537	Topiramate
Module-30	D03008	Atosiban
Module-30	D07228	Demoxytocin
Module-30	D07229	Carbetocin
Module-30	D07475	Atosiban acetate
Module-30	D08986	Retosiban
Module-30	D09797	Cargutocin
Module-30	D10117	Epelsiban
Module-30	D10118	Epelsiban besylate
Module-30	D00089	Oxytocin
Module-31	D03012	Avasimibe
Module-31	D03734	Eldacimibe
Module-31	D03735	Lecimibide
Module-32	D03100	Besonprodil
Module-32	D06204	Traxoprodil mesylate
Module-33	D00198	Rescinnamine
Module-33	D00383	Trandolapril
Module-33	D00421	Ramipril
Module-33	D00459	Quinapril hydrochloride
Module-33	D00620	Benazepril hydrochloride
Module-33	D00621	Enalapril maleate
Module-33	D00622	Fosinopril sodium
Module-33	D00624	Perindopril erbumine
Module-33	D01069	Cilazapril
Module-33	D01119	Temocapril hydrochloride
Module-33	D01549	Imidapril hydrochloride
Module-33	D01667	Delapril hydrochloride
Module-33	D01900	Alacepril
Module-33	D03077	Benazeprilat
Module-33	D03440	Ceronapril
Module-33	D03752	Quinapril
Module-33	D03753	Perindopril
Module-33	D03756	Indolapril hydrochloride
Module-33	D03758	Libenzapril
Module-33	D03760	Pentopril
Module-33	D03763	Pivopril
Module-33	D03765	Spirapril hydrochloride
Module-33	D03767	Zofenopril calcium
Module-33	D03769	Enalaprilat
Module-33	D03772	Fosinoprilat
Module-33	D03773	Quinaprilat
Module-33	D03775	Spiraprilat
Module-33	D03776	Zofenoprilat arginine
Module-33	D06076	Teprotide
Module-33	D07499	Benazepril
Module-33	D07699	Cilazapril
Module-33	D07781	Delapril
Module-33	D07892	Enalapril
Module-33	D07992	Fosinopril
Module-33	D08068	Imidapril
Module-33	D08131	Lisinopril
Module-33	D08225	Moexipril
Module-33	D08529	Spirapril
Module-33	D08566	Temocapril
Module-33	D08688	Zofenopril
Module-33	D00362	Lisinopril
Module-33	D00623	Moexipril hydrochloride
Module-33	D03208	Aliskiren
Module-33	D03738	Enalkiren
Module-33	D03741	Ditekiren
Module-33	D03743	Terlakiren
Module-33	D03745	Zankiren hydrochloride
Module-33	D06412	Aliskiren fumarate
Module-33	D09038	Remikiren
Module-33	D03349	Candoxatrilat
Module-33	D03929	Ecadotril
Module-33	D01070	Candoxatril
Module-33	D00251	Captopril
Module-33	D00591	Ethionamide
Module-34	D03497	Cilengitide
Module-34	D09342	Etaracizumab
Module-34	D09903	Fluciclatide F 18
Module-34	D09929	Maraciclatide
Module-34	D09631	Intetumumab
Module-35	D03518	Cipralisant maleate
Module-35	D10128	Irdabisant
Module-35	D10129	Irdabisant hydrochloride
Module-36	H00227	Congenital amegakaryocytic thrombocytopenia
Module-36	D03978	Eltrombopag olamine
Module-36	D08990	Romiplostim
Module-36	D09024	Totrombopag choline
Module-37	H00254	Combined pituitary hormone deficiency
Module-37	D05394	Pegvisomant
Module-37	D05884	Somatrem
Module-37	D02691	Somatropin
Module-38	D05879	Solabegron hydrochloride
Module-38	D08850	Amibegron
Module-38	D08851	Amibegron hydrochloride
Module-38	D09344	Fasobegron
Module-38	D09535	Mirabegron
Module-38	D09732	Ritobegron ethyl hydrochloride
Module-39	H00102	C4 deficiency
Module-39	H00103	C9 deficiency
Module-39	H00091	Immunodeficiency with thynoma
Module-39	H00105	Mannose-binding lectin-associated serine protease 2 deficiency
Module-39	H00104	Properdin deficiency
Module-39	H00093	CD8 deficiency
Module-39	H00106	CD59 deficiency
Module-39	D02597	Adalimumab
Module-39	D03959	Efalizumab
Module-39	D02737	Palivizumab
Module-39	D03259	Gemtuzumab ozogamicin
Module-39	D06886	Natalizumab
Module-39	D02800	Alefacept
Module-39	D02802	Alemtuzumab
Module-39	D02994	Rituximab
Module-39	D04489	Ibritumomab tiuxetan
Module-39	D08621	Tositumomab
Module-39	D06409	Bevacizumab
Module-39	D03257	Trastuzumab
Module-39	D03455	Cetuximab
Module-39	D03058	Basiliximab
Module-39	D03639	Daclizumab
Module-39	D03940	Eculizumab
Module-39	D10023	Pexelizumab
Module-39	D06314	Visilizumab
Module-39	D08959	Otelixizumab
Module-39	D09013	Teplizumab
Module-39	D09207	Catumaxomab
Module-39	D00742	Etanercept
Module-39	D09325	Blinatumomab
Module-39	D02778	Abciximab
Module-39	D05092	Muromonab-CD3
Module-40	D06556	Apilimod mesylate
Module-40	D09214	Ustekinumab
Module-40	D09588	Briakinumab
Module-41	D08083	Vedolizumab
Module-41	D09901	Etrolizumab
Module-41	D10028	Valategrast hydrochloride
Module-41	D08993	Rovelizumab
Module-41	D06590	Firategrast
Module-42	D08279	Tozasertib
Module-42	D08344	Tozasertib lactate
Module-43	H00681	Hidradenitis supprativa
Module-43	H00056	Alzheimer's disease
Module-43	D08869	Begacestat
Module-43	D09010	Tarenflurbil
Module-43	D09377	Semagacestat
Module-43	D09869	Avagacestat
Module-44	D09387	Tanezumab
Module-44	D09907	Fulranumab
Module-45	D09666	Selumetinib
Module-45	D10024	Selumetinib sulfate
Module-45	D10175	Trametinib
Module-45	D10176	Trametinib dimethyl sulfoxide
Module-46	D09671	Sotrastaurin
Module-46	D09718	Sotrastaurin acetate
Module-47	D09964	Almorexant
Module-47	D10082	Suvorexant
Module-48	H00420	AKT2 associated lipodystrophy
Module-48	H01230	Adult-onset autosomal dominant leukodystrophy
Module-48	D09730	Olaparib
Module-48	D09913	Iniparib
Module-48	D10079	Rucaparib
Module-48	D10157	Rucaparib phosphate
Module-48	D09692	Veliparib
Module-49	H00799	CEDNIK syndrome
Module-49	D00677	Granisetron hydrochloride
Module-49	D00678	Ondansetron hydrochloride hydrate
Module-49	D00725	Dolasetron mesylate
Module-49	D01613	Azasetron hydrochloride
Module-49	D02016	Ramosetron hydrochloride
Module-49	D02041	Tropisetron hydrochloride
Module-49	D02130	Tropisetron
Module-49	D02632	Indisetron hydrochloride
Module-49	D02829	Alosetron hydrochloride
Module-49	D03060	Batanopride hydrochloride
Module-49	D03495	Cilansetron
Module-49	D03496	Cilansetron hydrochloride
Module-49	D04370	Granisetron
Module-49	D04642	Itasetron
Module-49	D05343	Palonosetron hydrochloride
Module-49	D05685	Quipazine maleate
Module-49	D07129	Alosetron
Module-49	D07175	Palonosetron
Module-49	D07481	Azasetron
Module-49	D07867	Dolasetron
Module-49	D08466	Ramosetron
Module-49	D09749	Itasetron hydrochloride hydrate
Module-49	D06353	Zacopride hydrochloride
Module-49	D06396	Renzapride
Module-49	D10184	Vortioxetine
Module-49	D10185	Vortioxetine hydrobromide
Module-49	D00726	Metoclopramide
Module-49	D02213	Metoclopramide hydrochloride
Module-49	D05008	Metoclopramide hydrochloride
Module-49	D10170	Tedatioxetine
Module-49	D10171	Tedatioxetine hydrobromide
Module-49	D06253	Tropanserin hydrochloride
Module-49	D00274	Cisapride
Module-50	H00081	Hashimoto's thyroiditis
Module-50	H00082	Graves' disease
Module-50	H00080	Systemic lupus erythematosus
Module-50	H00408	Type I diabetes mellitus
Module-50	H00295	Viral myocarditis
Module-50	D02967	Apolizumab
Module-51	H00203	Hypocatalasemia
Module-51	D04281	Fusidic acid
Module-52	H00285	Blau syndrome
Module-52	H01309	Sarcoidosis, early-onset
Module-52	H00286	Crohn's disease
Module-53	H00434	Progressive diaphyseal dysplasia
Module-53	D04455	Hyaluronidase
Module-54	H00466	Acromesomelic dysplasia Hunter-Thompson type
Module-54	H00467	DuPan syndrome
Module-54	H00483	Angel shaped phalangoepiphyseal dysplasia
Module-54	H00852	Klippel-Feil syndrome
Module-55	H00505	Severe achondroplasia with developmental delay and acanthosis nigricans
Module-55	H00997	CATSHL syndrome
Module-55	H00677	Aplasia of lacrimal and salivary glands
Module-56	H00635	Aniridia
Module-56	H01114	Optic nerve hypoplasia
Module-56	H01256	Foveal hypoplasia
Module-56	H01273	Hereditary keratitis
Module-57	H00639	Ectodermal dysplasia, ectrodactyly, and macular dystrophy
Module-57	H00785	Congenital hypotrichosis with juvenile macular dystrophy
Module-57	H00647	Ectodermal dysplasia-syndactyly syndrome
Module-57	H00054	Nasopharyngeal cancer
Module-57	H00773	Non-syndromic autosomal dominant mental retardation
Module-58	H00653	New variant of MFS
Module-58	H00659	Shprintzen-Goldberg syndrome
Module-58	H00661	MASS phenotype
Module-58	H00662	Ectopia lentis
Module-58	H01173	Stiff skin syndrome
Module-58	H00673	Weill-Marchesani-like syndrome
Module-58	H00900	Geleophysic dysplasia
Module-58	H00660	Beals syndrome
Module-59	H00657	Reducing body myopathy
Module-59	H00697	X-linked myopathy with postural muscle atrophy
Module-59	H00002	Acute lymphoblastic leukemia (precursor T lymphoblastic leukemia)
Module-59	H00078	Frontotemporal dementia, chromosome 3-linked
Module-59	H00001	Acute lymphoblastic leukemia (precursor B lymphoblastic leukemia)
Module-60	H00778	Tarsal-carpal coalition syndrome
Module-60	H00868	Stapes ankylosis with broad thumb and toes
Module-60	H01023	Juvenile polyposis syndrome
Module-60	H01024	Hereditary mixed polyposis syndrome
Module-60	H00468	Acromesomelic dysplasia with genital anomalies
Module-60	H00482	type E
Module-61	H00886	Faciooculoacousticorenal syndrome
Module-61	D01063	Gentamicin sulfate
Module-62	H00896	Lymphangioleiomyomatosis
Module-62	H00915	Bourneville-Pringle disease
Module-62	H01251	Focal cortical dysplasia type II
Module-63	H00240	Gitelman syndrome
Module-63	H00901	Cystinuria
Module-63	H00241	Combined proximal and distal renal tubular acidosis
Module-63	H00743	Paramyotonia congenita
Module-63	H00744	Acetazolamide responsive myotonia
Module-63	H00745	Hyperkalemic periodic paralysis
Module-63	H00232	Familial pseudohyperkalemia
Module-63	H00239	Bartter syndrome
Module-63	H00816	Agenesis of the corpus callosum with peripheral neuropathy
Module-63	H01302	Hyperchlorhidrosis isolated
Module-63	H00746	Hypokalemic periodic paralysis
Module-63	D00340	Hydrochlorothiazide
Module-63	D00651	Benzthiazide
Module-63	D00382	Torsemide
Module-63	D01323	Azosemide
Module-63	D01634	Piretanide
Module-63	D01895	Tripamide
Module-63	D04079	Ethacrynate sodium
Module-63	D05093	Muzolimine
Module-63	D08619	Torasemide sodium
Module-63	D09772	Alilusem potassium
Module-63	D00431	Metolazone
Module-63	D00657	Polythiazide
Module-63	D01241	Penflutizide
Module-63	D01246	Benzylhydrochlorothiazide
Module-63	D01605	Meticrane
Module-63	D01877	Mefruside
Module-63	D03471	Chlorothiazide sodium
Module-63	D06401	Indapamide hydrate
Module-63	D00518	Dichlorphenamide
Module-63	D00652	Brinzolamide
Module-63	D00653	Dorzolamide hydrochloride
Module-63	D00655	Methazolamide
Module-63	D02441	Ethoxzolamide
Module-63	D00519	Chlorothiazide
Module-63	D00650	Bendroflumethiazide
Module-63	D01256	Cyclothiazide
Module-63	D09593	Girentuximab
Module-63	D09632	Iodine
Module-63	D03636	Cystine
Module-63	D00703	Ethinamate
Module-63	D00123	Cyanamide
Module-63	D00131	Disulfiram
Module-63	D00218	Acetazolamide
Module-63	D00656	Methyclothiazide
Module-63	D00654	Hydroflumethiazide
Module-63	D00658	Trichlormethiazide
Module-63	D00461	Quinethazone
Module-63	D00313	Ethacrynic acid
Module-63	D00247	Bumetanide
Module-63	D02060	Potassium chloride
Module-63	D00272	Chlorthalidone
Module-63	D02304	Lysine
Module-64	H01005	Noradrenaline deficiency
Module-64	D03787	Nepicastat hydrochloride
Module-64	D00762	Metyrosine
Module-64	D00022	Tyrosine
Module-65	H00292	Hypertrophic cardiomyopathy
Module-65	H00294	Dilated cardiomyopathy
Module-65	H01216	Left ventricular noncompaction
Module-65	H01219	Restrictive cardiomyopathy
Module-66	H00222	Dysfibrinogenemia
Module-66	H00587	Epidermolysis bullosa, pretibial
Module-66	H00763	Transient bullous dermolysis of the newborn
Module-66	H00461	Larsen syndrome
Module-66	H00499	Spondylocarpotarsal synostosis syndrome
Module-66	H00490	Diaphyseal dysplasia with anemia
Module-66	H00219	von Willebrand disease, platelet-type
Module-66	H00223	Inherited thrombophilia
Module-66	H00945	Factor XIII deficiency
Module-66	H00099	LAD with Rac2 deficiency
Module-66	H00519	Weissenbacher-Zweymuller syndrome
Module-66	H00224	Giant platelet syndrome
Module-66	H01235	Bleeding disorder platelet-type
Module-66	H00737	Acral peeling skin syndrome
Module-66	D00081	Dinoprost
Module-66	D00356	Latanoprost
Module-66	D01452	Isopropyl unoprostone
Module-66	D01964	Travoprost
Module-66	D02343	Carboprost
Module-66	D02719	Rosaprostol
Module-66	D03399	Carboprost methyl
Module-66	D06274	Tafluprost
Module-66	D08591	Tiaprost
Module-66	D08661	Unoprostone
Module-66	D00414	Zileuton
Module-66	D03010	Atreleuton
Module-66	D03080	Benoxaprofen
Module-66	D03882	Docebenone
Module-66	D03990	Enazadrem phosphate
Module-66	D04151	Fenleuton
Module-66	D04770	Lonapalene
Module-66	D04862	Masoprocol
Module-66	D09667	Setileuton
Module-66	D01188	Pimilprost
Module-66	D01337	Epoprostenol sodium
Module-66	D01551	Beraprost sodium
Module-66	D02048	Clinprost
Module-66	D02720	Beraprost
Module-66	D08065	Iloprost tromethamine
Module-66	D08628	Treprostinil monosodium salt
Module-66	D09994	Selexipag
Module-66	D02837	Alteplase
Module-66	D02947	Anistreplase
Module-66	D05721	Reteplase
Module-66	D10069	Fiboflapon
Module-66	D10122	Fiboflapon sodium
Module-66	D00446	Sucralfate
Module-66	D00803	Diethylcarbamazine citrate
Module-66	D03652	Darbufelone mesylate
Module-66	D02335	Menadione
Module-66	D04123	Factor IX complex
Module-66	D00162	Aminosalicylic acid
Module-66	D00411	Zafirlukast
Module-66	D02384	Verlukast
Module-66	D02739	Ablukast
Module-66	D02741	Ablukast sodium
Module-66	D02846	Cinalukast
Module-66	D02848	Pobilukast edamine
Module-66	D02849	Ritolukast
Module-66	D02850	Sulukast
Module-66	D02851	Tomelukast
Module-66	D06659	Tipelukast
Module-66	D08229	Montelukast
Module-66	D01123	Seratrodast
Module-66	D03642	Daltroban
Module-66	D04500	Ifetroban
Module-66	D04501	Ifetroban sodium
Module-66	D05970	Sulotroban
Module-66	D06280	Vapiprost hydrochloride
Module-66	D07140	Picotamide
Module-66	D09774	Imitrodast sodium
Module-66	D00079	Dinoprostone
Module-66	D00419	Misoprostol
Module-66	D00682	Carboprost tromethamine
Module-66	D02724	Bimatoprost
Module-66	D00769	Clopidogrel bisulfate
Module-66	D01028	Ticlopidine hydrochloride
Module-66	D03359	Cangrelor
Module-66	D03361	Cangrelor tetrasodium
Module-66	D05597	Prasugrel hydrochloride
Module-66	D07729	Clopidogrel
Module-66	D08594	Ticlopidine
Module-66	D08983	Regrelor disodium
Module-66	D09017	Ticagrelor
Module-66	D09607	Elinogrel
Module-66	D09608	Elinogrel potassium
Module-66	D01220	Trapidil
Module-66	D01683	Ozagrel hydrochloride hydrate
Module-66	D01684	Ozagrel sodium
Module-66	D03661	Dazmegrel
Module-66	D03663	Dazoxiben hydrochloride
Module-66	D04276	Furegrelate sodium
Module-66	D05502	Pirmagrel
Module-66	D08327	Ozagrel
Module-66	D01891	Enprostil
Module-66	D02725	Sulprostone
Module-66	D03187	Butaprost
Module-66	D03269	Dinoprostone betadex
Module-66	D05732	Rioprostil
Module-66	D09968	Taprenepag
Module-66	D09969	Taprenepag isopropyl
Module-66	D08940	Laropiprant
Module-66	D09990	Vidupiprant
Module-66	D00172	Eptacog alfa
Module-66	D03918	Drotrecogin alfa
Module-66	D00180	Alprostadil
Module-66	D00529	Montelukast sodium
Module-66	D06070	Tenecteplase
Module-66	D00106	Epoprostenol
Module-66	D06213	Treprostinil
Module-66	D01869	Ornoprostil
Module-66	D02073	Gemeprost
Module-66	D02705	Alprostadil alfadex
Module-66	D02722	Limaprost
Module-66	D02860	Limaprost alfadex
Module-66	D01128	Ramatroban
Module-66	D00282	Clotrimazole
Module-66	D01663	Quinine ethylcarbonate
Module-66	D01352	Dinoprost tromethamine
Module-66	D00078	Propylene glycol
Module-66	D00527	Nedocromil sodium
Module-66	D02732	Pranlukast hydrate
Module-66	D00160	Aminocaproic acid
Module-66	D03341	Urokinase
Module-66	D02958	Antihemophilic factor
Module-66	D04687	Lenalidomide
Module-66	D00749	Leflunomide
Module-66	D05727	Ridogrel
Module-66	D10189	Pictilisib
Module-67	H01078	Prekallikrein deficiency
Module-67	H00938	Rosenthal syndrome
Module-67	H00941	Hageman factor deficiency
Module-67	H00560	Pseudoxanthoma elasticum-like disorder with multiple coagulation factor deficiency
Module-67	H00995	Combined deficiency of vitamin K-dependent clotting factors
Module-67	H01135	Ribose 5-phosphate isomerase deficiency
Module-67	H01189	Transaldolase deficiency
Module-67	H00674	Uridine 5-prime monophosphate hydrolase deficiency
Module-67	H00964	Thiopurine S-methyltransferase deficiency
Module-67	H01234	Fish-odor syndrome
Module-67	H01205	Warfarin resistance
Module-67	H01006	Hereditary angioedema
Module-67	D01672	Gabexate mesilate
Module-67	D08004	Gabexate
Module-67	D01844	Fondaparinux sodium
Module-67	D03674	Enoxaparin sodium
Module-67	D03213	Apixaban
Module-67	D04029	Razaxaban hydrochloride
Module-67	D04183	Fidexaban
Module-67	D07086	Rivaroxaban
Module-67	D08873	Betrixaban
Module-67	D08913	Eribaxaban
Module-67	D09546	Edoxaban tosilate hydrate
Module-67	D09710	Edoxaban
Module-67	D09817	Darexaban maleate
Module-67	D09923	Letaxaban
Module-67	D02112	Heparin sodium
Module-67	D02956	Anticoagulant heparin
Module-67	D03337	Reviparin sodium
Module-67	D03353	Dalteparin sodium
Module-67	D03644	Danaparoid sodium
Module-67	D04427	Heparin calcium
Module-67	D04977	Parnaparin sodium
Module-67	D06398	Tinzaparin sodium
Module-67	D07510	Adomiparin
Module-67	D09860	Adomiparin sodium
Module-67	D00564	Warfarin sodium
Module-67	D01280	Warfarin potassium
Module-67	D07064	Acenocoumarol
Module-67	D07131	Ethyl biscoumacetate
Module-67	D08682	Warfarin
Module-67	D02971	Aprotinin
Module-67	D03931	Ecallantide
Module-67	D10150	Pegnivacogin sodium
Module-67	D00148	Phytonadione
Module-67	D07457	Anisindione
Module-67	D03798	Dicumarol
Module-67	D05457	Phenprocoumon
Module-67	D07134	Flocoumafen
Module-67	D07135	Clorindione
Module-67	D07136	Diphenadione
Module-67	D07137	Tioclomarol
Module-67	D07969	Fluindione
Module-67	D08354	Phenindione
Module-67	D09676	Tecarfarin
Module-67	D09677	Tecarfarin sodium
Module-67	D06410	Thrombomodulin alfa
Module-67	D00727	Olsalazine sodium
Module-67	D04242	Fontolizumab
Module-67	D06882	Sodium tetradecyl sulfate
Module-68	D03066	Bectumomab
Module-68	D04036	Epratuzumab
Module-68	D06348	Yttrium Y 90 epratuzumab
Module-68	D06349	Yttrium Y 90 epratuzumab tetraxetan
Module-68	D08933	Inotuzumab ozogamicin
Module-68	D09932	Moxetumomab pasudotox
Module-69	H00974	Blue cone monochromacy
Module-69	H00976	Anomalous trichromacy
Module-69	H00667	Autosomal-recessive woolly hair with or without hypotrichosis
Module-69	H00260	Pigmented micronodular adrenocortical disease
Module-69	D00195	Codeine
Module-69	D00320	Fentanyl
Module-69	D00482	Propoxyphene hydrochloride
Module-69	D00836	Buprenorphine hydrochloride
Module-69	D00837	Butorphanol tartrate
Module-69	D00838	Dezocine
Module-69	D00839	Hydromorphone hydrochloride
Module-69	D00841	Levorphanol tartrate
Module-69	D00842	Morphine sulfate
Module-69	D00843	Nalbuphine hydrochloride
Module-69	D00845	Sufentanil citrate
Module-69	D01177	Remifentanil hydrochloride
Module-69	D02095	Naltrexone hydrochloride
Module-69	D03783	Oxycodone terephthalate
Module-69	D04924	Meptazinol hydrochloride
Module-69	D05113	Naltrexone
Module-69	D06618	Methylnaltrexone bromide
Module-69	D07620	Carfentanil
Module-69	D07863	Diprenorphine
Module-69	D08182	Meptazinol
Module-69	D08249	Naloxone
Module-69	D00301	Atropine sulfate - diphenoxylate hydrochloride mixt
Module-69	D03725	Hydrocodone bitartrate
Module-69	D08323	Oxymorphone
Module-69	D00729	Loperamide hydrochloride
Module-69	D00241	Baclofen
Module-69	D08861	Arbaclofen placarbil
Module-69	D09791	Arbaclofen
Module-69	D00442	Octreotide
Module-69	D02108	Indium In 111 pentetreotide
Module-69	D02250	Octreotide acetate
Module-69	D04666	Lanreotide acetate
Module-69	D05230	Octreotide pamoate
Module-69	D06495	Octreotide acetate
Module-69	D07431	Somatostatin
Module-69	D09988	Vapreotide acetate
Module-69	D06281	Vapreotide
Module-69	D01438	Perlapine
Module-69	D02689	Ramelteon
Module-69	D09388	Tasimelteon
Module-69	D01453	Caffeine hydrate
Module-69	D07423	Defibrotide
Module-69	D07603	Caffeine citrate
Module-69	D01704	Cilomilast
Module-69	D01783	Rolipram
Module-69	D02985	Arofylline
Module-69	D04185	Filaminast
Module-69	D05474	Piclamilast
Module-69	D05744	Roflumilast
Module-69	D06575	Catramilast
Module-69	D08860	Apremilast
Module-69	D09020	Tofimilast
Module-69	D01712	Theophylline sodium acetate
Module-69	D01771	Proxyphylline
Module-69	D05429	Aminophylline hydrate
Module-69	D06103	Theophylline
Module-69	D06104	Theophylline sodium glycinate
Module-69	D01879	Eptazocine hydrobromide
Module-69	D02104	Nalmefene hydrochloride
Module-69	D02111	Pentazocine lactate
Module-69	D02227	Pentazocine hydrochloride
Module-69	D02238	Levallorphan tartrate
Module-69	D03197	Butorphanol
Module-69	D03618	Cyclazocine
Module-69	D05111	Nalmefene
Module-69	D05667	Quadazocine mesylate
Module-69	D07132	Buprenorphine
Module-69	D07864	Diprenorphine hydrochloride
Module-69	D07904	Eptazocine
Module-69	D08246	Nalbuphine
Module-69	D02964	Apaxifylline
Module-69	D03051	Bamifylline hydrochloride
Module-69	D05818	Selodenoson
Module-69	D06019	Tecadenoson
Module-69	D07491	Bamifylline
Module-69	D08989	Rolofylline
Module-69	D09684	Tonapofylline
Module-69	D03210	Ancriviroc
Module-69	D06297	Vicriviroc maleate
Module-69	D06557	Aplaviroc hydrochloride
Module-69	D06670	Maraviroc
Module-69	D03966	Eglumetad
Module-69	D08908	Eglumegad
Module-69	D04649	Ketazocine
Module-69	D05907	Spiradoline mesylate
Module-69	D06395	Enadoline hydrochloride
Module-69	D06405	Nalfurafine hydrochloride
Module-69	D07937	Etorphine
Module-69	D09008	Talaglumetad hydrochloride
Module-69	D09949	Pomaglumetad methionil
Module-69	D09878	Cenicriviroc
Module-69	D09879	Cenicriviroc mesylate
Module-69	D00498	Pentazocine
Module-69	D03120	Binodenoson
Module-69	D03212	Apadenoson
Module-69	D04641	Istradefylline
Module-69	D05711	Regadenoson
Module-69	D09003	Sonedenoson
Module-69	D09717	Preladenant
Module-69	D09991	Vipadenant
Module-69	D10174	Tozadenant
Module-69	D00045	Adenosine
Module-69	D00306	Dronabinol
Module-69	D05099	Nabilone
Module-69	D00417	Milrinone
Module-69	D01133	Pimobendan
Module-69	D01198	Toborinone
Module-69	D01690	Vesnarinone
Module-69	D01896	Cilostazol
Module-69	D02042	Olprinone hydrochloride hydrate
Module-69	D02084	Inamrinone lactate
Module-69	D02085	Milrinone lactate
Module-69	D02933	Anagrelide hydrochloride
Module-69	D04004	Enoximone
Module-69	D04508	Imazodan hydrochloride
Module-69	D04529	Indolidan
Module-69	D04628	Isomazole hydrochloride
Module-69	D04751	Lixazinone sulfate
Module-69	D07455	Anagrelide
Module-69	D08294	Olprinone
Module-69	D00528	Caffeine
Module-69	D04006	Enprofylline
Module-69	D00691	Dyphylline
Module-69	D03898	Doxofylline
Module-69	D01332	Ketotifen fumarate
Module-69	D01385	Ibudilast
Module-69	D02721	Iloprost
Module-69	D01652	Apafant
Module-69	D02590	Israpafant
Module-69	D04724	Lexipafant
Module-69	D04717	Levonantradol hydrochloride
Module-69	D05731	Rimonabant
Module-69	D09009	Taranabant
Module-69	D09349	Ibipinabant
Module-69	D09362	Otenabant
Module-69	D09363	Otenabant hydrochloride
Module-69	D08984	Reparixin
Module-69	D10075	Navarixin
Module-69	D00064	l-Menthol
Module-69	D04849	dl-Menthol
Module-69	D04918	Menthol
Module-69	D01340	Naloxone hydrochloride
Module-69	D01355	Tramadol hydrochloride
Module-69	D02218	Papaverine hydrochloride
Module-69	D00227	Aminophylline
Module-69	D00231	Inamrinone
Module-69	D00371	Theophylline
Module-69	D00501	Pentoxifylline
Module-69	D02017	Oxtriphylline
Module-69	D04895	Mefloquine
Module-69	D00835	Alfentanil hydrochloride
Module-69	D00840	Levomethadyl acetate hydrochloride
Module-69	D00844	Oxymorphone hydrochloride
Module-69	D00847	Oxycodone hydrochloride
Module-69	D01399	Fentanyl citrate
Module-69	D01481	Dihydrocodeine phosphate
Module-69	D02101	Codeine phosphate
Module-69	D02205	Ethylmorphine hydrochloride hydrate
Module-69	D02271	Morphine hydrochloride hydrate
Module-69	D02878	Alvimopan
Module-69	D02941	Anileridine
Module-69	D03156	Brifentanil hydrochloride
Module-69	D03405	Carfentanil citrate
Module-69	D03580	Codeine sulfate
Module-69	D03809	Difenoxin
Module-69	D03825	Dihydrocodeine bitartrate
Module-69	D03860	Diphenoxylate hydrochloride
Module-69	D04461	Hydrocodone polistirex
Module-69	D04764	Lofentanil oxalate
Module-69	D04973	Methadyl acetate
Module-69	D05048	Mirfentanil hydrochloride
Module-69	D05217	Ocfentanil hydrochloride
Module-69	D05312	Oxycodone
Module-69	D05462	Oxycodone hydrochloride hydrate
Module-69	D05632	Propoxyphene napsylate
Module-69	D05938	Sufentanil
Module-69	D06007	Tapentadol
Module-69	D06147	Tilidine hydrochloride
Module-69	D06208	Trefentanil hydrochloride
Module-69	D06268	Trimeperidine
Module-69	D07113	Loperamide oxide
Module-69	D07122	Alfentanil
Module-69	D07286	Diamorphine
Module-69	D07557	O-Acetyldihydrocodeine hydrochloride
Module-69	D07740	Codeine hydrochloride
Module-69	D07809	Dextropropoxyphene
Module-69	D07810	Diacetylmorphine hydrochloride
Module-69	D07831	Dihydrocodeine
Module-69	D07832	Dihydrocodeine thiocyanate
Module-69	D07861	Diphenoxylate
Module-69	D07929	Ethylmorphine
Module-69	D08045	Hydrocodone
Module-69	D08046	Hydrocodone hydrochloride
Module-69	D08047	Hydromorphone
Module-69	D08123	Levorphanol
Module-69	D08144	Loperamide
Module-69	D08233	Morphine
Module-69	D08234	Morphine tartrate
Module-69	D08247	Nalorphine
Module-69	D08248	Nalorphine hydrochloride
Module-69	D08343	Pethidine
Module-69	D08473	Remifentanil
Module-69	D08597	Tilidine
Module-69	D08623	Tramadol
Module-69	D10188	Naldemedine
Module-69	D10199	Tapentadol hydrochloride
Module-69	D08170	Melatonin
Module-69	D00302	Dipyridamole
Module-69	D05007	Metkephamid acetate
Module-69	D00098	Camphor
Module-70	D06071	Teneliximab
Module-70	D08896	Dacetuzumab
Module-70	D08942	Lucatumumab
Module-71	D06611	Lexatumumab
Module-71	D09329	Conatumumab
Module-71	D09888	Drozitumab
Module-71	D04858	Mapatumumab
Module-72	D09996	Vemurafenib
Module-72	D10064	Dabrafenib
Module-72	D10104	Dabrafenib mesylate
Module-73	D10085	Alisertib
Module-73	D10086	Alisertib sodium
Module-74	H00579	Hereditary angiopathy with nephropathy, aneurysms, and muscle cramps
Module-74	H00839	Porencephaly
Module-74	H00877	Brain small vessel disease with Axenfeld-Rieger anomaly
[truncated: 2,147 more rows]

## Sheet: Louvain_modules-disDrug
Cluster ID	Node ID	Node Name
Module-0	H00168	Oculocutaneous albinism
Module-0	D00073	Hydroquinone
Module-0	D05072	Monobenzone
Module-4	H00607	Ovotesticular DSD
Module-4	D00088	Hydrocortisone
Module-4	D01387	Amcinonide
Module-4	D00165	Hydrocortisone acetate
Module-4	D00244	Betamethasone
Module-4	D00246	Budesonide
Module-4	D00324	Flunisolide
Module-4	D00328	Flurandrenolide
Module-4	D00385	Triamcinolone
Module-4	D00407	Methylprednisolone
Module-4	D00472	Prednisolone
Module-4	D00473	Prednisone
Module-4	D00689	Beclomethasone dipropionate
Module-4	D00690	Mometasone furoate
Module-4	D00751	Methylprednisolone sodium succinate
Module-4	D00972	Betamethasone sodium phosphate
Module-4	D00973	Cortisone acetate
Module-4	D00975	Dexamethasone sodium phosphate
Module-4	D00976	Hydrocortisone cypionate
Module-4	D00977	Hydrocortisone sodium phosphate
Module-4	D00978	Hydrocortisone sodium succinate
Module-4	D00979	Methylprednisolone acetate
Module-4	D00980	Prednisolone acetate
Module-4	D00981	Prednisolone sodium phosphate
Module-4	D00982	Prednisolone tebutate
Module-4	D00983	Triamcinolone acetonide
Module-4	D00984	Triamcinolone diacetate
Module-4	D00985	Triamcinolone hexacetonide
Module-4	D01229	Paramethasone acetate
Module-4	D01239	Prednisolone sodium succinate
Module-4	D01272	Clobetasol propionate
Module-4	D01273	Clobetasone butyrate
Module-4	D01327	Diflorasone diacetate
Module-4	D01357	Betamethasone valerate
Module-4	D01367	Fluorometholone
Module-4	D01402	Betamethasone acetate
Module-4	D01442	Hydrocortisone succinate
Module-4	D01464	Flumethasone pivalate
Module-4	D01510	Dexamethasone metasulfobenzoate sodium
Module-4	D01615	Dexamethasone palmitate
Module-4	D01619	Hydrocortisone butyrate
Module-4	D01632	Dexamethasone dipropionate
Module-4	D01637	Betamethasone dipropionate
Module-4	D01689	Loteprednol etabonate
Module-4	D01703	Ciclesonide
Module-4	D01743	Halopredone acetate
Module-4	D01820	Alclometasone dipropionate
Module-4	D01825	Fluocinolone acetonide
Module-4	D01886	Hydrocortisone probutate
Module-4	D01948	Dexamethasone valerate
Module-4	D01998	Prednisolone farnesylate
Module-4	D02032	Betamethasone butyrate propionate
Module-4	D02156	Prednisolone hemisuccinate
Module-4	D02174	Dexamethasone acetate
Module-4	D02286	Betamethasone benzoate
Module-4	D02287	Clocortolone pivalate
Module-4	D02288	Hydrocortisone valerate
Module-4	D02289	Medrysone
Module-4	D02591	Dexamethasone acefurate
Module-4	D02592	Dexamethasone beloxil
Module-4	D03301	Prednisolone valerate acetate
Module-4	D03325	Mometasone furoate hydrate
Module-4	D03541	Clocortolone acetate
Module-4	D03561	Cloprednol
Module-4	D03594	Cortivazol
Module-4	D03595	Cortodoxone
Module-4	D03671	Deflazacort
Module-4	D03696	Desonide
Module-4	D03697	Desoximetasone
Module-4	D04208	Flumethasone
Module-4	D04214	Flunisolide acetate
Module-4	D04217	Fluocortin butyl
Module-4	D04218	Fluocortolone
Module-4	D04219	Fluocortolone caproate
Module-4	D04221	Fluorometholone acetate
Module-4	D04227	Fluprednisolone
Module-4	D04228	Fluprednisolone valerate
Module-4	D04409	Halobetasol propionate
Module-4	D04467	Hydrocortisone hemisuccinate
Module-4	D05000	Methylprednisolone hemisuccinate
Module-4	D05001	Methylprednisolone sodium phosphate
Module-4	D05002	Methylprednisolone suleptanate
Module-4	D05601	Prednicarbate
Module-4	D05719	Resocortol butyrate
Module-4	D05729	Rimexolone
Module-4	D06171	Tixocortol pivalate
Module-4	D06216	Triamcinolone acetonide sodium phosphate
Module-4	D06315	Fluticasone furoate
Module-4	D06673	Meprednisone
Module-4	D06876	Hydrocortisone aceponate
Module-4	D07073	Dexamethasone cipecilate
Module-4	D07116	Alclometasone
Module-4	D07201	Fluprednidene
Module-4	D07202	Halometasone
Module-4	D07203	Methylprednisolone aceponate
Module-4	D07230	Prednylidene
Module-4	D07464	Paramethasone
Module-4	D07495	Beclometasone
Module-4	D07715	Clobetasol
Module-4	D07717	Clobetasone
Module-4	D07719	Clocortolone
Module-4	D07749	Cortisone
Module-4	D07796	Dexamethasone 21-acetate
Module-4	D07797	Dexamethasone isonicotinate
Module-4	D07798	Dexamethasone sodium hemisulfate
Module-4	D07799	Dexamethasone 21-tebutate
Module-4	D07800	Dexamethasone 21-valerate
Module-4	D07801	Dexamethasone phenylpropionate
Module-4	D07802	Dexamethasone phosphate
Module-4	D07827	Diflorasone
Module-4	D07967	Fludrocortisone
Module-4	D07972	Fluocortin
Module-4	D07973	Fluocortolone 21-pivalate
Module-4	D07980	Fluprednidene acetate
Module-4	D07981	Fluticasone
Module-4	D08036	Halopredone
Module-4	D08147	Loteprednol
Module-4	D08227	Mometasone
Module-4	D08412	Prednisolone pivalate
Module-4	D08413	Prednisolone sodium metazoate
Module-4	D08414	Prednisolone 21-
Module-4	D08415	Prednisolone steaglate
Module-4	D08416	Prednisone acetate
Module-4	D08476	Resocortol
Module-4	D08610	Tixocortol
Module-4	D08660	Ulobetasol
Module-4	D09796	Hydrocortisone caproate
Module-4	D10136	Mapracorat
Module-4	D00585	Mifepristone
Module-4	D00952	Megestrol acetate
Module-4	D08429	Proligestone
Module-4	D00292	Dexamethasone
Module-4	D00325	Fluocinonide
Module-8	H01031	Postural tachycardia syndrome
Module-8	H00905	Iminoglycinuria
Module-8	H01304	Hyperglycinuria
Module-8	H00843	Hartnup disorder
Module-8	D00326	Fluoxetine
Module-8	D08626	Trazodone
Module-8	D00367	Mazindol
Module-8	D00821	Venlafaxine hydrochloride
Module-8	D01179	Duloxetine hydrochloride
Module-8	D01296	Methylphenidate hydrochloride
Module-8	D02078	Dextroamphetamine sulfate
Module-8	D02242	Methamphetamine hydrochloride
Module-8	D02571	Sibutramine hydrochloride
Module-8	D07445	Amfetamine
Module-8	D08513	Sibutramine
Module-8	D10088	Amitifadine
Module-8	D10089	Amitifadine hydrochloride
Module-8	D00484	Protriptyline hydrochloride
Module-8	D01107	Milnacipran hydrochloride
Module-8	D01285	Lofepramine hydrochloride
Module-8	D01546	Dothiepin hydrochloride
Module-8	D02408	Trimipramine maleate
Module-8	D02570	Desvenlafaxine succinate
Module-8	D02572	Viloxazine hydrochloride
Module-8	D02574	Atomoxetine hydrochloride
Module-8	D07334	Imipraminoxide
Module-8	D07448	Amitriptyline
Module-8	D07449	Amitriptylinoxide
Module-8	D07727	Clomipramine
Module-8	D07791	Desipramine
Module-8	D07793	Desvenlafaxine
Module-8	D07872	Dosulepin
Module-8	D07880	Duloxetine
Module-8	D08070	Imipramine
Module-8	D08071	Imipramine embonate
Module-8	D08140	Lofepramine
Module-8	D08222	Milnacipran
Module-8	D08288	Nortriptyline
Module-8	D08670	Venlafaxine
Module-8	D08673	Viloxazine
Module-8	D10072	Levomilnacipran
Module-8	D10133	Levomilnacipran hydrochloride
Module-8	D00822	Citalopram hydrobromide
Module-8	D00823	Fluoxetine hydrochloride
Module-8	D00824	Fluvoxamine maleate
Module-8	D02360	Sertraline
Module-8	D02362	Paroxetine
Module-8	D03649	Dapoxetine hydrochloride
Module-8	D05374	Paroxetine hydrochloride
Module-8	D05375	Paroxetine mesylate
Module-8	D07704	Citalopram
Module-8	D07705	Citalopram hydrochloride
Module-8	D07805	Dexfenfluramine
Module-8	D07913	Escitalopram
Module-8	D07984	Fluvoxamine
Module-8	D00825	Sertraline hydrochloride
Module-8	D03110	Bicifadine hydrochloride
Module-8	D02097	Tiagabine hydrochloride
Module-8	D08588	Tiagabine
Module-8	D02237	Guanethidine sulfate
Module-8	D02566	Maprotiline
Module-8	D02573	Reboxetine mesylate
Module-8	D05173	Nisoxetine
Module-8	D05200	Nomifensine maleate
Module-8	D07473	Atomoxetine
Module-8	D08472	Reboxetine
Module-8	D09340	Esreboxetine
Module-8	D09341	Esreboxetine succinate
Module-8	D09890	Edivoxetine
Module-8	D09891	Edivoxetine hydrochloride
Module-8	D02897	Amfonelic acid
Module-8	D10014	Ioflupane I 123
Module-8	D03801	Diethylpropion hydrochloride
Module-8	D04747	Lisdexamfetamine dimesylate
Module-8	D05663	Pyrovalerone hydrochloride
Module-8	D09698	Vilazodone
Module-8	D09699	Vilazodone hydrochloride
Module-8	D08130	Lisdexamfetamine
Module-8	D02074	Amphetamine sulfate
Module-8	D03740	Dextroamphetamine
Module-8	D00332	Gabapentin
Module-8	D09539	Gabapentin enacarbil
Module-8	D02716	Pregabalin
Module-8	D00817	Bupropion hydrochloride
Module-8	D01832	Modafinil
Module-8	D10186	Bitopertin
Module-8	D00665	Chlorpheniramine maleate
Module-8	D02567	Escitalopram oxalate
Module-8	D00197	Reserpine
Module-8	D08187	Metamfetamine
Module-8	D08575	Tetrabenazine
Module-8	D03713	Dexfenfluramine hydrochloride
Module-8	D05637	Propylhexedrine
Module-9	H00553	Congenital supravalvar aortic stenosis
Module-9	D00097	Salicylic acid
Module-9	D00109	Aspirin
Module-9	D00118	Naproxen
Module-9	D00126	Ibuprofen
Module-9	D00127	Piroxicam
Module-9	D00130	Diflunisal
Module-9	D00132	Ketoprofen
Module-9	D00151	Mefenamic acid
Module-9	D00158	Tolmetin sodium
Module-9	D00217	Acetaminophen
Module-9	D00330	Flurbiprofen
Module-9	D00425	Nabumetone
Module-9	D00428	Salsalate
Module-9	D00452	Suprofen
Module-9	D00463	Oxaprozin
Module-9	D00566	Sodium salicylate
Module-9	D00728	Bismuth subsalicylate
Module-9	D00810	Choline salicylate
Module-9	D00813	Ketorolac tromethamine
Module-9	D00827	Magnesium salicylate
Module-9	D00904	Diclofenac sodium
Module-9	D00968	Fenoprofen calcium
Module-9	D00969	Meloxicam
Module-9	D00970	Naproxen sodium
Module-9	D01122	Ibuprofen piconol
Module-9	D01183	Tolfenamic acid
Module-9	D01325	Tiaprofenic acid
Module-9	D01397	Ampiroxicam
Module-9	D01410	Benzydamine hydrochloride
Module-9	D01475	Flurbiprofen axetil
Module-9	D01513	Alminoprofen
Module-9	D01547	Zaltoprofen
Module-9	D01565	Indometacin farnesil
Module-9	D01578	Pranoprofen
Module-9	D01582	Acemetacin
Module-9	D01675	Felbinac
Module-9	D01709	Loxoprofen sodium hydrate
Module-9	D01765	Proglumetacin maleate
Module-9	D01767	Tenoxicam
Module-9	D01776	Antipyrine
Module-9	D01788	Amfenac sodium
Module-9	D01811	Salicylamide
Module-9	D01841	Felbinac ethyl
Module-9	D01866	Lornoxicam
Module-9	D02110	Indomethacin sodium
Module-9	D02290	Flurbiprofen sodium
Module-9	D02341	Meclofenamic acid
Module-9	D02350	Fenoprofen
Module-9	D02355	Tolmetin
Module-9	D03163	Bromfenac sodium
Module-9	D03254	Flufenamate aluminum
Module-9	D03410	Carprofen
Module-9	D03712	Firocoxib
Module-9	D03714	Lumiracoxib
Module-9	D03715	Dexibuprofen
Module-9	D03718	Dexibuprofen lysine
Module-9	D04102	Etofenamate
Module-9	D04490	Ibuprofen aluminum
Module-9	D05143	Nepafenac
Module-9	D05181	Aspirin aluminum
Module-9	D05319	Oxyphenbutazone hydrate
Module-9	D05451	Phenbutazone sodium glycerate
Module-9	D05511	Piroxicam betadex
Module-9	D05512	Piroxicam cinnamate
Module-9	D05513	Piroxicam olamine
Module-9	D05598	Pravadoline maleate
Module-9	D06606	Ibuprofen lysine
Module-9	D07141	Indobufen
Module-9	D07269	Dexketoprofen
Module-9	D07421	Aloxiprin
Module-9	D07443	Amfenac
Module-9	D07516	Benzydamine
Module-9	D07517	Benzydamine salicylate
Module-9	D07579	Aspirin calcium salt
Module-9	D07580	Aspirin DL-lysine
Module-9	D07581	Aspirin magnesium salt
Module-9	D07582	Aspirin sodium
Module-9	D07816	Diclofenac
Module-9	D07817	Diclofenac diethylamine
Module-9	D07818	Diclofenac hydroxyethylpyrrolidine
Module-9	D07819	Diclofenac calcium
Module-9	D08058	Ibuprofen arginine salt
Module-9	D08059	Ibuprofen sodium
Module-9	D08102	Ketoprofen lysine
Module-9	D08103	Ketoprofen sodium
Module-9	D08104	Ketorolac
Module-9	D08149	Loxoprofen
Module-9	D08162	Meclofenamate sodium
Module-9	D08324	Oxyphenbutazone
Module-9	D08363	Phenylbutazone calcium
Module-9	D08364	Phenylbutazone sodium
Module-9	D08374	Piketoprofen
Module-9	D08375	Piketoprofen hydrochloride
Module-9	D08427	Proglumetacin
Module-9	D09760	Ibuprofen sodium
Module-9	D10017	Naproxen etemesil
Module-9	D00315	Etodolac
Module-9	D00510	Phenylbutazone
Module-9	D00169	Meclofenamate sodium
Module-9	D00377	Mesalamine
Module-9	D00448	Sulfasalazine
Module-9	D02715	Balsalazide disodium
Module-9	D00569	Phenacetin
Module-9	D01718	Mofezolac
Module-9	D07142	Triflusal
Module-9	D01049	Nimesulide
Module-9	D01267	Floctafenine
Module-9	D01974	Tilmacoxib
Module-9	D02709	Valdecoxib
Module-9	D03710	Etoricoxib
Module-9	D03716	Parecoxib
Module-9	D03717	Parecoxib sodium
Module-9	D04863	Mavacoxib
Module-9	D07541	Bromfenac
Module-9	D07888	Eltenac
Module-9	D08657	Apricoxib
Module-9	D00120	Sulindac
Module-9	D00141	Indomethacin
Module-9	D00903	Diclofenac potassium
Module-9	D01581	Flufenamic acid
Module-9	D00568	Rofecoxib
Module-9	D01545	Aceclofenac
Module-9	D08061	Icosapent
Module-9	D08499	Rutoside
Module-9	D00567	Celecoxib
Module-10	H00606	Ohtahara syndrome
Module-10	D00076	Norepinephrine
Module-10	D00095	Epinephrine
Module-10	D01277	Droxidopa
Module-10	D02349	Dipivefrin
Module-10	D00996	Epinephrine hydrochloride
Module-10	D01017	Dipivefrin hydrochloride
Module-10	D01386	Ephedrine hydrochloride
Module-10	D01952	L-Methylephedrine hydrochloride
Module-10	D02109	dl-Methylephedrine hydrochloride
Module-10	D02149	Epinephrine bitartrate
Module-10	D04018	Ephedrine sulfate
Module-10	D05206	Norepinephrine bitartrate
Module-10	D05648	Pseudoephedrine polistirex
Module-10	D05649	Pseudoephedrine sulfate
Module-10	D08206	Methylephedrine
Module-10	D08284	Norepinephrine hydrochoride
Module-10	D08449	Pseudoephedrine
Module-10	D09794	Norepinephrine hydrochloride
Module-10	D09842	dl-Methylephedrine saccharinate
Module-10	D00124	Ephedrine
Module-10	D00507	Phenoxybenzamine hydrochloride
Module-10	D00600	Labetalol hydrochloride
Module-10	D01444	Bunitrolol hydrochloride
Module-10	D01469	Amosulalol hydrochloride
Module-10	D01830	Arotinolol hydrochloride
Module-10	D02976	Arbutamine hydrochloride
Module-10	D03415	Carvedilol phosphate
Module-10	D04888	Medroxalol
Module-10	D04889	Medroxalol hydrochloride
Module-10	D07451	Amosulalol
Module-10	D07465	Arotinolol
Module-10	D08106	Labetalol
Module-10	D00485	Pseudoephedrine hydrochloride
Module-10	D00113	Atropine
Module-10	D00138	Scopolamine
Module-10	D00147	Hyoscyamine
Module-10	D00232	Anisotropine methylbromide
Module-10	D00397	Tropicamide
Module-10	D00481	Propantheline bromide
Module-10	D00525	Pilocarpine
Module-10	D00646	Tolterodine
Module-10	D00715	Hyoscine methobromide
Module-10	D00719	Hyoscyamine sulfate
Module-10	D00720	Mepenzolate bromide
Module-10	D00723	Tridihexethyl chloride
Module-10	D00782	Procyclidine hydrochloride
Module-10	D00787	Trihexyphenidyl hydrochloride
Module-10	D01000	Bethanechol chloride
Module-10	D01002	Cyclopentolate hydrochloride
Module-10	D01003	Hexocyclium metilsulfate
Module-10	D01004	Homatropine hydrobromide
Module-10	D01005	Isopropamide iodide
Module-10	D01007	Propiverine hydrochloride
Module-10	D01077	Methylatropine nitrate
Module-10	D01103	Trospium chloride
Module-10	D01165	Piperidolate hydrochloride
Module-10	D01175	Carpronium chloride
Module-10	D01201	Tiemonium iodide
Module-10	D01231	Piroheptine hydrochloride
Module-10	D01269	Solifenacin succinate
Module-10	D01315	Methylbenactyzium bromide
Module-10	D01359	Etomidoline
Module-10	D01377	Prifinium bromide
Module-10	D01451	Scopolamine butylbromide
Module-10	D01463	Diponium bromide
Module-10	D01491	Butropium bromide
Module-10	D01521	Pipethanate hydrochloride
Module-10	D01538	Valethamate bromide
Module-10	D01600	Diphenylpiperidinomethyldioxolan iodide
Module-10	D01648	Hyoscyamine methylbromide
Module-10	D01699	Darifenacin hydrobromide
Module-10	D01815	Oxapium iodide
Module-10	D01871	Methixene hydrochloride
Module-10	D01946	Oxitropium bromide
Module-10	D01955	Aclatonium napadisilate
Module-10	D01976	N-Methylscopolamine methylsulfate
Module-10	D01987	Pipethanate ethobromide
Module-10	D02069	Atropine sulfate
Module-10	D02070	Homatropine methylbromide
Module-10	D02071	Scopolamine hydrobromide
Module-10	D02200	Pilocarpine hydrochloride
Module-10	D02212	Ipratropium bromide
Module-10	D02246	Biperiden hydrochloride
Module-10	D02247	Biperiden lactate
Module-10	D02417	Flutropium bromide
Module-10	D02535	Timepidium bromide hydrate
Module-10	D02599	Orphenadrine hydrochloride
Module-10	D03011	Atropine oxide hydrochloride
Module-10	D03087	Benzetimide hydrochloride
Module-10	D03264	Mazaticol hydrochloride hydrate
Module-10	D03276	Profenamine hibenzate
Module-10	D03711	Dexetimide
Module-10	D03814	Atropine methylbromide
Module-10	D04087	Ethybenztropine
Module-10	D04116	Eucatropine hydrochloride
Module-10	D04479	Hyoscyamine hydrobromide
Module-10	D04970	Methacholine chloride
Module-10	D05035	Milameline hydrochloride
Module-10	D05478	Pilocarpine nitrate
Module-10	D05779	Sabcomeline hydrochloride
Module-10	D06015	Tazomeline citrate
Module-10	D07099	Cimetropium bromide
Module-10	D07226	Fesoterodine
Module-10	D07349	Choline alfoscerate
Module-10	D07477	Atropine oxide
Module-10	D07511	Benzatropine
Module-10	D07513	Benzetimide
Module-10	D07759	Cyclopentolate
Module-10	D07804	Dexetimide hydrochloride
Module-10	D07951	Fentonium bromide
Module-10	D08157	Mazaticol
Module-10	D08209	Metixene
Module-10	D08305	Orphenadrine
Module-10	D08376	Pilocarpine borate
Module-10	D08382	Piperidolate
Module-10	D08384	Pipethanate
Module-10	D08395	Piroheptine
Module-10	D08425	Procyclidine
Module-10	D08426	Profenamine
Module-10	D08441	Propiverine
Module-10	D08595	Tiemonium methylsulfate
Module-10	D08638	Trihexyphenidyl
Module-10	D08837	Aclidinium bromide
Module-10	D08923	Fesoterodine fumarate
Module-10	D09402	Darotropium bromide
Module-10	D09752	Carpronium chloride hydrate
Module-10	D10180	Umeclidinium
Module-10	D10181	Umeclidinium bromide
Module-10	D00243	Benzquinamide
Module-10	D00663	Brompheniramine maleate
Module-10	D00721	Methanthelinium bromide
Module-10	D00524	Carbachol
Module-10	D00779	Biperiden
Module-10	D01118	Profenamine hydrochloride
Module-10	D00818	Maprotiline hydrochloride
Module-10	D01500	Trimebutine maleate
Module-10	D08639	Trimebutine
Module-10	D00778	Benztropine mesylate
Module-10	D00465	Oxybutynin
Module-10	D00722	Oxybutynin chloride
Module-10	D01006	Oxyphencyclimine hydrochloride
Module-10	D02876	Alvameline maleate
Module-10	D03858	Diphenidol
Module-10	D04057	Esoxybutynin chloride
Module-10	D00270	Chlorpromazine
Module-10	D00814	Doxepin hydrochloride
Module-10	D00790	Chlorprothixene
Module-10	D00373	Thioridazine
Module-10	D02604	Acepromazine maleate
Module-10	D08585	Thioproperazine
Module-10	D00378	Timolol
Module-10	D00432	Nadolol
Module-10	D00599	Carteolol hydrochloride
Module-10	D00602	Penbutolol sulfate
Module-10	D00603	Timolol maleate
Module-10	D01025	Levobunolol hydrochloride
Module-10	D01454	Bupranolol hydrochloride
Module-10	D01504	Bufetolol hydrochloride
Module-10	D01512	Befunolol hydrochloride
Module-10	D01543	Nylidrin hydrochloride
Module-10	D01691	Nipradilol
Module-10	D01794	Bopindolol malonate
Module-10	D01795	Tilisolol hydrochloride
Module-10	D01806	Oxprenolol hydrochloride
Module-10	D02066	Isoproterenol sulfate
Module-10	D02081	Metipranolol hydrochloride
Module-10	D02150	l-Isoprenaline hydrochloride
Module-10	D02374	Metipranolol
Module-10	D02389	Primidolol
Module-10	D02702	Talibegron hydrochloride
Module-10	D02765	Adaprolol maleate
Module-10	D02834	Alprenoxime hydrochloride
Module-10	D03170	Bucindolol hydrochloride
Module-10	D03177	Bunolol hydrochloride
Module-10	D03449	Cetamolol hydrochloride
Module-10	D03490	Cicloprolol hydrochloride
Module-10	D03502	Cimaterol
Module-10	D03729	Dexpropranolol hydrochloride
Module-10	D03759	Diacetolol hydrochloride
Module-10	D04190	Flestolol sulfate
Module-10	D05345	Pamatolol sulfate
Module-10	D07156	Alprenolol
Module-10	D07181	Mepindolol
Module-10	D07182	Tertatolol
Module-10	D07183	Cloranolol
Module-10	D07551	Buphenine
Module-10	D07590	Bupranolol
Module-10	D07624	Carteolol
Module-10	D08074	Penbutolol
Module-10	D08090	Isoprenaline
Module-10	D08115	Levobunolol
Module-10	D08318	Oxprenolol
Module-10	D08443	Propranolol
Module-10	D08572	Tertatolol hydrochloride
Module-10	D08598	Tilisolol
Module-10	D08600	Timolol
Module-10	D09843	Beradilol monoethyl maleate
Module-10	D06623	Olanzapine pamoate
Module-10	D00483	Propranolol hydrochloride
Module-10	D00513	Pindolol
Module-10	D01182	Alprenolol hydrochloride
Module-10	D07537	Bopindolol
Module-10	D00509	Phentolamine mesylate
Module-10	D00607	Guanadrel sulfate
Module-10	D01019	Metaraminol bitartrate
Module-10	D03648	Dapiprazole hydrochloride
Module-10	D07148	Oxedrine
Module-10	D08192	Metaraminol
Module-10	D08308	Oxedrine tartrate
Module-10	D08309	Oxedrine hydrochloride
Module-10	D08358	Phenoxybenzamine
Module-10	D08362	Phentolamine
Module-10	D08614	Tolazoline
Module-10	D00997	Tolazoline hydrochloride
Module-10	D00511	Phenylephrine hydrochloride
Module-10	D00743	Naphazoline hydrochloride
Module-10	D00756	Tetrahydrozoline nitrate
Module-10	D00757	Xylometazoline hydrochloride
Module-10	D01020	Methoxamine hydrochloride
Module-10	D01021	Naphazoline nitrate
Module-10	D01023	Tetrahydrozoline hydrochloride
Module-10	D01024	Tamsulosin hydrochloride
Module-10	D01290	Nicergoline
Module-10	D01307	Midodrine hydrochloride
Module-10	D01333	Urapidil
Module-10	D01347	Tramazoline hydrochloride
Module-10	D01405	Norfenefrine hydrochloride
Module-10	D01571	Moxisylyte hydrochloride
Module-10	D01573	Etilefrine hydrochloride
Module-10	D01674	Naftopidil
Module-10	D01692	Alfuzosin hydrochloride
Module-10	D01887	Bunazosin hydrochloride
Module-10	D01965	Silodosin
Module-10	D02901	Amidephrine mesylate
Module-10	D04531	Indoramin
Module-10	D04532	Indoramin hydrochloride
Module-10	D06234	Trimazosin hydrochloride
Module-10	D07124	Alfuzosin
Module-10	D07550	Bunazosin
Module-10	D07874	Doxazosin
Module-10	D07931	Etilefrine
Module-10	D08201	Methoxamine
Module-10	D08212	Trimazosin
Module-10	D08220	Midodrine
Module-10	D08239	Moxisylyte
Module-10	D08271	Nicergoline tartrate
Module-10	D08286	Norfenefrine
Module-10	D08322	Oxymetazoline
Module-10	D08365	Phenylephrine
Module-10	D08366	Phenylephrine tartrate
Module-10	D08411	Prazosin
Module-10	D08560	Tamsulosin
Module-10	D08569	Terazosin
Module-10	D08578	Tetryzoline
Module-10	D08624	Tramazoline
Module-10	D08662	Urapidil hydrochloride
Module-10	D08684	Xylometazoline
Module-10	D08966	Phenylephrine bitartrate
Module-10	D01445	Ifenprodil tartrate
Module-10	D08064	Ifenprodil
Module-10	D01022	Oxymetazoline hydrochloride
Module-10	D08253	Naphazoline
Module-10	D00608	Doxazosin mesylate
Module-10	D00609	Prazosin hydrochloride
Module-10	D00610	Terazosin hydrochloride
Module-10	D00540	Glycopyrrolate
Module-10	D00661	Cevimeline hydrochloride
Module-10	D06273	Imidafenacin
Module-10	D07667	Cevimeline
Module-10	D00597	Acebutolol hydrochloride
Module-10	D00598	Betaxolol hydrochloride
Module-10	D00601	Metoprolol tartrate
Module-10	D00632	Dobutamine hydrochloride
Module-10	D00634	Bisoprolol fumarate
Module-10	D01958	Indenolol hydrochloride
Module-10	D02147	Albuterol
Module-10	D04625	Isoetharine
Module-10	D05127	Nebivolol
Module-10	D08078	Indenolol
Module-10	D08387	Pirbuterol
Module-10	D00636	Amiodarone hydrochloride
Module-10	D02910	Amiodarone
Module-10	D00679	Ergotamine tartrate
Module-10	D00680	Methylergonovine maleate
Module-10	D01163	Ergonovine maleate
Module-10	D07905	Ergometrine
Module-10	D08207	Methylergometrine
Module-10	D02211	Dihydroergotamine mesylate
Module-10	D02995	Asenapine maleate
Module-10	D00681	Methysergide maleate
Module-10	D04820	Lurasidone hydrochloride
Module-10	D00717	Dicyclomine hydrochloride
Module-10	D00718	Flavoxate hydrochloride
Module-10	D00789	Chlorpromazine hydrochloride
Module-10	D03274	Chlorpromazine hibenzate
Module-10	D04034	Chlorpromazine phenolphthalinate
Module-10	D09819	Chlorpromazine tannate
Module-10	D00811	Clomipramine hydrochloride
Module-10	D04148	Fenfluramine hydrochloride
Module-10	D00812	Desipramine hydrochloride
Module-10	D00815	Imipramine hydrochloride
Module-10	D00816	Nortriptyline hydrochloride
Module-10	D02260	Paroxetine hydrochloride hydrate
Module-10	D01026	Sotalol hydrochloride
Module-10	D08525	Sotalol
Module-10	D02363	Ketanserin
Module-10	D08099	Ketanserin tartrate
Module-10	D01477	Opipramol hydrochloride
Module-10	D08297	Opipramol
Module-10	D01520	Levomepromazine hydrochloride
Module-10	D02248	Levomepromazine maleate
Module-10	D02034	Setiptiline maleate
Module-10	D08511	Setiptiline
Module-10	D01592	Betahistine mesilate
Module-10	D03102	Betahistine hydrochloride
Module-10	D07522	Betahistine
Module-10	D02089	Buclizine hydrochloride
Module-10	D02327	Doxylamine succinate
Module-10	D02100	Ziprasidone mesylate
Module-10	D08687	Ziprasidone
Module-10	D02357	Methysergide
Module-10	D05523	Pizotyline
Module-10	D08397	Pizotifen malate
Module-10	D05395	Pelanserin hydrochloride
Module-10	D06330	Xanomeline
Module-10	D06331	Xanomeline tartrate
Module-10	D08456	Quetiapine
Module-10	D07837	Dihydroergotamine
Module-10	D07838	Dihydroergotamine tartrate
Module-10	D07906	Ergotamine
Module-10	D09366	Pardoprunox hydrochloride
Module-10	D09397	Pardoprunox
Module-10	D00390	Triflupromazine
Module-10	D01044	Flupentixol
Module-10	D00480	Promethazine hydrochloride
Module-10	D00774	Orphenadrine citrate
Module-10	D00394	Trimipramine
Module-10	D00560	Pimozide
Module-10	D00255	Carvedilol
Module-10	D00281	Clonidine
Module-10	D00514	Dexmedetomidine
Module-10	D00604	Clonidine hydrochloride
Module-10	D00605	Guanabenz acetate
Module-10	D00606	Guanfacine hydrochloride
Module-10	D01205	Dexmedetomidine hydrochloride
Module-10	D02076	Brimonidine tartrate
Module-10	D02388	Levonordefrin
Module-10	D02972	Aptazapine maleate
Module-10	D03002	Atipamezole
Module-10	D03672	Delequamine hydrochloride
Module-10	D03702	Detomidine hydrochloride
Module-10	D04124	Fadolmidine hydrochloride
Module-10	D04223	Fluparoxan hydrochloride
Module-10	D04375	Guanabenz
Module-10	D04883	Medetomidine hydrochloride
Module-10	D06344	Xylazine hydrochloride
Module-10	D06671	Yohimbine hydrochloride
Module-10	D07461	Apraclonidine
Module-10	D07540	Brimonidine
Module-10	D07795	Detomidine
Module-10	D08031	Guanfacine
Module-10	D08165	Medetomidine
Module-10	D08482	Rilmenidine
Module-10	D08487	Romifidine
Module-10	D08611	Tizanidine
Module-10	D08683	Xylazine
Module-10	D00776	Tizanidine hydrochloride
Module-10	D00405	Methyldopa
Module-10	D08205	Methyldopa
Module-10	D01008	Apraclonidine hydrochloride
Module-10	D01603	Bethanidine sulfate
Module-10	D00561	Sertindole
Module-10	D07713	Clenbuterol
Module-10	D08141	Lofexidine
Module-10	D00415	Zolmitriptan
Module-10	D00451	Sumatriptan
Module-10	D00674	Naratriptan hydrochloride
Module-10	D04533	Indorenate hydrochloride
Module-10	D08685	Yohimbine
Module-10	D08347	Phendimetrazine
Module-10	D00675	Rizatriptan benzoate
Module-10	D00676	Sumatriptan succinate
Module-10	D02824	Almotriptan
Module-10	D02825	Almotriptan malate
Module-10	D03014	Avitriptan fumarate
Module-10	D03982	Elzasonan citrate
Module-10	D03983	Elzasonan hydrochloride
Module-10	D04264	Frovatriptan succinate
Module-10	D05740	Rizatriptan sulfate
Module-10	D07887	Eletriptan
Module-10	D07997	Frovatriptan
Module-10	D08255	Naratriptan
Module-10	D08485	Rizatriptan
Module-10	D01358	Mianserin hydrochloride
Module-10	D08216	Mianserin
Module-10	D00809	Amitriptyline hydrochloride
Module-10	D00819	Nefazodone hydrochloride
Module-10	D00820	Trazodone hydrochloride
Module-10	D01902	Fonazine mesylate
Module-10	D07854	Dimetotiazine
Module-10	D03506	Cinanserin hydrochloride
Module-10	D04320	Glemanserin
Module-10	D05015	Metrenperone
Module-10	D02577	Flibanserin
Module-10	D02730	Tegaserod maleate
Module-10	D02767	Adatanserin hydrochloride
Module-10	D02893	Amesergide
Module-10	D05738	Ritanserin
Module-10	D08257	Nefazodone
Module-10	D04445	Histamine phosphate
Module-10	D08040	Histamine
Module-10	D07305	Piribedil
Module-10	D01297	Pirenzepine hydrochloride
Module-10	D02750	Aceclidine
Module-10	D05276	Pirenzepine hydrochloride hydrate
Module-10	D06000	Talsaclidine fumarate
Module-10	D06877	Oxyphenonium bromide
Module-10	D07820	Dicycloverine
Module-10	D08389	Pirenzepine
Module-10	D01224	Phenylpropanolamine hydrochloride
Module-10	D02268	Ergoloid mesylates
Module-10	D07218	Metergoline
Module-10	D07700	Cinitapride
Module-10	D01051	Spiperone
Module-10	D00563	Mirtazapine
Module-10	D05039	Minaprine
Module-10	D01713	Epinastine hydrochloride
Module-10	D02234	Cyproheptadine hydrochloride
Module-10	D00613	Fenoldopam mesylate
Module-10	D01973	Eletriptan hydrobromide
Module-10	D00456	Ondansetron
Module-10	D08226	Molindone
Module-10	D00617	Nicardipine hydrochloride
Module-10	D08505	Sapropterin
Module-10	D01390	Isoproterenol hydrochloride
Module-10	D00021	Phenylalanine
Module-11	H00251	Dyshormogenetic goiter
Module-11	D00401	Methimazole
Module-11	D07616	Carbimazole
Module-11	D00562	Propylthiouracil
Module-11	D07231	Methylthiouracil
Module-11	D07519	Benzylthiouracil
Module-13	H00807	Nocturnal frontal lobe epilepsy
Module-13	H00986	Multiple pterygium syndrome, Escobar variant
Module-13	H00769	Hyperekplexia
Module-13	H00703	Hyaline body myopathy
Module-13	H00770	Congenital myasthenic syndrome
Module-13	D00492	Pancuronium bromide
Module-13	D00764	Pipecuronium bromide
Module-13	D00767	Vecuronium bromide
Module-13	D02275	Suxamethonium chloride hydrate
Module-13	D04303	Gantacurium chloride
Module-13	D05703	Rapacuronium bromide
Module-13	D07272	Dimethyltubocurarine
Module-13	D08655	Tubocurarine chloride
Module-13	D00758	Atracurium besylate
Module-13	D00759	Cisatracurium besylate
Module-13	D02207	Tubocurarine chloride
Module-13	D00760	Doxacurium chloride
Module-13	D00765	Rocuronium bromide
Module-13	D02292	Gallamine triethiodide
Module-13	D00763	Mivacurium chloride
Module-13	D00544	Methoxyflurane
Module-13	D00546	Desflurane
Module-13	D00547	Sevoflurane
Module-13	D00611	Mecamylamine hydrochloride
Module-13	D02202	Lobeline hydrochloride
Module-13	D02364	Lobeline
Module-13	D08138	Lobeline sulfate
Module-13	D02173	Galantamine hydrobromide
Module-13	D02204	Hexamethonium bromide
Module-13	D03365	Nicotine
Module-13	D02839	Altinicline maleate
Module-13	D08669	Varenicline
Module-13	D06282	Varenicline tartrate
Module-13	D08935	Ispronicline
Module-13	D08987	Rivanicline galactarate
Module-13	D09367	Pozanicline
Module-13	D09368	Pozanicline tartrate
Module-13	D09382	Sofinicline
Module-13	D09383	Sofinicline benzenesulfonate
Module-13	D10111	Dexmecamylamine
Module-13	D10112	Dexmecamylamine hydrochloride
Module-13	D00545	Isoflurane
Module-13	D00766	Succinylcholine chloride
Module-13	D00360	Lindane
Module-13	D00543	Enflurane
Module-13	D04510	Imciromab pentetate
Module-13	D00999	Acetylcholine chloride
Module-13	D00612	Trimetaphan camsilate
Module-13	D00761	Metocurine iodide
Module-13	D04716	Levomethadyl acetate
Module-14	H00725	Short QT syndrome
Module-14	H00771	Primary erythromelalgia
Module-14	H00772	Paroxysmal extreme pain disorder
Module-14	H00774	Nav1.7-associated congenital insensitivity to pain
Module-14	H00806	Benign familial infantile epilepsy
Module-14	H00720	Jervell and Lange-Nielsen syndrome
Module-14	H00731	Atrial fibrillation
Module-14	H00728	Brugada syndrome
Module-14	H00709	Birk-Barel syndrome
Module-14	H00699	Central core disease
Module-14	H00729	Sinus node dysfunction
Module-14	H00748	Andersen-Tawil syndrome
Module-14	H00783	Dravet syndrome Severe myoclonic epilepsy in infancy
Module-14	H00730	Familial idiopathic ventricular fibrillation
Module-14	H01310	Multicore myopathy with external ophthalmoplegia
Module-14	H01263	Lenegre-Lev disease
Module-14	D00638	Flecainide acetate
Module-14	D01326	Aprindine hydrochloride
Module-14	D02969	Aprindine
Module-14	D07962	Flecainide
Module-14	D00642	Quinidine gluconate
Module-14	D00640	Propafenone hydrochloride
Module-14	D00733	Dibucaine
Module-14	D08435	Propafenone
Module-14	D01554	Pilsicainide hydrochloride hydrate
Module-14	D08377	Pilsicainide
Module-14	D01768	Benoxinate hydrochloride
Module-14	D08448	Proxymetacaine
Module-14	D02274	Dantrolene sodium
Module-14	D02347	Dantrolene
Module-14	D00110	Cocaine
Module-14	D02182	Cocaine hydrochloride
Module-14	D00303	Disopyramide
Module-14	D01856	Nifekalant hydrochloride
Module-14	D09757	Terikalant
Module-14	D03547	Clofilium phosphate
Module-14	D03037	Azimilide dihydrochloride
Module-14	D09758	Ambasilide
Module-14	D00199	Ajmaline
Module-14	D00252	Carbamazepine
Module-14	D00354	Lamotrigine
Module-14	D00375	Mephenytoin
Module-14	D00512	Phenytoin
Module-14	D00533	Oxcarbazepine
Module-14	D00551	Tetracaine
Module-14	D00637	Disopyramide phosphate
Module-14	D00643	Quinidine polygalacturonate
Module-14	D01455	Cifenline succinate
Module-14	D01479	Ambroxol hydrochloride
Module-14	D01785	Pirmenol hydrochloride hydrate
Module-14	D02087	Moricizine hydrochloride
Module-14	D02088	Tocainide hydrochloride
Module-14	D02096	Fosphenytoin sodium
Module-14	D02103	Phenytoin sodium
Module-14	D02272	Quinidine sulfate
Module-14	D03492	Cifenline
Module-14	D03991	Encainide hydrochloride
Module-14	D05077	Moricizine
Module-14	D06172	Tocainide
Module-14	D06517	Pirmenol hydrochloride
Module-14	D07428	Bunaftine
Module-14	D07442	Ambroxol
Module-14	D07595	Fosphenytoin sodium hydrate
Module-14	D07894	Encainide
Module-14	D07993	Fosphenytoin
Module-14	D08048	Hydroquinidine
Module-14	D08215	Mexiletine
Module-14	D08394	Pirmenol
Module-14	D08421	Procainamide
Module-14	D08458	Quinidine
Module-14	D08459	Quinidine phenylethylbarbiturate
Module-14	D09215	Eslicarbazepine
Module-14	D09612	Eslicarbazepine acetate
Module-14	D00477	Procainamide hydrochloride
Module-14	D00242	Benzonatate
Module-14	D00708	Ethotoin
Module-14	D04521	Indecainide hydrochloride
Module-14	D00552	Benzocaine
Module-14	D00735	Dyclonine hydrochloride
Module-14	D00738	Mepivacaine hydrochloride
Module-14	D00741	Tetracaine hydrochloride
Module-14	D01287	Levobupivacaine hydrochloride
Module-14	D02086	Lidocaine hydrochloride
Module-14	D02098	Proparacaine hydrochloride
Module-14	D04048	Ropivacaine hydrochloride
Module-14	D08127	Lidocaine hydrochloride monohydrate
Module-14	D08490	Ropivacaine
Module-14	D01450	Bupivacaine hydrochloride
Module-14	D04741	Linopirdine
Module-14	D09569	Ezogabine
Module-14	D00648	Ibutilide fumarate
Module-14	D08422	Procaine
Module-14	D01872	Doxapram hydrochloride
Module-14	D00732	Chloroprocaine hydrochloride
Module-14	D00740	Procaine hydrochloride
Module-14	D00639	Mexiletine hydrochloride
Module-14	D00358	Lidocaine
Module-14	D00553	Prilocaine
Module-14	D00647	Dofetilide
Module-14	D00345	Indapamide
Module-14	D00538	Zonisamide
Module-14	D00542	Halothane
Module-14	D00808	Suramin hexasodium
Module-14	D00753	Sirolimus
Module-14	D00775	Riluzole
Module-14	D05700	Ranolazine
Module-14	D02454	Hexylcaine hydrochloride
Module-17	H00089	STAT-1 deficiency
Module-17	D00747	Interferon gamma-1b
Module-17	D03357	Interferon gamma-1a
Module-17	D08805	Interferon gamma-n1
Module-20	H00226	Glanzmann thrombasthenia
Module-20	D01029	Tirofiban hydrochloride
Module-20	D03971	Elarofiban
Module-20	D04659	Lamifiban
Module-20	D04660	Lamifiban hydrochloride
Module-20	D04785	Lotrafiban hydrochloride
Module-20	D05267	Orbofiban acetate
Module-20	D05772	Roxifiban acetate
Module-20	D05834	Sibrafiban
Module-20	D06335	Xemilofiban hydrochloride
Module-20	D06649	Tadocizumab
Module-20	D06888	Eptifibatide
Module-20	D08607	Tirofiban
Module-22	H00062	Kennedy's disease
Module-22	H00603	Hypertension exacerbated in pregnancy
Module-22	H00892	Bronchiectasis with or without elevated sweat chloride
Module-22	H00242	Liddle syndrome
Module-22	H00243	Pseudohypoaldosteronism type II
Module-22	H00609	Cryptorchidism
Module-22	D00075	Testosterone
Module-22	D00389	Metandienone
Module-22	D00408	Methyltestosterone
Module-22	D00444	Stanozolol
Module-22	D00462	Oxandrolone
Module-22	D00490	Oxymetholone
Module-22	D00955	Nandrolone decanoate
Module-22	D00956	Nandrolone phenpropionate
Module-22	D00957	Testosterone cypionate
Module-22	D00958	Testosterone enanthate
Module-22	D00959	Testosterone propionate
Module-22	D00961	Bicalutamide
Module-22	D00965	Nilutamide
Module-22	D01149	Oxabolone cipionate
Module-22	D01301	Methenolone enanthate
Module-22	D01329	Oxendolone
Module-22	D01368	Cyproterone acetate
Module-22	D01375	Methenolone acetate
Module-22	D01414	Ethylestrenol
Module-22	D01476	Nandrolone cyclohexylpropionate
Module-22	D01534	Dromostanolone propionate
Module-22	D01737	Nandrolone furylpropionate
Module-22	D03144	Bolasterone
Module-22	D03145	Boldenone undecylenate
Module-22	D04947	Mesterolone
Module-22	D05025	Mibolerone
Module-22	D05116	Nandrolone cyclotate
Module-22	D05674	Quinbolone
Module-22	D05837	Silandrone
Module-22	D06085	Testosterone ketolaurate
Module-22	D06086	Testosterone phenylacetate
Module-22	D06087	Testosterone undecanoate
Module-22	D07127	Norethandrolone
Module-22	D07536	Boldenone
Module-22	D07766	Cyproterone
Module-22	D08193	Metenolone
Module-22	D08196	Methandriol
Module-22	D08197	Methandriol dipropionate
Module-22	D08250	Nandrolone
Module-22	D08251	Nandrolone laurate
Module-22	D08409	Prasterone
Module-22	D08573	Testosterone decanoate
Module-22	D08574	Testosterone phenylpropionate
Module-22	D10218	Enzalutamide
Module-22	D10221	Enobosarm
Module-22	D00386	Triamterene
Module-22	D07447	Amiloride
Module-22	D01115	Eplerenone
Module-22	D01943	Canrenoate potassium
Module-22	D03363	Canrenone
Module-22	D03698	Desoxycorticosterone acetate
Module-22	D03699	Desoxycorticosterone pivalate
Module-22	D03792	Dicirenone
Module-22	D05020	Mexrenoate potassium
Module-22	D05640	Prorenoate potassium
Module-22	D07792	Desoxycortone
Module-22	D03677	Deltibant
Module-22	D04492	Icatibant acetate
Module-22	D08937	Labradimil
Module-22	D00649	Amiloride hydrochloride
Module-22	D00443	Spironolactone
Module-22	D07456	Androstanolone
Module-22	D00586	Flutamide
Module-22	D00051	Androstenedione
Module-22	D00258	Cefixime
Module-36	H00227	Congenital amegakaryocytic thrombocytopenia
Module-36	D03978	Eltrombopag olamine
Module-36	D08990	Romiplostim
Module-36	D09024	Totrombopag choline
Module-37	H00254	Combined pituitary hormone deficiency
Module-37	D05394	Pegvisomant
Module-37	D05884	Somatrem
Module-37	D02691	Somatropin
Module-39	H00102	C4 deficiency
Module-39	H00103	C9 deficiency
Module-39	H00091	Immunodeficiency with thynoma
Module-39	H00105	Mannose-binding lectin-associated serine protease 2 deficiency
Module-39	H00104	Properdin deficiency
Module-39	H00093	CD8 deficiency
Module-39	H00106	CD59 deficiency
Module-39	D02597	Adalimumab
Module-39	D03959	Efalizumab
Module-39	D02737	Palivizumab
Module-39	D03259	Gemtuzumab ozogamicin
Module-39	D06886	Natalizumab
Module-39	D02800	Alefacept
Module-39	D02802	Alemtuzumab
Module-39	D02994	Rituximab
Module-39	D04489	Ibritumomab tiuxetan
Module-39	D08621	Tositumomab
Module-39	D06409	Bevacizumab
Module-39	D03257	Trastuzumab
Module-39	D03455	Cetuximab
Module-39	D03058	Basiliximab
Module-39	D03639	Daclizumab
Module-39	D03940	Eculizumab
Module-39	D10023	Pexelizumab
Module-39	D06314	Visilizumab
Module-39	D08959	Otelixizumab
Module-39	D09013	Teplizumab
Module-39	D09207	Catumaxomab
Module-39	D00742	Etanercept
Module-39	D09325	Blinatumomab
Module-39	D02778	Abciximab
Module-39	D05092	Muromonab-CD3
Module-43	H00681	Hidradenitis supprativa
Module-43	H00056	Alzheimer's disease
Module-43	D08869	Begacestat
Module-43	D09010	Tarenflurbil
Module-43	D09377	Semagacestat
Module-43	D09869	Avagacestat
Module-48	H00420	AKT2 associated lipodystrophy
Module-48	H01230	Adult-onset autosomal dominant leukodystrophy
Module-48	D09730	Olaparib
Module-48	D09913	Iniparib
Module-48	D10079	Rucaparib
Module-48	D10157	Rucaparib phosphate
Module-48	D09692	Veliparib
Module-49	H00799	CEDNIK syndrome
Module-49	D00677	Granisetron hydrochloride
Module-49	D00678	Ondansetron hydrochloride hydrate
Module-49	D00725	Dolasetron mesylate
Module-49	D01613	Azasetron hydrochloride
Module-49	D02016	Ramosetron hydrochloride
Module-49	D02041	Tropisetron hydrochloride
Module-49	D02130	Tropisetron
Module-49	D02632	Indisetron hydrochloride
Module-49	D02829	Alosetron hydrochloride
Module-49	D03060	Batanopride hydrochloride
Module-49	D03495	Cilansetron
Module-49	D03496	Cilansetron hydrochloride
Module-49	D04370	Granisetron
Module-49	D04642	Itasetron
Module-49	D05343	Palonosetron hydrochloride
Module-49	D05685	Quipazine maleate
Module-49	D07129	Alosetron
Module-49	D07175	Palonosetron
Module-49	D07481	Azasetron
Module-49	D07867	Dolasetron
Module-49	D08466	Ramosetron
Module-49	D09749	Itasetron hydrochloride hydrate
Module-49	D06353	Zacopride hydrochloride
Module-49	D06396	Renzapride
Module-49	D10184	Vortioxetine
Module-49	D10185	Vortioxetine hydrobromide
Module-49	D00726	Metoclopramide
Module-49	D02213	Metoclopramide hydrochloride
Module-49	D05008	Metoclopramide hydrochloride
Module-49	D10170	Tedatioxetine
Module-49	D10171	Tedatioxetine hydrobromide
Module-49	D06253	Tropanserin hydrochloride
Module-49	D00274	Cisapride
Module-50	H00081	Hashimoto's thyroiditis
Module-50	H00082	Graves' disease
Module-50	H00080	Systemic lupus erythematosus
Module-50	H00408	Type I diabetes mellitus
Module-50	H00295	Viral myocarditis
Module-50	D02967	Apolizumab
Module-51	H00203	Hypocatalasemia
Module-51	D04281	Fusidic acid
Module-53	H00434	Progressive diaphyseal dysplasia
Module-53	D04455	Hyaluronidase
Module-61	H00886	Faciooculoacousticorenal syndrome
Module-61	D01063	Gentamicin sulfate
Module-63	H00240	Gitelman syndrome
Module-63	H00901	Cystinuria
Module-63	H00241	Combined proximal and distal renal tubular acidosis
Module-63	H00743	Paramyotonia congenita
Module-63	H00744	Acetazolamide responsive myotonia
Module-63	H00745	Hyperkalemic periodic paralysis
Module-63	H00232	Familial pseudohyperkalemia
Module-63	H00239	Bartter syndrome
Module-63	H00816	Agenesis of the corpus callosum with peripheral neuropathy
Module-63	H01302	Hyperchlorhidrosis isolated
Module-63	H00746	Hypokalemic periodic paralysis
Module-63	D00340	Hydrochlorothiazide
Module-63	D00651	Benzthiazide
Module-63	D00382	Torsemide
Module-63	D01323	Azosemide
Module-63	D01634	Piretanide
Module-63	D01895	Tripamide
Module-63	D04079	Ethacrynate sodium
Module-63	D05093	Muzolimine
Module-63	D08619	Torasemide sodium
Module-63	D09772	Alilusem potassium
Module-63	D00431	Metolazone
Module-63	D00657	Polythiazide
Module-63	D01241	Penflutizide
Module-63	D01246	Benzylhydrochlorothiazide
Module-63	D01605	Meticrane
Module-63	D01877	Mefruside
Module-63	D03471	Chlorothiazide sodium
Module-63	D06401	Indapamide hydrate
Module-63	D00518	Dichlorphenamide
Module-63	D00652	Brinzolamide
Module-63	D00653	Dorzolamide hydrochloride
Module-63	D00655	Methazolamide
Module-63	D02441	Ethoxzolamide
Module-63	D00519	Chlorothiazide
Module-63	D00650	Bendroflumethiazide
Module-63	D01256	Cyclothiazide
Module-63	D09593	Girentuximab
Module-63	D09632	Iodine
Module-63	D03636	Cystine
Module-63	D00703	Ethinamate
Module-63	D00123	Cyanamide
Module-63	D00131	Disulfiram
Module-63	D00218	Acetazolamide
Module-63	D00656	Methyclothiazide
Module-63	D00654	Hydroflumethiazide
Module-63	D00658	Trichlormethiazide
Module-63	D00461	Quinethazone
Module-63	D00313	Ethacrynic acid
Module-63	D00247	Bumetanide
Module-63	D02060	Potassium chloride
Module-63	D00272	Chlorthalidone
Module-63	D02304	Lysine
Module-64	H01005	Noradrenaline deficiency
Module-64	D03787	Nepicastat hydrochloride
Module-64	D00762	Metyrosine
Module-64	D00022	Tyrosine
Module-66	H00222	Dysfibrinogenemia
Module-66	H00587	Epidermolysis bullosa, pretibial
Module-66	H00763	Transient bullous dermolysis of the newborn
Module-66	H00461	Larsen syndrome
Module-66	H00499	Spondylocarpotarsal synostosis syndrome
Module-66	H00490	Diaphyseal dysplasia with anemia
Module-66	H00219	von Willebrand disease, platelet-type
Module-66	H00223	Inherited thrombophilia
Module-66	H00945	Factor XIII deficiency
Module-66	H00099	LAD with Rac2 deficiency
Module-66	H00519	Weissenbacher-Zweymuller syndrome
Module-66	H00224	Giant platelet syndrome
Module-66	H01235	Bleeding disorder platelet-type
Module-66	H00737	Acral peeling skin syndrome
Module-66	D00081	Dinoprost
Module-66	D00356	Latanoprost
Module-66	D01452	Isopropyl unoprostone
Module-66	D01964	Travoprost
Module-66	D02343	Carboprost
Module-66	D02719	Rosaprostol
Module-66	D03399	Carboprost methyl
Module-66	D06274	Tafluprost
Module-66	D08591	Tiaprost
Module-66	D08661	Unoprostone
Module-66	D00414	Zileuton
Module-66	D03010	Atreleuton
Module-66	D03080	Benoxaprofen
Module-66	D03882	Docebenone
Module-66	D03990	Enazadrem phosphate
Module-66	D04151	Fenleuton
Module-66	D04770	Lonapalene
Module-66	D04862	Masoprocol
Module-66	D09667	Setileuton
Module-66	D01188	Pimilprost
Module-66	D01337	Epoprostenol sodium
Module-66	D01551	Beraprost sodium
Module-66	D02048	Clinprost
Module-66	D02720	Beraprost
Module-66	D08065	Iloprost tromethamine
Module-66	D08628	Treprostinil monosodium salt
Module-66	D09994	Selexipag
Module-66	D02837	Alteplase
Module-66	D02947	Anistreplase
Module-66	D05721	Reteplase
Module-66	D10069	Fiboflapon
Module-66	D10122	Fiboflapon sodium
Module-66	D00446	Sucralfate
Module-66	D00803	Diethylcarbamazine citrate
Module-66	D03652	Darbufelone mesylate
Module-66	D02335	Menadione
Module-66	D04123	Factor IX complex
Module-66	D00162	Aminosalicylic acid
Module-66	D00411	Zafirlukast
Module-66	D02384	Verlukast
Module-66	D02739	Ablukast
Module-66	D02741	Ablukast sodium
Module-66	D02846	Cinalukast
Module-66	D02848	Pobilukast edamine
Module-66	D02849	Ritolukast
Module-66	D02850	Sulukast
Module-66	D02851	Tomelukast
Module-66	D06659	Tipelukast
Module-66	D08229	Montelukast
Module-66	D01123	Seratrodast
Module-66	D03642	Daltroban
Module-66	D04500	Ifetroban
Module-66	D04501	Ifetroban sodium
Module-66	D05970	Sulotroban
Module-66	D06280	Vapiprost hydrochloride
Module-66	D07140	Picotamide
Module-66	D09774	Imitrodast sodium
Module-66	D00079	Dinoprostone
Module-66	D00419	Misoprostol
Module-66	D00682	Carboprost tromethamine
Module-66	D02724	Bimatoprost
Module-66	D00769	Clopidogrel bisulfate
Module-66	D01028	Ticlopidine hydrochloride
Module-66	D03359	Cangrelor
Module-66	D03361	Cangrelor tetrasodium
Module-66	D05597	Prasugrel hydrochloride
Module-66	D07729	Clopidogrel
Module-66	D08594	Ticlopidine
Module-66	D08983	Regrelor disodium
Module-66	D09017	Ticagrelor
Module-66	D09607	Elinogrel
Module-66	D09608	Elinogrel potassium
Module-66	D01220	Trapidil
Module-66	D01683	Ozagrel hydrochloride hydrate
Module-66	D01684	Ozagrel sodium
Module-66	D03661	Dazmegrel
Module-66	D03663	Dazoxiben hydrochloride
Module-66	D04276	Furegrelate sodium
Module-66	D05502	Pirmagrel
Module-66	D08327	Ozagrel
Module-66	D01891	Enprostil
Module-66	D02725	Sulprostone
Module-66	D03187	Butaprost
Module-66	D03269	Dinoprostone betadex
Module-66	D05732	Rioprostil
Module-66	D09968	Taprenepag
Module-66	D09969	Taprenepag isopropyl
Module-66	D08940	Laropiprant
Module-66	D09990	Vidupiprant
Module-66	D00172	Eptacog alfa
Module-66	D03918	Drotrecogin alfa
Module-66	D00180	Alprostadil
Module-66	D00529	Montelukast sodium
Module-66	D06070	Tenecteplase
Module-66	D00106	Epoprostenol
Module-66	D06213	Treprostinil
Module-66	D01869	Ornoprostil
Module-66	D02073	Gemeprost
Module-66	D02705	Alprostadil alfadex
Module-66	D02722	Limaprost
Module-66	D02860	Limaprost alfadex
Module-66	D01128	Ramatroban
Module-66	D00282	Clotrimazole
Module-66	D01663	Quinine ethylcarbonate
Module-66	D01352	Dinoprost tromethamine
Module-66	D00078	Propylene glycol
Module-66	D00527	Nedocromil sodium
Module-66	D02732	Pranlukast hydrate
Module-66	D00160	Aminocaproic acid
Module-66	D03341	Urokinase
Module-66	D02958	Antihemophilic factor
Module-66	D04687	Lenalidomide
Module-66	D00749	Leflunomide
Module-66	D05727	Ridogrel
Module-66	D10189	Pictilisib
Module-67	H01078	Prekallikrein deficiency
Module-67	H00938	Rosenthal syndrome
Module-67	H00941	Hageman factor deficiency
Module-67	H00560	Pseudoxanthoma elasticum-like disorder with multiple coagulation factor deficiency
Module-67	H00995	Combined deficiency of vitamin K-dependent clotting factors
Module-67	H01135	Ribose 5-phosphate isomerase deficiency
Module-67	H01189	Transaldolase deficiency
Module-67	H00674	Uridine 5-prime monophosphate hydrolase deficiency
Module-67	H00964	Thiopurine S-methyltransferase deficiency
Module-67	H01234	Fish-odor syndrome
Module-67	H01205	Warfarin resistance
Module-67	H01006	Hereditary angioedema
Module-67	D01672	Gabexate mesilate
Module-67	D08004	Gabexate
Module-67	D01844	Fondaparinux sodium
Module-67	D03674	Enoxaparin sodium
Module-67	D03213	Apixaban
Module-67	D04029	Razaxaban hydrochloride
Module-67	D04183	Fidexaban
Module-67	D07086	Rivaroxaban
Module-67	D08873	Betrixaban
Module-67	D08913	Eribaxaban
Module-67	D09546	Edoxaban tosilate hydrate
Module-67	D09710	Edoxaban
Module-67	D09817	Darexaban maleate
Module-67	D09923	Letaxaban
Module-67	D02112	Heparin sodium
Module-67	D02956	Anticoagulant heparin
Module-67	D03337	Reviparin sodium
Module-67	D03353	Dalteparin sodium
Module-67	D03644	Danaparoid sodium
Module-67	D04427	Heparin calcium
Module-67	D04977	Parnaparin sodium
Module-67	D06398	Tinzaparin sodium
Module-67	D07510	Adomiparin
Module-67	D09860	Adomiparin sodium
Module-67	D00564	Warfarin sodium
Module-67	D01280	Warfarin potassium
Module-67	D07064	Acenocoumarol
Module-67	D07131	Ethyl biscoumacetate
Module-67	D08682	Warfarin
Module-67	D02971	Aprotinin
Module-67	D03931	Ecallantide
Module-67	D10150	Pegnivacogin sodium
Module-67	D00148	Phytonadione
Module-67	D07457	Anisindione
Module-67	D03798	Dicumarol
Module-67	D05457	Phenprocoumon
Module-67	D07134	Flocoumafen
Module-67	D07135	Clorindione
Module-67	D07136	Diphenadione
Module-67	D07137	Tioclomarol
Module-67	D07969	Fluindione
Module-67	D08354	Phenindione
Module-67	D09676	Tecarfarin
Module-67	D09677	Tecarfarin sodium
Module-67	D06410	Thrombomodulin alfa
Module-67	D00727	Olsalazine sodium
Module-67	D04242	Fontolizumab
Module-67	D06882	Sodium tetradecyl sulfate
Module-69	H00974	Blue cone monochromacy
Module-69	H00976	Anomalous trichromacy
Module-69	H00667	Autosomal-recessive woolly hair with or without hypotrichosis
Module-69	H00260	Pigmented micronodular adrenocortical disease
Module-69	D00195	Codeine
Module-69	D00320	Fentanyl
Module-69	D00482	Propoxyphene hydrochloride
Module-69	D00836	Buprenorphine hydrochloride
Module-69	D00837	Butorphanol tartrate
Module-69	D00838	Dezocine
Module-69	D00839	Hydromorphone hydrochloride
Module-69	D00841	Levorphanol tartrate
Module-69	D00842	Morphine sulfate
Module-69	D00843	Nalbuphine hydrochloride
Module-69	D00845	Sufentanil citrate
Module-69	D01177	Remifentanil hydrochloride
Module-69	D02095	Naltrexone hydrochloride
Module-69	D03783	Oxycodone terephthalate
Module-69	D04924	Meptazinol hydrochloride
Module-69	D05113	Naltrexone
Module-69	D06618	Methylnaltrexone bromide
Module-69	D07620	Carfentanil
Module-69	D07863	Diprenorphine
Module-69	D08182	Meptazinol
Module-69	D08249	Naloxone
Module-69	D00301	Atropine sulfate - diphenoxylate hydrochloride mixt
Module-69	D03725	Hydrocodone bitartrate
Module-69	D08323	Oxymorphone
Module-69	D00729	Loperamide hydrochloride
Module-69	D00241	Baclofen
Module-69	D08861	Arbaclofen placarbil
Module-69	D09791	Arbaclofen
Module-69	D00442	Octreotide
Module-69	D02108	Indium In 111 pentetreotide
Module-69	D02250	Octreotide acetate
Module-69	D04666	Lanreotide acetate
Module-69	D05230	Octreotide pamoate
Module-69	D06495	Octreotide acetate
Module-69	D07431	Somatostatin
Module-69	D09988	Vapreotide acetate
Module-69	D06281	Vapreotide
Module-69	D01438	Perlapine
Module-69	D02689	Ramelteon
Module-69	D09388	Tasimelteon
Module-69	D01453	Caffeine hydrate
Module-69	D07423	Defibrotide
Module-69	D07603	Caffeine citrate
Module-69	D01704	Cilomilast
Module-69	D01783	Rolipram
Module-69	D02985	Arofylline
Module-69	D04185	Filaminast
Module-69	D05474	Piclamilast
Module-69	D05744	Roflumilast
Module-69	D06575	Catramilast
Module-69	D08860	Apremilast
Module-69	D09020	Tofimilast
Module-69	D01712	Theophylline sodium acetate
Module-69	D01771	Proxyphylline
Module-69	D05429	Aminophylline hydrate
Module-69	D06103	Theophylline
Module-69	D06104	Theophylline sodium glycinate
Module-69	D01879	Eptazocine hydrobromide
Module-69	D02104	Nalmefene hydrochloride
Module-69	D02111	Pentazocine lactate
Module-69	D02227	Pentazocine hydrochloride
Module-69	D02238	Levallorphan tartrate
Module-69	D03197	Butorphanol
Module-69	D03618	Cyclazocine
Module-69	D05111	Nalmefene
Module-69	D05667	Quadazocine mesylate
Module-69	D07132	Buprenorphine
Module-69	D07864	Diprenorphine hydrochloride
Module-69	D07904	Eptazocine
Module-69	D08246	Nalbuphine
Module-69	D02964	Apaxifylline
Module-69	D03051	Bamifylline hydrochloride
Module-69	D05818	Selodenoson
Module-69	D06019	Tecadenoson
Module-69	D07491	Bamifylline
Module-69	D08989	Rolofylline
Module-69	D09684	Tonapofylline
Module-69	D03210	Ancriviroc
Module-69	D06297	Vicriviroc maleate
Module-69	D06557	Aplaviroc hydrochloride
Module-69	D06670	Maraviroc
Module-69	D03966	Eglumetad
Module-69	D08908	Eglumegad
Module-69	D04649	Ketazocine
Module-69	D05907	Spiradoline mesylate
Module-69	D06395	Enadoline hydrochloride
Module-69	D06405	Nalfurafine hydrochloride
Module-69	D07937	Etorphine
Module-69	D09008	Talaglumetad hydrochloride
Module-69	D09949	Pomaglumetad methionil
Module-69	D09878	Cenicriviroc
Module-69	D09879	Cenicriviroc mesylate
Module-69	D00498	Pentazocine
Module-69	D03120	Binodenoson
Module-69	D03212	Apadenoson
Module-69	D04641	Istradefylline
Module-69	D05711	Regadenoson
Module-69	D09003	Sonedenoson
Module-69	D09717	Preladenant
Module-69	D09991	Vipadenant
Module-69	D10174	Tozadenant
Module-69	D00045	Adenosine
Module-69	D00306	Dronabinol
Module-69	D05099	Nabilone
Module-69	D00417	Milrinone
Module-69	D01133	Pimobendan
Module-69	D01198	Toborinone
Module-69	D01690	Vesnarinone
Module-69	D01896	Cilostazol
Module-69	D02042	Olprinone hydrochloride hydrate
Module-69	D02084	Inamrinone lactate
Module-69	D02085	Milrinone lactate
Module-69	D02933	Anagrelide hydrochloride
Module-69	D04004	Enoximone
Module-69	D04508	Imazodan hydrochloride
Module-69	D04529	Indolidan
Module-69	D04628	Isomazole hydrochloride
Module-69	D04751	Lixazinone sulfate
Module-69	D07455	Anagrelide
Module-69	D08294	Olprinone
Module-69	D00528	Caffeine
Module-69	D04006	Enprofylline
Module-69	D00691	Dyphylline
Module-69	D03898	Doxofylline
Module-69	D01332	Ketotifen fumarate
Module-69	D01385	Ibudilast
Module-69	D02721	Iloprost
Module-69	D01652	Apafant
Module-69	D02590	Israpafant
Module-69	D04724	Lexipafant
Module-69	D04717	Levonantradol hydrochloride
Module-69	D05731	Rimonabant
Module-69	D09009	Taranabant
Module-69	D09349	Ibipinabant
Module-69	D09362	Otenabant
Module-69	D09363	Otenabant hydrochloride
Module-69	D08984	Reparixin
Module-69	D10075	Navarixin
Module-69	D00064	l-Menthol
Module-69	D04849	dl-Menthol
Module-69	D04918	Menthol
Module-69	D01340	Naloxone hydrochloride
Module-69	D01355	Tramadol hydrochloride
Module-69	D02218	Papaverine hydrochloride
Module-69	D00227	Aminophylline
Module-69	D00231	Inamrinone
Module-69	D00371	Theophylline
Module-69	D00501	Pentoxifylline
Module-69	D02017	Oxtriphylline
Module-69	D04895	Mefloquine
Module-69	D00835	Alfentanil hydrochloride
Module-69	D00840	Levomethadyl acetate hydrochloride
Module-69	D00844	Oxymorphone hydrochloride
Module-69	D00847	Oxycodone hydrochloride
Module-69	D01399	Fentanyl citrate
Module-69	D01481	Dihydrocodeine phosphate
Module-69	D02101	Codeine phosphate
Module-69	D02205	Ethylmorphine hydrochloride hydrate
Module-69	D02271	Morphine hydrochloride hydrate
Module-69	D02878	Alvimopan
Module-69	D02941	Anileridine
Module-69	D03156	Brifentanil hydrochloride
Module-69	D03405	Carfentanil citrate
Module-69	D03580	Codeine sulfate
Module-69	D03809	Difenoxin
Module-69	D03825	Dihydrocodeine bitartrate
Module-69	D03860	Diphenoxylate hydrochloride
Module-69	D04461	Hydrocodone polistirex
Module-69	D04764	Lofentanil oxalate
Module-69	D04973	Methadyl acetate
Module-69	D05048	Mirfentanil hydrochloride
Module-69	D05217	Ocfentanil hydrochloride
Module-69	D05312	Oxycodone
Module-69	D05462	Oxycodone hydrochloride hydrate
Module-69	D05632	Propoxyphene napsylate
Module-69	D05938	Sufentanil
Module-69	D06007	Tapentadol
Module-69	D06147	Tilidine hydrochloride
Module-69	D06208	Trefentanil hydrochloride
Module-69	D06268	Trimeperidine
Module-69	D07113	Loperamide oxide
Module-69	D07122	Alfentanil
Module-69	D07286	Diamorphine
Module-69	D07557	O-Acetyldihydrocodeine hydrochloride
Module-69	D07740	Codeine hydrochloride
Module-69	D07809	Dextropropoxyphene
Module-69	D07810	Diacetylmorphine hydrochloride
Module-69	D07831	Dihydrocodeine
Module-69	D07832	Dihydrocodeine thiocyanate
Module-69	D07861	Diphenoxylate
Module-69	D07929	Ethylmorphine
Module-69	D08045	Hydrocodone
Module-69	D08046	Hydrocodone hydrochloride
Module-69	D08047	Hydromorphone
Module-69	D08123	Levorphanol
Module-69	D08144	Loperamide
Module-69	D08233	Morphine
Module-69	D08234	Morphine tartrate
Module-69	D08247	Nalorphine
Module-69	D08248	Nalorphine hydrochloride
Module-69	D08343	Pethidine
Module-69	D08473	Remifentanil
Module-69	D08597	Tilidine
Module-69	D08623	Tramadol
Module-69	D10188	Naldemedine
Module-69	D10199	Tapentadol hydrochloride
Module-69	D08170	Melatonin
Module-69	D00302	Dipyridamole
Module-69	D05007	Metkephamid acetate
Module-69	D00098	Camphor
Module-77	H01002	Generalized arterial calcification of infancy
Module-77	H00214	Hereditary hypophophatemic rickets with hypercalciuria
Module-77	D00226	Amifostine
Module-79	H00198	Orotic aciduria
Module-79	D00224	Allopurinol
Module-79	D01206	Febuxostat
Module-79	D02365	Oxypurinol
Module-79	D09786	Topiroxostat
Module-79	D07564	Allopurinol sodium
Module-79	D00055	Orotic acid
Module-79	D00236	Atovaquone
Module-79	D03154	Brequinar sodium
Module-79	D10172	Teriflunomide
Module-82	H00794	Aromatase excess syndrome
Module-82	H00258	Corticosterone methyloxidase type II deficiency
Module-82	H00602	Glucocorticoid-remediable aldosteronism
Module-82	H00216	Congenital adrenal hyperplasia
Module-82	H00599	Aromatase deficiency
Module-82	H00608	Androgen insensitivity syndrome
Module-82	H00259	11-beta-ketoreductase deficiency
Module-82	H01111	Cortisone reductase deficiency
Module-82	D00153	Testolactone
Module-82	D00960	Anastrozole
Module-82	D00963	Exemestane
Module-82	D00964	Letrozole
Module-82	D02451	Fadrozole hydrochloride
Module-82	D03749	Plomestane
Module-82	D03778	Fadrozole hydrochloride hydrate
Module-82	D03781	Liarozole fumarate
Module-82	D03784	Liarozole hydrochloride
Module-82	D03786	Vorozole
Module-82	D07260	Formestane
Module-82	D07940	Fadrozole
Module-82	D00410	Metyrapone
Module-82	D05019	Metyrapone tartrate
Module-82	D00156	Glycyrrhetinic acid
Module-82	D01899	Carbenoxolone sodium
Module-82	D07615	Carbenoxolone
Module-82	D00351	Ketoconazole
Module-82	D09701	Abiraterone acetate
Module-82	D10125	Galeterone
Module-82	D10146	Orteronel
Module-82	D00420	Mitotane
Module-82	D00574	Aminoglutethimide
Module-83	H00249	Selective pituitary thyroid hormone resistance
Module-83	D00067	Estrone
Module-83	D00185	Estriol
Module-83	D00312	Estrone sodium sulfate
Module-83	D00575	Mestranol
Module-83	D00898	Dienestrol
Module-83	D00946	Diethylstilbestrol diphosphate
Module-83	D00948	Estropipate
Module-83	D00962	Clomiphene citrate
Module-83	D00966	Tamoxifen citrate
Module-83	D00967	Toremifene citrate
Module-83	D01161	Fulvestrant
Module-83	D01265	Epitiostanol
Module-83	D01413	Estradiol valerate
Module-83	D01602	Mepitiostane
Module-83	D01617	Estradiol dipropionate
Module-83	D01639	Tibolone
Module-83	D01953	Estradiol benzoate
Module-83	D01986	Estriol tripropionate
Module-83	D01989	Estriol diacetate benzoate
Module-83	D02217	Raloxifene hydrochloride
Module-83	D02758	Acolbifene hydrochloride
Module-83	D02993	Arzoxifene hydrochloride
Module-83	D03062	Bazedoxifene acetate
Module-83	D03911	Droloxifene
Module-83	D03912	Droloxifene citrate
Module-83	D04041	Equilin
Module-83	D04061	Estradiol acetate
Module-83	D04063	Estradiol cypionate
Module-83	D04064	Estradiol enanthate
Module-83	D04065	Estradiol undecylate
Module-83	D04070	Estrogens, conjugated
Module-83	D04071	Estrogens, esterified
Module-83	D04496	Idoxifene
Module-83	D04672	Lasofoxifene tartrate
Module-83	D05106	Nafoxidine hydrochloride
Module-83	D05192	Nitromifene citrate
Module-83	D05987	Synthetic conjugated estrogens, B
Module-83	D06245	Trioxifene mesylate
Module-83	D06551	Afimoxifene
Module-83	D07221	Promestriene
Module-83	D07434	Polyestradiol phosphate
Module-83	D07726	Clomifene
Module-83	D07826	Hexestrol diphosphate sodium
Module-83	D07918	Estradiol hemihydrate
Module-83	D07919	Estradiol 17 beta-hemisuccinate
Module-83	D07920	Estriol succinate
Module-83	D07921	Estriol sodium succinate
Module-83	D07928	Ethinylestradiol propanesulfonate
Module-83	D08301	Ormeloxifene
Module-83	D08465	Raloxifene
Module-83	D08559	Tamoxifen
Module-83	D08620	Toremifene
Module-83	D08910	Enclomiphene
Module-83	D08958	Ospemifene
Module-83	D09834	Levormeloxifene fumarate
Module-83	D10008	Fispemifene
Module-83	D00577	Diethylstilbestrol
Module-83	D00105	Estradiol
Module-83	D00554	Ethinyl estradiol
Module-83	D00164	Retinol palmitate
Module-83	D00348	Isotretinoin
Module-83	D01418	Tamibarotene
Module-83	D01621	Retinol acetate
Module-83	D04162	Fenretinide
Module-83	D04636	Isotretinoin anisatil
Module-83	D06543	Vitamin A
Module-83	D08477	Retinol propionate
Module-83	D01132	Tazarotene
Module-83	D00316	Etretinate
Module-83	D01112	Adapalene
Module-83	D02815	Alitretinoin
Module-83	D02754	Acitretin
Module-83	D00361	Liotrix
Module-83	D01010	Levothyroxine sodium
Module-83	D01011	Liothyronine sodium
Module-83	D01012	Dried thyroid
Module-83	D06482	Thyroid
Module-83	D07214	Tiratricol
Module-83	D08125	Levothyroxine
Module-83	D08128	Liothyronine
Module-83	D08129	Liothyronine hydrochloride
Module-83	D03750	Dextrothyroxine sodium
Module-83	D00951	Medroxyprogesterone acetate
Module-83	D00954	Norgestrel
Module-83	D01294	Ethynodiol diacetate
Module-83	D01374	Allylestrenol
Module-83	D02367	Desogestrel
Module-83	D04104	Etonogestrel
Module-83	D05205	Norelgestromin
Module-83	D05209	Norgestimate
Module-83	D00094	Tretinoin
Module-83	D03917	Drospirenone
Module-83	D00182	Norethindrone
Module-83	D00949	Hydroxyprogesterone caproate
Module-83	D00953	Norethindrone acetate
Module-83	D01159	Gestonorone caproate
Module-83	D01217	Dydrogesterone
Module-83	D01299	Chlormadinone acetate
Module-83	D01580	Lynestrenol
Module-83	D02996	Asoprisnil
Module-83	D03799	Dienogest
Module-83	D04316	Gestodene
Module-83	D04885	Medrogestone
Module-83	D05003	Methynodiol diacetate
Module-83	D05679	Quingestanol acetate
Module-83	D07096	Aglepristone
Module-83	D07220	Norgestrienone
Module-83	D07222	Nomegestrol
Module-83	D07223	Demegestone
Module-83	D07670	Chlormadinone
Module-83	D07939	Etynodiol
Module-83	D08052	Hydroxyprogesterone
Module-83	D08053	Hydroxyprogesterone 17alfa-acetate
Module-83	D08166	Medroxyprogesterone
Module-83	D08167	Megestrol
Module-83	D08281	Nomegestrol acetate
Module-83	D08285	Norethisterone enantate
Module-83	D08431	Promegestone
Module-83	D09567	Ulipristal
Module-83	D09571	Onapristone
Module-83	D09687	Ulipristal acetate
Module-83	D09972	Telapristone acetate
Module-83	D10016	Lonaprisan
Module-83	D00211	Rifampin
Module-83	D02554	Rifaximin
Module-83	D00269	Chlorotrianisene
Module-83	D00576	Quinestrol
Module-83	D03106	Bexarotene
Module-83	D09381	Sobetirome
Module-83	D02398	Estramustine phosphate sodium
Module-83	D00289	Danazol
Module-83	D00950	Levonorgestrel
Module-83	D00327	Fluoxymesterone
Module-83	D09899	Erteberel
Module-83	D01708	Fluticasone propionate
Module-83	D00986	Fludrocortisone acetate
Module-83	D01180	Trilostane
Module-83	D00040	Cholesterol
Module-83	D00066	Progesterone
Module-83	D09365	Palovarotene
Module-85	H00061	Fatal familial insomnia
Module-85	H00230	Hereditary spherocytosis
Module-85	H00231	Hereditary elliptocytosis
Module-85	H00445	Osteoarthritis with mild chondrodysplasia
Module-85	H00520	Czech dysplasia
Module-85	H01125	Hereditary pyropoikilocytosis
Module-85	H00476	Multiple epiphyseal dysplasia
Module-85	H00525	Systemic primary carnitine deficiency
Module-85	D00349	Isradipine
Module-85	D00615	Amlodipine besylate
Module-85	D00629	Nitrendipine
Module-85	D00437	Nifedipine
Module-85	D00616	Diltiazem hydrochloride
Module-85	D01849	Lercanidipine hydrochloride
Module-85	D00618	Nisoldipine
Module-85	D01908	Nilvadipine
Module-85	D01562	Aranidipine
Module-85	D01604	Efonidipine hydrochloride ethanolate
Module-85	D07886	Efonidipine
Module-85	D08217	Mibefradil
Module-85	D02537	Dronedarone
Module-85	D03914	Dronedarone hydrochloride
Module-85	D00201	Tetracycline
Module-85	D00304	Divalproex sodium
Module-85	D00710	Valproate sodium
Module-85	D08667	Calcium valproate
Module-85	D00438	Nimodipine
Module-85	D00539	Ethosuximide
Module-85	D02630	Penfluridol
Module-85	D05024	Mibefradil dihydrochloride
Module-85	D07971	Flunarizine
Module-85	D01108	Magnesium sulfate
Module-85	D01173	Cilnidipine
Module-85	D01104	Barnidipine hydrochloride
Module-85	D01145	Azelnidipine
Module-85	D01553	Manidipine hydrochloride
Module-85	D01969	Gallopamil hydrochloride
Module-85	D02045	Benidipine hydrochloride
Module-85	D02914	Amlodipine maleate
Module-85	D03655	Darodipine
Module-85	D03830	Diltiazem malate
Module-85	D04657	Lacidipine
Module-85	D07185	Fendiline
Module-85	D07450	Amlodipine
Module-85	D07494	Barnidipine
Module-85	D07509	Benidipine
Module-85	D07845	Diltiazem
Module-85	D08009	Gallopamil
Module-85	D08111	Lercanidipine
Module-85	D08155	Manidipine
Module-85	D08270	Nicardipine
Module-85	D08892	Clevidipine
Module-85	D09789	Kirenidipine hydrochloride
Module-85	D00619	Verapamil hydrochloride
Module-85	D01295	Cinnarizine
Module-85	D05442	Perhexiline maleate
Module-85	D08340	Perhexiline
Module-85	D00319	Felodipine
Module-85	D00399	Valproic acid
Module-85	D00495	Paramethadione
Module-85	D09927	Lorvotuzumab mertansine
Module-85	D02356	Verapamil
Module-85	D02030	Levocarnitine chloride
Module-85	D05292	Oxfenicine
Module-86	H00087	Ig heavy chain gene deletions
Module-86	D00323	Flucytosine
Module-86	D03021	Azacitidine
Module-86	D03665	Decitabine
Module-86	D00834	Pentamidine isethionate
Module-87	H00548	MAOA deficiency
Module-87	D01097	Lazabemide hydrochloride
Module-87	D03731	Selegiline
Module-87	D03733	Mofegiline hydrochloride
Module-87	D04681	Lazabemide
Module-87	D05033	Milacemide hydrochloride
Module-87	D08469	Rasagiline
Module-87	D10158	Safinamide
Module-87	D10191	Safinamide mesylate
Module-87	D02559	Toloxatone
Module-87	D02560	Brofaromine
Module-87	D02561	Moclobemide
Module-87	D02563	Befloxatone
Module-87	D02581	Cimoxatone
Module-87	D03248	Clorgiline
Module-87	D05040	Minaprine hydrochloride
Module-87	D08392	Pirlindole
Module-87	D08393	Pirlindole hydrochloride
Module-87	D05216	Oblimersen sodium
Module-87	D08290	Oblimersen
Module-87	D08954	Obatoclax mesylate
Module-87	D00346	Isoniazid
Module-87	D03239	Ladostigil tartrate
Module-87	D00785	Selegiline hydrochloride
Module-87	D00826	Tranylcypromine sulfate
Module-87	D01304	Amezinium metilsulfate
Module-87	D01501	Isoniazid calcium pyruvinate
Module-87	D01888	Safrazine hydrochloride
Module-87	D02002	Isoniazid sodium methanesulfonate hydrate
Module-87	D02564	Pargyline hydrochloride
Module-87	D02579	Iproniazid
Module-87	D02580	Isocarboxazid
Module-87	D03409	Caroxazone
Module-87	D07337	Nialamide
Module-87	D07338	Iproclozide
Module-87	D08085	Iproniazid phosphate
Module-87	D08349	Phenelzine
Module-87	D08453	Pargyline
Module-87	D08625	Tranylcypromine
Module-87	D05458	Phentermine
Module-87	D02562	Rasagiline mesylate
Module-88	H01197	Dihydrofolate reductase deficiency
Module-88	H00966	ATIC deficiency
Module-88	D03372	Capromab pendetide
Module-88	D04525	Indium In 111 capromab pendetide
Module-88	D10070	Iofolastat I123
Module-88	D00142	Methotrexate
Module-88	D02115	Methotrexate sodium
Module-88	D03942	Edatrexate
Module-88	D05589	Pralatrexate
Module-88	D06238	Trimetrexate
Module-88	D06239	Trimetrexate glucuronate
Module-88	D00391	Trifluridine
Module-88	D00584	Fluorouracil
Module-88	D01211	Leucovorin calcium
Module-88	D01223	Capecitabine
Module-88	D01244	Tegafur
Module-88	D01309	Doxifluridine
Module-88	D01784	Carmofur
Module-88	D04197	Floxuridine
Module-88	D04964	Metesind glucuronate
Module-88	D07974	Fluorouracil sodium salt
Module-88	D00488	Pyrimethamine
Module-88	D02487	Proguanil hydrochloride
Module-88	D06503	Pemetrexed sodium hydrate
Module-88	D07472	Pemetrexed
Module-88	D05400	Pelitrexol
Module-88	D00145	Trimethoprim
Module-88	D01064	Raltitrexed
Module-88	D03828	Pemetrexed disodium
Module-90	H01161	Aromatic L-amino acid decarboxylase deficiency
Module-90	D00558	Carbidopa
Module-90	D01653	Benserazide hydrochloride
Module-90	D03082	Benserazide
Module-92	H00817	Branchiooculofacial syndrome
Module-92	D01061	Irinotecan hydrochloride
Module-92	D02168	Topotecan hydrochloride
Module-92	D01432	Exatecan mesylate
Module-92	D03225	Belotecan hydrochloride
Module-92	D03954	Edotecarin
Module-92	D04031	Rubitecan
Module-92	D04822	Lurtotecan dihydrochloride
Module-92	D08086	Irinotecan
Module-92	D08618	Topotecan
Module-92	D09327	Cositecan
Module-92	D09679	Tenifatecan
Module-92	D00582	Sodium stibogluconate
Module-98	H00470	Acromesomelic dysplasia, Maroteaux type
Module-98	D06612	Linaclotide acetate
Module-98	D09355	Linaclotide
Module-98	D09948	Plecanatide
Module-98	D00515	Nitroglycerin
Module-98	D00516	Isosorbide dinitrate
Module-98	D00517	Amyl nitrite
Module-98	D00614	Sodium nitroprusside
Module-98	D05147	Nesiritide
Module-98	D05148	Nesiritide citrate
Module-98	D00074	Nitric oxide
Module-98	D00630	Isosorbide mononitrate
Module-98	D02229	Sildenafil citrate
Module-98	D02731	Vardenafil dihydrochoride
Module-98	D03217	Avanafil
Module-98	D03260	Vardenafil hydrochloride hydrate
Module-98	D03657	Dasantafil
Module-98	D08514	Sildenafil
Module-98	D08668	Vardenafil
Module-98	D09621	Gisadenafil
Module-98	D09622	Gisadenafil besylate
Module-98	D09989	Vardenafil hydrochloride
Module-98	D10027	Udenafil
Module-98	D07577	Cinaciguat
Module-98	D09572	Riociguat
Module-98	D10063	Cenderitide
Module-98	D00114	Fructose
Module-98	D02008	Tadalafil
Module-102	H00719	Donohue syndrome
Module-102	H00942	Rabson-Mendenhall syndrome
Module-102	H01228	Type A insulin resistance
Module-102	H01274	IGF-I resistance
Module-102	H00050	Synovial sarcoma
Module-102	H00711	Silver-Russell syndrome
Module-102	H00713	Beckwith-Wiedemann syndrome
Module-102	D03230	Insulin human
Module-102	D04475	Insulin aspart
Module-102	D04539	Insulin detemir
Module-102	D04540	Insulin glulisine
Module-102	D04541	Insulin human, isophane
Module-102	D04542	Insulin human zinc
Module-102	D04543	Insulin human zinc, extended
Module-102	D04544	Insulin I 125
Module-102	D04545	Insulin I 131
Module-102	D04546	Insulin, dalanated
Module-102	D04547	Insulin, isophane
Module-102	D04548	Insulin, neutral
Module-102	D04549	Insulin zinc, extended
Module-102	D04550	Insulin zinc, prompt
Module-102	D04551	Insulin zinc
Module-102	D05622	Proinsulin human
Module-102	D08080	Insulin injection, biphasic isophane
Module-102	D09727	Insulin degludec
Module-102	D03250	Insulin glargine
Module-102	D04477	Insulin lispro
Module-102	D03297	Mecasermin
[truncated: 785 more rows]
