# Supplementary material for: Computational drug repositioning through heterogeneous network clustering
Source: BMC Syst Biol. 2013 Dec 9;7(Suppl 5):S6. doi: 10.1186/1752-0509-7-S5-S6 (PMC4029299; doi:10.1186/1752-0509-7-S5-S6)
Supplement: Additional file 5 — Complete list of drug repositioning candidates (from ClusterONE modules, Louvain modules, and those occurring in both). [file 1752-0509-7-S5-S6-S5.xlsx]

## Sheet: ClusterOne-disDrug-pairs-detail
Additional File 5: Complete list of drug repositioning candidates (from ClusterONE modules, Louvain modules, and those occurring in both)
Each of the repositioning candidates was listed with complete information including literature evidence. When using E-Utilities to look for literature support of a pair in PubMed database, we first searched for the MeSH terms for the disease and the drug of the pair, and then used the mapped MeSH terms to query PubMed database. Clinical Trials was applied as a filter in PubMed queries. Searching …
This file has 3 worksheets:
Worksheet 1: Lists drug repositioning candidates from ClusterONE modules along with details of the literature findings (CoPub and PubMed search using NCBI E-Utils)
Worksheet 2: Lists drug repositioning candidates from Louvain modules along with details of the literature findings (CoPub and PubMed search using NCBI E-Utils)
Worksheet 3: Lists drug repositioning candidates from both ClusterONE and Louvain modules along with details of the literature findings (CoPub and PubMed search using NCBI E-Utils)
Cluster ID	Disease ID	Drug ID	Disease Name	Mesh Name	CoPub_diseaseName	Drug ID	Drug Name	Mesh Name	Sharing BPs	Sharing MPs	Sharing Pathways	Sharing GenesTotal Degree		E-Util count	PMIDs	rScaledScore	Literature Count	Details
Cluster 13	H00062	D10221	Kennedy's disease		Schilder disease	D10221	Enobosarm		Yes	Yes	Yes	Yes	4
Cluster 13	H00062	D10218	Kennedy's disease		Schilder disease	D10218	Enzalutamide	MDV 3100	Yes	Yes	Yes	Yes	4
Cluster 13	H00062	D08574	Kennedy's disease		Schilder disease	D08574	Testosterone phenylpropionate	testosterone 17-phenylpropionate	Yes	Yes	Yes	Yes	4
Cluster 13	H00062	D08573	Kennedy's disease		Schilder disease	D08573	Testosterone decanoate	testosterone decanoate	Yes	Yes	Yes	Yes	4
Cluster 13	H00062	D08409	Kennedy's disease		Schilder disease	D08409	Prasterone	Dehydroepiandrosterone	Yes	Yes	Yes	Yes	4
Cluster 13	H00062	D08251	Kennedy's disease		Schilder disease	D08251	Nandrolone laurate		Yes	Yes	Yes	Yes	4
Cluster 13	H00062	D08250	Kennedy's disease		Schilder disease	D08250	Nandrolone	Nandrolone	Yes	Yes	Yes	Yes	4
Cluster 13	H00062	D08197	Kennedy's disease		Schilder disease	D08197	Methandriol dipropionate		Yes	Yes	Yes	Yes	4
Cluster 13	H00062	D08196	Kennedy's disease		Schilder disease	D08196	Methandriol	Methandriol	Yes	Yes	Yes	Yes	4
Cluster 13	H00062	D08193	Kennedy's disease		Schilder disease	D08193	Metenolone	Methenolone	Yes	Yes	Yes	Yes	4
Cluster 13	H00062	D07766	Kennedy's disease		Schilder disease	D07766	Cyproterone	Cyproterone	Yes	Yes	Yes	Yes	4
Cluster 13	H00062	D07536	Kennedy's disease		Schilder disease	D07536	Boldenone	boldenone	Yes	Yes	Yes	Yes	4
Cluster 13	H00062	D07127	Kennedy's disease		Schilder disease	D07127	Norethandrolone	Norethandrolone	Yes	Yes	Yes	Yes	4
Cluster 13	H00062	D06087	Kennedy's disease		Schilder disease	D06087	Testosterone undecanoate	testosterone undecanoate	Yes	Yes	Yes	Yes	4
Cluster 13	H00062	D06086	Kennedy's disease		Schilder disease	D06086	Testosterone phenylacetate	testosterone mustard	Yes	Yes	Yes	Yes	4
Cluster 13	H00062	D06085	Kennedy's disease		Schilder disease	D06085	Testosterone ketolaurate	Testosterone	Yes	Yes	Yes	Yes	4
Cluster 13	H00062	D05837	Kennedy's disease		Schilder disease	D05837	Silandrone		Yes	Yes	Yes	Yes	4
Cluster 13	H00062	D05674	Kennedy's disease		Schilder disease	D05674	Quinbolone	quinbolone	Yes	Yes	Yes	Yes	4
Cluster 13	H00062	D05116	Kennedy's disease		Schilder disease	D05116	Nandrolone cyclotate	Nandrolone	Yes	Yes	Yes	Yes	4
Cluster 13	H00062	D05025	Kennedy's disease		Schilder disease	D05025	Mibolerone	mibolerone	Yes	Yes	Yes	Yes	4
Cluster 13	H00062	D04947	Kennedy's disease		Schilder disease	D04947	Mesterolone	Mesterolone	Yes	Yes	Yes	Yes	4
Cluster 13	H00062	D03145	Kennedy's disease		Schilder disease	D03145	Boldenone undecylenate	boldenone undecylenate	Yes	Yes	Yes	Yes	4
Cluster 13	H00062	D03144	Kennedy's disease		Schilder disease	D03144	Bolasterone	bolasterone	Yes	Yes	Yes	Yes	4
Cluster 13	H00062	D01737	Kennedy's disease		Schilder disease	D01737	Nandrolone furylpropionate	nandrolone furylpropionate	Yes	Yes	Yes	Yes	4
Cluster 13	H00062	D01534	Kennedy's disease		Schilder disease	D01534	Dromostanolone propionate	dromostanolone propionate	Yes	Yes	Yes	Yes	4
Cluster 13	H00062	D01476	Kennedy's disease		Schilder disease	D01476	Nandrolone cyclohexylpropionate		Yes	Yes	Yes	Yes	4
Cluster 13	H00062	D01414	Kennedy's disease		Schilder disease	D01414	Ethylestrenol	Ethylestrenol	Yes	Yes	Yes	Yes	4
Cluster 13	H00062	D01375	Kennedy's disease		Schilder disease	D01375	Methenolone acetate	methenolone acetate	Yes	Yes	Yes	Yes	4
Cluster 13	H00062	D01368	Kennedy's disease		Schilder disease	D01368	Cyproterone acetate	Cyproterone Acetate	Yes	Yes	Yes	Yes	4
Cluster 13	H00062	D01329	Kennedy's disease		Schilder disease	D01329	Oxendolone	oxendolone	Yes	Yes	Yes	Yes	4
Cluster 13	H00062	D01301	Kennedy's disease		Schilder disease	D01301	Methenolone enanthate	methenolone enanthate	Yes	Yes	Yes	Yes	4
Cluster 13	H00062	D01149	Kennedy's disease		Schilder disease	D01149	Oxabolone cipionate	oxabolone cypionate	Yes	Yes	Yes	Yes	4
Cluster 13	H00062	D00965	Kennedy's disease		Schilder disease	D00965	Nilutamide	nilutamide	Yes	Yes	Yes	Yes	4
Cluster 13	H00062	D00961	Kennedy's disease		Schilder disease	D00961	Bicalutamide	bicalutamide	Yes	Yes	Yes	Yes	4
Cluster 13	H00062	D00959	Kennedy's disease		Schilder disease	D00959	Testosterone propionate	Testosterone Propionate	Yes	Yes	Yes	Yes	4
Cluster 13	H00062	D00958	Kennedy's disease		Schilder disease	D00958	Testosterone enanthate	testosterone enanthate	Yes	Yes	Yes	Yes	4
Cluster 13	H00062	D00957	Kennedy's disease		Schilder disease	D00957	Testosterone cypionate	testosterone 17 beta-cypionate	Yes	Yes	Yes	Yes	4
Cluster 13	H00062	D00956	Kennedy's disease		Schilder disease	D00956	Nandrolone phenpropionate	nandrolone phenpropionate	Yes	Yes	Yes	Yes	4
Cluster 13	H00062	D00955	Kennedy's disease		Schilder disease	D00955	Nandrolone decanoate	nandrolone decanoate	Yes	Yes	Yes	Yes	4
Cluster 13	H00062	D00490	Kennedy's disease		Schilder disease	D00490	Oxymetholone	Oxymetholone	Yes	Yes	Yes	Yes	4
Cluster 13	H00062	D00462	Kennedy's disease		Schilder disease	D00462	Oxandrolone	Oxandrolone	Yes	Yes	Yes	Yes	4
Cluster 13	H00062	D00444	Kennedy's disease		Schilder disease	D00444	Stanozolol	Stanozolol	Yes	Yes	Yes	Yes	4
Cluster 13	H00062	D00408	Kennedy's disease		Schilder disease	D00408	Methyltestosterone	Methyltestosterone	Yes	Yes	Yes	Yes	4
Cluster 13	H00062	D00389	Kennedy's disease		Schilder disease	D00389	Metandienone	Methandrostenolone	Yes	Yes	Yes	Yes	4
Cluster 13	H00062	D00075	Kennedy's disease		Schilder disease	D00075	Testosterone	Testosterone	Yes	Yes	Yes	Yes	4
Cluster 35	H00986	D08655	Multiple pterygium syndrome, Escobar variant			D08655	Tubocurarine chloride	Tubocurarine	Yes	Yes	Yes	Yes	4
Cluster 35	H00986	D07272	Multiple pterygium syndrome, Escobar variant			D07272	Dimethyltubocurarine	dimethyltubocurarine	Yes	Yes	Yes	Yes	4
Cluster 35	H00986	D05703	Multiple pterygium syndrome, Escobar variant			D05703	Rapacuronium bromide	rapacuronium	Yes	Yes	Yes	Yes	4
Cluster 35	H00986	D04303	Multiple pterygium syndrome, Escobar variant			D04303	Gantacurium chloride		Yes	Yes	Yes	Yes	4
Cluster 35	H00986	D02275	Multiple pterygium syndrome, Escobar variant			D02275	Suxamethonium chloride hydrate		Yes	Yes	Yes	Yes	4
Cluster 35	H00986	D00767	Multiple pterygium syndrome, Escobar variant			D00767	Vecuronium bromide	Vecuronium Bromide	Yes	Yes	Yes	Yes	4
Cluster 35	H00986	D00764	Multiple pterygium syndrome, Escobar variant			D00764	Pipecuronium bromide	Pipecuronium	Yes	Yes	Yes	Yes	4
Cluster 35	H00986	D00759	Multiple pterygium syndrome, Escobar variant			D00759	Cisatracurium besylate	cisatracurium	Yes	Yes	Yes	Yes	4
Cluster 35	H00986	D00758	Multiple pterygium syndrome, Escobar variant			D00758	Atracurium besylate	Atracurium	Yes	Yes	Yes	Yes	4
Cluster 35	H00986	D00492	Multiple pterygium syndrome, Escobar variant			D00492	Pancuronium bromide	Pancuronium	Yes	Yes	Yes	Yes	4
Cluster 40	H00222	D00446	Dysfibrinogenemia			D00446	Sucralfate	Sucralfate	Yes	Yes	Yes	Yes	4
Cluster 48	H00794	D07940	Aromatase excess syndrome		Hurler's syndrome	D07940	Fadrozole	Fadrozole	Yes	Yes	Yes	Yes	4
Cluster 48	H00794	D07260	Aromatase excess syndrome		Hurler's syndrome	D07260	Formestane	formestane	Yes	Yes	Yes	Yes	4
Cluster 48	H00794	D03786	Aromatase excess syndrome		Hurler's syndrome	D03786	Vorozole	vorozole	Yes	Yes	Yes	Yes	4
Cluster 48	H00794	D03784	Aromatase excess syndrome		Hurler's syndrome	D03784	Liarozole hydrochloride		Yes	Yes	Yes	Yes	4
Cluster 48	H00794	D03781	Aromatase excess syndrome		Hurler's syndrome	D03781	Liarozole fumarate	liarozole	Yes	Yes	Yes	Yes	4
Cluster 48	H00794	D03778	Aromatase excess syndrome		Hurler's syndrome	D03778	Fadrozole hydrochloride hydrate		Yes	Yes	Yes	Yes	4
Cluster 48	H00794	D03749	Aromatase excess syndrome		Hurler's syndrome	D03749	Plomestane	plomestane	Yes	Yes	Yes	Yes	4
Cluster 48	H00794	D02451	Aromatase excess syndrome		Hurler's syndrome	D02451	Fadrozole hydrochloride	Fadrozole	Yes	Yes	Yes	Yes	4
Cluster 48	H00794	D00964	Aromatase excess syndrome		Hurler's syndrome	D00964	Letrozole	letrozole	Yes	Yes	Yes	Yes	4
Cluster 48	H00794	D00963	Aromatase excess syndrome		Hurler's syndrome	D00963	Exemestane	exemestane	Yes	Yes	Yes	Yes	4
Cluster 48	H00794	D00960	Aromatase excess syndrome		Hurler's syndrome	D00960	Anastrozole	anastrozole	Yes	Yes	Yes	Yes	4
Cluster 48	H00794	D00153	Aromatase excess syndrome		Hurler's syndrome	D00153	Testolactone	Testolactone	Yes	Yes	Yes	Yes	4
Cluster 52	H00240	D06401	Gitelman syndrome	Gitelman Syndrome	Hurler's syndrome	D06401	Indapamide hydrate		Yes	Yes	Yes	Yes	4
Cluster 52	H00240	D03471	Gitelman syndrome	Gitelman Syndrome	Hurler's syndrome	D03471	Chlorothiazide sodium		Yes	Yes	Yes	Yes	4
Cluster 52	H00240	D01877	Gitelman syndrome	Gitelman Syndrome	Hurler's syndrome	D01877	Mefruside	Mefruside	Yes	Yes	Yes	Yes	4
Cluster 52	H00240	D01605	Gitelman syndrome	Gitelman Syndrome	Hurler's syndrome	D01605	Meticrane		Yes	Yes	Yes	Yes	4
Cluster 52	H00240	D01246	Gitelman syndrome	Gitelman Syndrome	Hurler's syndrome	D01246	Benzylhydrochlorothiazide	benzylhydrochlorothiazide	Yes	Yes	Yes	Yes	4
Cluster 52	H00240	D01241	Gitelman syndrome	Gitelman Syndrome	Hurler's syndrome	D01241	Penflutizide	penfluzide	Yes	Yes	Yes	Yes	4
Cluster 52	H00240	D00657	Gitelman syndrome	Gitelman Syndrome	Hurler's syndrome	D00657	Polythiazide	Polythiazide	Yes	Yes	Yes	Yes	4
Cluster 52	H00240	D00431	Gitelman syndrome	Gitelman Syndrome	Hurler's syndrome	D00431	Metolazone	Metolazone	Yes	Yes	Yes	Yes	4
Cluster 53	H00226	D08607	Glanzmann thrombasthenia	Thrombasthenia	thrombasthenia	D08607	Tirofiban	tirofiban	Yes	Yes	Yes	Yes	4			48	5	16820939,Efficient platelet delta-granule release induced by [Ca2+]i elevation is modulated by GPIIbIIIa.;12529292,Dynamics of GPIIb/IIIa-mediated platelet-platelet interactions in platelet adhesion/thrombus formation on collagen in vitro as revealed by videomicroscopy.;12411291,Recombinant factor VIIa enhances deposition of platelets with congenital or acquired alpha IIb beta 3 deficiency to end…
Cluster 53	H00226	D06888	Glanzmann thrombasthenia	Thrombasthenia	thrombasthenia	D06888	Eptifibatide	eptifibatide	Yes	Yes	Yes	Yes	4
Cluster 53	H00226	D06649	Glanzmann thrombasthenia	Thrombasthenia	thrombasthenia	D06649	Tadocizumab		Yes	Yes	Yes	Yes	4
Cluster 53	H00226	D06335	Glanzmann thrombasthenia	Thrombasthenia	thrombasthenia	D06335	Xemilofiban hydrochloride	xemilofiban	Yes	Yes	Yes	Yes	4
Cluster 53	H00226	D05834	Glanzmann thrombasthenia	Thrombasthenia	thrombasthenia	D05834	Sibrafiban	sibrafiban	Yes	Yes	Yes	Yes	4
Cluster 53	H00226	D05772	Glanzmann thrombasthenia	Thrombasthenia	thrombasthenia	D05772	Roxifiban acetate	roxifiban acetate	Yes	Yes	Yes	Yes	4
Cluster 53	H00226	D05267	Glanzmann thrombasthenia	Thrombasthenia	thrombasthenia	D05267	Orbofiban acetate	orbofiban	Yes	Yes	Yes	Yes	4
Cluster 53	H00226	D04785	Glanzmann thrombasthenia	Thrombasthenia	thrombasthenia	D04785	Lotrafiban hydrochloride	lotrafiban	Yes	Yes	Yes	Yes	4
Cluster 53	H00226	D04660	Glanzmann thrombasthenia	Thrombasthenia	thrombasthenia	D04660	Lamifiban hydrochloride		Yes	Yes	Yes	Yes	4
Cluster 53	H00226	D04659	Glanzmann thrombasthenia	Thrombasthenia	thrombasthenia	D04659	Lamifiban	lamifiban	Yes	Yes	Yes	Yes	4
Cluster 53	H00226	D03971	Glanzmann thrombasthenia	Thrombasthenia	thrombasthenia	D03971	Elarofiban	elarofiban	Yes	Yes	Yes	Yes	4
Cluster 53	H00226	D01029	Glanzmann thrombasthenia	Thrombasthenia	thrombasthenia	D01029	Tirofiban hydrochloride	tirofiban	Yes	Yes	Yes	Yes	4			48	5	16820939,Efficient platelet delta-granule release induced by [Ca2+]i elevation is modulated by GPIIbIIIa.;12529292,Dynamics of GPIIb/IIIa-mediated platelet-platelet interactions in platelet adhesion/thrombus formation on collagen in vitro as revealed by videomicroscopy.;12411291,Recombinant factor VIIa enhances deposition of platelets with congenital or acquired alpha IIb beta 3 deficiency to end…
Cluster 55	H00603	D07792	Hypertension exacerbated in pregnancy		Hemorrhage in early pregnancy	D07792	Desoxycortone	Desoxycorticosterone	Yes	Yes	Yes	Yes	4
Cluster 55	H00603	D05640	Hypertension exacerbated in pregnancy		Hemorrhage in early pregnancy	D05640	Prorenoate potassium	prorenoate potassium	Yes	Yes	Yes	Yes	4
Cluster 55	H00603	D05020	Hypertension exacerbated in pregnancy		Hemorrhage in early pregnancy	D05020	Mexrenoate potassium	mexrenoate potassium	Yes	Yes	Yes	Yes	4
Cluster 55	H00603	D03792	Hypertension exacerbated in pregnancy		Hemorrhage in early pregnancy	D03792	Dicirenone		Yes	Yes	Yes	Yes	4
Cluster 55	H00603	D03699	Hypertension exacerbated in pregnancy		Hemorrhage in early pregnancy	D03699	Desoxycorticosterone pivalate	deoxycortone pivalate	Yes	Yes	Yes	Yes	4
Cluster 55	H00603	D03698	Hypertension exacerbated in pregnancy		Hemorrhage in early pregnancy	D03698	Desoxycorticosterone acetate	Desoxycorticosterone	Yes	Yes	Yes	Yes	4
Cluster 55	H00603	D03363	Hypertension exacerbated in pregnancy		Hemorrhage in early pregnancy	D03363	Canrenone	Canrenone	Yes	Yes	Yes	Yes	4
Cluster 55	H00603	D01943	Hypertension exacerbated in pregnancy		Hemorrhage in early pregnancy	D01943	Canrenoate potassium	Canrenoate Potassium	Yes	Yes	Yes	Yes	4
Cluster 55	H00603	D01115	Hypertension exacerbated in pregnancy		Hemorrhage in early pregnancy	D01115	Eplerenone	eplerenone	Yes	Yes	Yes	Yes	4
Cluster 71	H00807	D10112	Nocturnal frontal lobe epilepsy		Awakening epilepsy	D10112	Dexmecamylamine hydrochloride	Tiapamil Hydrochloride	Yes	Yes	Yes	Yes	4
Cluster 71	H00807	D10111	Nocturnal frontal lobe epilepsy		Awakening epilepsy	D10111	Dexmecamylamine		Yes	Yes	Yes	Yes	4
Cluster 71	H00807	D09383	Nocturnal frontal lobe epilepsy		Awakening epilepsy	D09383	Sofinicline benzenesulfonate	benzenesulfonic acid	Yes	Yes	Yes	Yes	4
Cluster 71	H00807	D09382	Nocturnal frontal lobe epilepsy		Awakening epilepsy	D09382	Sofinicline		Yes	Yes	Yes	Yes	4
Cluster 71	H00807	D09368	Nocturnal frontal lobe epilepsy		Awakening epilepsy	D09368	Pozanicline tartrate		Yes	Yes	Yes	Yes	4
Cluster 71	H00807	D09367	Nocturnal frontal lobe epilepsy		Awakening epilepsy	D09367	Pozanicline	2-methyl-3-(2-pyrrolidinylmethoxy)pyridine	Yes	Yes	Yes	Yes	4
Cluster 71	H00807	D08987	Nocturnal frontal lobe epilepsy		Awakening epilepsy	D08987	Rivanicline galactarate	garD protein, E coli	Yes	Yes	Yes	Yes	4
Cluster 71	H00807	D08935	Nocturnal frontal lobe epilepsy		Awakening epilepsy	D08935	Ispronicline	ispronicline	Yes	Yes	Yes	Yes	4
Cluster 71	H00807	D06282	Nocturnal frontal lobe epilepsy		Awakening epilepsy	D06282	Varenicline tartrate	varenicline	Yes	Yes	Yes	Yes	4
Cluster 72	H00548	D08393	MAOA deficiency		tetrahydrobiopterin deficiency	D08393	Pirlindole hydrochloride	pirlindole	Yes	Yes	Yes	Yes	4
Cluster 72	H00548	D08392	MAOA deficiency		tetrahydrobiopterin deficiency	D08392	Pirlindole	pirlindole	Yes	Yes	Yes	Yes	4
Cluster 72	H00548	D05040	MAOA deficiency		tetrahydrobiopterin deficiency	D05040	Minaprine hydrochloride		Yes	Yes	Yes	Yes	4
Cluster 72	H00548	D03248	MAOA deficiency		tetrahydrobiopterin deficiency	D03248	Clorgiline	Clorgyline	Yes	Yes	Yes	Yes	4
Cluster 72	H00548	D02581	MAOA deficiency		tetrahydrobiopterin deficiency	D02581	Cimoxatone	cimoxatone	Yes	Yes	Yes	Yes	4
Cluster 72	H00548	D02563	MAOA deficiency		tetrahydrobiopterin deficiency	D02563	Befloxatone	befloxatone	Yes	Yes	Yes	Yes	4
Cluster 72	H00548	D02561	MAOA deficiency		tetrahydrobiopterin deficiency	D02561	Moclobemide	Moclobemide	Yes	Yes	Yes	Yes	4
Cluster 72	H00548	D02560	MAOA deficiency		tetrahydrobiopterin deficiency	D02560	Brofaromine	brofaromine	Yes	Yes	Yes	Yes	4
Cluster 72	H00548	D02559	MAOA deficiency		tetrahydrobiopterin deficiency	D02559	Toloxatone	toloxatone	Yes	Yes	Yes	Yes	4
Cluster 133	H01033	D10134	Congenital bilateral absence of vas deferens		Congenital defects	D10134	Lumacaftor		Yes	Yes	Yes	Yes	4
Cluster 133	H01033	D09916	Congenital bilateral absence of vas deferens		Congenital defects	D09916	Ivacaftor	N-(2,4-di-tert-butyl-5-hydroxyphenyl)-4-oxo-1,4-dihydroquinoline-3-carboxamide	Yes	Yes	Yes	Yes	4
Cluster 133	H00218	D10134	Cystic fibrosis	Cystic Fibrosis	cystic fibrosis	D10134	Lumacaftor		Yes	Yes	Yes	Yes	4
Cluster 133	H00218	D09916	Cystic fibrosis	Cystic Fibrosis	cystic fibrosis	D09916	Ivacaftor	N-(2,4-di-tert-butyl-5-hydroxyphenyl)-4-oxo-1,4-dihydroquinoline-3-carboxamide	Yes	Yes	Yes	Yes	4	4	22383668 22047557 21303308 21083385
Cluster 140	H00892	D00386	Bronchiectasis with or without elevated sweat chloride		bronchiectasis	D00386	Triamterene	Triamterene	Yes	Yes	Yes	Yes	4
Cluster 140	H00892	D07447	Bronchiectasis with or without elevated sweat chloride		bronchiectasis	D07447	Amiloride	Amiloride	Yes	Yes	Yes	Yes	4
Cluster 170	H01031	D09891	Postural tachycardia syndrome	Postural Orthostatic Tachycardia Syndrome	Tachyarrhythmia	D09891	Edivoxetine hydrochloride		Yes	Yes	Yes	Yes	4			30	1	11341404,Pharmacokinetics of imipramine in narcoleptic horses.
Cluster 170	H01031	D09890	Postural tachycardia syndrome	Postural Orthostatic Tachycardia Syndrome	Tachyarrhythmia	D09890	Edivoxetine	alpha-((5-fluoro-2-methoxyphenyl)methyl)-alpha-(tetrahydro-2H-pyran-4-yl)-2-morpholinemethanol	Yes	Yes	Yes	Yes	4
Cluster 170	H01031	D09341	Postural tachycardia syndrome	Postural Orthostatic Tachycardia Syndrome	Tachyarrhythmia	D09341	Esreboxetine succinate		Yes	Yes	Yes	Yes	4
Cluster 170	H01031	D09340	Postural tachycardia syndrome	Postural Orthostatic Tachycardia Syndrome	Tachyarrhythmia	D09340	Esreboxetine	esreboxetine	Yes	Yes	Yes	Yes	4
Cluster 170	H01031	D08472	Postural tachycardia syndrome	Postural Orthostatic Tachycardia Syndrome	Tachyarrhythmia	D08472	Reboxetine	reboxetine	Yes	Yes	Yes	Yes	4			33	4	19219064,5-HT(1A) activation counteracts cardiovascular but not hypophagic effects of sibutramine in rats.;18187607,Norepinephrine transporter inhibition alters the hemodynamic response to hypergravitation.;15119914,Effect of <span class="bi207438">reboxetine</span> on major depressive disorder in breast cancer patients: an open-label study.;10616869,<span class="bi207438">Reboxetine</span> in th…
Cluster 170	H01031	D07473	Postural tachycardia syndrome	Postural Orthostatic Tachycardia Syndrome	Tachyarrhythmia	D07473	Atomoxetine	atomoxetine	Yes	Yes	Yes	Yes	4			34	6	20455329,<span class="bi208124">Atomoxetine</span>. Attention-deficit/hyperactivity disorder: no better than methylphenidate.;20018569,<span class="bi208124">Atomoxetine</span> changes rat's HR response to stress from <span class="bi201296">tachycardia</span> to bradycardia via alterations in autonomic function.;19471631,Chinese slimming capsules containing sibutramine sold over the Internet: a c…
Cluster 170	H01031	D05200	Postural tachycardia syndrome	Postural Orthostatic Tachycardia Syndrome	Tachyarrhythmia	D05200	Nomifensine maleate	Nomifensine	Yes	Yes	Yes	Yes	4			25	2	6176791,Incidence of cardiac arrhythmias during antidepressant therapy with maprotiline or <span class="bi209010">nomifensine</span>.;3584859,Abnormal daily periodicity of serum thyrotropin (TSH) and evidence for defective TSH suppression in a case of non-neoplastic syndrome of inappropriate TSH secretion.
Cluster 170	H01031	D05173	Postural tachycardia syndrome	Postural Orthostatic Tachycardia Syndrome	Tachyarrhythmia	D05173	Nisoxetine	nisoxetine	Yes	Yes	Yes	Yes	4
Cluster 170	H01031	D02573	Postural tachycardia syndrome	Postural Orthostatic Tachycardia Syndrome	Tachyarrhythmia	D02573	Reboxetine mesylate	reboxetine	Yes	Yes	Yes	Yes	4			33	4	19219064,5-HT(1A) activation counteracts cardiovascular but not hypophagic effects of sibutramine in rats.;18187607,Norepinephrine transporter inhibition alters the hemodynamic response to hypergravitation.;15119914,Effect of <span class="bi207438">reboxetine</span> on major depressive disorder in breast cancer patients: an open-label study.;10616869,<span class="bi207438">Reboxetine</span> in th…
Cluster 170	H01031	D02566	Postural tachycardia syndrome	Postural Orthostatic Tachycardia Syndrome	Tachyarrhythmia	D02566	Maprotiline	Maprotiline	Yes	Yes	Yes	Yes	4			38	1	6765485,Chemistry, pharmacology, pharmacokinetics, adverse effects, and efficacy of the antidepressant <span class="bi209322">maprotiline hydrochloride</span>.
Cluster 170	H01031	D02237	Postural tachycardia syndrome	Postural Orthostatic Tachycardia Syndrome	Tachyarrhythmia	D02237	Guanethidine sulfate	Guanethidine	Yes	Yes	Yes	Yes	4
Cluster 177	H00227	D09024	Congenital amegakaryocytic thrombocytopenia		thrombocytopenia	D09024	Totrombopag choline	Choline	Yes	Yes	Yes	Yes	4
Cluster 177	H00227	D08990	Congenital amegakaryocytic thrombocytopenia		thrombocytopenia	D08990	Romiplostim	romiplostim	Yes	Yes	Yes	Yes	4
Cluster 177	H00227	D03978	Congenital amegakaryocytic thrombocytopenia		thrombocytopenia	D03978	Eltrombopag olamine		Yes	Yes	Yes	Yes	4
Cluster 207	H01005	D03787	Noradrenaline deficiency		tetrahydrobiopterin deficiency	D03787	Nepicastat hydrochloride		Yes	Yes	Yes	Yes	4
Cluster 262	H01295	D09343	Neurodegeneration due to cerebral folate transport deficiency		Hernia, cerebral	D09343	Farletuzumab	farletuzumab	Yes	Yes	Yes	Yes	4
Cluster 7	H00725	D09757	Short QT syndrome		long qt syndrome	D09757	Terikalant	terikalant	Yes		Yes	Yes	3
Cluster 13	H00062	D07456	Kennedy's disease		Schilder disease	D07456	Androstanolone	Dihydrotestosterone	Yes	Yes		Yes	3
Cluster 23	H01228	D09727	Type A insulin resistance		insulin resistance	D09727	Insulin degludec	insulin degludec, insulin aspart drug combination		Yes	Yes	Yes	3			47	32634	21004859,Diabetes with extreme <span class="bi200695 bi207554">insulin</span><span class="bi200695"> resistance</span> due to thyrotoxicosis.;20981297,Gene Expression Changes Induced by PPAR Gamma Agonists in Animal and Human Liver.;20981252,A Metabonomic Comparison of Urinary Changes in Zucker and GK Rats.;20981161,Low-Frequency Electroacupuncture Improves <span class="bi207554">Insulin</span> S…
Cluster 23	H01228	D08080	Type A insulin resistance		insulin resistance	D08080	Insulin injection, biphasic isophane			Yes	Yes	Yes	3
Cluster 23	H01228	D05622	Type A insulin resistance		insulin resistance	D05622	Proinsulin human	methionyl-lysylproinsulin		Yes	Yes	Yes	3			42	246	20799766,Frequent reoccurrence of hypoglycemia in a type 2 diabetic patient with insulin antibodies.;20573749,Prolonged fasting identifies skeletal muscle mitochondrial dysfunction as consequence rather than cause of <span class="bi207491">human </span><span class="bi207491 bi200695">insulin</span><span class="bi200695"> resistance</span>.;20526383,Molecular mechanism of <span class="bi200695">in…
Cluster 23	H01228	D04551	Type A insulin resistance		insulin resistance	D04551	Insulin zinc	Insulin, Isophane		Yes	Yes	Yes	3			41	5	17076194,[<span class="bi200695">Insulin resistance</span> in pregnant type 1 diabetic female. Case report];16961270,Effects of insulin treatment on intracellular lipid metabolism in liver of diabetic rats.;16145861,[Outcome of non-pharmacologic treatment in a gestational diabetic woman with high <span class="bi200695">insulin resistance</span> HOMA-IR index and allergy to human insulin. Case rep…
Cluster 23	H01228	D04550	Type A insulin resistance		insulin resistance	D04550	Insulin zinc, prompt			Yes	Yes	Yes	3
Cluster 23	H01228	D04549	Type A insulin resistance		insulin resistance	D04549	Insulin zinc, extended			Yes	Yes	Yes	3
Cluster 23	H01228	D04548	Type A insulin resistance		insulin resistance	D04548	Insulin, neutral	insulin, neutral		Yes	Yes	Yes	3
Cluster 23	H01228	D04547	Type A insulin resistance		insulin resistance	D04547	Insulin, isophane	Insulin, Isophane		Yes	Yes	Yes	3
Cluster 23	H01228	D04546	Type A insulin resistance		insulin resistance	D04546	Insulin, dalanated	Insulin		Yes	Yes	Yes	3	1	8482426
Cluster 23	H01228	D04545	Type A insulin resistance		insulin resistance	D04545	Insulin I 131			Yes	Yes	Yes	3			47	32634	21004859,Diabetes with extreme <span class="bi200695 bi207554">insulin</span><span class="bi200695"> resistance</span> due to thyrotoxicosis.;20981297,Gene Expression Changes Induced by PPAR Gamma Agonists in Animal and Human Liver.;20981252,A Metabonomic Comparison of Urinary Changes in Zucker and GK Rats.;20981161,Low-Frequency Electroacupuncture Improves <span class="bi207554">Insulin</span> S…
Cluster 23	H01228	D04544	Type A insulin resistance		insulin resistance	D04544	Insulin I 125	insulin, 3-iodo-Tyr(A14)-		Yes	Yes	Yes	3			47	32634	21004859,Diabetes with extreme <span class="bi200695 bi207554">insulin</span><span class="bi200695"> resistance</span> due to thyrotoxicosis.;20981297,Gene Expression Changes Induced by PPAR Gamma Agonists in Animal and Human Liver.;20981252,A Metabonomic Comparison of Urinary Changes in Zucker and GK Rats.;20981161,Low-Frequency Electroacupuncture Improves <span class="bi207554">Insulin</span> S…
Cluster 23	H01228	D04543	Type A insulin resistance		insulin resistance	D04543	Insulin human zinc, extended			Yes	Yes	Yes	3
Cluster 23	H01228	D04542	Type A insulin resistance		insulin resistance	D04542	Insulin human zinc			Yes	Yes	Yes	3			42	246	20799766,Frequent reoccurrence of hypoglycemia in a type 2 diabetic patient with insulin antibodies.;20573749,Prolonged fasting identifies skeletal muscle mitochondrial dysfunction as consequence rather than cause of <span class="bi207491">human </span><span class="bi207491 bi200695">insulin</span><span class="bi200695"> resistance</span>.;20526383,Molecular mechanism of <span class="bi200695">in…
Cluster 23	H01228	D04541	Type A insulin resistance		insulin resistance	D04541	Insulin human, isophane			Yes	Yes	Yes	3
Cluster 23	H01228	D04540	Type A insulin resistance		insulin resistance	D04540	Insulin glulisine	insulin glulisine		Yes	Yes	Yes	3			47	32634	21004859,Diabetes with extreme <span class="bi200695 bi207554">insulin</span><span class="bi200695"> resistance</span> due to thyrotoxicosis.;20981297,Gene Expression Changes Induced by PPAR Gamma Agonists in Animal and Human Liver.;20981252,A Metabonomic Comparison of Urinary Changes in Zucker and GK Rats.;20981161,Low-Frequency Electroacupuncture Improves <span class="bi207554">Insulin</span> S…
Cluster 23	H01228	D04539	Type A insulin resistance		insulin resistance	D04539	Insulin detemir	insulin detemir		Yes	Yes	Yes	3			47	32634	21004859,Diabetes with extreme <span class="bi200695 bi207554">insulin</span><span class="bi200695"> resistance</span> due to thyrotoxicosis.;20981297,Gene Expression Changes Induced by PPAR Gamma Agonists in Animal and Human Liver.;20981252,A Metabonomic Comparison of Urinary Changes in Zucker and GK Rats.;20981161,Low-Frequency Electroacupuncture Improves <span class="bi207554">Insulin</span> S…
Cluster 23	H01228	D04475	Type A insulin resistance		insulin resistance	D04475	Insulin aspart	Insulin Aspart		Yes	Yes	Yes	3			37	6	20920044,Initial short-term intensive insulin therapy as a strategy for evaluating the preservation of beta-cell function with oral antidiabetic medications: a pilot study with sitagliptin.;18672308,Lessons in initiating insulin in clinical practice.;18026162,A patient with type B <span class="bi200695">insulin resistance</span> syndrome, responsive to immune therapy.;17115349,Biphasic <span clas…
Cluster 23	H01228	D03230	Type A insulin resistance		insulin resistance	D03230	Insulin human	Insulin, Regular, Human		Yes	Yes	Yes	3			42	246	20799766,Frequent reoccurrence of hypoglycemia in a type 2 diabetic patient with insulin antibodies.;20573749,Prolonged fasting identifies skeletal muscle mitochondrial dysfunction as consequence rather than cause of <span class="bi207491">human </span><span class="bi207491 bi200695">insulin</span><span class="bi200695"> resistance</span>.;20526383,Molecular mechanism of <span class="bi200695">in…
Cluster 23	H00942	D09727	Rabson-Mendenhall syndrome	Donohue Syndrome	Hurler's syndrome	D09727	Insulin degludec	insulin degludec, insulin aspart drug combination		Yes	Yes	Yes	3			25	3	18278070,Growth and endocrine function in patients with <span class="bi200640">Hurler syndrome</span> after hematopoietic stem cell transplantation.;17680664,Genetic engineering of a lysosomal enzyme fusion protein for targeted delivery across the human blood-brain barrier.;13968453,Diabetes mellitus and the <span class="bi200640">Hurler syndrome</span>. A case diabetic coma with deliberate produ…
Cluster 23	H00942	D08080	Rabson-Mendenhall syndrome	Donohue Syndrome	Hurler's syndrome	D08080	Insulin injection, biphasic isophane			Yes	Yes	Yes	3
Cluster 23	H00942	D05622	Rabson-Mendenhall syndrome	Donohue Syndrome	Hurler's syndrome	D05622	Proinsulin human	methionyl-lysylproinsulin		Yes	Yes	Yes	3			37	1	17680664,Genetic engineering of a lysosomal enzyme fusion protein for targeted delivery across the human blood-brain barrier.
Cluster 23	H00942	D04551	Rabson-Mendenhall syndrome	Donohue Syndrome	Hurler's syndrome	D04551	Insulin zinc	Insulin, Isophane		Yes	Yes	Yes	3
Cluster 23	H00942	D04550	Rabson-Mendenhall syndrome	Donohue Syndrome	Hurler's syndrome	D04550	Insulin zinc, prompt			Yes	Yes	Yes	3
Cluster 23	H00942	D04549	Rabson-Mendenhall syndrome	Donohue Syndrome	Hurler's syndrome	D04549	Insulin zinc, extended			Yes	Yes	Yes	3
Cluster 23	H00942	D04548	Rabson-Mendenhall syndrome	Donohue Syndrome	Hurler's syndrome	D04548	Insulin, neutral	insulin, neutral		Yes	Yes	Yes	3
Cluster 23	H00942	D04547	Rabson-Mendenhall syndrome	Donohue Syndrome	Hurler's syndrome	D04547	Insulin, isophane	Insulin, Isophane		Yes	Yes	Yes	3
Cluster 23	H00942	D04546	Rabson-Mendenhall syndrome	Donohue Syndrome	Hurler's syndrome	D04546	Insulin, dalanated	Insulin		Yes	Yes	Yes	3
Cluster 23	H00942	D04545	Rabson-Mendenhall syndrome	Donohue Syndrome	Hurler's syndrome	D04545	Insulin I 131			Yes	Yes	Yes	3			25	3	18278070,Growth and endocrine function in patients with <span class="bi200640">Hurler syndrome</span> after hematopoietic stem cell transplantation.;17680664,Genetic engineering of a lysosomal enzyme fusion protein for targeted delivery across the human blood-brain barrier.;13968453,Diabetes mellitus and the <span class="bi200640">Hurler syndrome</span>. A case diabetic coma with deliberate produ…
Cluster 23	H00942	D04544	Rabson-Mendenhall syndrome	Donohue Syndrome	Hurler's syndrome	D04544	Insulin I 125	insulin, 3-iodo-Tyr(A14)-		Yes	Yes	Yes	3			25	3	18278070,Growth and endocrine function in patients with <span class="bi200640">Hurler syndrome</span> after hematopoietic stem cell transplantation.;17680664,Genetic engineering of a lysosomal enzyme fusion protein for targeted delivery across the human blood-brain barrier.;13968453,Diabetes mellitus and the <span class="bi200640">Hurler syndrome</span>. A case diabetic coma with deliberate produ…
Cluster 23	H00942	D04543	Rabson-Mendenhall syndrome	Donohue Syndrome	Hurler's syndrome	D04543	Insulin human zinc, extended			Yes	Yes	Yes	3
Cluster 23	H00942	D04542	Rabson-Mendenhall syndrome	Donohue Syndrome	Hurler's syndrome	D04542	Insulin human zinc			Yes	Yes	Yes	3			37	1	17680664,Genetic engineering of a lysosomal enzyme fusion protein for targeted delivery across the human blood-brain barrier.
Cluster 23	H00942	D04541	Rabson-Mendenhall syndrome	Donohue Syndrome	Hurler's syndrome	D04541	Insulin human, isophane			Yes	Yes	Yes	3
Cluster 23	H00942	D04540	Rabson-Mendenhall syndrome	Donohue Syndrome	Hurler's syndrome	D04540	Insulin glulisine	insulin glulisine		Yes	Yes	Yes	3			25	3	18278070,Growth and endocrine function in patients with <span class="bi200640">Hurler syndrome</span> after hematopoietic stem cell transplantation.;17680664,Genetic engineering of a lysosomal enzyme fusion protein for targeted delivery across the human blood-brain barrier.;13968453,Diabetes mellitus and the <span class="bi200640">Hurler syndrome</span>. A case diabetic coma with deliberate produ…
Cluster 23	H00942	D04539	Rabson-Mendenhall syndrome	Donohue Syndrome	Hurler's syndrome	D04539	Insulin detemir	insulin detemir		Yes	Yes	Yes	3			25	3	18278070,Growth and endocrine function in patients with <span class="bi200640">Hurler syndrome</span> after hematopoietic stem cell transplantation.;17680664,Genetic engineering of a lysosomal enzyme fusion protein for targeted delivery across the human blood-brain barrier.;13968453,Diabetes mellitus and the <span class="bi200640">Hurler syndrome</span>. A case diabetic coma with deliberate produ…
Cluster 23	H00942	D04475	Rabson-Mendenhall syndrome	Donohue Syndrome	Hurler's syndrome	D04475	Insulin aspart	Insulin Aspart		Yes	Yes	Yes	3
Cluster 23	H00942	D03230	Rabson-Mendenhall syndrome	Donohue Syndrome	Hurler's syndrome	D03230	Insulin human	Insulin, Regular, Human		Yes	Yes	Yes	3			37	1	17680664,Genetic engineering of a lysosomal enzyme fusion protein for targeted delivery across the human blood-brain barrier.
Cluster 23	H00719	D09727	Donohue syndrome	Donohue Syndrome	Hurler's syndrome	D09727	Insulin degludec	insulin degludec, insulin aspart drug combination		Yes	Yes	Yes	3			25	3	18278070,Growth and endocrine function in patients with <span class="bi200640">Hurler syndrome</span> after hematopoietic stem cell transplantation.;17680664,Genetic engineering of a lysosomal enzyme fusion protein for targeted delivery across the human blood-brain barrier.;13968453,Diabetes mellitus and the <span class="bi200640">Hurler syndrome</span>. A case diabetic coma with deliberate produ…
Cluster 23	H00719	D08080	Donohue syndrome	Donohue Syndrome	Hurler's syndrome	D08080	Insulin injection, biphasic isophane			Yes	Yes	Yes	3
Cluster 23	H00719	D05622	Donohue syndrome	Donohue Syndrome	Hurler's syndrome	D05622	Proinsulin human	methionyl-lysylproinsulin		Yes	Yes	Yes	3			37	1	17680664,Genetic engineering of a lysosomal enzyme fusion protein for targeted delivery across the human blood-brain barrier.
Cluster 23	H00719	D04551	Donohue syndrome	Donohue Syndrome	Hurler's syndrome	D04551	Insulin zinc	Insulin, Isophane		Yes	Yes	Yes	3
Cluster 23	H00719	D04550	Donohue syndrome	Donohue Syndrome	Hurler's syndrome	D04550	Insulin zinc, prompt			Yes	Yes	Yes	3
Cluster 23	H00719	D04549	Donohue syndrome	Donohue Syndrome	Hurler's syndrome	D04549	Insulin zinc, extended			Yes	Yes	Yes	3
Cluster 23	H00719	D04548	Donohue syndrome	Donohue Syndrome	Hurler's syndrome	D04548	Insulin, neutral	insulin, neutral		Yes	Yes	Yes	3
Cluster 23	H00719	D04547	Donohue syndrome	Donohue Syndrome	Hurler's syndrome	D04547	Insulin, isophane	Insulin, Isophane		Yes	Yes	Yes	3
Cluster 23	H00719	D04546	Donohue syndrome	Donohue Syndrome	Hurler's syndrome	D04546	Insulin, dalanated	Insulin		Yes	Yes	Yes	3
Cluster 23	H00719	D04545	Donohue syndrome	Donohue Syndrome	Hurler's syndrome	D04545	Insulin I 131			Yes	Yes	Yes	3			25	3	18278070,Growth and endocrine function in patients with <span class="bi200640">Hurler syndrome</span> after hematopoietic stem cell transplantation.;17680664,Genetic engineering of a lysosomal enzyme fusion protein for targeted delivery across the human blood-brain barrier.;13968453,Diabetes mellitus and the <span class="bi200640">Hurler syndrome</span>. A case diabetic coma with deliberate produ…
Cluster 23	H00719	D04544	Donohue syndrome	Donohue Syndrome	Hurler's syndrome	D04544	Insulin I 125	insulin, 3-iodo-Tyr(A14)-		Yes	Yes	Yes	3			25	3	18278070,Growth and endocrine function in patients with <span class="bi200640">Hurler syndrome</span> after hematopoietic stem cell transplantation.;17680664,Genetic engineering of a lysosomal enzyme fusion protein for targeted delivery across the human blood-brain barrier.;13968453,Diabetes mellitus and the <span class="bi200640">Hurler syndrome</span>. A case diabetic coma with deliberate produ…
Cluster 23	H00719	D04543	Donohue syndrome	Donohue Syndrome	Hurler's syndrome	D04543	Insulin human zinc, extended			Yes	Yes	Yes	3
Cluster 23	H00719	D04542	Donohue syndrome	Donohue Syndrome	Hurler's syndrome	D04542	Insulin human zinc			Yes	Yes	Yes	3			37	1	17680664,Genetic engineering of a lysosomal enzyme fusion protein for targeted delivery across the human blood-brain barrier.
Cluster 23	H00719	D04541	Donohue syndrome	Donohue Syndrome	Hurler's syndrome	D04541	Insulin human, isophane			Yes	Yes	Yes	3
Cluster 23	H00719	D04540	Donohue syndrome	Donohue Syndrome	Hurler's syndrome	D04540	Insulin glulisine	insulin glulisine		Yes	Yes	Yes	3			25	3	18278070,Growth and endocrine function in patients with <span class="bi200640">Hurler syndrome</span> after hematopoietic stem cell transplantation.;17680664,Genetic engineering of a lysosomal enzyme fusion protein for targeted delivery across the human blood-brain barrier.;13968453,Diabetes mellitus and the <span class="bi200640">Hurler syndrome</span>. A case diabetic coma with deliberate produ…
Cluster 23	H00719	D04539	Donohue syndrome	Donohue Syndrome	Hurler's syndrome	D04539	Insulin detemir	insulin detemir		Yes	Yes	Yes	3			25	3	18278070,Growth and endocrine function in patients with <span class="bi200640">Hurler syndrome</span> after hematopoietic stem cell transplantation.;17680664,Genetic engineering of a lysosomal enzyme fusion protein for targeted delivery across the human blood-brain barrier.;13968453,Diabetes mellitus and the <span class="bi200640">Hurler syndrome</span>. A case diabetic coma with deliberate produ…
Cluster 23	H00719	D04475	Donohue syndrome	Donohue Syndrome	Hurler's syndrome	D04475	Insulin aspart	Insulin Aspart		Yes	Yes	Yes	3
Cluster 23	H00719	D03230	Donohue syndrome	Donohue Syndrome	Hurler's syndrome	D03230	Insulin human	Insulin, Regular, Human		Yes	Yes	Yes	3			37	1	17680664,Genetic engineering of a lysosomal enzyme fusion protein for targeted delivery across the human blood-brain barrier.
Cluster 30	H00241	D00703	Combined proximal and distal renal tubular acidosis		acidosis	D00703	Ethinamate	ethinamate		Yes	Yes	Yes	3
Cluster 35	H00986	D00760	Multiple pterygium syndrome, Escobar variant			D00760	Doxacurium chloride	doxacurium	Yes	Yes	Yes		3
Cluster 59	H01254	D09707	Congenital prothrombin deficiency		anemia, hemolytic, congenital nonspherocytic	D09707	Dabigatran	dabigatran	Yes	Yes		Yes	3
Cluster 59	H01254	D07144	Congenital prothrombin deficiency		anemia, hemolytic, congenital nonspherocytic	D07144	Dabigatran etexilate	dabigatran etexilate	Yes	Yes		Yes	3
Cluster 59	H01254	D07143	Congenital prothrombin deficiency		anemia, hemolytic, congenital nonspherocytic	D07143	Melagatran	melagatran	Yes	Yes		Yes	3
Cluster 59	H01254	D07082	Congenital prothrombin deficiency		anemia, hemolytic, congenital nonspherocytic	D07082	Dabigatran etexilate mesylate	dabigatran etexilate	Yes	Yes		Yes	3
Cluster 59	H01254	D06880	Congenital prothrombin deficiency		anemia, hemolytic, congenital nonspherocytic	D06880	Lepirudin	lepirudin	Yes	Yes		Yes	3
Cluster 59	H01254	D03728	Congenital prothrombin deficiency		anemia, hemolytic, congenital nonspherocytic	D03728	Napsagatran	napsagatran	Yes	Yes		Yes	3
Cluster 59	H01254	D03722	Congenital prothrombin deficiency		anemia, hemolytic, congenital nonspherocytic	D03722	Efegatran sulfate	efegatran	Yes	Yes		Yes	3
Cluster 59	H01254	D03692	Congenital prothrombin deficiency		anemia, hemolytic, congenital nonspherocytic	D03692	Desirudin	desirudin	Yes	Yes		Yes	3
Cluster 59	H01254	D03136	Congenital prothrombin deficiency		anemia, hemolytic, congenital nonspherocytic	D03136	Bivalirudin	bivalirudin	Yes	Yes		Yes	3
Cluster 59	H01254	D01981	Congenital prothrombin deficiency		anemia, hemolytic, congenital nonspherocytic	D01981	Ximelagatran	ximelagatran	Yes	Yes		Yes	3
Cluster 59	H01254	D00181	Congenital prothrombin deficiency		anemia, hemolytic, congenital nonspherocytic	D00181	Argatroban	argatroban	Yes	Yes		Yes	3
Cluster 63	H00249	D09381	Selective pituitary thyroid hormone resistance		Refetoff syndrome	D09381	Sobetirome	GC 1 compound	Yes		Yes	Yes	3
Cluster 79	H00490	D08327	Diaphyseal dysplasia with anemia		anemia	D08327	Ozagrel	ozagrel	Yes		Yes	Yes	3
Cluster 79	H00490	D05502	Diaphyseal dysplasia with anemia		anemia	D05502	Pirmagrel	pirmagrel	Yes		Yes	Yes	3
Cluster 79	H00490	D04276	Diaphyseal dysplasia with anemia		anemia	D04276	Furegrelate sodium	furegrelate	Yes		Yes	Yes	3			38	1	6933994,Toxicity and reproduction studies of <span class="bi210237">ceftizoxime sodium</span>.
Cluster 79	H00490	D03663	Diaphyseal dysplasia with anemia		anemia	D03663	Dazoxiben hydrochloride	dazoxiben	Yes		Yes	Yes	3
Cluster 79	H00490	D03661	Diaphyseal dysplasia with anemia		anemia	D03661	Dazmegrel	dazmegrel	Yes		Yes	Yes	3
Cluster 79	H00490	D01684	Diaphyseal dysplasia with anemia		anemia	D01684	Ozagrel sodium	ozagrel	Yes		Yes	Yes	3
Cluster 79	H00490	D01683	Diaphyseal dysplasia with anemia		anemia	D01683	Ozagrel hydrochloride hydrate		Yes		Yes	Yes	3
Cluster 79	H00490	D01220	Diaphyseal dysplasia with anemia		anemia	D01220	Trapidil	Trapidil	Yes		Yes	Yes	3
Cluster 81	H01274	D10056	IGF-I resistance		insulin resistance	D10056	Robatumumab		Yes		Yes	Yes	3
Cluster 81	H01274	D09925	IGF-I resistance		insulin resistance	D09925	Linsitinib		Yes		Yes	Yes	3
Cluster 81	H01274	D09908	IGF-I resistance		insulin resistance	D09908	Ganitumab	AMG 479	Yes		Yes	Yes	3
Cluster 81	H01274	D09746	IGF-I resistance		insulin resistance	D09746	Dalotuzumab	dalotuzumab	Yes		Yes	Yes	3
Cluster 81	H01274	D09345	IGF-I resistance		insulin resistance	D09345	Figitumumab	figitumumab	Yes		Yes	Yes	3
Cluster 81	H01274	D09328	IGF-I resistance		insulin resistance	D09328	Cixutumumab	anti-IGF-1R antibody A12	Yes		Yes	Yes	3
Cluster 81	H01274	D03297	IGF-I resistance		insulin resistance	D03297	Mecasermin	myotrophin	Yes		Yes	Yes	3			47	4	19198769,<span class="bi209861">Mecasermin</span> (recombinant human insulin-like growth factor I).;18363546,<span class="bi209861">Mecasermin</span> rinfabate: rhIGF-I/rhIGFBP-3 complex: iPLEX.;15832492,Therapeutic potential of insulin-like growth factor-1 in patients with diabetes mellitus.;15777106,<span class="bi209861">Mecasermin</span> rinfabate: insulin-like growth factor-I/insulin-like gr…
Cluster 82	H01197	D02487	Dihydrofolate reductase deficiency		Dihydropteridine reductase deficiency disease	D02487	Proguanil hydrochloride	Proguanil	Yes		Yes	Yes	3
Cluster 82	H01197	D00488	Dihydrofolate reductase deficiency		Dihydropteridine reductase deficiency disease	D00488	Pyrimethamine	Pyrimethamine	Yes		Yes	Yes	3
Cluster 85	H00262	D00166	Spina bifida	Spinal Dysraphism	spina bifida	D00166	Cyanocobalamin	Vitamin B 12	Yes	Yes	Yes		3
Cluster 109	H00273	D08955	Pycnodysostosis	Pycnodysostosis		D08955	Odanacatib	odanacatib	Yes		Yes	Yes	3
Cluster 109	H00273	D06634	Pycnodysostosis	Pycnodysostosis		D06634	Relacatib	relacatib	Yes		Yes	Yes	3
Cluster 111	H00262	D00166	Spina bifida	Spinal Dysraphism	spina bifida	D00166	Cyanocobalamin	Vitamin B 12	Yes	Yes	Yes		3
Cluster 122	H00680	D06546	Primary failure of tooth eruption		kidney failure, acute	D06546	Teriparatide acetate	Teriparatide	Yes		Yes	Yes	3
Cluster 122	H00680	D06078	Primary failure of tooth eruption		kidney failure, acute	D06078	Teriparatide	Teriparatide	Yes		Yes	Yes	3
Cluster 122	H00680	D03358	Primary failure of tooth eruption		kidney failure, acute	D03358	Teriparatide acetate	Teriparatide	Yes		Yes	Yes	3
Cluster 122	H00508	D06546	Blomstrand chondrodysplasia			D06546	Teriparatide acetate	Teriparatide	Yes		Yes	Yes	3
Cluster 122	H00508	D06078	Blomstrand chondrodysplasia			D06078	Teriparatide	Teriparatide	Yes		Yes	Yes	3
Cluster 122	H00508	D03358	Blomstrand chondrodysplasia			D03358	Teriparatide acetate	Teriparatide	Yes		Yes	Yes	3
Cluster 122	H00495	D06546	Eiken dysplasia		bronchopulmonary dysplasia	D06546	Teriparatide acetate	Teriparatide	Yes		Yes	Yes	3
Cluster 122	H00495	D06078	Eiken dysplasia		bronchopulmonary dysplasia	D06078	Teriparatide	Teriparatide	Yes		Yes	Yes	3
Cluster 122	H00495	D03358	Eiken dysplasia		bronchopulmonary dysplasia	D03358	Teriparatide acetate	Teriparatide	Yes		Yes	Yes	3
Cluster 129	H00681	D09869	Hidradenitis supprativa		hidradenitis suppurativa	D09869	Avagacestat	BMS 708163	Yes		Yes	Yes	3
Cluster 129	H00681	D09377	Hidradenitis supprativa		hidradenitis suppurativa	D09377	Semagacestat	N2-((2S)-2-(3,5-difluorophenyl)-2-hydroxyethanoyl)-N1-((7S)-5-methyl-6-oxo-6,7-dihydro-5H-dibenzo(b,d)azepin-7-yl)-L-alaninamide	Yes		Yes	Yes	3
Cluster 129	H00681	D09010	Hidradenitis supprativa		hidradenitis suppurativa	D09010	Tarenflurbil	tarenflurbil	Yes		Yes	Yes	3
Cluster 129	H00681	D08869	Hidradenitis supprativa		hidradenitis suppurativa	D08869	Begacestat	begacestat	Yes		Yes	Yes	3
Cluster 130	H00193	D03998	Dihydropyrimidine dehydrogenase deficiency	Dihydropyrimidine Dehydrogenase Deficiency	glucosephosphate dehydrogenase deficiency	D03998	Eniluracil	5-ethynyluracil	Yes		Yes	Yes	3
Cluster 130	H00193	D01846	Dihydropyrimidine dehydrogenase deficiency	Dihydropyrimidine Dehydrogenase Deficiency	glucosephosphate dehydrogenase deficiency	D01846	Gimeracil	gimeracil	Yes		Yes	Yes	3
Cluster 138	H00160	D09638	Bassen-Kornzweig Disease	Abetalipoproteinemia	Bassen-kornzweig syndrome	D09638	Lomitapide mesylate		Yes		Yes	Yes	3
Cluster 138	H00160	D09637	Bassen-Kornzweig Disease	Abetalipoproteinemia	Bassen-kornzweig syndrome	D09637	Lomitapide	BMS201038	Yes		Yes	Yes	3
Cluster 140	H00892	D00649	Bronchiectasis with or without elevated sweat chloride		bronchiectasis	D00649	Amiloride hydrochloride	Amiloride	Yes	Yes	Yes		3
Cluster 140	H00242	D00386	Liddle syndrome	Liddle Syndrome	Hurler's syndrome	D00386	Triamterene	Triamterene	Yes	Yes		Yes	3
Cluster 140	H00242	D07447	Liddle syndrome	Liddle Syndrome	Hurler's syndrome	D07447	Amiloride	Amiloride	Yes	Yes		Yes	3
Cluster 144	H01039	D08895	Ovarian hyperstimulation syndrome	Ovarian Hyperstimulation Syndrome	Cancer of ovary	D08895	Corifollitropin alfa	follicle stimulating hormone, human, with HCG C-terminal peptide	Yes		Yes	Yes	3	3	22024419 20483664 19684043
Cluster 144	H01039	D06400	Ovarian hyperstimulation syndrome	Ovarian Hyperstimulation Syndrome	Cancer of ovary	D06400	Follitropin alfa/beta	follitropin alfa	Yes		Yes	Yes	3	6	22024419 20849209 19339001 18230195 17692110 17022858
Cluster 144	H01039	D06269	Ovarian hyperstimulation syndrome	Ovarian Hyperstimulation Syndrome	Cancer of ovary	D06269	Urofollitropin	Urofollitropin	Yes		Yes	Yes	3	6	20188364 17653846 16848893 12413994 10783345 9457926
Cluster 144	H01039	D04430	Ovarian hyperstimulation syndrome	Ovarian Hyperstimulation Syndrome	Cancer of ovary	D04430	Follitropin beta	follitropin beta	Yes		Yes	Yes	3	9	22930004 22736041 22429192 18230195 15560689 15511333 14688163 14664878 9457926
Cluster 144	H01039	D04429	Ovarian hyperstimulation syndrome	Ovarian Hyperstimulation Syndrome	Cancer of ovary	D04429	Follitropin alfa	follitropin alfa	Yes		Yes	Yes	3	6	22024419 20849209 19339001 18230195 17692110 17022858
Cluster 182	H01161	D03082	Aromatic L-amino acid decarboxylase deficiency		Ascorbic acid deficiency	D03082	Benserazide	Benserazide	Yes		Yes	Yes	3
Cluster 182	H01161	D01653	Aromatic L-amino acid decarboxylase deficiency		Ascorbic acid deficiency	D01653	Benserazide hydrochloride		Yes		Yes	Yes	3
Cluster 182	H01161	D00558	Aromatic L-amino acid decarboxylase deficiency		Ascorbic acid deficiency	D00558	Carbidopa	Carbidopa	Yes		Yes	Yes	3
Cluster 201	H01007	D08887	Choroid plexus papilloma	Papilloma, Choroid Plexus	papilloma	D08887	Cenersen sodium		Yes		Yes	Yes	3
Cluster 222	H01078	D03931	Prekallikrein deficiency		tetrahydrobiopterin deficiency	D03931	Ecallantide	ecallantide	Yes	Yes		Yes	3
Cluster 222	H01078	D02971	Prekallikrein deficiency		tetrahydrobiopterin deficiency	D02971	Aprotinin	Aprotinin	Yes	Yes		Yes	3
Cluster 235	H00012	D09960	Polycythemia vera	Polycythemia Vera	polycythemia vera	D09960	Ruxolitinib phosphate		Yes		Yes	Yes	3
Cluster 235	H00012	D09959	Polycythemia vera	Polycythemia Vera	polycythemia vera	D09959	Ruxolitinib	INCB018424	Yes		Yes	Yes	3	2	22375970 20843246
Cluster 236	H00194	D00238	Hypoxanthine-guanine phosophoribosyltransferase deficiency		Choreoathetosis self-mutilation hyperuricemia syndrome	D00238	Azathioprine	Azathioprine	Yes		Yes	Yes	3			38	4	16107271,Lymphocyte Hprt mutant frequency and sperm toxicity in C57BL/6 mice treated chronically with <span class="bi207864">Azathioprine</span>.;9211189,The recognition of <span class="bi200777">Lesch-Nyhan syndrome</span> as an inborn error of purine metabolism.;2934083,<span class="bi207864">Azathioprine</span> suppresses the mixed lymphocyte reaction of patients with <span class="bi200777">Le…
Cluster 236	H00194	D00161	Hypoxanthine-guanine phosophoribosyltransferase deficiency		Choreoathetosis self-mutilation hyperuricemia syndrome	D00161	Mercaptopurine	6-Mercaptopurine	Yes		Yes	Yes	3			41	3	9132023,Kinetic mechanism of human hypoxanthine-guanine phosphoribosyltransferase: rapid phosphoribosyl transfer chemistry.;2934083,Azathioprine suppresses the mixed lymphocyte reaction of patients with <span class="bi200777">Lesch-Nyhan syndrome</span>.;415850,The role of de novo purine synthesis in lymphocyte transformation.
Cluster 238	H00486	D10156	Endosteal hyperostosis, van Buchem type			D10156	Romosozumab		Yes	Yes		Yes	3
Cluster 238	H00486	D10094	Endosteal hyperostosis, van Buchem type			D10094	Blosozumab		Yes	Yes		Yes	3
Cluster 266	H01258	D00771	Generalized epilepsy and paroxysmal dyskinesia		Dyskinesia syndromes	D00771	Chlorzoxazone	Chlorzoxazone	Yes	Yes		Yes	3
Cluster 278	H00159	D00476	Tangier disease	Tangier Disease	tangier disease	D00476	Probucol	Probucol	Yes		Yes	Yes	3			42	1	10832100,Apolipoprotein-mediated cellular cholesterol/phospholipid efflux and plasma high density lipoprotein level in mice.
Cluster 298	H00862	D03158	Tourette syndrome	Tourette Syndrome	Tourette's disorder	D03158	Brocresine	Brocresine	Yes		Yes	Yes	3
Cluster 299	H01002	D00226	Generalized arterial calcification of infancy		Child mental disorder	D00226	Amifostine	Amifostine		Yes	Yes	Yes	3
Cluster 7	H00731	D02182	Atrial fibrillation	Atrial Fibrillation	atrial fibrillation	D02182	Cocaine hydrochloride	Cocaine	Yes		Yes		2	1	8699555	33	2	12500018,Electrocardiographic effects of intravenous cocaine: an experimental study in a canine model.;1542908,Concurrent myocardial and cerebral infarctions after intranasal cocaine use.
Cluster 7	H00731	D00110	Atrial fibrillation	Atrial Fibrillation	atrial fibrillation	D00110	Cocaine	Cocaine	Yes		Yes		2	1	8699555	22	10	19092741,The intriguing problem of <span class="bi200109">atrial fibrillation</span> in competitive athletes.;17316157,Management of dofetilide overdose in a patient with known <span class="bi208752">cocaine</span> abuse.;12500018,Electrocardiographic effects of intravenous <span class="bi208752">cocaine</span>: an experimental study in a canine model.;11005354,<span class="bi208752">Cocaine</spa…
Cluster 7	H00720	D00110	Jervell and Lange-Nielsen syndrome	Jervell-Lange Nielsen Syndrome	cornelia de lange syndrome	D00110	Cocaine	Cocaine	Yes		Yes		2
Cluster 7	H00725	D09758	Short QT syndrome		long qt syndrome	D09758	Ambasilide	ambasilide			Yes	Yes	2
Cluster 7	H00725	D08377	Short QT syndrome		long qt syndrome	D08377	Pilsicainide	pilsicainide	Yes		Yes		2
Cluster 7	H00725	D07962	Short QT syndrome		long qt syndrome	D07962	Flecainide	Flecainide	Yes		Yes		2	2	15093889 12925462	48	31	20197117,Congenital <span class="bi201165">long QT syndrome</span> and 2:1 atrioventricular block: an optimistic outcome in the current era.;19482855,Drug-induced Brugada syndrome.;18929331,A mutation in the sodium channel is responsible for the association of <span class="bi201165">long QT syndrome</span> and familial atrial fibrillation.;18451998,The E1784K mutation in SCN5A is associated with …
Cluster 7	H00725	D03547	Short QT syndrome		long qt syndrome	D03547	Clofilium phosphate	clofilium	Yes		Yes		2
Cluster 7	H00725	D03037	Short QT syndrome		long qt syndrome	D03037	Azimilide dihydrochloride	azimilide			Yes	Yes	2
Cluster 7	H00725	D02969	Short QT syndrome		long qt syndrome	D02969	Aprindine	Aprindine	Yes		Yes		2			54	1	10517660,Characterization of a novel missense mutation in the pore of HERG in a patient with <span class="bi201165">long QT syndrome</span>.
Cluster 7	H00725	D01856	Short QT syndrome		long qt syndrome	D01856	Nifekalant hydrochloride	nifekalant	Yes		Yes		2
Cluster 7	H00725	D01554	Short QT syndrome		long qt syndrome	D01554	Pilsicainide hydrochloride hydrate		Yes		Yes		2
Cluster 7	H00725	D01326	Short QT syndrome		long qt syndrome	D01326	Aprindine hydrochloride	Aprindine	Yes		Yes		2			54	1	10517660,Characterization of a novel missense mutation in the pore of HERG in a patient with <span class="bi201165">long QT syndrome</span>.
Cluster 7	H00725	D00642	Short QT syndrome		long qt syndrome	D00642	Quinidine gluconate	quinidine gluconate	Yes		Yes		2
Cluster 7	H00725	D00640	Short QT syndrome		long qt syndrome	D00640	Propafenone hydrochloride	Propafenone	Yes		Yes		2
Cluster 7	H00725	D00638	Short QT syndrome		long qt syndrome	D00638	Flecainide acetate	Flecainide	Yes		Yes		2	2	15093889 12925462	42	1	10758053,Effects of flecainide in patients with new SCN5A mutation: mutation-specific therapy for <span class="bi201165">long-QT syndrome</span>?
Cluster 7	H00725	D00110	Short QT syndrome		long qt syndrome	D00110	Cocaine	Cocaine	Yes		Yes		2			32	10	19482855,Drug-induced Brugada syndrome.;16397089,Molecular determinants of <span class="bi208752">cocaine</span> block of human ether-‡-go-go-related gene potassium channels.;16144174,<span class="bi208752">Cocaine</span> cardiovascular toxicity.;15615354,[A case of cardiogenic syncope in a drug-addict patient];12684601,Fatal case of delayed repolarization due to <span class="bi208752">cocaine</s…
Cluster 13	H00062	D00586	Kennedy's disease		Schilder disease	D00586	Flutamide	Flutamide			Yes	Yes	2
Cluster 13	H00062	D00443	Kennedy's disease		Schilder disease	D00443	Spironolactone	Spironolactone			Yes	Yes	2
Cluster 20	H00937	D01685	Familial male precocious puberty		puberty, precocious	D01685	Cetrorelix acetate	cetrorelix		Yes	Yes		2			50	9	16302712,[GnRH antagonists: present and future];16151979,Different effects of agonistic vs. antagonistic gnrh-analogues (triptorelin vs. <span class="bi210537">cetrorelix</span>) on bone modeling and remodeling in peripubertal female rats.;16102281,Clinical suppression of <span class="bi201106">precocious puberty</span> with <span class="bi210537">cetrorelix</span> after failed treatment with GnR…
Cluster 20	H00937	D00573	Familial male precocious puberty		puberty, precocious	D00573	Goserelin acetate	Goserelin		Yes	Yes		2			49	3	17125443,Recurrent anaphylaxis associated with gonadotropin-releasing hormone analogs: case report and review of the literature.;15801868,Histrelin Hydrogel Implant--Valera: Histrelin implant, LHRH-Hydrogel implant, RL 0903, SPD 424.;7996307,Uses of GnRH agonists.
Cluster 35	H00986	D02292	Multiple pterygium syndrome, Escobar variant			D02292	Gallamine triethiodide	Gallamine Triethiodide	Yes		Yes		2
Cluster 35	H00986	D02207	Multiple pterygium syndrome, Escobar variant			D02207	Tubocurarine chloride	Tubocurarine	Yes	Yes			2
Cluster 35	H00986	D00765	Multiple pterygium syndrome, Escobar variant			D00765	Rocuronium bromide	rocuronium	Yes		Yes		2
Cluster 40	H00223	D03918	Inherited thrombophilia			D03918	Drotrecogin alfa	drotrecogin alfa activated	Yes		Yes		2
Cluster 40	H00219	D03918	von Willebrand disease, platelet-type			D03918	Drotrecogin alfa	drotrecogin alfa activated		Yes	Yes		2
Cluster 40	H00219	D04123	von Willebrand disease, platelet-type			D04123	Factor IX complex	Factor IX		Yes	Yes		2
Cluster 63	H00249	D08129	Selective pituitary thyroid hormone resistance		Refetoff syndrome	D08129	Liothyronine hydrochloride				Yes	Yes	2
Cluster 63	H00249	D08128	Selective pituitary thyroid hormone resistance		Refetoff syndrome	D08128	Liothyronine	Triiodothyronine			Yes	Yes	2
Cluster 63	H00249	D08125	Selective pituitary thyroid hormone resistance		Refetoff syndrome	D08125	Levothyroxine	Thyroxine			Yes	Yes	2	1	2189602
Cluster 63	H00249	D07214	Selective pituitary thyroid hormone resistance		Refetoff syndrome	D07214	Tiratricol	3,3',5-triiodothyroacetic acid			Yes	Yes	2
Cluster 63	H00249	D06482	Selective pituitary thyroid hormone resistance		Refetoff syndrome	D06482	Thyroid	Thyroid (USP)			Yes	Yes	2
Cluster 63	H00249	D01012	Selective pituitary thyroid hormone resistance		Refetoff syndrome	D01012	Dried thyroid	Thyroid (USP)			Yes	Yes	2
Cluster 63	H00249	D01011	Selective pituitary thyroid hormone resistance		Refetoff syndrome	D01011	Liothyronine sodium				Yes	Yes	2
Cluster 63	H00249	D01010	Selective pituitary thyroid hormone resistance		Refetoff syndrome	D01010	Levothyroxine sodium	Thyroxine			Yes	Yes	2	1	2189602
Cluster 63	H00249	D00361	Selective pituitary thyroid hormone resistance		Refetoff syndrome	D00361	Liotrix	thyroxine, triiodothyronine drug combination			Yes	Yes	2
Cluster 64	H00602	D05019	Glucocorticoid-remediable aldosteronism		hyperaldosteronism	D05019	Metyrapone tartrate				Yes	Yes	2			39	10	20354176,Pharmacodynamic and pharmacokinetic characterization of the aldosterone synthase inhibitor FAD286 in two rodent models of <span class="bi200645">hyperaldosteronism</span>: comparison with the 11beta-hydroxylase inhibitor <span class="bi208911">metyrapone</span>.;13942319,[Syndrome of secondary <span class="bi200645">hyperaldosteronism</span> treated with <span class="bi208911">Metopirone…
Cluster 64	H00602	D00410	Glucocorticoid-remediable aldosteronism		hyperaldosteronism	D00410	Metyrapone	Metyrapone			Yes	Yes	2			39	10	20354176,Pharmacodynamic and pharmacokinetic characterization of the aldosterone synthase inhibitor FAD286 in two rodent models of <span class="bi200645">hyperaldosteronism</span>: comparison with the 11beta-hydroxylase inhibitor <span class="bi208911">metyrapone</span>.;13942319,[Syndrome of secondary <span class="bi200645">hyperaldosteronism</span> treated with <span class="bi208911">Metopirone…
Cluster 64	H00258	D05019	Corticosterone methyloxidase type II deficiency		Carnitine palmitoyltransferase ii deficiency	D05019	Metyrapone tartrate		Yes		Yes		2
Cluster 64	H00258	D00410	Corticosterone methyloxidase type II deficiency		Carnitine palmitoyltransferase ii deficiency	D00410	Metyrapone	Metyrapone	Yes		Yes		2
Cluster 74	H01126	D10200	Familial renal glucosuria		Familial hypercholesterolemia	D10200	Ipragliflozin L-proline				Yes	Yes	2
Cluster 74	H01126	D10196	Familial renal glucosuria		Familial hypercholesterolemia	D10196	Ipragliflozin	ipragliflozin			Yes	Yes	2
Cluster 74	H01126	D10195	Familial renal glucosuria		Familial hypercholesterolemia	D10195	Luseogliflozin hydrate	Dimenhydrinate			Yes	Yes	2
Cluster 74	H01126	D10055	Familial renal glucosuria		Familial hypercholesterolemia	D10055	Remogliflozin etabonate	remogliflozin etabonate			Yes	Yes	2
Cluster 74	H01126	D09978	Familial renal glucosuria		Familial hypercholesterolemia	D09978	Tofogliflozin	6-((4-ethylphenyl)methyl)-3',4',5',6'-tetrahydro-6'-(hydroxymethyl)spiro(isobenzofuran-1(3H),2'-(2H)pyran)-3',4',5'-triol			Yes	Yes	2
Cluster 74	H01126	D09763	Familial renal glucosuria		Familial hypercholesterolemia	D09763	Dapagliflozin propylene glycolate hydrate				Yes	Yes	2
Cluster 74	H01126	D09592	Familial renal glucosuria		Familial hypercholesterolemia	D09592	Canagliflozin	canagliflozin			Yes	Yes	2
Cluster 74	H01126	D08897	Familial renal glucosuria		Familial hypercholesterolemia	D08897	Dapagliflozin	2-(3-(4-ethoxybenzyl)-4-chlorophenyl)-6-hydroxymethyltetrahydro-2H-pyran-3,4,5-triol			Yes	Yes	2
Cluster 81	H00050	D10056	Synovial sarcoma	Sarcoma, Synovial	sarcoma	D10056	Robatumumab		Yes		Yes		2
Cluster 81	H00050	D09925	Synovial sarcoma	Sarcoma, Synovial	sarcoma	D09925	Linsitinib		Yes		Yes		2
Cluster 81	H00050	D09908	Synovial sarcoma	Sarcoma, Synovial	sarcoma	D09908	Ganitumab	AMG 479	Yes		Yes		2
Cluster 81	H00050	D09746	Synovial sarcoma	Sarcoma, Synovial	sarcoma	D09746	Dalotuzumab	dalotuzumab	Yes		Yes		2
Cluster 81	H00050	D09345	Synovial sarcoma	Sarcoma, Synovial	sarcoma	D09345	Figitumumab	figitumumab	Yes		Yes		2
Cluster 81	H00050	D09328	Synovial sarcoma	Sarcoma, Synovial	sarcoma	D09328	Cixutumumab	anti-IGF-1R antibody A12	Yes		Yes		2
Cluster 81	H00050	D03297	Synovial sarcoma	Sarcoma, Synovial	sarcoma	D03297	Mecasermin	myotrophin	Yes		Yes		2
Cluster 85	H00183	D00166	Homocystinuria	Homocystinuria	homocystinuria	D00166	Cyanocobalamin	Vitamin B 12	Yes	Yes			2	4	19370762 18164228 14568819 1532773	49	9	19700356,Mechanism of vitamin B12-responsiveness in cblC methylmalonic aciduria with <span class="bi200632">homocystinuria</span>.;12971424,CblE type of <span class="bi200632">homocystinuria</span>: mild clinical phenotype in two patients homozygous for a novel mutation in the MTRR gene.;9470012,Biochemical and clinical response to hydroxocobalamin versus <span class="bi208612">cyanocobalamin</sp…
Cluster 104	H00154	D03747	Hyperlipoproteinemia, type I	Hyperlipoproteinemia Type I		D03747	Ibrolipim	4-diethoxyphosphorylmethyl-N-(4-bromo-2-cyanophenyl)benzamide			Yes	Yes	2
Cluster 104	H00154	D03261	Hyperlipoproteinemia, type I	Hyperlipoproteinemia Type I		D03261	Tyloxapol	tyloxapol			Yes	Yes	2
Cluster 108	H00769	D00360	Hyperekplexia			D00360	Lindane	Lindane	Yes		Yes		2
Cluster 111	H00183	D00166	Homocystinuria	Homocystinuria	homocystinuria	D00166	Cyanocobalamin	Vitamin B 12	Yes	Yes			2	4	19370762 18164228 14568819 1532773	49	9	19700356,Mechanism of vitamin B12-responsiveness in cblC methylmalonic aciduria with <span class="bi200632">homocystinuria</span>.;12971424,CblE type of <span class="bi200632">homocystinuria</span>: mild clinical phenotype in two patients homozygous for a novel mutation in the MTRR gene.;9470012,Biochemical and clinical response to hydroxocobalamin versus <span class="bi208612">cyanocobalamin</sp…
Cluster 116	H00142	D00900	Mucolipidosis I	Mucolipidoses	Mucolipidosis	D00900	Oseltamivir phosphate		Yes	Yes			2
Cluster 140	H00243	D07447	Pseudohypoaldosteronism type II		Hsn type ii	D07447	Amiloride	Amiloride			Yes	Yes	2
Cluster 143	H01199	D10121	Hyperalphalipoproteinemia			D10121	Evacetrapib	evacetrapib			Yes	Yes	2
Cluster 143	H01199	D09708	Hyperalphalipoproteinemia			D09708	Dalcetrapib	dalcetrapib			Yes	Yes	2
Cluster 143	H01199	D08855	Hyperalphalipoproteinemia			D08855	Anacetrapib	anacetrapib			Yes	Yes	2
Cluster 143	H01199	D06195	Hyperalphalipoproteinemia			D06195	Torcetrapib	torcetrapib			Yes	Yes	2
Cluster 152	H01183	D08580	Thiamine-responsive megaloblastic anemia		anemia, megaloblastic	D08580	Thiamine	Thiamine			Yes	Yes	2			46	1	17132746,Thiamine transporter mutation: an example of monogenic diabetes mellitus.
Cluster 160	H00198	D10172	Orotic aciduria			D10172	Teriflunomide	teriflunomide	Yes		Yes		2
Cluster 160	H00198	D03154	Orotic aciduria			D03154	Brequinar sodium	brequinar	Yes		Yes		2
Cluster 160	H00198	D00236	Orotic aciduria			D00236	Atovaquone	Atovaquone	Yes		Yes		2
Cluster 160	H00198	D00055	Orotic aciduria			D00055	Orotic acid	Orotic Acid	Yes		Yes		2	1	9266354
Cluster 170	H00843	D10186	Hartnup disorder	Hartnup Disease	hartnup disease	D10186	Bitopertin	(4-(3-fluoro-5-trifluoromethylpyridin-2-yl)piperazin-1-yl)(5-methanesulfonyl-2-(2,2,2-trifluoro-1-methylethoxy)phenyl)methanone	Yes		Yes		2
Cluster 170	H01031	D05663	Postural tachycardia syndrome	Postural Orthostatic Tachycardia Syndrome	Tachyarrhythmia	D05663	Pyrovalerone hydrochloride	pyrovalerone			Yes	Yes	2			30	1	11341404,Pharmacokinetics of imipramine in narcoleptic horses.
Cluster 170	H01031	D04747	Postural tachycardia syndrome	Postural Orthostatic Tachycardia Syndrome	Tachyarrhythmia	D04747	Lisdexamfetamine dimesylate	lisdexamfetamine dimesylate			Yes	Yes	2
Cluster 170	H01031	D03801	Postural tachycardia syndrome	Postural Orthostatic Tachycardia Syndrome	Tachyarrhythmia	D03801	Diethylpropion hydrochloride	Diethylpropion			Yes	Yes	2
Cluster 206	H00170	D10229	Piebaldism	Piebaldism		D10229	Masitinib	masitinib			Yes	Yes	2
Cluster 217	H00703	D04510	Hyaline body myopathy		Myopathy, myotubular	D04510	Imciromab pentetate	imciromab pentetate			Yes	Yes	2
Cluster 240	H00097	D08971	Chemokine receptor defect, including the following disease: WHIM syndrome			D08971	Plerixafor	JM 3100			Yes	Yes	2
Cluster 240	H00097	D05140	Chemokine receptor defect, including the following disease: WHIM syndrome			D05140	Framycetin	Framycetin			Yes	Yes	2
Cluster 266	H01258	D00526	Generalized epilepsy and paroxysmal dyskinesia		Dyskinesia syndromes	D00526	Cromolyn sodium	Cromolyn Sodium		Yes		Yes	2
Cluster 281	H00229	D02141	Sickle cell anemia	Anemia, Sickle Cell	Sickle-cell anemia	D02141	Iron dextran	Iron-Dextran Complex		Yes	Yes		2
Cluster 303	H00726	D00209	Meesmann corneal dystrophy	Corneal Dystrophy, Juvenile Epithelial of Meesmann	corneal dystrophy	D00209	Griseofulvin	Griseofulvin		Yes		Yes	2
Cluster 1	H00606	D07218	Ohtahara syndrome		Hurler's syndrome	D07218	Metergoline	Metergoline		Yes			1
Cluster 1	H00606	D04820	Ohtahara syndrome		Hurler's syndrome	D04820	Lurasidone hydrochloride			Yes			1
Cluster 1	H00606	D01051	Ohtahara syndrome		Hurler's syndrome	D01051	Spiperone	Spiperone		Yes			1
Cluster 5	H00808	D10194	Familial infantile myoclonic epilepsy		Awakening epilepsy	D10194	Remimazolam besilate				Yes		1
Cluster 5	H00808	D08840	Familial infantile myoclonic epilepsy		Awakening epilepsy	D08840	Adipiplon	7-((2-(3-fluoropyridin-2-yl)-1H-imidazol-1-yl)methyl)-2-methyl-8-propyl-(1,2,4)triazolo(1,5-c)pyrimidine			Yes		1
Cluster 5	H00808	D08690	Familial infantile myoclonic epilepsy		Awakening epilepsy	D08690	Zolpidem	zolpidem			Yes		1
Cluster 5	H00808	D08507	Familial infantile myoclonic epilepsy		Awakening epilepsy	D08507	Sarmazenil	sarmazenil			Yes		1
Cluster 5	H00808	D08481	Familial infantile myoclonic epilepsy		Awakening epilepsy	D08481	Rilmazafone	rilmazafone			Yes		1
Cluster 5	H00808	D08356	Familial infantile myoclonic epilepsy		Awakening epilepsy	D08356	Phenobarbital diethylamine				Yes		1
Cluster 5	H00808	D08283	Familial infantile myoclonic epilepsy		Awakening epilepsy	D08283	Nordazepam	Nordazepam			Yes		1
Cluster 5	H00808	D08145	Familial infantile myoclonic epilepsy		Awakening epilepsy	D08145	Loprazolam mesilate				Yes		1
Cluster 5	H00808	D07784	Familial infantile myoclonic epilepsy		Awakening epilepsy	D07784	Delorazepam	chlordesmethyldiazepam			Yes		1
Cluster 5	H00808	D07409	Familial infantile myoclonic epilepsy		Awakening epilepsy	D07409	Pentetrazol	Pentylenetetrazole			Yes		1
Cluster 5	H00808	D07326	Familial infantile myoclonic epilepsy		Awakening epilepsy	D07326	Loprazolam	triazulenone			Yes		1
Cluster 5	H00808	D05028	Familial infantile myoclonic epilepsy		Awakening epilepsy	D05028	Midazolam maleate	Midazolam			Yes		1
Cluster 5	H00808	D04882	Familial infantile myoclonic epilepsy		Awakening epilepsy	D04882	Medazepam hydrochloride	Medazepam			Yes		1
Cluster 5	H00808	D04721	Familial infantile myoclonic epilepsy		Awakening epilepsy	D04721	Levotofisopam				Yes		1
Cluster 5	H00808	D04300	Familial infantile myoclonic epilepsy		Awakening epilepsy	D04300	Ganaxolone	ganaxolone			Yes		1
Cluster 5	H00808	D04282	Familial infantile myoclonic epilepsy		Awakening epilepsy	D04282	Gaboxadol	gaboxadol			Yes		1
Cluster 5	H00808	D04257	Familial infantile myoclonic epilepsy		Awakening epilepsy	D04257	Fospropofol disodium	fospropofol disodium			Yes		1
Cluster 5	H00808	D03737	Familial infantile myoclonic epilepsy		Awakening epilepsy	D03737	Dextofisopam	tofisopam			Yes		1
Cluster 5	H00808	D03562	Familial infantile myoclonic epilepsy		Awakening epilepsy	D03562	Clorazepate monopotassium	Clorazepate Dipotassium			Yes		1
Cluster 5	H00808	D03155	Familial infantile myoclonic epilepsy		Awakening epilepsy	D03155	Bretazenil	bretazenil			Yes		1
Cluster 5	H00808	D02770	Familial infantile myoclonic epilepsy		Awakening epilepsy	D02770	Adinazolam	adinazolam			Yes		1
Cluster 5	H00808	D02624	Familial infantile myoclonic epilepsy		Awakening epilepsy	D02624	Eszopiclone	eszopiclone			Yes		1
Cluster 5	H00808	D02617	Familial infantile myoclonic epilepsy		Awakening epilepsy	D02617	Ocinaplon	ocinaplon			Yes		1
Cluster 5	H00808	D02616	Familial infantile myoclonic epilepsy		Awakening epilepsy	D02616	Pagoclone	pagoclone			Yes		1
Cluster 5	H00808	D02594	Familial infantile myoclonic epilepsy		Awakening epilepsy	D02594	Abecarnil	abecarnil			Yes		1
Cluster 5	H00808	D02283	Familial infantile myoclonic epilepsy		Awakening epilepsy	D02283	Iomazenil	iomazenil			Yes		1
Cluster 5	H00808	D02253	Familial infantile myoclonic epilepsy		Awakening epilepsy	D02253	Pentobarbital calcium				Yes		1
Cluster 5	H00808	D02252	Familial infantile myoclonic epilepsy		Awakening epilepsy	D02252	Amobarbital sodium	Amobarbital			Yes		1
Cluster 5	H00808	D01758	Familial infantile myoclonic epilepsy		Awakening epilepsy	D01758	Haloxazolam	haloxazolam			Yes		1
Cluster 5	H00808	D01744	Familial infantile myoclonic epilepsy		Awakening epilepsy	D01744	Brotizolam	brotizolam			Yes		1
Cluster 5	H00808	D01740	Familial infantile myoclonic epilepsy		Awakening epilepsy	D01740	Barbital	Barbital			Yes		1
Cluster 5	H00808	D01657	Familial infantile myoclonic epilepsy		Awakening epilepsy	D01657	Lormetazepam	lormetazepam			Yes		1
Cluster 5	H00808	D01593	Familial infantile myoclonic epilepsy		Awakening epilepsy	D01593	Nimetazepam	nimetazepam			Yes		1
Cluster 5	H00808	D01564	Familial infantile myoclonic epilepsy		Awakening epilepsy	D01564	Rilmazafone hydrochloride hydrate				Yes		1
Cluster 5	H00808	D01514	Familial infantile myoclonic epilepsy		Awakening epilepsy	D01514	Etizolam	etizolam			Yes		1
Cluster 5	H00808	D01408	Familial infantile myoclonic epilepsy		Awakening epilepsy	D01408	Flurazepam hydrochloride	Flurazepam			Yes		1
Cluster 5	H00808	D01372	Familial infantile myoclonic epilepsy		Awakening epilepsy	D01372	Zopiclone	zopiclone			Yes		1
Cluster 5	H00808	D01354	Familial infantile myoclonic epilepsy		Awakening epilepsy	D01354	Fludiazepam	fludiazepam			Yes		1
Cluster 5	H00808	D01328	Familial infantile myoclonic epilepsy		Awakening epilepsy	D01328	Clotiazepam	clotiazepam			Yes		1
Cluster 5	H00808	D01316	Familial infantile myoclonic epilepsy		Awakening epilepsy	D01316	Mexazolam	mexazolam			Yes		1
Cluster 5	H00808	D01310	Familial infantile myoclonic epilepsy		Awakening epilepsy	D01310	Secobarbital sodium	Secobarbital			Yes		1
Cluster 5	H00808	D01293	Familial infantile myoclonic epilepsy		Awakening epilepsy	D01293	Ethyl loflazepate	ethyl loflazepate			Yes		1
Cluster 5	H00808	D01292	Familial infantile myoclonic epilepsy		Awakening epilepsy	D01292	Medazepam	Medazepam			Yes		1
Cluster 5	H00808	D01286	Familial infantile myoclonic epilepsy		Awakening epilepsy	D01286	Flutazolam	flutazolam			Yes		1
Cluster 5	H00808	D01279	Familial infantile myoclonic epilepsy		Awakening epilepsy	D01279	Flutoprazepam	flutoprazepam			Yes		1
Cluster 5	H00808	D01278	Familial infantile myoclonic epilepsy		Awakening epilepsy	D01278	Oxazolam	oxazolam			Yes		1
Cluster 5	H00808	D01268	Familial infantile myoclonic epilepsy		Awakening epilepsy	D01268	Cloxazolam	cloxazolam			Yes		1
Cluster 5	H00808	D01253	Familial infantile myoclonic epilepsy		Awakening epilepsy	D01253	Clobazam	clobazam			Yes		1
Cluster 5	H00808	D01245	Familial infantile myoclonic epilepsy		Awakening epilepsy	D01245	Bromazepam	Bromazepam			Yes		1
Cluster 5	H00808	D01230	Familial infantile myoclonic epilepsy		Awakening epilepsy	D01230	Flunitrazepam	Flunitrazepam			Yes		1
Cluster 5	H00808	D01150	Familial infantile myoclonic epilepsy		Awakening epilepsy	D01150	Methyprylon	methyprylon			Yes		1
Cluster 5	H00808	D00713	Familial infantile myoclonic epilepsy		Awakening epilepsy	D00713	Thiamylal sodium	Thiamylal			Yes		1
Cluster 5	H00808	D00712	Familial infantile myoclonic epilepsy		Awakening epilepsy	D00712	Methohexital sodium	Methohexital			Yes		1
Cluster 5	H00808	D00706	Familial infantile myoclonic epilepsy		Awakening epilepsy	D00706	Zolpidem tartrate	zolpidem			Yes		1
Cluster 5	H00808	D00704	Familial infantile myoclonic epilepsy		Awakening epilepsy	D00704	Ethchlorvynol	Ethchlorvynol			Yes		1
Cluster 5	H00808	D00701	Familial infantile myoclonic epilepsy		Awakening epilepsy	D00701	Phenobarbital sodium	Phenobarbital			Yes		1
Cluster 5	H00808	D00697	Familial infantile myoclonic epilepsy		Awakening epilepsy	D00697	Flumazenil	Flumazenil			Yes		1
Cluster 5	H00808	D00696	Familial infantile myoclonic epilepsy		Awakening epilepsy	D00696	Midazolam hydrochloride	Midazolam			Yes		1
Cluster 5	H00808	D00695	Familial infantile myoclonic epilepsy		Awakening epilepsy	D00695	Flurazepam hydrochloride	Flurazepam			Yes		1
Cluster 5	H00808	D00694	Familial infantile myoclonic epilepsy		Awakening epilepsy	D00694	Clorazepate dipotassium	Clorazepate Dipotassium			Yes		1
Cluster 5	H00808	D00693	Familial infantile myoclonic epilepsy		Awakening epilepsy	D00693	Chlordiazepoxide hydrochloride	Chlordiazepoxide			Yes		1
Cluster 5	H00808	D00557	Familial infantile myoclonic epilepsy		Awakening epilepsy	D00557	Methaqualone	Methaqualone			Yes		1
Cluster 5	H00808	D00550	Familial infantile myoclonic epilepsy		Awakening epilepsy	D00550	Midazolam	Midazolam			Yes		1
Cluster 5	H00808	D00549	Familial infantile myoclonic epilepsy		Awakening epilepsy	D00549	Propofol	Propofol			Yes		1
Cluster 5	H00808	D00548	Familial infantile myoclonic epilepsy		Awakening epilepsy	D00548	Etomidate	Etomidate			Yes		1
Cluster 5	H00808	D00532	Familial infantile myoclonic epilepsy		Awakening epilepsy	D00532	Glutethimide	Glutethimide			Yes		1
Cluster 5	H00808	D00531	Familial infantile myoclonic epilepsy		Awakening epilepsy	D00531	Nitrazepam	Nitrazepam			Yes		1
Cluster 5	H00808	D00530	Familial infantile myoclonic epilepsy		Awakening epilepsy	D00530	Zaleplon	zaleplon			Yes		1
Cluster 5	H00808	D00500	Familial infantile myoclonic epilepsy		Awakening epilepsy	D00500	Pentobarbital sodium	Pentobarbital			Yes		1
Cluster 5	H00808	D00470	Familial infantile myoclonic epilepsy		Awakening epilepsy	D00470	Prazepam	Prazepam			Yes		1
Cluster 5	H00808	D00464	Familial infantile myoclonic epilepsy		Awakening epilepsy	D00464	Oxazepam	Oxazepam			Yes		1
Cluster 5	H00808	D00457	Familial infantile myoclonic epilepsy		Awakening epilepsy	D00457	Quazepam	quazepam			Yes		1
Cluster 5	H00808	D00387	Familial infantile myoclonic epilepsy		Awakening epilepsy	D00387	Triazolam	Triazolam			Yes		1
Cluster 5	H00808	D00376	Familial infantile myoclonic epilepsy		Awakening epilepsy	D00376	Meprobamate	Meprobamate			Yes		1
Cluster 5	H00808	D00370	Familial infantile myoclonic epilepsy		Awakening epilepsy	D00370	Temazepam	Temazepam			Yes		1
Cluster 5	H00808	D00365	Familial infantile myoclonic epilepsy		Awakening epilepsy	D00365	Lorazepam	Lorazepam			Yes		1
Cluster 5	H00808	D00338	Familial infantile myoclonic epilepsy		Awakening epilepsy	D00338	Halazepam	halazepam			Yes		1
Cluster 5	H00808	D00329	Familial infantile myoclonic epilepsy		Awakening epilepsy	D00329	Flurazepam	Flurazepam			Yes		1
Cluster 5	H00808	D00311	Familial infantile myoclonic epilepsy		Awakening epilepsy	D00311	Estazolam	Estazolam			Yes		1
Cluster 5	H00808	D00293	Familial infantile myoclonic epilepsy		Awakening epilepsy	D00293	Diazepam	Diazepam			Yes		1
Cluster 5	H00808	D00280	Familial infantile myoclonic epilepsy		Awakening epilepsy	D00280	Clonazepam	Clonazepam			Yes		1
Cluster 5	H00808	D00267	Familial infantile myoclonic epilepsy		Awakening epilepsy	D00267	Chlordiazepoxide	Chlordiazepoxide			Yes		1
Cluster 5	H00808	D00225	Familial infantile myoclonic epilepsy		Awakening epilepsy	D00225	Alprazolam	Alprazolam			Yes		1
Cluster 5	H01238	D06887	Chromosome 22q13.3 deletion syndrome		chromosome 5 deletion	D06887	Talbutal	talbutal			Yes		1
Cluster 5	H01238	D03182	Chromosome 22q13.3 deletion syndrome		chromosome 5 deletion	D03182	Butalbital	butalbital			Yes		1
Cluster 5	H01238	D03180	Chromosome 22q13.3 deletion syndrome		chromosome 5 deletion	D03180	Butabarbital	secbutabarbital			Yes		1
Cluster 5	H01238	D02618	Chromosome 22q13.3 deletion syndrome		chromosome 5 deletion	D02618	Butobarbital	butobarbital			Yes		1
Cluster 5	H01238	D01382	Chromosome 22q13.3 deletion syndrome		chromosome 5 deletion	D01382	Metharbital	metharbital			Yes		1
Cluster 5	H01238	D01071	Chromosome 22q13.3 deletion syndrome		chromosome 5 deletion	D01071	Hexobarbital	Hexobarbital			Yes		1
Cluster 5	H01238	D00700	Chromosome 22q13.3 deletion syndrome		chromosome 5 deletion	D00700	Mephobarbital	Mephobarbital			Yes		1
Cluster 5	H01238	D00698	Chromosome 22q13.3 deletion syndrome		chromosome 5 deletion	D00698	Aprobarbital	allylpropymal			Yes		1
Cluster 5	H01238	D00555	Chromosome 22q13.3 deletion syndrome		chromosome 5 deletion	D00555	Amobarbital	Amobarbital			Yes		1
Cluster 5	H01238	D00499	Chromosome 22q13.3 deletion syndrome		chromosome 5 deletion	D00499	Pentobarbital	Pentobarbital			Yes		1
Cluster 5	H01238	D00474	Chromosome 22q13.3 deletion syndrome		chromosome 5 deletion	D00474	Primidone	Primidone			Yes		1
Cluster 5	H01238	D00430	Chromosome 22q13.3 deletion syndrome		chromosome 5 deletion	D00430	Secobarbital	Secobarbital			Yes		1
Cluster 7	H00729	D09758	Sinus node dysfunction	Sick Sinus Syndrome	Bouchard's node	D09758	Ambasilide	ambasilide			Yes		1
Cluster 7	H00729	D09757	Sinus node dysfunction	Sick Sinus Syndrome	Bouchard's node	D09757	Terikalant	terikalant			Yes		1
Cluster 7	H00729	D08422	Sinus node dysfunction	Sick Sinus Syndrome	Bouchard's node	D08422	Procaine	Procaine			Yes		1
Cluster 7	H00729	D08377	Sinus node dysfunction	Sick Sinus Syndrome	Bouchard's node	D08377	Pilsicainide	pilsicainide			Yes		1
Cluster 7	H00729	D07962	Sinus node dysfunction	Sick Sinus Syndrome	Bouchard's node	D07962	Flecainide	Flecainide			Yes		1	3	16050828 8404944 2511744
Cluster 7	H00729	D03547	Sinus node dysfunction	Sick Sinus Syndrome	Bouchard's node	D03547	Clofilium phosphate	clofilium			Yes		1
Cluster 7	H00729	D03037	Sinus node dysfunction	Sick Sinus Syndrome	Bouchard's node	D03037	Azimilide dihydrochloride	azimilide			Yes		1
Cluster 7	H00729	D02969	Sinus node dysfunction	Sick Sinus Syndrome	Bouchard's node	D02969	Aprindine	Aprindine			Yes		1
Cluster 7	H00729	D02182	Sinus node dysfunction	Sick Sinus Syndrome	Bouchard's node	D02182	Cocaine hydrochloride	Cocaine			Yes		1
Cluster 7	H00729	D01856	Sinus node dysfunction	Sick Sinus Syndrome	Bouchard's node	D01856	Nifekalant hydrochloride	nifekalant			Yes		1
Cluster 7	H00729	D01554	Sinus node dysfunction	Sick Sinus Syndrome	Bouchard's node	D01554	Pilsicainide hydrochloride hydrate				Yes		1
Cluster 7	H00729	D01326	Sinus node dysfunction	Sick Sinus Syndrome	Bouchard's node	D01326	Aprindine hydrochloride	Aprindine			Yes		1
Cluster 7	H00729	D00648	Sinus node dysfunction	Sick Sinus Syndrome	Bouchard's node	D00648	Ibutilide fumarate	ibutilide			Yes		1
Cluster 7	H00729	D00642	Sinus node dysfunction	Sick Sinus Syndrome	Bouchard's node	D00642	Quinidine gluconate	quinidine gluconate			Yes		1
Cluster 7	H00729	D00640	Sinus node dysfunction	Sick Sinus Syndrome	Bouchard's node	D00640	Propafenone hydrochloride	Propafenone			Yes		1	3	17445412 8945073 56094
Cluster 7	H00729	D00638	Sinus node dysfunction	Sick Sinus Syndrome	Bouchard's node	D00638	Flecainide acetate	Flecainide			Yes		1	3	16050828 8404944 2511744
Cluster 7	H00729	D00345	Sinus node dysfunction	Sick Sinus Syndrome	Bouchard's node	D00345	Indapamide	Indapamide			Yes		1
Cluster 7	H00729	D00303	Sinus node dysfunction	Sick Sinus Syndrome	Bouchard's node	D00303	Disopyramide	Disopyramide			Yes		1	1	56094
Cluster 7	H00729	D00110	Sinus node dysfunction	Sick Sinus Syndrome	Bouchard's node	D00110	Cocaine	Cocaine			Yes		1
Cluster 7	H00731	D09758	Atrial fibrillation	Atrial Fibrillation	atrial fibrillation	D09758	Ambasilide	ambasilide			Yes		1
Cluster 7	H00731	D09757	Atrial fibrillation	Atrial Fibrillation	atrial fibrillation	D09757	Terikalant	terikalant			Yes		1
Cluster 7	H00731	D08422	Atrial fibrillation	Atrial Fibrillation	atrial fibrillation	D08422	Procaine	Procaine			Yes		1	4	20800244 7486080 5808590 4880307	36	3	17073912,<span class="bi200109">Atrial fibrillation</span> following subconjunctival injection of mydricaine number 02.;7486080,Procaine is effective for minimizing postischemic ventricular fibrillation in cardiac surgery.;7441960,[Comparative effectiveness of treating paroxysms of <span class="bi200109">atrial fibrillation</span> and flutter]
Cluster 7	H00731	D08377	Atrial fibrillation	Atrial Fibrillation	atrial fibrillation	D08377	Pilsicainide	pilsicainide			Yes		1	13	19436116 19167636 18441448 16723785 16723783 16397285 16308499 12916520 12687836 11139948 10966544 9524012 8831412	49	3	15655281,A case of the toxicity of <span class="bi209524">pilsicainide hydrochloride</span> with comparison of the serial serum pilsicainide levels and electrocardiographic findings.;12964518,[Factors for successful conversion of <span class="bi200109">atrial fibrillation</span> using intravenous injection of <span class="bi209524">pilsicainide hydrochloride</span>];8351435,[Effect of <span class…
Cluster 7	H00731	D07962	Atrial fibrillation	Atrial Fibrillation	atrial fibrillation	D07962	Flecainide	Flecainide			Yes		1	110	23094720 22713626 21911317 21533828 20825922 20625396 20350992 20235224 20154349 20022876 19760273 18922383 18447847 18441448 18082498 18030063 17682893 17495256 17322624 17161267 16996876 16805213 16555693 16271674 16013424 15851308 15696400 15619132 15575054 15546305 15312873 15288159 15093889 15009866 14760918 14618035 12925462 12916520 12909071 12717109 12710293 12687836 12042011 11985905 113…	49	327	20825922,Management of patients with acute <span class="bi200109">atrial fibrillation</span> in the ED.;20625396,Beta1-adrenoceptor polymorphism predicts <span class="bi209159">flecainide</span> action in patients with <span class="bi200109">atrial fibrillation</span>.;20606791,Treating critical supraventricular and ventricular arrhythmias.;20487051,Rhythm control agents and adverse events in pat…
Cluster 7	H00731	D03547	Atrial fibrillation	Atrial Fibrillation	atrial fibrillation	D03547	Clofilium phosphate	clofilium			Yes		1	1	9024749
Cluster 7	H00731	D03037	Atrial fibrillation	Atrial Fibrillation	atrial fibrillation	D03037	Azimilide dihydrochloride	azimilide			Yes		1	12	17916138 16935870 16828595 16644334 15063432 14967728 12947368 12615792 11936563 11923801 10987602 10586393
Cluster 7	H00731	D02969	Atrial fibrillation	Atrial Fibrillation	atrial fibrillation	D02969	Aprindine	Aprindine			Yes		1	10	17878753 16936425 15564697 15329504 12914884 12074271 7666572 93050 61664 4121909
Cluster 7	H00731	D01856	Atrial fibrillation	Atrial Fibrillation	atrial fibrillation	D01856	Nifekalant hydrochloride	nifekalant			Yes		1	3	18684249 18159104 16050832
Cluster 7	H00731	D01554	Atrial fibrillation	Atrial Fibrillation	atrial fibrillation	D01554	Pilsicainide hydrochloride hydrate				Yes		1			49	3	15655281,A case of the toxicity of <span class="bi209524">pilsicainide hydrochloride</span> with comparison of the serial serum pilsicainide levels and electrocardiographic findings.;12964518,[Factors for successful conversion of <span class="bi200109">atrial fibrillation</span> using intravenous injection of <span class="bi209524">pilsicainide hydrochloride</span>];8351435,[Effect of <span class…
Cluster 7	H00731	D01326	Atrial fibrillation	Atrial Fibrillation	atrial fibrillation	D01326	Aprindine hydrochloride	Aprindine			Yes		1	10	17878753 16936425 15564697 15329504 12914884 12074271 7666572 93050 61664 4121909
Cluster 7	H00731	D00648	Atrial fibrillation	Atrial Fibrillation	atrial fibrillation	D00648	Ibutilide fumarate	ibutilide			Yes		1	50	22336457 22045830 22034996 20723644 19136164 19025427 18987127 18684249 18035195 17976094 17049640 16787796 16650262 16645372 16351670 16159973 16050832 15949393 15773423 15626138 15329032 15312873 15312872 15288159 15237698 15173670 15093889 14999360 14652979 12845389 12682468 12640352 12627926 12390055 12232564 12208408 12176953 11602497 10728961 10421596 10369847 10078083 9778066 9581743 94168…	54	15	18035195,Pharmacokinetic and pharmacodynamic properties of a single intravenous dose of <span class="bi210700">ibutilide fumarate</span>: a phase I, randomized, open-label, increasing-dose study in healthy Chinese men.;16650262,Efficacy and safety of ibutilide for the conversion of monomorphic atrial tachycardia.;11046186,Effects of sodium channel blockade on ibutilide induced prolongation of rep…
Cluster 7	H00731	D00642	Atrial fibrillation	Atrial Fibrillation	atrial fibrillation	D00642	Quinidine gluconate	quinidine gluconate			Yes		1	1	17338165	46	10	19036667,Termination of equine <span class="bi200109">atrial fibrillation</span> by quinidine: an optical mapping study.;17338165,Atrial, SA nodal, and AV nodal electrophysiology in standing horses: normal findings and electrophysiologic effects of quinidine and diltiazem.;14222674,THE RELATIONSHIP OF DOSAGE SCHEDULE TO THE BLOOD LEVEL OF QUINIDINE, USING ALL AVAILABLE QUINIDINE PREPARATIONS.;137…
Cluster 7	H00731	D00640	Atrial fibrillation	Atrial Fibrillation	atrial fibrillation	D00640	Propafenone hydrochloride	Propafenone			Yes		1	149	23101282 23094720 22575297 21914315 21911317 21533828 21422032 21395142 20825922 20350992 20235224 19950088 19760273 19231955 19118720 18971603 18787722 18524727 18356684 18293688 18167502 18082498 17966440 17560882 17495256 17062959 16805213 16627442 16351670 16321704 16180181 16159973 16013424 15949393 15942183 15875109 15669418 15589019 15575054 15546305 15342305 15312873 15312872 15302734 152…	48	6	16606807,Antiarrhythmic drugs for maintaining sinus rhythm after cardioversion of <span class="bi200109">atrial fibrillation</span>: a systematic review of randomized controlled trials.;12532566,[Hepatic toxicity of propafenone: a case description];8927547,[Effect of intravenous propafenone on maintenance of atrial signal-averaged ECG in patients with paroxysmal <span class="bi200109">atrial fibr…
Cluster 7	H00731	D00638	Atrial fibrillation	Atrial Fibrillation	atrial fibrillation	D00638	Flecainide acetate	Flecainide			Yes		1	110	23094720 22713626 21911317 21533828 20825922 20625396 20350992 20235224 20154349 20022876 19760273 18922383 18447847 18441448 18082498 18030063 17682893 17495256 17322624 17161267 16996876 16805213 16555693 16271674 16013424 15851308 15696400 15619132 15575054 15546305 15312873 15288159 15093889 15009866 14760918 14618035 12925462 12916520 12909071 12717109 12710293 12687836 12042011 11985905 113…	49	50	16792025,[<span class="bi208731">Flecainide acetate</span> utilisation review among general practitioners and hospital or office-based cardiologists in France. Obepine: observational study of flecainide];16606807,Antiarrhythmic drugs for maintaining sinus rhythm after cardioversion of <span class="bi200109">atrial fibrillation</span>: a systematic review of randomized controlled trials.;16555693,…
Cluster 7	H00731	D00345	Atrial fibrillation	Atrial Fibrillation	atrial fibrillation	D00345	Indapamide	Indapamide			Yes		1	4	21450612 19282274 16141420 14671247	35	7	19282274,Risks of cardiovascular events and effects of routine blood pressure lowering among patients with type 2 diabetes and <span class="bi200109">atrial fibrillation</span>: results of the ADVANCE study.;18359968,Torsades de pointes in a patient receiving fluconazole for cerebral cryptococcosis.;16141975,[Discharge prescription for ischemic stroke patients];16141420,Perindopril-based blood pr…
Cluster 7	H00731	D00303	Atrial fibrillation	Atrial Fibrillation	atrial fibrillation	D00303	Disopyramide	Disopyramide			Yes		1	41	20631453 16028099 15942183 15302734 12687927 11208496 11139948 10686443 10077401 9891831 9825366 9825365 9392815 8842506 8749880 8847151 7610735 1507816 1559321 2056838 1678964 1875596 2060555 3146989 3284318 3289932 3550282 3089263 3893488 3927054 6367096 6703818 7117156 362754 61664 772612 54578 1090216 1090215 803798 4601741	47	16	16635993,Increased AAI mode pacing threshold after termination of <span class="bi200109">atrial fibrillation</span> by acute administration of <span class="bi209519">disopyramide phosphate</span>.;16606807,Antiarrhythmic drugs for maintaining sinus rhythm after cardioversion of <span class="bi200109">atrial fibrillation</span>: a systematic review of randomized controlled trials.;15976979,Atrial …
Cluster 7	H00731	D00538	Atrial fibrillation	Atrial Fibrillation	atrial fibrillation	D00538	Zonisamide	zonisamide	Yes				1
Cluster 7	H00728	D09758	Brugada syndrome	Brugada Syndrome	Brugada syndrome	D09758	Ambasilide	ambasilide			Yes		1
Cluster 7	H00728	D09757	Brugada syndrome	Brugada Syndrome	Brugada syndrome	D09757	Terikalant	terikalant			Yes		1
Cluster 7	H00728	D08422	Brugada syndrome	Brugada Syndrome	Brugada syndrome	D08422	Procaine	Procaine			Yes		1
Cluster 7	H00728	D08377	Brugada syndrome	Brugada Syndrome	Brugada syndrome	D08377	Pilsicainide	pilsicainide			Yes		1	5	18234009 17916151 17384457 17186979 16397285
Cluster 7	H00728	D07962	Brugada syndrome	Brugada Syndrome	Brugada syndrome	D07962	Flecainide	Flecainide			Yes		1	3	22334153 11196553 10961955	55	60	20621962,Atrial arrhythmogenic properties in wild-type and Scn5a+/- murine hearts.;20609320,The spectrum of SCN5A gene mutations in Spanish <span class="bi224395">Brugada syndrome</span> patients.;19696190,New-onset atrial fibrillation as first clinical manifestation of latent <span class="bi224395">Brugada syndrome</span>: prevalence and clinical significance.;19482855,Drug-induced <span class="…
Cluster 7	H00728	D03547	Brugada syndrome	Brugada Syndrome	Brugada syndrome	D03547	Clofilium phosphate	clofilium			Yes		1
Cluster 7	H00728	D03037	Brugada syndrome	Brugada Syndrome	Brugada syndrome	D03037	Azimilide dihydrochloride	azimilide			Yes		1
Cluster 7	H00728	D02969	Brugada syndrome	Brugada Syndrome	Brugada syndrome	D02969	Aprindine	Aprindine			Yes		1
Cluster 7	H00728	D02182	Brugada syndrome	Brugada Syndrome	Brugada syndrome	D02182	Cocaine hydrochloride	Cocaine			Yes		1
Cluster 7	H00728	D01856	Brugada syndrome	Brugada Syndrome	Brugada syndrome	D01856	Nifekalant hydrochloride	nifekalant			Yes		1
Cluster 7	H00728	D01554	Brugada syndrome	Brugada Syndrome	Brugada syndrome	D01554	Pilsicainide hydrochloride hydrate				Yes		1
Cluster 7	H00728	D01326	Brugada syndrome	Brugada Syndrome	Brugada syndrome	D01326	Aprindine hydrochloride	Aprindine			Yes		1
Cluster 7	H00728	D00648	Brugada syndrome	Brugada Syndrome	Brugada syndrome	D00648	Ibutilide fumarate	ibutilide			Yes		1	1	21737956
Cluster 7	H00728	D00642	Brugada syndrome	Brugada Syndrome	Brugada syndrome	D00642	Quinidine gluconate	quinidine gluconate			Yes		1	1	21737956
Cluster 7	H00728	D00640	Brugada syndrome	Brugada Syndrome	Brugada syndrome	D00640	Propafenone hydrochloride	Propafenone			Yes		1
Cluster 7	H00728	D00638	Brugada syndrome	Brugada Syndrome	Brugada syndrome	D00638	Flecainide acetate	Flecainide			Yes		1	3	22334153 11196553 10961955
Cluster 7	H00728	D00345	Brugada syndrome	Brugada Syndrome	Brugada syndrome	D00345	Indapamide	Indapamide			Yes		1			40	1	18507554,Concomitant-acquired Long QT and <span class="bi224395">Brugada syndromes</span> associated with <span class="bi208520">indapamide</span>-induced hypokalemia and hyponatremia.
Cluster 7	H00728	D00110	Brugada syndrome	Brugada Syndrome	Brugada syndrome	D00110	Cocaine	Cocaine			Yes		1			36	12	19482855,Drug-induced <span class="bi224395">Brugada syndrome</span>.;19117622,Revelation of Brugada electrocardiographic pattern during a febrile state.;18651443,The management of <span class="bi224395">Brugada syndrome</span> patients.;17038146,<span class="bi224395">Brugada syndrome</span>.;16610350,Therapy for the <span class="bi224395">Brugada syndrome</span>.;16324590,[Electrocardiographic …
Cluster 7	H00728	D00538	Brugada syndrome	Brugada Syndrome	Brugada syndrome	D00538	Zonisamide	zonisamide	Yes				1
Cluster 7	H00720	D09758	Jervell and Lange-Nielsen syndrome	Jervell-Lange Nielsen Syndrome	cornelia de lange syndrome	D09758	Ambasilide	ambasilide			Yes		1
Cluster 7	H00720	D09757	Jervell and Lange-Nielsen syndrome	Jervell-Lange Nielsen Syndrome	cornelia de lange syndrome	D09757	Terikalant	terikalant			Yes		1
Cluster 7	H00720	D08422	Jervell and Lange-Nielsen syndrome	Jervell-Lange Nielsen Syndrome	cornelia de lange syndrome	D08422	Procaine	Procaine			Yes		1
Cluster 7	H00720	D08377	Jervell and Lange-Nielsen syndrome	Jervell-Lange Nielsen Syndrome	cornelia de lange syndrome	D08377	Pilsicainide	pilsicainide			Yes		1
Cluster 7	H00720	D07962	Jervell and Lange-Nielsen syndrome	Jervell-Lange Nielsen Syndrome	cornelia de lange syndrome	D07962	Flecainide	Flecainide			Yes		1
Cluster 7	H00720	D03547	Jervell and Lange-Nielsen syndrome	Jervell-Lange Nielsen Syndrome	cornelia de lange syndrome	D03547	Clofilium phosphate	clofilium			Yes		1
Cluster 7	H00720	D03037	Jervell and Lange-Nielsen syndrome	Jervell-Lange Nielsen Syndrome	cornelia de lange syndrome	D03037	Azimilide dihydrochloride	azimilide			Yes		1
Cluster 7	H00720	D02969	Jervell and Lange-Nielsen syndrome	Jervell-Lange Nielsen Syndrome	cornelia de lange syndrome	D02969	Aprindine	Aprindine			Yes		1
Cluster 7	H00720	D02182	Jervell and Lange-Nielsen syndrome	Jervell-Lange Nielsen Syndrome	cornelia de lange syndrome	D02182	Cocaine hydrochloride	Cocaine			Yes		1
Cluster 7	H00720	D01856	Jervell and Lange-Nielsen syndrome	Jervell-Lange Nielsen Syndrome	cornelia de lange syndrome	D01856	Nifekalant hydrochloride	nifekalant			Yes		1
Cluster 7	H00720	D01554	Jervell and Lange-Nielsen syndrome	Jervell-Lange Nielsen Syndrome	cornelia de lange syndrome	D01554	Pilsicainide hydrochloride hydrate				Yes		1
Cluster 7	H00720	D01326	Jervell and Lange-Nielsen syndrome	Jervell-Lange Nielsen Syndrome	cornelia de lange syndrome	D01326	Aprindine hydrochloride	Aprindine			Yes		1
Cluster 7	H00720	D00648	Jervell and Lange-Nielsen syndrome	Jervell-Lange Nielsen Syndrome	cornelia de lange syndrome	D00648	Ibutilide fumarate	ibutilide			Yes		1
Cluster 7	H00720	D00642	Jervell and Lange-Nielsen syndrome	Jervell-Lange Nielsen Syndrome	cornelia de lange syndrome	D00642	Quinidine gluconate	quinidine gluconate			Yes		1
Cluster 7	H00720	D00640	Jervell and Lange-Nielsen syndrome	Jervell-Lange Nielsen Syndrome	cornelia de lange syndrome	D00640	Propafenone hydrochloride	Propafenone			Yes		1
Cluster 7	H00720	D00638	Jervell and Lange-Nielsen syndrome	Jervell-Lange Nielsen Syndrome	cornelia de lange syndrome	D00638	Flecainide acetate	Flecainide			Yes		1
Cluster 7	H00720	D00345	Jervell and Lange-Nielsen syndrome	Jervell-Lange Nielsen Syndrome	cornelia de lange syndrome	D00345	Indapamide	Indapamide			Yes		1
Cluster 7	H00720	D00303	Jervell and Lange-Nielsen syndrome	Jervell-Lange Nielsen Syndrome	cornelia de lange syndrome	D00303	Disopyramide	Disopyramide			Yes		1
Cluster 7	H00720	D00538	Jervell and Lange-Nielsen syndrome	Jervell-Lange Nielsen Syndrome	cornelia de lange syndrome	D00538	Zonisamide	zonisamide	Yes				1
Cluster 7	H00725	D08422	Short QT syndrome		long qt syndrome	D08422	Procaine	Procaine			Yes		1
Cluster 7	H00725	D02182	Short QT syndrome		long qt syndrome	D02182	Cocaine hydrochloride	Cocaine			Yes		1
Cluster 7	H00725	D00648	Short QT syndrome		long qt syndrome	D00648	Ibutilide fumarate	ibutilide			Yes		1	1	15093889
Cluster 7	H00725	D00345	Short QT syndrome		long qt syndrome	D00345	Indapamide	Indapamide			Yes		1			43	5	19246335,Gender-related differences in drug-induced prolongation of cardiac repolarization in prepubertal guinea pigs.;18507554,Concomitant-acquired Long QT and Brugada syndromes associated with <span class="bi208520">indapamide</span>-induced hypokalemia and hyponatremia.;12380780,<span class="bi208520">Indapamide</span> induced syncope in a patient with <span class="bi201165">long QT syndrome</…
Cluster 7	H00725	D00303	Short QT syndrome		long qt syndrome	D00303	Disopyramide	Disopyramide			Yes		1
Cluster 7	H00725	D00639	Short QT syndrome		long qt syndrome	D00639	Mexiletine hydrochloride	Mexiletine	Yes				1			48	1	9392812,Long QTc and torsades de pointes in human immunodeficiency virus disease.
Cluster 7	H00725	D09612	Short QT syndrome		long qt syndrome	D09612	Eslicarbazepine acetate	eslicarbazepine acetate	Yes				1
Cluster 7	H00725	D09215	Short QT syndrome		long qt syndrome	D09215	Eslicarbazepine	eslicarbazepine	Yes				1
Cluster 7	H00725	D08459	Short QT syndrome		long qt syndrome	D08459	Quinidine phenylethylbarbiturate	phenobarbital quinidine	Yes				1			42	1	9337183,Normalization of acquired QT prolongation in humans by intravenous potassium.
Cluster 7	H00725	D08458	Short QT syndrome		long qt syndrome	D08458	Quinidine	Quinidine	Yes				1	2	15673388 15093889	42	1	9337183,Normalization of acquired QT prolongation in humans by intravenous potassium.
Cluster 7	H00725	D08421	Short QT syndrome		long qt syndrome	D08421	Procainamide	Procainamide	Yes				1			41	8	14687250,A cardiac sodium channel mutation identified in Brugada syndrome associated with atrial standstill.;14624285,QT prolongation and fatal arrhythmias: a review of clinical implications and effects of drugs.;12714190,Cardiac arrhythmias in pregnancy: clinical and therapeutic considerations.;11858397,Torsade de pointes induced by metoclopramide in an elderly woman with preexisting complete le…
Cluster 7	H00725	D08394	Short QT syndrome		long qt syndrome	D08394	Pirmenol	pirmenol	Yes				1
Cluster 7	H00725	D08215	Short QT syndrome		long qt syndrome	D08215	Mexiletine	Mexiletine	Yes				1			48	1	9392812,Long QTc and torsades de pointes in human immunodeficiency virus disease.
Cluster 7	H00725	D08048	Short QT syndrome		long qt syndrome	D08048	Hydroquinidine	hydroquinidine	Yes				1	1	15093889
Cluster 7	H00725	D07993	Short QT syndrome		long qt syndrome	D07993	Fosphenytoin	fosphenytoin	Yes				1
Cluster 7	H00725	D07894	Short QT syndrome		long qt syndrome	D07894	Encainide	Encainide	Yes				1			40	1	2188895,[Can sudden cardiac death be prevented by treatment with anti-arrhythmia drugs?]
Cluster 7	H00725	D07595	Short QT syndrome		long qt syndrome	D07595	Fosphenytoin sodium hydrate		Yes				1
Cluster 7	H00725	D07442	Short QT syndrome		long qt syndrome	D07442	Ambroxol	Ambroxol	Yes				1
Cluster 7	H00725	D07428	Short QT syndrome		long qt syndrome	D07428	Bunaftine	Bunaftine	Yes				1
Cluster 7	H00725	D06517	Short QT syndrome		long qt syndrome	D06517	Pirmenol hydrochloride	pirmenol	Yes				1
Cluster 7	H00725	D06172	Short QT syndrome		long qt syndrome	D06172	Tocainide	Tocainide	Yes				1			44	3	10953551,[Molecular genetics in the hereditary form of <span class="bi201165">long QT syndrome</span>];3092611,Torsade de pointes: successful acute control by lidocaine and chronic control by <span class="bi207561">tocainide</span> in two patients--one each with acquired long QT and the congenital <span class="bi201165">long QT syndrome</span>.;2188895,[Can sudden cardiac death be prevented by tr…
Cluster 7	H00725	D05077	Short QT syndrome		long qt syndrome	D05077	Moricizine	Moricizine	Yes				1
Cluster 7	H00725	D03991	Short QT syndrome		long qt syndrome	D03991	Encainide hydrochloride	Encainide	Yes				1			40	1	2188895,[Can sudden cardiac death be prevented by treatment with anti-arrhythmia drugs?]
Cluster 7	H00725	D03492	Short QT syndrome		long qt syndrome	D03492	Cifenline	cifenline	Yes				1
Cluster 7	H00725	D02272	Short QT syndrome		long qt syndrome	D02272	Quinidine sulfate	Quinidine	Yes				1	2	15673388 15093889	42	1	9337183,Normalization of acquired QT prolongation in humans by intravenous potassium.
Cluster 7	H00725	D02103	Short QT syndrome		long qt syndrome	D02103	Phenytoin sodium	Phenytoin	Yes				1			36	10	15159030,Novel therapeutics for treatment of <span class="bi201165">long-QT syndrome</span> and torsade de pointes.;9512916,Systemic antifungal agents. Drug interactions of clinical significance.;8095401,Dysrhythmias controlled with stellate ganglion block in a child with diabetes and a variant of <span class="bi201165">long QT syndrome</span>.;7979136,Anaesthetic management of idiopathic <span c…
Cluster 7	H00725	D02096	Short QT syndrome		long qt syndrome	D02096	Fosphenytoin sodium	fosphenytoin	Yes				1
Cluster 7	H00725	D02088	Short QT syndrome		long qt syndrome	D02088	Tocainide hydrochloride	Tocainide	Yes				1			44	3	10953551,[Molecular genetics in the hereditary form of <span class="bi201165">long QT syndrome</span>];3092611,Torsade de pointes: successful acute control by lidocaine and chronic control by <span class="bi207561">tocainide</span> in two patients--one each with acquired long QT and the congenital <span class="bi201165">long QT syndrome</span>.;2188895,[Can sudden cardiac death be prevented by tr…
Cluster 7	H00725	D02087	Short QT syndrome		long qt syndrome	D02087	Moricizine hydrochloride	Moricizine	Yes				1
Cluster 7	H00725	D01785	Short QT syndrome		long qt syndrome	D01785	Pirmenol hydrochloride hydrate		Yes				1
Cluster 7	H00725	D01479	Short QT syndrome		long qt syndrome	D01479	Ambroxol hydrochloride	Ambroxol	Yes				1
Cluster 7	H00725	D01455	Short QT syndrome		long qt syndrome	D01455	Cifenline succinate	cifenline	Yes				1
Cluster 7	H00725	D00643	Short QT syndrome		long qt syndrome	D00643	Quinidine polygalacturonate	quinidine polygalacturonate	Yes				1			42	1	9337183,Normalization of acquired QT prolongation in humans by intravenous potassium.
Cluster 7	H00725	D00637	Short QT syndrome		long qt syndrome	D00637	Disopyramide phosphate	Disopyramide	Yes				1
Cluster 7	H00725	D00551	Short QT syndrome		long qt syndrome	D00551	Tetracaine	Tetracaine	Yes				1
Cluster 7	H00725	D00533	Short QT syndrome		long qt syndrome	D00533	Oxcarbazepine	oxcarbazepine	Yes				1
Cluster 7	H00725	D00512	Short QT syndrome		long qt syndrome	D00512	Phenytoin	Phenytoin	Yes				1			36	10	15159030,Novel therapeutics for treatment of <span class="bi201165">long-QT syndrome</span> and torsade de pointes.;9512916,Systemic antifungal agents. Drug interactions of clinical significance.;8095401,Dysrhythmias controlled with stellate ganglion block in a child with diabetes and a variant of <span class="bi201165">long QT syndrome</span>.;7979136,Anaesthetic management of idiopathic <span c…
Cluster 7	H00725	D00477	Short QT syndrome		long qt syndrome	D00477	Procainamide hydrochloride	Procainamide	Yes				1
Cluster 7	H00725	D00375	Short QT syndrome		long qt syndrome	D00375	Mephenytoin	Mephenytoin	Yes				1
Cluster 7	H00725	D00354	Short QT syndrome		long qt syndrome	D00354	Lamotrigine	lamotrigine	Yes				1			34	2	18752973,New SCN5A mutation in a SUDEP victim with idiopathic epilepsy.;12806444,The role of sodium channels in disease.
Cluster 7	H00725	D00252	Short QT syndrome		long qt syndrome	D00252	Carbamazepine	Carbamazepine	Yes				1			26	1	9512916,Systemic antifungal agents. Drug interactions of clinical significance.
Cluster 7	H00725	D00199	Short QT syndrome		long qt syndrome	D00199	Ajmaline	Ajmaline	Yes				1			45	6	20513597,Active cascade screening in primary inherited arrhythmia syndromes: does it lead to prophylactic treatment?;19482855,Drug-induced Brugada syndrome.;18508782,Sudden arrhythmic death syndrome: familial evaluation identifies inheritable heart disease in the majority of families.;15056433,[Atypical behavior of QTc and ST-T intervals in a patient with the Brugada syndrome];15028074,Phenotypic…
Cluster 7	H00806	D00639	Benign familial infantile epilepsy		pemphigus, benign familial	D00639	Mexiletine hydrochloride	Mexiletine	Yes				1
Cluster 7	H00806	D09612	Benign familial infantile epilepsy		pemphigus, benign familial	D09612	Eslicarbazepine acetate	eslicarbazepine acetate	Yes				1
Cluster 7	H00806	D09215	Benign familial infantile epilepsy		pemphigus, benign familial	D09215	Eslicarbazepine	eslicarbazepine	Yes				1
Cluster 7	H00806	D08459	Benign familial infantile epilepsy		pemphigus, benign familial	D08459	Quinidine phenylethylbarbiturate	phenobarbital quinidine	Yes				1
Cluster 7	H00806	D08458	Benign familial infantile epilepsy		pemphigus, benign familial	D08458	Quinidine	Quinidine	Yes				1
Cluster 7	H00806	D08421	Benign familial infantile epilepsy		pemphigus, benign familial	D08421	Procainamide	Procainamide	Yes				1
Cluster 7	H00806	D08394	Benign familial infantile epilepsy		pemphigus, benign familial	D08394	Pirmenol	pirmenol	Yes				1
Cluster 7	H00806	D08215	Benign familial infantile epilepsy		pemphigus, benign familial	D08215	Mexiletine	Mexiletine	Yes				1
Cluster 7	H00806	D08048	Benign familial infantile epilepsy		pemphigus, benign familial	D08048	Hydroquinidine	hydroquinidine	Yes				1
Cluster 7	H00806	D07993	Benign familial infantile epilepsy		pemphigus, benign familial	D07993	Fosphenytoin	fosphenytoin	Yes				1
Cluster 7	H00806	D07894	Benign familial infantile epilepsy		pemphigus, benign familial	D07894	Encainide	Encainide	Yes				1
Cluster 7	H00806	D07595	Benign familial infantile epilepsy		pemphigus, benign familial	D07595	Fosphenytoin sodium hydrate		Yes				1
Cluster 7	H00806	D07442	Benign familial infantile epilepsy		pemphigus, benign familial	D07442	Ambroxol	Ambroxol	Yes				1
Cluster 7	H00806	D07428	Benign familial infantile epilepsy		pemphigus, benign familial	D07428	Bunaftine	Bunaftine	Yes				1
Cluster 7	H00806	D06517	Benign familial infantile epilepsy		pemphigus, benign familial	D06517	Pirmenol hydrochloride	pirmenol	Yes				1
Cluster 7	H00806	D06172	Benign familial infantile epilepsy		pemphigus, benign familial	D06172	Tocainide	Tocainide	Yes				1
Cluster 7	H00806	D05077	Benign familial infantile epilepsy		pemphigus, benign familial	D05077	Moricizine	Moricizine	Yes				1
Cluster 7	H00806	D03991	Benign familial infantile epilepsy		pemphigus, benign familial	D03991	Encainide hydrochloride	Encainide	Yes				1
Cluster 7	H00806	D03492	Benign familial infantile epilepsy		pemphigus, benign familial	D03492	Cifenline	cifenline	Yes				1
Cluster 7	H00806	D02272	Benign familial infantile epilepsy		pemphigus, benign familial	D02272	Quinidine sulfate	Quinidine	Yes				1
Cluster 7	H00806	D02103	Benign familial infantile epilepsy		pemphigus, benign familial	D02103	Phenytoin sodium	Phenytoin	Yes				1
Cluster 7	H00806	D02096	Benign familial infantile epilepsy		pemphigus, benign familial	D02096	Fosphenytoin sodium	fosphenytoin	Yes				1
Cluster 7	H00806	D02088	Benign familial infantile epilepsy		pemphigus, benign familial	D02088	Tocainide hydrochloride	Tocainide	Yes				1
Cluster 7	H00806	D02087	Benign familial infantile epilepsy		pemphigus, benign familial	D02087	Moricizine hydrochloride	Moricizine	Yes				1
Cluster 7	H00806	D01785	Benign familial infantile epilepsy		pemphigus, benign familial	D01785	Pirmenol hydrochloride hydrate		Yes				1
Cluster 7	H00806	D01479	Benign familial infantile epilepsy		pemphigus, benign familial	D01479	Ambroxol hydrochloride	Ambroxol	Yes				1
Cluster 7	H00806	D01455	Benign familial infantile epilepsy		pemphigus, benign familial	D01455	Cifenline succinate	cifenline	Yes				1
Cluster 7	H00806	D00643	Benign familial infantile epilepsy		pemphigus, benign familial	D00643	Quinidine polygalacturonate	quinidine polygalacturonate	Yes				1
Cluster 7	H00806	D00637	Benign familial infantile epilepsy		pemphigus, benign familial	D00637	Disopyramide phosphate	Disopyramide	Yes				1
Cluster 7	H00806	D00551	Benign familial infantile epilepsy		pemphigus, benign familial	D00551	Tetracaine	Tetracaine	Yes				1
Cluster 7	H00806	D00533	Benign familial infantile epilepsy		pemphigus, benign familial	D00533	Oxcarbazepine	oxcarbazepine	Yes				1
Cluster 7	H00806	D00512	Benign familial infantile epilepsy		pemphigus, benign familial	D00512	Phenytoin	Phenytoin	Yes				1
Cluster 7	H00806	D00477	Benign familial infantile epilepsy		pemphigus, benign familial	D00477	Procainamide hydrochloride	Procainamide	Yes				1
Cluster 7	H00806	D00375	Benign familial infantile epilepsy		pemphigus, benign familial	D00375	Mephenytoin	Mephenytoin	Yes				1
Cluster 7	H00806	D00354	Benign familial infantile epilepsy		pemphigus, benign familial	D00354	Lamotrigine	lamotrigine	Yes				1
Cluster 7	H00806	D00252	Benign familial infantile epilepsy		pemphigus, benign familial	D00252	Carbamazepine	Carbamazepine	Yes				1
Cluster 7	H00806	D00199	Benign familial infantile epilepsy		pemphigus, benign familial	D00199	Ajmaline	Ajmaline	Yes				1
Cluster 12	H00976	D08323	Anomalous trichromacy			D08323	Oxymorphone	Oxymorphone			Yes		1
Cluster 12	H00976	D09388	Anomalous trichromacy			D09388	Tasimelteon	tasimelteon			Yes		1
Cluster 12	H00976	D05099	Anomalous trichromacy			D05099	Nabilone	nabilone			Yes		1
Cluster 12	H00976	D03725	Anomalous trichromacy			D03725	Hydrocodone bitartrate	Hydrocodone			Yes		1
Cluster 12	H00976	D02689	Anomalous trichromacy			D02689	Ramelteon	ramelteon			Yes		1
Cluster 12	H00976	D01438	Anomalous trichromacy			D01438	Perlapine	perlapine			Yes		1
Cluster 12	H00976	D00306	Anomalous trichromacy			D00306	Dronabinol	Tetrahydrocannabinol			Yes		1
Cluster 12	H00976	D08249	Anomalous trichromacy			D08249	Naloxone	Naloxone			Yes		1
Cluster 12	H00976	D08182	Anomalous trichromacy			D08182	Meptazinol	Meptazinol			Yes		1
Cluster 12	H00976	D07863	Anomalous trichromacy			D07863	Diprenorphine	Diprenorphine			Yes		1
Cluster 12	H00976	D07620	Anomalous trichromacy			D07620	Carfentanil	carfentanil			Yes		1
Cluster 12	H00976	D06618	Anomalous trichromacy			D06618	Methylnaltrexone bromide				Yes		1
Cluster 12	H00976	D05113	Anomalous trichromacy			D05113	Naltrexone	Naltrexone			Yes		1
Cluster 12	H00976	D04924	Anomalous trichromacy			D04924	Meptazinol hydrochloride	Meptazinol			Yes		1
Cluster 12	H00976	D03783	Anomalous trichromacy			D03783	Oxycodone terephthalate	Aspirin-oxycodone hydrochloride-oxycodone terephthalate combination			Yes		1
Cluster 12	H00976	D02095	Anomalous trichromacy			D02095	Naltrexone hydrochloride	Naltrexone			Yes		1
Cluster 12	H00976	D01177	Anomalous trichromacy			D01177	Remifentanil hydrochloride	remifentanil			Yes		1
Cluster 12	H00976	D00845	Anomalous trichromacy			D00845	Sufentanil citrate	Sufentanil			Yes		1
Cluster 12	H00976	D00843	Anomalous trichromacy			D00843	Nalbuphine hydrochloride	Nalbuphine			Yes		1
Cluster 12	H00976	D00842	Anomalous trichromacy			D00842	Morphine sulfate	Morphine			Yes		1
Cluster 12	H00976	D00841	Anomalous trichromacy			D00841	Levorphanol tartrate	Levorphanol			Yes		1
Cluster 12	H00976	D00839	Anomalous trichromacy			D00839	Hydromorphone hydrochloride	Hydromorphone			Yes		1
Cluster 12	H00976	D00838	Anomalous trichromacy			D00838	Dezocine	dezocine			Yes		1
Cluster 12	H00976	D00837	Anomalous trichromacy			D00837	Butorphanol tartrate	Butorphanol			Yes		1
Cluster 12	H00976	D00836	Anomalous trichromacy			D00836	Buprenorphine hydrochloride	Buprenorphine			Yes		1
Cluster 12	H00976	D00482	Anomalous trichromacy			D00482	Propoxyphene hydrochloride	Dextropropoxyphene			Yes		1
Cluster 12	H00976	D00320	Anomalous trichromacy			D00320	Fentanyl	Fentanyl			Yes		1
Cluster 12	H00976	D00301	Anomalous trichromacy			D00301	Atropine sulfate - diphenoxylate hydrochloride mixt				Yes		1
Cluster 12	H00976	D00195	Anomalous trichromacy			D00195	Codeine	Codeine			Yes		1
Cluster 12	H00974	D08323	Blue cone monochromacy		blue rubber bleb nevus syndrome	D08323	Oxymorphone	Oxymorphone			Yes		1
Cluster 12	H00974	D09388	Blue cone monochromacy		blue rubber bleb nevus syndrome	D09388	Tasimelteon	tasimelteon			Yes		1
Cluster 12	H00974	D05099	Blue cone monochromacy		blue rubber bleb nevus syndrome	D05099	Nabilone	nabilone			Yes		1
Cluster 12	H00974	D03725	Blue cone monochromacy		blue rubber bleb nevus syndrome	D03725	Hydrocodone bitartrate	Hydrocodone			Yes		1
Cluster 12	H00974	D02689	Blue cone monochromacy		blue rubber bleb nevus syndrome	D02689	Ramelteon	ramelteon			Yes		1
Cluster 12	H00974	D01438	Blue cone monochromacy		blue rubber bleb nevus syndrome	D01438	Perlapine	perlapine			Yes		1
Cluster 12	H00974	D00306	Blue cone monochromacy		blue rubber bleb nevus syndrome	D00306	Dronabinol	Tetrahydrocannabinol			Yes		1
Cluster 12	H00974	D08249	Blue cone monochromacy		blue rubber bleb nevus syndrome	D08249	Naloxone	Naloxone			Yes		1
Cluster 12	H00974	D08182	Blue cone monochromacy		blue rubber bleb nevus syndrome	D08182	Meptazinol	Meptazinol			Yes		1
Cluster 12	H00974	D07863	Blue cone monochromacy		blue rubber bleb nevus syndrome	D07863	Diprenorphine	Diprenorphine			Yes		1
Cluster 12	H00974	D07620	Blue cone monochromacy		blue rubber bleb nevus syndrome	D07620	Carfentanil	carfentanil			Yes		1
Cluster 12	H00974	D06618	Blue cone monochromacy		blue rubber bleb nevus syndrome	D06618	Methylnaltrexone bromide				Yes		1
Cluster 12	H00974	D05113	Blue cone monochromacy		blue rubber bleb nevus syndrome	D05113	Naltrexone	Naltrexone			Yes		1
Cluster 12	H00974	D04924	Blue cone monochromacy		blue rubber bleb nevus syndrome	D04924	Meptazinol hydrochloride	Meptazinol			Yes		1
Cluster 12	H00974	D03783	Blue cone monochromacy		blue rubber bleb nevus syndrome	D03783	Oxycodone terephthalate	Aspirin-oxycodone hydrochloride-oxycodone terephthalate combination			Yes		1
Cluster 12	H00974	D02095	Blue cone monochromacy		blue rubber bleb nevus syndrome	D02095	Naltrexone hydrochloride	Naltrexone			Yes		1
Cluster 12	H00974	D01177	Blue cone monochromacy		blue rubber bleb nevus syndrome	D01177	Remifentanil hydrochloride	remifentanil			Yes		1
Cluster 12	H00974	D00845	Blue cone monochromacy		blue rubber bleb nevus syndrome	D00845	Sufentanil citrate	Sufentanil			Yes		1
Cluster 12	H00974	D00843	Blue cone monochromacy		blue rubber bleb nevus syndrome	D00843	Nalbuphine hydrochloride	Nalbuphine			Yes		1
Cluster 12	H00974	D00842	Blue cone monochromacy		blue rubber bleb nevus syndrome	D00842	Morphine sulfate	Morphine			Yes		1
Cluster 12	H00974	D00841	Blue cone monochromacy		blue rubber bleb nevus syndrome	D00841	Levorphanol tartrate	Levorphanol			Yes		1
Cluster 12	H00974	D00839	Blue cone monochromacy		blue rubber bleb nevus syndrome	D00839	Hydromorphone hydrochloride	Hydromorphone			Yes		1
Cluster 12	H00974	D00838	Blue cone monochromacy		blue rubber bleb nevus syndrome	D00838	Dezocine	dezocine			Yes		1
Cluster 12	H00974	D00837	Blue cone monochromacy		blue rubber bleb nevus syndrome	D00837	Butorphanol tartrate	Butorphanol			Yes		1
Cluster 12	H00974	D00836	Blue cone monochromacy		blue rubber bleb nevus syndrome	D00836	Buprenorphine hydrochloride	Buprenorphine			Yes		1
Cluster 12	H00974	D00482	Blue cone monochromacy		blue rubber bleb nevus syndrome	D00482	Propoxyphene hydrochloride	Dextropropoxyphene			Yes		1
Cluster 12	H00974	D00320	Blue cone monochromacy		blue rubber bleb nevus syndrome	D00320	Fentanyl	Fentanyl			Yes		1
Cluster 12	H00974	D00301	Blue cone monochromacy		blue rubber bleb nevus syndrome	D00301	Atropine sulfate - diphenoxylate hydrochloride mixt				Yes		1
Cluster 12	H00974	D00195	Blue cone monochromacy		blue rubber bleb nevus syndrome	D00195	Codeine	Codeine			Yes		1
Cluster 13	H00609	D10221	Cryptorchidism	Cryptorchidism	cryptorchidism	D10221	Enobosarm				Yes		1
Cluster 13	H00609	D10218	Cryptorchidism	Cryptorchidism	cryptorchidism	D10218	Enzalutamide	MDV 3100			Yes		1
Cluster 13	H00609	D08574	Cryptorchidism	Cryptorchidism	cryptorchidism	D08574	Testosterone phenylpropionate	testosterone 17-phenylpropionate			Yes		1
Cluster 13	H00609	D08573	Cryptorchidism	Cryptorchidism	cryptorchidism	D08573	Testosterone decanoate	testosterone decanoate			Yes		1
Cluster 13	H00609	D08409	Cryptorchidism	Cryptorchidism	cryptorchidism	D08409	Prasterone	Dehydroepiandrosterone			Yes		1
Cluster 13	H00609	D08251	Cryptorchidism	Cryptorchidism	cryptorchidism	D08251	Nandrolone laurate				Yes		1
Cluster 13	H00609	D08250	Cryptorchidism	Cryptorchidism	cryptorchidism	D08250	Nandrolone	Nandrolone			Yes		1
Cluster 13	H00609	D08197	Cryptorchidism	Cryptorchidism	cryptorchidism	D08197	Methandriol dipropionate				Yes		1
Cluster 13	H00609	D08196	Cryptorchidism	Cryptorchidism	cryptorchidism	D08196	Methandriol	Methandriol			Yes		1
Cluster 13	H00609	D08193	Cryptorchidism	Cryptorchidism	cryptorchidism	D08193	Metenolone	Methenolone			Yes		1
Cluster 13	H00609	D07766	Cryptorchidism	Cryptorchidism	cryptorchidism	D07766	Cyproterone	Cyproterone			Yes		1			35	3	16163594,Anti-androgen induced inhibition of testicular descent is associated with a decrease in sympathetic tonus.;1743239,Prostate cancer in a 75-year-old man after four decades of testicular androgen deprivation.;12722,[Effect of neonatal injections of estradiol, testosterone and cryproterone acetate on plasma and testicular testosterone and on the genital system in adult male mice]
Cluster 13	H00609	D07536	Cryptorchidism	Cryptorchidism	cryptorchidism	D07536	Boldenone	boldenone			Yes		1
Cluster 13	H00609	D07127	Cryptorchidism	Cryptorchidism	cryptorchidism	D07127	Norethandrolone	Norethandrolone			Yes		1
Cluster 13	H00609	D06087	Cryptorchidism	Cryptorchidism	cryptorchidism	D06087	Testosterone undecanoate	testosterone undecanoate			Yes		1			37	1	12116211,Novel mutation of TBX3 in a Japanese family with ulnar-mammary syndrome: implication for impaired sex development.
Cluster 13	H00609	D06086	Cryptorchidism	Cryptorchidism	cryptorchidism	D06086	Testosterone phenylacetate	testosterone mustard			Yes		1			37	1	12116211,Novel mutation of TBX3 in a Japanese family with ulnar-mammary syndrome: implication for impaired sex development.
Cluster 13	H00609	D06085	Cryptorchidism	Cryptorchidism	cryptorchidism	D06085	Testosterone ketolaurate	Testosterone			Yes		1	35	23015652 22385118 21831236 18000085 16394094 16030109 15055347 14632858 12213860 12088925 12006717 11808880 10737531 10698599 10634376 10541309 9112559 7796925 7965425 7951338 7907261 8101813 1353540 2907898 2883952 2878745 2870353 2868413 6139422 6138302 6133757 6103766 42529 4394269 4392045	37	1	12116211,Novel mutation of TBX3 in a Japanese family with ulnar-mammary syndrome: implication for impaired sex development.
Cluster 13	H00609	D05837	Cryptorchidism	Cryptorchidism	cryptorchidism	D05837	Silandrone				Yes		1
Cluster 13	H00609	D05674	Cryptorchidism	Cryptorchidism	cryptorchidism	D05674	Quinbolone	quinbolone			Yes		1
Cluster 13	H00609	D05116	Cryptorchidism	Cryptorchidism	cryptorchidism	D05116	Nandrolone cyclotate	Nandrolone			Yes		1
Cluster 13	H00609	D05025	Cryptorchidism	Cryptorchidism	cryptorchidism	D05025	Mibolerone	mibolerone			Yes		1
Cluster 13	H00609	D04947	Cryptorchidism	Cryptorchidism	cryptorchidism	D04947	Mesterolone	Mesterolone			Yes		1
Cluster 13	H00609	D03145	Cryptorchidism	Cryptorchidism	cryptorchidism	D03145	Boldenone undecylenate	boldenone undecylenate			Yes		1
Cluster 13	H00609	D03144	Cryptorchidism	Cryptorchidism	cryptorchidism	D03144	Bolasterone	bolasterone			Yes		1
Cluster 13	H00609	D01737	Cryptorchidism	Cryptorchidism	cryptorchidism	D01737	Nandrolone furylpropionate	nandrolone furylpropionate			Yes		1
Cluster 13	H00609	D01534	Cryptorchidism	Cryptorchidism	cryptorchidism	D01534	Dromostanolone propionate	dromostanolone propionate			Yes		1
Cluster 13	H00609	D01476	Cryptorchidism	Cryptorchidism	cryptorchidism	D01476	Nandrolone cyclohexylpropionate				Yes		1
Cluster 13	H00609	D01414	Cryptorchidism	Cryptorchidism	cryptorchidism	D01414	Ethylestrenol	Ethylestrenol			Yes		1
Cluster 13	H00609	D01375	Cryptorchidism	Cryptorchidism	cryptorchidism	D01375	Methenolone acetate	methenolone acetate			Yes		1
Cluster 13	H00609	D01368	Cryptorchidism	Cryptorchidism	cryptorchidism	D01368	Cyproterone acetate	Cyproterone Acetate			Yes		1			35	3	16163594,Anti-androgen induced inhibition of testicular descent is associated with a decrease in sympathetic tonus.;1743239,Prostate cancer in a 75-year-old man after four decades of testicular androgen deprivation.;12722,[Effect of neonatal injections of estradiol, testosterone and cryproterone acetate on plasma and testicular testosterone and on the genital system in adult male mice]
Cluster 13	H00609	D01329	Cryptorchidism	Cryptorchidism	cryptorchidism	D01329	Oxendolone	oxendolone			Yes		1
Cluster 13	H00609	D01301	Cryptorchidism	Cryptorchidism	cryptorchidism	D01301	Methenolone enanthate	methenolone enanthate			Yes		1
Cluster 13	H00609	D01149	Cryptorchidism	Cryptorchidism	cryptorchidism	D01149	Oxabolone cipionate	oxabolone cypionate			Yes		1
Cluster 13	H00609	D00965	Cryptorchidism	Cryptorchidism	cryptorchidism	D00965	Nilutamide	nilutamide			Yes		1
Cluster 13	H00609	D00961	Cryptorchidism	Cryptorchidism	cryptorchidism	D00961	Bicalutamide	bicalutamide			Yes		1
Cluster 13	H00609	D00959	Cryptorchidism	Cryptorchidism	cryptorchidism	D00959	Testosterone propionate	Testosterone Propionate			Yes		1			34	3	14801867,[<span class="bi200314">Cryptorchidism</span> with psycho-sexual infantilism; <span class="bi209838">testosterone propionate</span> and psychotherapy treatment.];2880442,Comparison of two tests to recognize or exclude 5 alpha-reductase deficiency in prepubertal children.;12722,[Effect of neonatal injections of estradiol, testosterone and cryproterone acetate on plasma and testicular test…
Cluster 13	H00609	D00958	Cryptorchidism	Cryptorchidism	cryptorchidism	D00958	Testosterone enanthate	testosterone enanthate			Yes		1			37	1	12116211,Novel mutation of TBX3 in a Japanese family with ulnar-mammary syndrome: implication for impaired sex development.
Cluster 13	H00609	D00957	Cryptorchidism	Cryptorchidism	cryptorchidism	D00957	Testosterone cypionate	testosterone 17 beta-cypionate			Yes		1			37	1	12116211,Novel mutation of TBX3 in a Japanese family with ulnar-mammary syndrome: implication for impaired sex development.
Cluster 13	H00609	D00956	Cryptorchidism	Cryptorchidism	cryptorchidism	D00956	Nandrolone phenpropionate	nandrolone phenpropionate			Yes		1
Cluster 13	H00609	D00955	Cryptorchidism	Cryptorchidism	cryptorchidism	D00955	Nandrolone decanoate	nandrolone decanoate			Yes		1
Cluster 13	H00609	D00586	Cryptorchidism	Cryptorchidism	cryptorchidism	D00586	Flutamide	Flutamide			Yes		1			46	37	20954080,Effects of in utero exposure to DI(n-Butyl) phthalate on development of male reproductive tracts in Sprague-Dawley rats.;20400136,Spermatogenesis after 1-stage fowler-stephens orchiopexy in experimental cryptorchid rat model.;20154177,The role of RXFP2 in mediating androgen-induced inguinoscrotal testis descent in LH receptor knockout mice.;20006020,The antiandrogen <span class="bi208499…
Cluster 13	H00609	D00490	Cryptorchidism	Cryptorchidism	cryptorchidism	D00490	Oxymetholone	Oxymetholone			Yes		1
Cluster 13	H00609	D00462	Cryptorchidism	Cryptorchidism	cryptorchidism	D00462	Oxandrolone	Oxandrolone			Yes		1			42	2	1818010,Therapeutic indications for delayed puberty and hypogonadism in adolescent boys.;25628,Endocrine studies in Fanconi's anaemia. Report of 4 cases.
Cluster 13	H00609	D00444	Cryptorchidism	Cryptorchidism	cryptorchidism	D00444	Stanozolol	Stanozolol			Yes		1
Cluster 13	H00609	D00443	Cryptorchidism	Cryptorchidism	cryptorchidism	D00443	Spironolactone	Spironolactone			Yes		1
Cluster 13	H00609	D00408	Cryptorchidism	Cryptorchidism	cryptorchidism	D00408	Methyltestosterone	Methyltestosterone			Yes		1
Cluster 13	H00609	D00389	Cryptorchidism	Cryptorchidism	cryptorchidism	D00389	Metandienone	Methandrostenolone			Yes		1
Cluster 13	H00609	D00075	Cryptorchidism	Cryptorchidism	cryptorchidism	D00075	Testosterone	Testosterone			Yes		1	35	23015652 22385118 21831236 18000085 16394094 16030109 15055347 14632858 12213860 12088925 12006717 11808880 10737531 10698599 10634376 10541309 9112559 7796925 7965425 7951338 7907261 8101813 1353540 2907898 2883952 2878745 2870353 2868413 6139422 6138302 6133757 6103766 42529 4394269 4392045	37	1	12116211,Novel mutation of TBX3 in a Japanese family with ulnar-mammary syndrome: implication for impaired sex development.
Cluster 16	H00476	D07971	Multiple epiphyseal dysplasia	Osteochondrodysplasias	bronchopulmonary dysplasia	D07971	Flunarizine	Flunarizine			Yes		1
Cluster 16	H00476	D05024	Multiple epiphyseal dysplasia	Osteochondrodysplasias	bronchopulmonary dysplasia	D05024	Mibefradil dihydrochloride	Mibefradil			Yes		1
Cluster 16	H00476	D02630	Multiple epiphyseal dysplasia	Osteochondrodysplasias	bronchopulmonary dysplasia	D02630	Penfluridol	Penfluridol			Yes		1
Cluster 16	H00476	D00539	Multiple epiphyseal dysplasia	Osteochondrodysplasias	bronchopulmonary dysplasia	D00539	Ethosuximide	Ethosuximide			Yes		1
Cluster 18	H00206	D08492	Mevalonic aciduria	Mevalonate Kinase Deficiency		D08492	Rosuvastatin	rosuvastatin			Yes		1
Cluster 18	H00206	D08410	Mevalonic aciduria	Mevalonate Kinase Deficiency		D08410	Pravastatin	Pravastatin			Yes		1
Cluster 18	H00206	D07983	Mevalonic aciduria	Mevalonate Kinase Deficiency		D07983	Fluvastatin	fluvastatin			Yes		1
Cluster 18	H00206	D07661	Mevalonic aciduria	Mevalonate Kinase Deficiency		D07661	Cerivastatin	cerivastatin			Yes		1
Cluster 18	H00206	D07474	Mevalonic aciduria	Mevalonate Kinase Deficiency		D07474	Atorvastatin	atorvastatin			Yes		1
Cluster 18	H00206	D04897	Mevalonic aciduria	Mevalonate Kinase Deficiency		D04897	Meglutol	Meglutol			Yes		1
Cluster 18	H00206	D03816	Mevalonic aciduria	Mevalonate Kinase Deficiency		D03816	Tenivastatin calcium	Calcium			Yes		1
Cluster 18	H00206	D03643	Mevalonic aciduria	Mevalonate Kinase Deficiency		D03643	Dalvastatin	dalvastatin			Yes		1
Cluster 18	H00206	D03601	Mevalonic aciduria	Mevalonate Kinase Deficiency		D03601	Crilvastatin	crilvastatin			Yes		1
Cluster 18	H00206	D02258	Mevalonic aciduria	Mevalonate Kinase Deficiency		D02258	Atorvastatin calcium hydrate				Yes		1
Cluster 18	H00206	D01915	Mevalonic aciduria	Mevalonate Kinase Deficiency		D01915	Rosuvastatin calcium	rosuvastatin			Yes		1
Cluster 18	H00206	D01862	Mevalonic aciduria	Mevalonate Kinase Deficiency		D01862	Pitavastatin calcium				Yes		1
Cluster 18	H00206	D00893	Mevalonic aciduria	Mevalonate Kinase Deficiency		D00893	Pravastatin sodium	Pravastatin			Yes		1
Cluster 18	H00206	D00892	Mevalonic aciduria	Mevalonate Kinase Deficiency		D00892	Fluvastatin sodium	fluvastatin			Yes		1
Cluster 18	H00206	D00889	Mevalonic aciduria	Mevalonate Kinase Deficiency		D00889	Cerivastatin sodium	cerivastatin			Yes		1
Cluster 18	H00206	D00887	Mevalonic aciduria	Mevalonate Kinase Deficiency		D00887	Atorvastatin calcium	atorvastatin			Yes		1
Cluster 18	H00206	D09198	Mevalonic aciduria	Mevalonate Kinase Deficiency		D09198	Minodronic acid hydrate	YM 529			Yes		1
Cluster 18	H00206	D08689	Mevalonic aciduria	Mevalonate Kinase Deficiency		D08689	Zoledronic acid	zoledronic acid			Yes		1
Cluster 18	H00206	D08484	Mevalonic aciduria	Mevalonate Kinase Deficiency		D08484	Risedronic acid	risedronic acid			Yes		1
Cluster 18	H00206	D08073	Mevalonic aciduria	Mevalonate Kinase Deficiency		D08073	Incadronic acid	Acids			Yes		1
Cluster 18	H00206	D08056	Mevalonic aciduria	Mevalonate Kinase Deficiency		D08056	Ibandronic acid	ibandronic acid			Yes		1
Cluster 18	H00206	D07281	Mevalonic aciduria	Mevalonate Kinase Deficiency		D07281	Pamidronic acid	Acids			Yes		1
Cluster 18	H00206	D07123	Mevalonic aciduria	Mevalonate Kinase Deficiency		D07123	Incadronate disodium hydrate				Yes		1
Cluster 18	H00206	D07119	Mevalonic aciduria	Mevalonate Kinase Deficiency		D07119	Alendronic acid	Acids			Yes		1
Cluster 18	H00206	D06379	Mevalonic aciduria	Mevalonate Kinase Deficiency		D06379	Zoledronate trisodium				Yes		1
Cluster 18	H00206	D06378	Mevalonic aciduria	Mevalonate Kinase Deficiency		D06378	Zoledronate disodium				Yes		1
Cluster 18	H00206	D04486	Mevalonic aciduria	Mevalonate Kinase Deficiency		D04486	Ibandronate sodium	ibandronic acid			Yes		1
Cluster 18	H00206	D03234	Mevalonic aciduria	Mevalonate Kinase Deficiency		D03234	Sodium risedronate hydrate				Yes		1
Cluster 18	H00206	D02219	Mevalonic aciduria	Mevalonate Kinase Deficiency		D02219	Terbinafine hydrochloride	terbinafine			Yes		1
Cluster 18	H00206	D01968	Mevalonic aciduria	Mevalonate Kinase Deficiency		D01968	Zoledronic acid	zoledronic acid			Yes		1
Cluster 18	H00206	D01093	Mevalonic aciduria	Mevalonate Kinase Deficiency		D01093	Butenafine hydrochloride	butenafine			Yes		1
Cluster 18	H00206	D00942	Mevalonic aciduria	Mevalonate Kinase Deficiency		D00942	Risedronate sodium	risedronic acid			Yes		1
Cluster 18	H00206	D00941	Mevalonic aciduria	Mevalonate Kinase Deficiency		D00941	Pamidronate disodium	pamidronate			Yes		1
Cluster 18	H00206	D00883	Mevalonic aciduria	Mevalonate Kinase Deficiency		D00883	Naftifine hydrochloride	naftifine			Yes		1
Cluster 20	H01269	D09400	Hyperthyroidism non-autoimmune		hyperthyroidism	D09400	Degarelix acetate	acetyl-2-naphthylalanyl-3-chlorophenylalanyl-1-oxohexadecyl-seryl-4-aminophenylalanyl(hydroorotyl)-4-aminophenylalanyl(carbamoyl)-leucyl-ILys-prolyl-alaninamide			Yes		1
Cluster 20	H01269	D09336	Hyperthyroidism non-autoimmune		hyperthyroidism	D09336	Elagolix sodium				Yes		1
Cluster 20	H01269	D09335	Hyperthyroidism non-autoimmune		hyperthyroidism	D09335	Elagolix	elagolix			Yes		1
Cluster 20	H01269	D08901	Hyperthyroidism non-autoimmune		hyperthyroidism	D08901	Degarelix	acetyl-2-naphthylalanyl-3-chlorophenylalanyl-1-oxohexadecyl-seryl-4-aminophenylalanyl(hydroorotyl)-4-aminophenylalanyl(carbamoyl)-leucyl-ILys-prolyl-alaninamide			Yes		1
Cluster 20	H01269	D08649	Hyperthyroidism non-autoimmune		hyperthyroidism	D08649	Triptorelin acetate	Triptorelin Pamoate			Yes		1
Cluster 20	H01269	D08635	Hyperthyroidism non-autoimmune		hyperthyroidism	D08635	Degarelix acetate	acetyl-2-naphthylalanyl-3-chlorophenylalanyl-1-oxohexadecyl-seryl-4-aminophenylalanyl(hydroorotyl)-4-aminophenylalanyl(carbamoyl)-leucyl-ILys-prolyl-alaninamide			Yes		1
Cluster 20	H01269	D08241	Hyperthyroidism non-autoimmune		hyperthyroidism	D08241	Nafarelin	Nafarelin			Yes		1
Cluster 20	H01269	D08113	Hyperthyroidism non-autoimmune		hyperthyroidism	D08113	Leuprorelin	Leuprolide			Yes		1
Cluster 20	H01269	D08027	Hyperthyroidism non-autoimmune		hyperthyroidism	D08027	Gonadorelin	Gonadotropin-Releasing Hormone			Yes		1
Cluster 20	H01269	D08010	Hyperthyroidism non-autoimmune		hyperthyroidism	D08010	Ganirelix	ganirelix			Yes		1
Cluster 20	H01269	D07665	Hyperthyroidism non-autoimmune		hyperthyroidism	D07665	Cetrorelix	cetrorelix			Yes		1
Cluster 20	H01269	D07259	Hyperthyroidism non-autoimmune		hyperthyroidism	D07259	Buserelin	Buserelin			Yes		1
Cluster 20	H01269	D06248	Hyperthyroidism non-autoimmune		hyperthyroidism	D06248	Triptorelin pamoate	Triptorelin Pamoate			Yes		1
Cluster 20	H01269	D06247	Hyperthyroidism non-autoimmune		hyperthyroidism	D06247	Triptorelin	Triptorelin Pamoate			Yes		1
Cluster 20	H01269	D05599	Hyperthyroidism non-autoimmune		hyperthyroidism	D05599	Prazarelix acetate	Megestrol Acetate			Yes		1
Cluster 20	H01269	D04823	Hyperthyroidism non-autoimmune		hyperthyroidism	D04823	Lutrelin acetate	lutrelin acetate			Yes		1
Cluster 20	H01269	D04644	Hyperthyroidism non-autoimmune		hyperthyroidism	D04644	Iturelix	iturelix			Yes		1
Cluster 20	H01269	D04405	Hyperthyroidism non-autoimmune		hyperthyroidism	D04405	Goserelin	Goserelin			Yes		1
Cluster 20	H01269	D04361	Hyperthyroidism non-autoimmune		hyperthyroidism	D04361	Gonadorelin acetate	Gonadotropin-Releasing Hormone			Yes		1
Cluster 20	H01269	D04302	Hyperthyroidism non-autoimmune		hyperthyroidism	D04302	Ganirelix acetate	ganirelix			Yes		1
Cluster 20	H01269	D03267	Hyperthyroidism non-autoimmune		hyperthyroidism	D03267	Gonadorelin diacetate				Yes		1
Cluster 20	H01269	D02738	Hyperthyroidism non-autoimmune		hyperthyroidism	D02738	Abarelix	abarelix			Yes		1
Cluster 20	H01269	D02369	Hyperthyroidism non-autoimmune		hyperthyroidism	D02369	Histrelin	histrelin			Yes		1
Cluster 20	H01269	D02116	Hyperthyroidism non-autoimmune		hyperthyroidism	D02116	Histrelin acetate	histrelin			Yes		1
Cluster 20	H01269	D01831	Hyperthyroidism non-autoimmune		hyperthyroidism	D01831	Buserelin acetate	Buserelin			Yes		1
Cluster 20	H01269	D00989	Hyperthyroidism non-autoimmune		hyperthyroidism	D00989	Leuprolide acetate	Leuprolide			Yes		1
Cluster 20	H00937	D00990	Familial male precocious puberty		puberty, precocious	D00990	Nafarelin acetate	Nafarelin			Yes		1			50	2	7996307,Uses of GnRH agonists.;2946840,Intranasal nafarelin: an LH-RH analogue treatment of gonadotropin-dependent <span class="bi201106">precocious puberty</span>.
Cluster 20	H00937	D00988	Familial male precocious puberty		puberty, precocious	D00988	Gonadorelin hydrochloride	Gonadotropin-Releasing Hormone			Yes		1	1	8421081
Cluster 21	H00799	D09749	CEDNIK syndrome		Hurler's syndrome	D09749	Itasetron hydrochloride hydrate				Yes		1
Cluster 21	H00799	D08466	CEDNIK syndrome		Hurler's syndrome	D08466	Ramosetron	ramosetron			Yes		1
Cluster 21	H00799	D07867	CEDNIK syndrome		Hurler's syndrome	D07867	Dolasetron	dolasetron			Yes		1
Cluster 21	H00799	D07481	CEDNIK syndrome		Hurler's syndrome	D07481	Azasetron	azasetron			Yes		1
Cluster 21	H00799	D07175	CEDNIK syndrome		Hurler's syndrome	D07175	Palonosetron	palonosetron			Yes		1
Cluster 21	H00799	D07129	CEDNIK syndrome		Hurler's syndrome	D07129	Alosetron	alosetron			Yes		1
Cluster 21	H00799	D06396	CEDNIK syndrome		Hurler's syndrome	D06396	Renzapride	renzapride			Yes		1
Cluster 21	H00799	D06353	CEDNIK syndrome		Hurler's syndrome	D06353	Zacopride hydrochloride	zacopride			Yes		1
Cluster 21	H00799	D05685	CEDNIK syndrome		Hurler's syndrome	D05685	Quipazine maleate	Quipazine			Yes		1
Cluster 21	H00799	D05343	CEDNIK syndrome		Hurler's syndrome	D05343	Palonosetron hydrochloride	palonosetron			Yes		1
Cluster 21	H00799	D04642	CEDNIK syndrome		Hurler's syndrome	D04642	Itasetron	itasetron			Yes		1
Cluster 21	H00799	D04370	CEDNIK syndrome		Hurler's syndrome	D04370	Granisetron	Granisetron			Yes		1
Cluster 21	H00799	D03496	CEDNIK syndrome		Hurler's syndrome	D03496	Cilansetron hydrochloride				Yes		1
Cluster 21	H00799	D03495	CEDNIK syndrome		Hurler's syndrome	D03495	Cilansetron	cilansetron			Yes		1
Cluster 21	H00799	D03060	CEDNIK syndrome		Hurler's syndrome	D03060	Batanopride hydrochloride	batanopride			Yes		1
Cluster 21	H00799	D02829	CEDNIK syndrome		Hurler's syndrome	D02829	Alosetron hydrochloride	alosetron			Yes		1
Cluster 21	H00799	D02632	CEDNIK syndrome		Hurler's syndrome	D02632	Indisetron hydrochloride	indisetron hydrochloride			Yes		1
Cluster 21	H00799	D02130	CEDNIK syndrome		Hurler's syndrome	D02130	Tropisetron	tropisetron			Yes		1
Cluster 21	H00799	D02041	CEDNIK syndrome		Hurler's syndrome	D02041	Tropisetron hydrochloride	tropisetron			Yes		1
Cluster 21	H00799	D02016	CEDNIK syndrome		Hurler's syndrome	D02016	Ramosetron hydrochloride	ramosetron			Yes		1
Cluster 21	H00799	D01613	CEDNIK syndrome		Hurler's syndrome	D01613	Azasetron hydrochloride	azasetron			Yes		1
Cluster 21	H00799	D00725	CEDNIK syndrome		Hurler's syndrome	D00725	Dolasetron mesylate	dolasetron			Yes		1
Cluster 21	H00799	D00678	CEDNIK syndrome		Hurler's syndrome	D00678	Ondansetron hydrochloride hydrate				Yes		1
Cluster 21	H00799	D00677	CEDNIK syndrome		Hurler's syndrome	D00677	Granisetron hydrochloride	Granisetron			Yes		1
Cluster 23	H01228	D04951	Type A insulin resistance		insulin resistance	D04951	Meta-cresol	3-cresol			Yes		1
Cluster 23	H01228	D04477	Type A insulin resistance		insulin resistance	D04477	Insulin lispro	Insulin Lispro				Yes	1			40	16	17127490,Insulins and oral hypoglycemic agents in pregnancy.;17076194,[<span class="bi200695">Insulin resistance</span> in pregnant type 1 diabetic female. Case report];16772195,Use of U-500 regular insulin by continuous subcutaneous insulin infusion in patients with type 2 diabetes and severe <span class="bi200695">insulin resistance</span>.;16151977,Insulin glulisine, a new rapid-acting insulin…
Cluster 23	H01228	D03250	Type A insulin resistance		insulin resistance	D03250	Insulin glargine	glargine				Yes	1			38	14	20425680,[Diabetes, insulin, insulin analogues, and cancer];19834874,Nocturnal blood glucose and IGFBP-1 changes in type 1 diabetes: Differences in the dawn phenomenon between insulin regimens.;19774358,<span class="bi200695">Insulin resistance</span> and increased risk for malignant neoplasms: confounding of the data on <span class="bi207444">insulin glargine</span>.;19667676,Redefining insulin …
Cluster 23	H00942	D04951	Rabson-Mendenhall syndrome	Donohue Syndrome	Hurler's syndrome	D04951	Meta-cresol	3-cresol			Yes		1
Cluster 23	H00942	D04477	Rabson-Mendenhall syndrome	Donohue Syndrome	Hurler's syndrome	D04477	Insulin lispro	Insulin Lispro				Yes	1
Cluster 23	H00942	D03250	Rabson-Mendenhall syndrome	Donohue Syndrome	Hurler's syndrome	D03250	Insulin glargine	glargine				Yes	1
Cluster 23	H00719	D04951	Donohue syndrome	Donohue Syndrome	Hurler's syndrome	D04951	Meta-cresol	3-cresol			Yes		1
Cluster 23	H00719	D04477	Donohue syndrome	Donohue Syndrome	Hurler's syndrome	D04477	Insulin lispro	Insulin Lispro				Yes	1
Cluster 23	H00719	D03250	Donohue syndrome	Donohue Syndrome	Hurler's syndrome	D03250	Insulin glargine	glargine				Yes	1
Cluster 28	H00104	D08621	Properdin deficiency		tetrahydrobiopterin deficiency	D08621	Tositumomab	iodine-131 anti-B1 antibody			Yes		1
Cluster 28	H00104	D06409	Properdin deficiency		tetrahydrobiopterin deficiency	D06409	Bevacizumab	bevacizumab			Yes		1
Cluster 28	H00104	D04489	Properdin deficiency		tetrahydrobiopterin deficiency	D04489	Ibritumomab tiuxetan	ibritumomab tiuxetan			Yes		1
Cluster 28	H00104	D03455	Properdin deficiency		tetrahydrobiopterin deficiency	D03455	Cetuximab	cetuximab			Yes		1
Cluster 28	H00104	D03259	Properdin deficiency		tetrahydrobiopterin deficiency	D03259	Gemtuzumab ozogamicin	gemtuzumab			Yes		1
Cluster 28	H00104	D02994	Properdin deficiency		tetrahydrobiopterin deficiency	D02994	Rituximab	rituximab			Yes		1
Cluster 28	H00104	D02802	Properdin deficiency		tetrahydrobiopterin deficiency	D02802	Alemtuzumab	alemtuzumab			Yes		1
Cluster 28	H00104	D02737	Properdin deficiency		tetrahydrobiopterin deficiency	D02737	Palivizumab	palivizumab			Yes		1
Cluster 28	H00103	D08621	C9 deficiency		tetrahydrobiopterin deficiency	D08621	Tositumomab	iodine-131 anti-B1 antibody			Yes		1
Cluster 28	H00103	D06409	C9 deficiency		tetrahydrobiopterin deficiency	D06409	Bevacizumab	bevacizumab			Yes		1
Cluster 28	H00103	D04489	C9 deficiency		tetrahydrobiopterin deficiency	D04489	Ibritumomab tiuxetan	ibritumomab tiuxetan			Yes		1
Cluster 28	H00103	D03455	C9 deficiency		tetrahydrobiopterin deficiency	D03455	Cetuximab	cetuximab			Yes		1
Cluster 28	H00103	D03259	C9 deficiency		tetrahydrobiopterin deficiency	D03259	Gemtuzumab ozogamicin	gemtuzumab			Yes		1
Cluster 28	H00103	D02994	C9 deficiency		tetrahydrobiopterin deficiency	D02994	Rituximab	rituximab			Yes		1
Cluster 28	H00103	D02802	C9 deficiency		tetrahydrobiopterin deficiency	D02802	Alemtuzumab	alemtuzumab			Yes		1
Cluster 28	H00103	D02737	C9 deficiency		tetrahydrobiopterin deficiency	D02737	Palivizumab	palivizumab			Yes		1
Cluster 28	H00102	D08621	C4 deficiency		tetrahydrobiopterin deficiency	D08621	Tositumomab	iodine-131 anti-B1 antibody			Yes		1
Cluster 28	H00102	D06409	C4 deficiency		tetrahydrobiopterin deficiency	D06409	Bevacizumab	bevacizumab			Yes		1
Cluster 28	H00102	D04489	C4 deficiency		tetrahydrobiopterin deficiency	D04489	Ibritumomab tiuxetan	ibritumomab tiuxetan			Yes		1
Cluster 28	H00102	D03455	C4 deficiency		tetrahydrobiopterin deficiency	D03455	Cetuximab	cetuximab			Yes		1
Cluster 28	H00102	D03259	C4 deficiency		tetrahydrobiopterin deficiency	D03259	Gemtuzumab ozogamicin	gemtuzumab			Yes		1
Cluster 28	H00102	D02994	C4 deficiency		tetrahydrobiopterin deficiency	D02994	Rituximab	rituximab			Yes		1
Cluster 28	H00102	D02802	C4 deficiency		tetrahydrobiopterin deficiency	D02802	Alemtuzumab	alemtuzumab			Yes		1
Cluster 28	H00102	D02737	C4 deficiency		tetrahydrobiopterin deficiency	D02737	Palivizumab	palivizumab			Yes		1
Cluster 28	H00102	D06886	C4 deficiency		tetrahydrobiopterin deficiency	D06886	Natalizumab	natalizumab			Yes		1
Cluster 28	H00102	D03959	C4 deficiency		tetrahydrobiopterin deficiency	D03959	Efalizumab	efalizumab			Yes		1
Cluster 28	H00102	D03639	C4 deficiency		tetrahydrobiopterin deficiency	D03639	Daclizumab	daclizumab			Yes		1
Cluster 28	H00102	D03257	C4 deficiency		tetrahydrobiopterin deficiency	D03257	Trastuzumab	trastuzumab-DM1 conjugate			Yes		1
Cluster 28	H00102	D03058	C4 deficiency		tetrahydrobiopterin deficiency	D03058	Basiliximab	basiliximab			Yes		1
Cluster 28	H00102	D02800	C4 deficiency		tetrahydrobiopterin deficiency	D02800	Alefacept	alefacept			Yes		1
Cluster 28	H00102	D02597	C4 deficiency		tetrahydrobiopterin deficiency	D02597	Adalimumab	adalimumab			Yes		1
Cluster 30	H01302	D09632	Hyperchlorhidrosis isolated			D09632	Iodine	Iodine			Yes		1
Cluster 30	H01302	D09593	Hyperchlorhidrosis isolated			D09593	Girentuximab				Yes		1
Cluster 30	H01302	D02441	Hyperchlorhidrosis isolated			D02441	Ethoxzolamide	Ethoxzolamide			Yes		1
Cluster 30	H01302	D01256	Hyperchlorhidrosis isolated			D01256	Cyclothiazide	cyclothiazide, triamterene drug combination			Yes		1
Cluster 30	H01302	D00703	Hyperchlorhidrosis isolated			D00703	Ethinamate	ethinamate			Yes		1
Cluster 30	H01302	D00656	Hyperchlorhidrosis isolated			D00656	Methyclothiazide	Methyclothiazide			Yes		1
Cluster 30	H01302	D00655	Hyperchlorhidrosis isolated			D00655	Methazolamide	Methazolamide			Yes		1
Cluster 30	H01302	D00653	Hyperchlorhidrosis isolated			D00653	Dorzolamide hydrochloride	dorzolamide			Yes		1
Cluster 30	H01302	D00652	Hyperchlorhidrosis isolated			D00652	Brinzolamide	brinzolamide			Yes		1
Cluster 30	H01302	D00651	Hyperchlorhidrosis isolated			D00651	Benzthiazide	benzothiazide			Yes		1
Cluster 30	H01302	D00650	Hyperchlorhidrosis isolated			D00650	Bendroflumethiazide	Bendroflumethiazide			Yes		1
Cluster 30	H01302	D00519	Hyperchlorhidrosis isolated			D00519	Chlorothiazide	Chlorothiazide			Yes		1
Cluster 30	H01302	D00518	Hyperchlorhidrosis isolated			D00518	Dichlorphenamide	Dichlorphenamide			Yes		1
Cluster 30	H01302	D00340	Hyperchlorhidrosis isolated			D00340	Hydrochlorothiazide	Hydrochlorothiazide			Yes		1
Cluster 30	H01302	D00218	Hyperchlorhidrosis isolated			D00218	Acetazolamide	Acetazolamide			Yes		1
Cluster 30	H00241	D02441	Combined proximal and distal renal tubular acidosis		acidosis	D02441	Ethoxzolamide	Ethoxzolamide			Yes		1			40	4	18336310,The development of topically acting carbonic anhydrase inhibitors as antiglaucoma agents.;17504129,The development of topically acting carbonic anhydrase inhibitors as anti-glaucoma agents.;7623626,Contractile function of papillary muscles with carbonic anhydrase inhibitors.;3618793,Bicarbonate transport by initial collecting tubule of aquatic- and land-phase amphibia.
Cluster 30	H00241	D01256	Combined proximal and distal renal tubular acidosis		acidosis	D01256	Cyclothiazide	cyclothiazide, triamterene drug combination			Yes		1
Cluster 30	H00241	D00656	Combined proximal and distal renal tubular acidosis		acidosis	D00656	Methyclothiazide	Methyclothiazide			Yes		1			37	1	3463275,Treatment of mineralocorticoid-resistant renal hyperkalemia with hypertension (type II pseudohypoaldosteronism).
Cluster 30	H00241	D00655	Combined proximal and distal renal tubular acidosis		acidosis	D00655	Methazolamide	Methazolamide			Yes		1			44	17	19622732,Duodenal acidity "sensing" but not epithelial HCO3- supply is critically dependent on carbonic anhydrase II expression.;18336310,The development of topically acting carbonic anhydrase inhibitors as antiglaucoma agents.;17504129,The development of topically acting carbonic anhydrase inhibitors as anti-glaucoma agents.;15741604,Stimulation of renal sulfate secretion by metabolic <span clas…
Cluster 30	H00241	D00653	Combined proximal and distal renal tubular acidosis		acidosis	D00653	Dorzolamide hydrochloride	dorzolamide			Yes		1			37	7	19820197,Generation of nitric oxide from nitrite by carbonic anhydrase: a possible link between metabolic activity and vasodilation.;18757514,The vasodilating effect of acetazolamide and <span class="bi207977">dorzolamide</span> involves mechanisms other than carbonic anhydrase inhibition.;18336310,The development of topically acting carbonic anhydrase inhibitors as antiglaucoma agents.;17504129,…
Cluster 30	H00241	D00652	Combined proximal and distal renal tubular acidosis		acidosis	D00652	Brinzolamide	brinzolamide			Yes		1			41	4	19668749,<span class="bi208386">Brinzolamide</span> ophthalmic suspension: a review of its pharmacology and use in the treatment of open angle glaucoma and ocular hypertension.;18336310,The development of topically acting carbonic anhydrase inhibitors as antiglaucoma agents.;17504129,The development of topically acting carbonic anhydrase inhibitors as anti-glaucoma agents.;16424547,Topical <span …
Cluster 30	H00241	D00651	Combined proximal and distal renal tubular acidosis		acidosis	D00651	Benzthiazide	benzothiazide			Yes		1
Cluster 30	H00241	D00650	Combined proximal and distal renal tubular acidosis		acidosis	D00650	Bendroflumethiazide	Bendroflumethiazide			Yes		1
Cluster 30	H00241	D00519	Combined proximal and distal renal tubular acidosis		acidosis	D00519	Chlorothiazide	Chlorothiazide			Yes		1			36	10	13767130,[Potassium-diuresis relations in humans treated with <span class="bi207656">chlorothiazide</span> before and after <span class="bi200002">acidosis</span> induced by means of prolonged treatment with acetazolamide.];10922295,Epithelial magnesium transport and regulation by the kidney.;9350641,Renal magnesium handling: new insights in understanding old problems.;9227637,Acid-base changes a…
Cluster 30	H00241	D00518	Combined proximal and distal renal tubular acidosis		acidosis	D00518	Dichlorphenamide	Dichlorphenamide			Yes		1			45	5	14252428,THE RENAL <span class="bi200002">ACIDOSIS</span> CAUSED BY <span class="bi210416">DICHLORPHENAMIDE</span> TREATMENT IN RESPIRATORY INSUFFICIENCY.;14190458,THE RESPIRATORY ACTION OF <span class="bi210416">DICHLORPHENAMIDE</span>.;13780076,[Trial of a carbonic anhydrase inhibitor, <span class="bi210416">dichlorphenamide</span>, in the treatment of respiratory <span class="bi200002">acidosi…
Cluster 30	H00241	D00340	Combined proximal and distal renal tubular acidosis		acidosis	D00340	Hydrochlorothiazide	Hydrochlorothiazide			Yes		1
Cluster 30	H00241	D00218	Combined proximal and distal renal tubular acidosis		acidosis	D00218	Acetazolamide	Acetazolamide			Yes		1
Cluster 35	H00770	D08655	Congenital myasthenic syndrome	Myasthenic Syndromes, Congenital	Eaton-lambert syndrome	D08655	Tubocurarine chloride	Tubocurarine			Yes		1
Cluster 35	H00770	D07272	Congenital myasthenic syndrome	Myasthenic Syndromes, Congenital	Eaton-lambert syndrome	D07272	Dimethyltubocurarine	dimethyltubocurarine			Yes		1
Cluster 35	H00770	D05703	Congenital myasthenic syndrome	Myasthenic Syndromes, Congenital	Eaton-lambert syndrome	D05703	Rapacuronium bromide	rapacuronium			Yes		1
Cluster 35	H00770	D04303	Congenital myasthenic syndrome	Myasthenic Syndromes, Congenital	Eaton-lambert syndrome	D04303	Gantacurium chloride				Yes		1
Cluster 35	H00770	D02292	Congenital myasthenic syndrome	Myasthenic Syndromes, Congenital	Eaton-lambert syndrome	D02292	Gallamine triethiodide	Gallamine Triethiodide			Yes		1
Cluster 35	H00770	D02275	Congenital myasthenic syndrome	Myasthenic Syndromes, Congenital	Eaton-lambert syndrome	D02275	Suxamethonium chloride hydrate				Yes		1			52	1	10214010,[Anesthetic management of a patient with <span class="bi224621">Eaton-Lambert syndrome</span> with chronic respiratory failure]
Cluster 35	H00770	D02207	Congenital myasthenic syndrome	Myasthenic Syndromes, Congenital	Eaton-lambert syndrome	D02207	Tubocurarine chloride	Tubocurarine			Yes		1
Cluster 35	H00770	D00767	Congenital myasthenic syndrome	Myasthenic Syndromes, Congenital	Eaton-lambert syndrome	D00767	Vecuronium bromide	Vecuronium Bromide			Yes		1
Cluster 35	H00770	D00765	Congenital myasthenic syndrome	Myasthenic Syndromes, Congenital	Eaton-lambert syndrome	D00765	Rocuronium bromide	rocuronium			Yes		1
Cluster 35	H00770	D00764	Congenital myasthenic syndrome	Myasthenic Syndromes, Congenital	Eaton-lambert syndrome	D00764	Pipecuronium bromide	Pipecuronium			Yes		1
Cluster 35	H00770	D00760	Congenital myasthenic syndrome	Myasthenic Syndromes, Congenital	Eaton-lambert syndrome	D00760	Doxacurium chloride	doxacurium			Yes		1
Cluster 35	H00770	D00759	Congenital myasthenic syndrome	Myasthenic Syndromes, Congenital	Eaton-lambert syndrome	D00759	Cisatracurium besylate	cisatracurium			Yes		1
Cluster 35	H00770	D00758	Congenital myasthenic syndrome	Myasthenic Syndromes, Congenital	Eaton-lambert syndrome	D00758	Atracurium besylate	Atracurium			Yes		1
Cluster 35	H00770	D00492	Congenital myasthenic syndrome	Myasthenic Syndromes, Congenital	Eaton-lambert syndrome	D00492	Pancuronium bromide	Pancuronium			Yes		1
Cluster 35	H00986	D00766	Multiple pterygium syndrome, Escobar variant			D00766	Succinylcholine chloride	Succinylcholine	Yes				1
Cluster 35	H00986	D00763	Multiple pterygium syndrome, Escobar variant			D00763	Mivacurium chloride	mivacurium	Yes				1
Cluster 37	H00513	D07520	Transient neonatal diabetes mellitus		diabetes mellitus	D07520	Bepridil	Bepridil			Yes		1			22	1	10868554,Amprenavir: a new human immunodeficiency virus type 1 protease inhibitor.
Cluster 37	H00513	D07118	Transient neonatal diabetes mellitus		diabetes mellitus	D07118	Glisoxepide	glisoxepide			Yes		1
Cluster 37	H00513	D06653	Transient neonatal diabetes mellitus		diabetes mellitus	D06653	Tedisamil sesquifumarate				Yes		1
Cluster 37	H00513	D06652	Transient neonatal diabetes mellitus		diabetes mellitus	D06652	Tedisamil	tedisamil			Yes		1
Cluster 37	H00513	D06177	Transient neonatal diabetes mellitus		diabetes mellitus	D06177	Tolbutamide sodium, sterile				Yes		1
Cluster 37	H00513	D05482	Transient neonatal diabetes mellitus		diabetes mellitus	D05482	Pinacidil	Pinacidil			Yes		1
Cluster 37	H00513	D04720	Transient neonatal diabetes mellitus		diabetes mellitus	D04720	Levosimendan	simendan			Yes		1			25	2	20497611,Clinical review: practical recommendations on the management of perioperative heart failure in cardiac surgery.;16534328,Acute perioperative heart failure.
Cluster 37	H00513	D02430	Transient neonatal diabetes mellitus		diabetes mellitus	D02430	Gliquidone	gliquidone			Yes		1			43	22	19317242,Sulfonylurea-induced hypoglycaemia: use of octreotide.;18793545,<span class="bi208728">Gliquidone</span> therapy of new-onset <span class="bi200353">diabetes mellitus</span> after kidney transplantation.;17073516,<span class="bi208728">Gliquidone</span> contributes to improvement of type 2 <span class="bi200353">diabetes mellitus</span> management: a review of pharmacokinetic and clinica…
Cluster 37	H00513	D02385	Transient neonatal diabetes mellitus		diabetes mellitus	D02385	Levcromakalim	Cromakalim			Yes		1
Cluster 37	H00513	D01810	Transient neonatal diabetes mellitus		diabetes mellitus	D01810	Nicorandil	Nicorandil			Yes		1			31	13	19306628,[Myocardial preconditioning in anesthesia: from bench to bedside];17321926,<span class="bi208231">Nicorandil</span> decreases cardiac events during and after noncardiac surgery.;16936007,Effects of sulfonylureas on left ventricular mass in type 2 diabetic patients.;15320472,ATP-sensitive K+ channel openers: old drugs with new clinical benefits for the heart.;15233591,Treatment of erectil…
Cluster 37	H00513	D00631	Transient neonatal diabetes mellitus		diabetes mellitus	D00631	Bepridil hydrochloride	Bepridil			Yes		1
Cluster 37	H00513	D00593	Transient neonatal diabetes mellitus		diabetes mellitus	D00593	Glimepiride	glimepiride			Yes		1			45	150	20736895,A review of analytical techniques for determination of <span class="bi208975">glimepiride</span>: present and perspectives.;20685507,Bioequivalence and pharmacokinetic evaluation of two formulations of <span class="bi208975">glimepiride</span> 2 mg: a single-dose, randomized-sequence, open-label, two-way crossover study in healthy Chinese male volunteers.;20576945,Pioglitazone versus <sp…
Cluster 37	H00513	D00418	Transient neonatal diabetes mellitus		diabetes mellitus	D00418	Minoxidil	Minoxidil			Yes		1			25	4	19491413,Potassium channels in health, disease & development of channel modulators.;6985752,<span class="bi209059">Minoxidil</span>.;6412360,[Long-term treatment of hypertension in 1983];2867038,Antihypertensive therapy in diabetic patients.
Cluster 37	H00513	D00380	Transient neonatal diabetes mellitus		diabetes mellitus	D00380	Tolbutamide	Tolbutamide			Yes		1			39	271	20154101,Antidiabetic effect of some medicinal plants of Oriental Morocco in neonatal non-insulin-dependent <span class="bi200353">diabetes mellitus</span> rats.;19805912,Suppression of KATP channel activity protects murine pancreatic beta cells against oxidative stress.;19723351,Terminalia bellirica stimulates the secretion and action of insulin and inhibits starch digestion and protein glycatio…
Cluster 37	H00513	D00336	Transient neonatal diabetes mellitus		diabetes mellitus	D00336	Glyburide	Glyburide			Yes		1			44	6	19793357,Alogliptin use in elderly people: a pooled analysis from phase 2 and 3 studies.;19791828,Saxagliptin.;19330494,Saxagliptin: a new DPP-4 inhibitor for the treatment of type 2 <span class="bi200353">diabetes mellitus</span>.;18063500,Effect of <span class="bi207605">glyburide-metformin</span> combination tablet in patients with type 2 diabetes.;15588116,Tolerability profile of metformin/gl…
Cluster 37	H00513	D00294	Transient neonatal diabetes mellitus		diabetes mellitus	D00294	Diazoxide	Diazoxide			Yes		1			34	55	20042013,Hyperinsulinemic hypoglycemia evolving to gestational diabetes and <span class="bi200353">diabetes mellitus</span> in a family carrying the inactivating ABCC8 E1506K mutation.;19723351,Terminalia bellirica stimulates the secretion and action of insulin and inhibits starch digestion and protein glycation in vitro.;19167400,Glucose-dependent and -independent electrical activity in islets o…
Cluster 39	H00995	D09676	Combined deficiency of vitamin K-dependent clotting factors		Combined immunity deficiency	D09676	Tecarfarin	tecarfarin				Yes	1
Cluster 39	H00995	D09677	Combined deficiency of vitamin K-dependent clotting factors		Combined immunity deficiency	D09677	Tecarfarin sodium					Yes	1
Cluster 39	H00995	D08354	Combined deficiency of vitamin K-dependent clotting factors		Combined immunity deficiency	D08354	Phenindione	Phenindione				Yes	1
Cluster 39	H00995	D07969	Combined deficiency of vitamin K-dependent clotting factors		Combined immunity deficiency	D07969	Fluindione	fluindione				Yes	1
Cluster 39	H00995	D07137	Combined deficiency of vitamin K-dependent clotting factors		Combined immunity deficiency	D07137	Tioclomarol	tioclomarol				Yes	1
Cluster 39	H00995	D07136	Combined deficiency of vitamin K-dependent clotting factors		Combined immunity deficiency	D07136	Diphenadione	diphenadione				Yes	1
Cluster 39	H00995	D07135	Combined deficiency of vitamin K-dependent clotting factors		Combined immunity deficiency	D07135	Clorindione	clorindione				Yes	1
Cluster 39	H00995	D07134	Combined deficiency of vitamin K-dependent clotting factors		Combined immunity deficiency	D07134	Flocoumafen	flocoumafen				Yes	1
Cluster 39	H00995	D05457	Combined deficiency of vitamin K-dependent clotting factors		Combined immunity deficiency	D05457	Phenprocoumon	Phenprocoumon				Yes	1
Cluster 40	H00945	D02958	Factor XIII deficiency	Factor XIII Deficiency	factor x deficiency	D02958	Antihemophilic factor	Factor VIII			Yes		1	1	22451421
Cluster 40	H00945	D05721	Factor XIII deficiency	Factor XIII Deficiency	factor x deficiency	D05721	Reteplase	reteplase			Yes		1
Cluster 40	H00945	D06070	Factor XIII deficiency	Factor XIII Deficiency	factor x deficiency	D06070	Tenecteplase	tenecteplase			Yes		1
Cluster 40	H00945	D03918	Factor XIII deficiency	Factor XIII Deficiency	factor x deficiency	D03918	Drotrecogin alfa	drotrecogin alfa activated			Yes		1
Cluster 40	H00945	D04123	Factor XIII deficiency	Factor XIII Deficiency	factor x deficiency	D04123	Factor IX complex	Factor IX			Yes		1
Cluster 40	H00945	D02947	Factor XIII deficiency	Factor XIII Deficiency	factor x deficiency	D02947	Anistreplase	Anistreplase			Yes		1
Cluster 40	H00945	D02837	Factor XIII deficiency	Factor XIII Deficiency	factor x deficiency	D02837	Alteplase	Tissue Plasminogen Activator			Yes		1
Cluster 40	H00945	D02335	Factor XIII deficiency	Factor XIII Deficiency	factor x deficiency	D02335	Menadione	Vitamin K 3			Yes		1
Cluster 40	H00945	D00446	Factor XIII deficiency	Factor XIII Deficiency	factor x deficiency	D00446	Sucralfate	Sucralfate			Yes		1
Cluster 40	H00945	D00172	Factor XIII deficiency	Factor XIII Deficiency	factor x deficiency	D00172	Eptacog alfa	recombinant FVIIa			Yes		1
Cluster 40	H00223	D02958	Inherited thrombophilia			D02958	Antihemophilic factor	Factor VIII			Yes		1
Cluster 40	H00223	D05721	Inherited thrombophilia			D05721	Reteplase	reteplase			Yes		1
Cluster 40	H00223	D06070	Inherited thrombophilia			D06070	Tenecteplase	tenecteplase			Yes		1
Cluster 40	H00223	D04123	Inherited thrombophilia			D04123	Factor IX complex	Factor IX			Yes		1
Cluster 40	H00223	D02947	Inherited thrombophilia			D02947	Anistreplase	Anistreplase			Yes		1
Cluster 40	H00223	D02837	Inherited thrombophilia			D02837	Alteplase	Tissue Plasminogen Activator			Yes		1
Cluster 40	H00223	D02335	Inherited thrombophilia			D02335	Menadione	Vitamin K 3			Yes		1
Cluster 40	H00223	D00446	Inherited thrombophilia			D00446	Sucralfate	Sucralfate			Yes		1
Cluster 40	H00223	D00172	Inherited thrombophilia			D00172	Eptacog alfa	recombinant FVIIa			Yes		1
Cluster 40	H00219	D02958	von Willebrand disease, platelet-type			D02958	Antihemophilic factor	Factor VIII			Yes		1
Cluster 40	H00219	D05721	von Willebrand disease, platelet-type			D05721	Reteplase	reteplase			Yes		1
Cluster 40	H00219	D06070	von Willebrand disease, platelet-type			D06070	Tenecteplase	tenecteplase			Yes		1
Cluster 40	H00219	D02947	von Willebrand disease, platelet-type			D02947	Anistreplase	Anistreplase			Yes		1
Cluster 40	H00219	D02837	von Willebrand disease, platelet-type			D02837	Alteplase	Tissue Plasminogen Activator			Yes		1
Cluster 40	H00219	D02335	von Willebrand disease, platelet-type			D02335	Menadione	Vitamin K 3			Yes		1
Cluster 40	H00219	D00446	von Willebrand disease, platelet-type			D00446	Sucralfate	Sucralfate			Yes		1
Cluster 40	H00219	D00172	von Willebrand disease, platelet-type			D00172	Eptacog alfa	recombinant FVIIa			Yes		1
Cluster 40	H00222	D02958	Dysfibrinogenemia			D02958	Antihemophilic factor	Factor VIII			Yes		1
Cluster 40	H00222	D05721	Dysfibrinogenemia			D05721	Reteplase	reteplase			Yes		1
Cluster 40	H00222	D06070	Dysfibrinogenemia			D06070	Tenecteplase	tenecteplase			Yes		1
Cluster 40	H00222	D03918	Dysfibrinogenemia			D03918	Drotrecogin alfa	drotrecogin alfa activated			Yes		1
Cluster 40	H00222	D04123	Dysfibrinogenemia			D04123	Factor IX complex	Factor IX			Yes		1
Cluster 40	H00222	D02947	Dysfibrinogenemia			D02947	Anistreplase	Anistreplase			Yes		1
Cluster 40	H00222	D02837	Dysfibrinogenemia			D02837	Alteplase	Tissue Plasminogen Activator			Yes		1
Cluster 40	H00222	D02335	Dysfibrinogenemia			D02335	Menadione	Vitamin K 3			Yes		1
Cluster 40	H00222	D00172	Dysfibrinogenemia			D00172	Eptacog alfa	recombinant FVIIa			Yes		1
Cluster 48	H00794	D00574	Aromatase excess syndrome		Hurler's syndrome	D00574	Aminoglutethimide	Aminoglutethimide				Yes	1
Cluster 50	H00941	D10150	Hageman factor deficiency	Factor XII Deficiency	factor xii deficiency	D10150	Pegnivacogin sodium				Yes		1
Cluster 50	H00941	D09923	Hageman factor deficiency	Factor XII Deficiency	factor xii deficiency	D09923	Letaxaban				Yes		1
Cluster 50	H00941	D09817	Hageman factor deficiency	Factor XII Deficiency	factor xii deficiency	D09817	Darexaban maleate				Yes		1
Cluster 50	H00941	D09710	Hageman factor deficiency	Factor XII Deficiency	factor xii deficiency	D09710	Edoxaban	edoxaban			Yes		1
Cluster 50	H00941	D09546	Hageman factor deficiency	Factor XII Deficiency	factor xii deficiency	D09546	Edoxaban tosilate hydrate				Yes		1
Cluster 50	H00941	D08913	Hageman factor deficiency	Factor XII Deficiency	factor xii deficiency	D08913	Eribaxaban				Yes		1
Cluster 50	H00941	D08873	Hageman factor deficiency	Factor XII Deficiency	factor xii deficiency	D08873	Betrixaban	betrixaban			Yes		1
Cluster 50	H00941	D07086	Hageman factor deficiency	Factor XII Deficiency	factor xii deficiency	D07086	Rivaroxaban	rivaroxaban			Yes		1
Cluster 50	H00941	D04183	Hageman factor deficiency	Factor XII Deficiency	factor xii deficiency	D04183	Fidexaban	Fidexaban			Yes		1
Cluster 50	H00941	D04029	Hageman factor deficiency	Factor XII Deficiency	factor xii deficiency	D04029	Razaxaban hydrochloride	razaxaban			Yes		1
Cluster 50	H00941	D03213	Hageman factor deficiency	Factor XII Deficiency	factor xii deficiency	D03213	Apixaban	apixaban			Yes		1
Cluster 50	H00938	D10150	Rosenthal syndrome	Factor XI Deficiency	respiratory distress syndrome	D10150	Pegnivacogin sodium				Yes		1
Cluster 50	H00938	D09923	Rosenthal syndrome	Factor XI Deficiency	respiratory distress syndrome	D09923	Letaxaban				Yes		1
Cluster 50	H00938	D09817	Rosenthal syndrome	Factor XI Deficiency	respiratory distress syndrome	D09817	Darexaban maleate				Yes		1
Cluster 50	H00938	D09710	Rosenthal syndrome	Factor XI Deficiency	respiratory distress syndrome	D09710	Edoxaban	edoxaban			Yes		1
Cluster 50	H00938	D09546	Rosenthal syndrome	Factor XI Deficiency	respiratory distress syndrome	D09546	Edoxaban tosilate hydrate				Yes		1
Cluster 50	H00938	D08913	Rosenthal syndrome	Factor XI Deficiency	respiratory distress syndrome	D08913	Eribaxaban				Yes		1
Cluster 50	H00938	D08873	Rosenthal syndrome	Factor XI Deficiency	respiratory distress syndrome	D08873	Betrixaban	betrixaban			Yes		1
Cluster 50	H00938	D07086	Rosenthal syndrome	Factor XI Deficiency	respiratory distress syndrome	D07086	Rivaroxaban	rivaroxaban			Yes		1
Cluster 50	H00938	D04183	Rosenthal syndrome	Factor XI Deficiency	respiratory distress syndrome	D04183	Fidexaban	Fidexaban			Yes		1
Cluster 50	H00938	D04029	Rosenthal syndrome	Factor XI Deficiency	respiratory distress syndrome	D04029	Razaxaban hydrochloride	razaxaban			Yes		1
Cluster 50	H00938	D03213	Rosenthal syndrome	Factor XI Deficiency	respiratory distress syndrome	D03213	Apixaban	apixaban			Yes		1
Cluster 52	H00745	D06401	Hyperkalemic periodic paralysis	Paralysis, Hyperkalemic Periodic	periodic paralysis	D06401	Indapamide hydrate		Yes				1
Cluster 52	H00745	D03471	Hyperkalemic periodic paralysis	Paralysis, Hyperkalemic Periodic	periodic paralysis	D03471	Chlorothiazide sodium		Yes				1
Cluster 52	H00745	D01877	Hyperkalemic periodic paralysis	Paralysis, Hyperkalemic Periodic	periodic paralysis	D01877	Mefruside	Mefruside	Yes				1
Cluster 52	H00745	D01605	Hyperkalemic periodic paralysis	Paralysis, Hyperkalemic Periodic	periodic paralysis	D01605	Meticrane		Yes				1
Cluster 52	H00745	D01246	Hyperkalemic periodic paralysis	Paralysis, Hyperkalemic Periodic	periodic paralysis	D01246	Benzylhydrochlorothiazide	benzylhydrochlorothiazide	Yes				1
Cluster 52	H00745	D01241	Hyperkalemic periodic paralysis	Paralysis, Hyperkalemic Periodic	periodic paralysis	D01241	Penflutizide	penfluzide	Yes				1
Cluster 52	H00745	D00657	Hyperkalemic periodic paralysis	Paralysis, Hyperkalemic Periodic	periodic paralysis	D00657	Polythiazide	Polythiazide	Yes				1
Cluster 52	H00745	D00431	Hyperkalemic periodic paralysis	Paralysis, Hyperkalemic Periodic	periodic paralysis	D00431	Metolazone	Metolazone	Yes				1
Cluster 52	H00744	D06401	Acetazolamide responsive myotonia		maple syrup urine disease	D06401	Indapamide hydrate		Yes				1
Cluster 52	H00744	D03471	Acetazolamide responsive myotonia		maple syrup urine disease	D03471	Chlorothiazide sodium		Yes				1
Cluster 52	H00744	D01877	Acetazolamide responsive myotonia		maple syrup urine disease	D01877	Mefruside	Mefruside	Yes				1
Cluster 52	H00744	D01605	Acetazolamide responsive myotonia		maple syrup urine disease	D01605	Meticrane		Yes				1
Cluster 52	H00744	D01246	Acetazolamide responsive myotonia		maple syrup urine disease	D01246	Benzylhydrochlorothiazide	benzylhydrochlorothiazide	Yes				1
Cluster 52	H00744	D01241	Acetazolamide responsive myotonia		maple syrup urine disease	D01241	Penflutizide	penfluzide	Yes				1
Cluster 52	H00744	D00657	Acetazolamide responsive myotonia		maple syrup urine disease	D00657	Polythiazide	Polythiazide	Yes				1
Cluster 52	H00744	D00431	Acetazolamide responsive myotonia		maple syrup urine disease	D00431	Metolazone	Metolazone	Yes				1
Cluster 52	H00743	D06401	Paramyotonia congenita	Myotonic Disorders	Amyotonia congenita	D06401	Indapamide hydrate		Yes				1
Cluster 52	H00743	D03471	Paramyotonia congenita	Myotonic Disorders	Amyotonia congenita	D03471	Chlorothiazide sodium		Yes				1
Cluster 52	H00743	D01877	Paramyotonia congenita	Myotonic Disorders	Amyotonia congenita	D01877	Mefruside	Mefruside	Yes				1
Cluster 52	H00743	D01605	Paramyotonia congenita	Myotonic Disorders	Amyotonia congenita	D01605	Meticrane		Yes				1
Cluster 52	H00743	D01246	Paramyotonia congenita	Myotonic Disorders	Amyotonia congenita	D01246	Benzylhydrochlorothiazide	benzylhydrochlorothiazide	Yes				1
Cluster 52	H00743	D01241	Paramyotonia congenita	Myotonic Disorders	Amyotonia congenita	D01241	Penflutizide	penfluzide	Yes				1
Cluster 52	H00743	D00657	Paramyotonia congenita	Myotonic Disorders	Amyotonia congenita	D00657	Polythiazide	Polythiazide	Yes				1
Cluster 52	H00743	D00431	Paramyotonia congenita	Myotonic Disorders	Amyotonia congenita	D00431	Metolazone	Metolazone	Yes				1
Cluster 52	H00240	D00272	Gitelman syndrome	Gitelman Syndrome	Hurler's syndrome	D00272	Chlorthalidone	Chlorthalidone				Yes	1
Cluster 54	H00817	D09679	Branchiooculofacial syndrome	Branchio-Oto-Renal Syndrome	Hurler's syndrome	D09679	Tenifatecan				Yes		1
Cluster 54	H00817	D09327	Branchiooculofacial syndrome	Branchio-Oto-Renal Syndrome	Hurler's syndrome	D09327	Cositecan	cositecan			Yes		1
Cluster 54	H00817	D08618	Branchiooculofacial syndrome	Branchio-Oto-Renal Syndrome	Hurler's syndrome	D08618	Topotecan	Topotecan			Yes		1
Cluster 54	H00817	D08086	Branchiooculofacial syndrome	Branchio-Oto-Renal Syndrome	Hurler's syndrome	D08086	Irinotecan	irinotecan			Yes		1
Cluster 54	H00817	D04822	Branchiooculofacial syndrome	Branchio-Oto-Renal Syndrome	Hurler's syndrome	D04822	Lurtotecan dihydrochloride				Yes		1
Cluster 54	H00817	D04031	Branchiooculofacial syndrome	Branchio-Oto-Renal Syndrome	Hurler's syndrome	D04031	Rubitecan	9-nitrocamptothecin			Yes		1
Cluster 54	H00817	D03954	Branchiooculofacial syndrome	Branchio-Oto-Renal Syndrome	Hurler's syndrome	D03954	Edotecarin	edotecarin			Yes		1
Cluster 54	H00817	D03225	Branchiooculofacial syndrome	Branchio-Oto-Renal Syndrome	Hurler's syndrome	D03225	Belotecan hydrochloride	belotecan			Yes		1
Cluster 54	H00817	D01432	Branchiooculofacial syndrome	Branchio-Oto-Renal Syndrome	Hurler's syndrome	D01432	Exatecan mesylate	exatecan			Yes		1
Cluster 54	H00817	D02168	Branchiooculofacial syndrome	Branchio-Oto-Renal Syndrome	Hurler's syndrome	D02168	Topotecan hydrochloride	Topotecan			Yes		1
Cluster 54	H00817	D01061	Branchiooculofacial syndrome	Branchio-Oto-Renal Syndrome	Hurler's syndrome	D01061	Irinotecan hydrochloride	irinotecan			Yes		1
Cluster 55	H00603	D08937	Hypertension exacerbated in pregnancy		Hemorrhage in early pregnancy	D08937	Labradimil				Yes		1
Cluster 55	H00603	D04492	Hypertension exacerbated in pregnancy		Hemorrhage in early pregnancy	D04492	Icatibant acetate	icatibant			Yes		1
Cluster 55	H00603	D03677	Hypertension exacerbated in pregnancy		Hemorrhage in early pregnancy	D03677	Deltibant	deltibant			Yes		1
Cluster 62	H00816	D09772	Agenesis of the corpus callosum with peripheral neuropathy		Iga neuropathy	D09772	Alilusem potassium	7-chloro-2,3-dihydro-1-(2-methylbenzoyl)-4(1H)-quinolinone 4-oxime-O-sulfonic acid			Yes		1
Cluster 62	H00816	D08619	Agenesis of the corpus callosum with peripheral neuropathy		Iga neuropathy	D08619	Torasemide sodium				Yes		1
Cluster 62	H00816	D05093	Agenesis of the corpus callosum with peripheral neuropathy		Iga neuropathy	D05093	Muzolimine	Muzolimine			Yes		1
Cluster 62	H00816	D04079	Agenesis of the corpus callosum with peripheral neuropathy		Iga neuropathy	D04079	Ethacrynate sodium	Ethacrynic Acid			Yes		1
Cluster 62	H00816	D02060	Agenesis of the corpus callosum with peripheral neuropathy		Iga neuropathy	D02060	Potassium chloride	Potassium Chloride			Yes		1
Cluster 62	H00816	D01895	Agenesis of the corpus callosum with peripheral neuropathy		Iga neuropathy	D01895	Tripamide	tripamide			Yes		1
Cluster 62	H00816	D01634	Agenesis of the corpus callosum with peripheral neuropathy		Iga neuropathy	D01634	Piretanide	piretanide			Yes		1
Cluster 62	H00816	D01323	Agenesis of the corpus callosum with peripheral neuropathy		Iga neuropathy	D01323	Azosemide	azosemide			Yes		1
Cluster 62	H00816	D00382	Agenesis of the corpus callosum with peripheral neuropathy		Iga neuropathy	D00382	Torsemide	torsemide			Yes		1
Cluster 62	H00816	D00313	Agenesis of the corpus callosum with peripheral neuropathy		Iga neuropathy	D00313	Ethacrynic acid	Ethacrynic Acid			Yes		1
Cluster 62	H00239	D09772	Bartter syndrome	Bartter Syndrome	Bartter syndrome	D09772	Alilusem potassium	7-chloro-2,3-dihydro-1-(2-methylbenzoyl)-4(1H)-quinolinone 4-oxime-O-sulfonic acid			Yes		1
Cluster 62	H00239	D08619	Bartter syndrome	Bartter Syndrome	Bartter syndrome	D08619	Torasemide sodium				Yes		1
Cluster 62	H00239	D05093	Bartter syndrome	Bartter Syndrome	Bartter syndrome	D05093	Muzolimine	Muzolimine			Yes		1
Cluster 62	H00239	D04079	Bartter syndrome	Bartter Syndrome	Bartter syndrome	D04079	Ethacrynate sodium	Ethacrynic Acid			Yes		1
Cluster 62	H00239	D02060	Bartter syndrome	Bartter Syndrome	Bartter syndrome	D02060	Potassium chloride	Potassium Chloride			Yes		1			48	11	18695706,An improved terminology and classification of Bartter-like syndromes.;16807401,Late-onset manifestation of antenatal <span class="bi224331">Bartter syndrome</span> as a result of residual function of the mutated renal Na+-K+-2Cl- co-transporter.;15942790,Bone mineral density and bone turnover in patients with <span class="bi224331">Bartter syndrome</span>.;15283765,Pharmacotyping of hypo…
Cluster 62	H00239	D01895	Bartter syndrome	Bartter Syndrome	Bartter syndrome	D01895	Tripamide	tripamide			Yes		1
Cluster 62	H00239	D01634	Bartter syndrome	Bartter Syndrome	Bartter syndrome	D01634	Piretanide	piretanide			Yes		1
Cluster 62	H00239	D01323	Bartter syndrome	Bartter Syndrome	Bartter syndrome	D01323	Azosemide	azosemide			Yes		1
Cluster 62	H00239	D00382	Bartter syndrome	Bartter Syndrome	Bartter syndrome	D00382	Torsemide	torsemide			Yes		1
Cluster 62	H00239	D00313	Bartter syndrome	Bartter Syndrome	Bartter syndrome	D00313	Ethacrynic acid	Ethacrynic Acid			Yes		1
Cluster 63	H00249	D03750	Selective pituitary thyroid hormone resistance		Refetoff syndrome	D03750	Dextrothyroxine sodium	Dextrothyroxine			Yes		1	1	2189602
Cluster 64	H01111	D07615	Cortisone reductase deficiency		Dihydropteridine reductase deficiency disease	D07615	Carbenoxolone	Carbenoxolone				Yes	1
Cluster 64	H01111	D01899	Cortisone reductase deficiency		Dihydropteridine reductase deficiency disease	D01899	Carbenoxolone sodium	Carbenoxolone				Yes	1
Cluster 64	H01111	D00156	Cortisone reductase deficiency		Dihydropteridine reductase deficiency disease	D00156	Glycyrrhetinic acid	Glycyrrhetinic Acid				Yes	1
Cluster 64	H00259	D07615	11-beta-ketoreductase deficiency		homocystinuria	D07615	Carbenoxolone	Carbenoxolone			Yes		1
Cluster 64	H00259	D01899	11-beta-ketoreductase deficiency		homocystinuria	D01899	Carbenoxolone sodium	Carbenoxolone			Yes		1
Cluster 64	H00259	D00156	11-beta-ketoreductase deficiency		homocystinuria	D00156	Glycyrrhetinic acid	Glycyrrhetinic Acid			Yes		1
Cluster 64	H00599	D00420	Aromatase deficiency		tetrahydrobiopterin deficiency	D00420	Mitotane	Mitotane			Yes		1
Cluster 64	H00602	D07615	Glucocorticoid-remediable aldosteronism		hyperaldosteronism	D07615	Carbenoxolone	Carbenoxolone			Yes		1			42	6	18407194,Renin-Independent hypermineralocorticoidism.;12892318,Pseudohyperaldosteronism: pathogenetic mechanisms.;10232050,Hyper- and hypoaldosteronism.;8732999,Apparent mineralocorticoid excess: type I and type II.;1516720,[11 beta-hydroxysteroid dehydrogenase and steroid receptors];237802,Rectal potential difference in the diagnosis of aldosterone excess.
Cluster 64	H00602	D01899	Glucocorticoid-remediable aldosteronism		hyperaldosteronism	D01899	Carbenoxolone sodium	Carbenoxolone			Yes		1			42	6	18407194,Renin-Independent hypermineralocorticoidism.;12892318,Pseudohyperaldosteronism: pathogenetic mechanisms.;10232050,Hyper- and hypoaldosteronism.;8732999,Apparent mineralocorticoid excess: type I and type II.;1516720,[11 beta-hydroxysteroid dehydrogenase and steroid receptors];237802,Rectal potential difference in the diagnosis of aldosterone excess.
Cluster 64	H00602	D00156	Glucocorticoid-remediable aldosteronism		hyperaldosteronism	D00156	Glycyrrhetinic acid	Glycyrrhetinic Acid			Yes		1			43	7	19055123,[Severe hypokalemia after holidays return];15070972,Effect of aldosterone and <span class="bi209964">glycyrrhetinic acid</span> on the protein expression of PAI-1 and p22(phox) in human mononuclear leukocytes.;12892318,Pseudohyperaldosteronism: pathogenetic mechanisms.;12239243,Modulation of renal calcium handling by 11 beta-hydroxysteroid dehydrogenase type 2.;11446888,'Pseudo-<span cla…
Cluster 64	H00602	D00420	Glucocorticoid-remediable aldosteronism		hyperaldosteronism	D00420	Mitotane	Mitotane			Yes		1			46	7	19817507,Medical management of adrenal disease: a narrative review.;16260420,Shift from Conn's syndrome to Cushing's syndrome in a recurrent adrenocortical carcinoma.;11213398,[Isolated primary <span class="bi200645">hyperaldosteronism</span> caused by adrenocortical carcinoma];7651287,Adrenocortical carcinoma: epidemiology and natural history.;6087704,Aldosterone-producing adrenocortical carcino…
Cluster 64	H00216	D00420	Congenital adrenal hyperplasia	Adrenal Hyperplasia, Congenital	adrenal hyperplasia, congenital	D00420	Mitotane	Mitotane			Yes		1	1	15521956	39	1	19817507,Medical management of adrenal disease: a narrative review.
Cluster 64	H00258	D07615	Corticosterone methyloxidase type II deficiency		Carnitine palmitoyltransferase ii deficiency	D07615	Carbenoxolone	Carbenoxolone			Yes		1
Cluster 64	H00258	D01899	Corticosterone methyloxidase type II deficiency		Carnitine palmitoyltransferase ii deficiency	D01899	Carbenoxolone sodium	Carbenoxolone			Yes		1
Cluster 64	H00258	D00156	Corticosterone methyloxidase type II deficiency		Carnitine palmitoyltransferase ii deficiency	D00156	Glycyrrhetinic acid	Glycyrrhetinic Acid			Yes		1
Cluster 74	H01261	D10200	Congenital glucose-galactose malabsorption		lactose intolerance	D10200	Ipragliflozin L-proline				Yes		1
Cluster 74	H01261	D10196	Congenital glucose-galactose malabsorption		lactose intolerance	D10196	Ipragliflozin	ipragliflozin			Yes		1
Cluster 74	H01261	D10195	Congenital glucose-galactose malabsorption		lactose intolerance	D10195	Luseogliflozin hydrate	Dimenhydrinate			Yes		1
Cluster 74	H01261	D10055	Congenital glucose-galactose malabsorption		lactose intolerance	D10055	Remogliflozin etabonate	remogliflozin etabonate			Yes		1
Cluster 74	H01261	D09978	Congenital glucose-galactose malabsorption		lactose intolerance	D09978	Tofogliflozin	6-((4-ethylphenyl)methyl)-3',4',5',6'-tetrahydro-6'-(hydroxymethyl)spiro(isobenzofuran-1(3H),2'-(2H)pyran)-3',4',5'-triol			Yes		1
Cluster 74	H01261	D09763	Congenital glucose-galactose malabsorption		lactose intolerance	D09763	Dapagliflozin propylene glycolate hydrate				Yes		1
Cluster 74	H01261	D09592	Congenital glucose-galactose malabsorption		lactose intolerance	D09592	Canagliflozin	canagliflozin			Yes		1
Cluster 74	H01261	D08897	Congenital glucose-galactose malabsorption		lactose intolerance	D08897	Dapagliflozin	2-(3-(4-ethoxybenzyl)-4-chlorophenyl)-6-hydroxymethyltetrahydro-2H-pyran-3,4,5-triol			Yes		1
Cluster 76	H00642	D09920	Levy-Hollister syndrome		Hereditary motor and sensory neuropathies	D09920	Lenvatinib mesylate				Yes		1
Cluster 76	H00642	D09919	Levy-Hollister syndrome		Hereditary motor and sensory neuropathies	D09919	Lenvatinib	4-(3-chloro-4-(N'-cyclopropylureido)phenoxy)-7-methoxyquinoline-6-carboxamide			Yes		1
Cluster 76	H00642	D09589	Levy-Hollister syndrome		Hereditary motor and sensory neuropathies	D09589	Brivanib	brivanib			Yes		1
Cluster 76	H00642	D08878	Levy-Hollister syndrome		Hereditary motor and sensory neuropathies	D08878	Brivanib alaninate	brivanib			Yes		1
Cluster 76	H00642	D05428	Levy-Hollister syndrome		Hereditary motor and sensory neuropathies	D05428	Pentosan polysulfate sodium	Pentosan Sulfuric Polyester			Yes		1
Cluster 76	H00642	D05338	Levy-Hollister syndrome		Hereditary motor and sensory neuropathies	D05338	Palifermin	Fibroblast Growth Factor 7			Yes		1
Cluster 76	H00458	D09920	Baller-Gerold syndrome		Hurler's syndrome	D09920	Lenvatinib mesylate				Yes		1
Cluster 76	H00458	D09919	Baller-Gerold syndrome		Hurler's syndrome	D09919	Lenvatinib	4-(3-chloro-4-(N'-cyclopropylureido)phenoxy)-7-methoxyquinoline-6-carboxamide			Yes		1
Cluster 76	H00458	D09589	Baller-Gerold syndrome		Hurler's syndrome	D09589	Brivanib	brivanib			Yes		1
Cluster 76	H00458	D08878	Baller-Gerold syndrome		Hurler's syndrome	D08878	Brivanib alaninate	brivanib			Yes		1
Cluster 76	H00458	D05428	Baller-Gerold syndrome		Hurler's syndrome	D05428	Pentosan polysulfate sodium	Pentosan Sulfuric Polyester			Yes		1
Cluster 76	H00458	D05338	Baller-Gerold syndrome		Hurler's syndrome	D05338	Palifermin	Fibroblast Growth Factor 7			Yes		1
Cluster 82	H01197	D06239	Dihydrofolate reductase deficiency		Dihydropteridine reductase deficiency disease	D06239	Trimetrexate glucuronate	trimetrexate glucuronate				Yes	1
Cluster 82	H01197	D06238	Dihydrofolate reductase deficiency		Dihydropteridine reductase deficiency disease	D06238	Trimetrexate	Trimetrexate				Yes	1
Cluster 82	H01197	D05589	Dihydrofolate reductase deficiency		Dihydropteridine reductase deficiency disease	D05589	Pralatrexate	10-propargyl-10-deazaaminopterin				Yes	1
Cluster 82	H01197	D03942	Dihydrofolate reductase deficiency		Dihydropteridine reductase deficiency disease	D03942	Edatrexate	edatrexate				Yes	1
Cluster 82	H01197	D02115	Dihydrofolate reductase deficiency		Dihydropteridine reductase deficiency disease	D02115	Methotrexate sodium	Methotrexate				Yes	1
Cluster 82	H01197	D00142	Dihydrofolate reductase deficiency		Dihydropteridine reductase deficiency disease	D00142	Methotrexate	Methotrexate				Yes	1
Cluster 84	H00617	D00890	Desmosterolosis			D00890	Tioconazole	tioconazole			Yes		1
Cluster 84	H00617	D00350	Desmosterolosis			D00350	Itraconazole	Itraconazole			Yes		1
Cluster 84	H01281	D00890	Lathosterolosis			D00890	Tioconazole	tioconazole			Yes		1
Cluster 84	H01281	D00350	Lathosterolosis			D00350	Itraconazole	Itraconazole			Yes		1
Cluster 84	H01133	D00890	Reynolds syndrome		Hurler's syndrome	D00890	Tioconazole	tioconazole			Yes		1
Cluster 84	H01133	D00350	Reynolds syndrome		Hurler's syndrome	D00350	Itraconazole	Itraconazole			Yes		1
Cluster 84	H00496	D00890	Congenital hemidysplasia with ichthyosiform nevus and limb defects		Congenital defects	D00890	Tioconazole	tioconazole			Yes		1
Cluster 84	H00496	D00350	Congenital hemidysplasia with ichthyosiform nevus and limb defects		Congenital defects	D00350	Itraconazole	Itraconazole			Yes		1
Cluster 84	H00161	D00890	Smith-Lemli-Opitz syndrome	Smith-Lemli-Opitz Syndrome	smith-lemli-opitz syndrome	D00890	Tioconazole	tioconazole			Yes		1
Cluster 84	H00161	D00350	Smith-Lemli-Opitz syndrome	Smith-Lemli-Opitz Syndrome	smith-lemli-opitz syndrome	D00350	Itraconazole	Itraconazole			Yes		1
Cluster 84	H00447	D00890	Greenberg dysplasia		bronchopulmonary dysplasia	D00890	Tioconazole	tioconazole			Yes		1
Cluster 84	H00447	D00350	Greenberg dysplasia		bronchopulmonary dysplasia	D00350	Itraconazole	Itraconazole			Yes		1
Cluster 84	H00234	D00890	Pelger-Huet anomaly	Pelger-Huet Anomaly	peter, anomaly	D00890	Tioconazole	tioconazole			Yes		1
Cluster 84	H00234	D00350	Pelger-Huet anomaly	Pelger-Huet Anomaly	peter, anomaly	D00350	Itraconazole	Itraconazole			Yes		1
Cluster 85	H00849	D01027	X-linked creatine deficiency syndrome		X-linked lymphoproliferative syndrome	D01027	Hydroxocobalamin	Hydroxocobalamin		Yes			1
Cluster 85	H00849	D00006	X-linked creatine deficiency syndrome		X-linked lymphoproliferative syndrome	D00006	Pyridoxal phosphate hydrate			Yes			1
Cluster 85	H00165	D01027	Hawkinsinuria			D01027	Hydroxocobalamin	Hydroxocobalamin		Yes			1
Cluster 85	H00165	D00006	Hawkinsinuria			D00006	Pyridoxal phosphate hydrate			Yes			1
Cluster 85	H00183	D00019	Homocystinuria	Homocystinuria	homocystinuria	D00019	Methionine	Methionine	Yes				1	5	14568819 12815602 11522934 8950194 3148071
Cluster 85	H00183	D01027	Homocystinuria	Homocystinuria	homocystinuria	D01027	Hydroxocobalamin	Hydroxocobalamin		Yes			1
Cluster 85	H00183	D00026	Homocystinuria	Homocystinuria	homocystinuria	D00026	L-Cysteine	Cysteine		Yes			1	1	1681358	34	2	18051956,Preliminary report of NAD+-dependent amino acid dehydrogenase producing bacteria isolated from soil.;302914,Sulfite oxidase deficiency. Biochemical and clinical investigations of a hereditary metabolic disorder in sulfur metabolism.
Cluster 85	H00183	D00006	Homocystinuria	Homocystinuria	homocystinuria	D00006	Pyridoxal phosphate hydrate			Yes			1			47	15	16763894,B6-responsive disorders: a model of vitamin dependency.;15890029,The role of cystathionine beta-synthase in homocysteine metabolism.;10956046,Domain architecture of the heme-independent yeast cystathionine beta-synthase provides insights into mechanisms of catalysis and regulation.;10797837,[Hyperhomocysteinemia: atherothrombosis and neurotoxicity];10766767,Yeast cystathionine beta-synth…
Cluster 85	H00262	D00019	Spina bifida	Spinal Dysraphism	spina bifida	D00019	Methionine	Methionine	Yes				1	1	11508548
Cluster 85	H00262	D01027	Spina bifida	Spinal Dysraphism	spina bifida	D01027	Hydroxocobalamin	Hydroxocobalamin		Yes			1
Cluster 85	H00262	D00026	Spina bifida	Spinal Dysraphism	spina bifida	D00026	L-Cysteine	Cysteine		Yes			1			25	1	12649361,L-homocysteine sulfinic acid and other acidic homocysteine derivatives are potent and selective metabotropic glutamate receptor agonists.
Cluster 85	H00262	D00006	Spina bifida	Spinal Dysraphism	spina bifida	D00006	Pyridoxal phosphate hydrate			Yes			1
Cluster 88	H00893	D04768	Skin fragility-woolly hair syndrome		menkes kinky hair syndrome	D04768	Lonafarnib	lonafarnib			Yes		1
Cluster 88	H00893	D03720	Skin fragility-woolly hair syndrome		menkes kinky hair syndrome	D03720	Tipifarnib	tipifarnib			Yes		1
Cluster 88	H00717	D04768	Striate palmoplantar keratoderma			D04768	Lonafarnib	lonafarnib			Yes		1
Cluster 88	H00717	D03720	Striate palmoplantar keratoderma			D03720	Tipifarnib	tipifarnib			Yes		1
Cluster 88	H00593	D04768	Limb-girdle muscular dystrophy	Muscular Dystrophies, Limb-Girdle	Myotonic dystrophy	D04768	Lonafarnib	lonafarnib			Yes		1
Cluster 88	H00593	D03720	Limb-girdle muscular dystrophy	Muscular Dystrophies, Limb-Girdle	Myotonic dystrophy	D03720	Tipifarnib	tipifarnib			Yes		1
Cluster 88	H00644	D04768	Ectodermal dysplasia skin fragility syndrome		ectodermal dysplasia	D04768	Lonafarnib	lonafarnib			Yes		1
Cluster 88	H00644	D03720	Ectodermal dysplasia skin fragility syndrome		ectodermal dysplasia	D03720	Tipifarnib	tipifarnib			Yes		1
Cluster 88	H00293	D04768	Arrhythmogenic right ventricular cardiomyopathy	Arrhythmogenic Right Ventricular Dysplasia	arrhythmogenic right ventricular dysplasia	D04768	Lonafarnib	lonafarnib			Yes		1
Cluster 88	H00293	D03720	Arrhythmogenic right ventricular cardiomyopathy	Arrhythmogenic Right Ventricular Dysplasia	arrhythmogenic right ventricular dysplasia	D03720	Tipifarnib	tipifarnib			Yes		1
Cluster 89	H01122	D05712	Pulmonary alveolar proteinosis	Pulmonary Alveolar Proteinosis	pulmonary alveolar proteinosis	D05712	Regramostim	regramostim				Yes	1
Cluster 89	H01122	D05066	Pulmonary alveolar proteinosis	Pulmonary Alveolar Proteinosis	pulmonary alveolar proteinosis	D05066	Molgramostim	molgramostim				Yes	1
Cluster 89	H01122	D09930	Pulmonary alveolar proteinosis	Pulmonary Alveolar Proteinosis	pulmonary alveolar proteinosis	D09930	Mavrilimumab	mavrilimumab				Yes	1
Cluster 89	H01232	D05712	Syndromic multisystem autoimmune disease		autoimmune disease	D05712	Regramostim	regramostim		Yes			1
Cluster 89	H01232	D05066	Syndromic multisystem autoimmune disease		autoimmune disease	D05066	Molgramostim	molgramostim		Yes			1
Cluster 89	H01217	D05036	Primary localized cutaneous amyloidosis		amyloidosis	D05036	Milodistim			Yes			1
Cluster 89	H01217	D04695	Primary localized cutaneous amyloidosis		amyloidosis	D04695	Leridistim	leridistim		Yes			1
Cluster 98	H00702	D10115	Cap myopathy		Myopathy, myotubular	D10115	Drisapersen sodium	Sodium			Yes		1
Cluster 98	H00702	D10114	Cap myopathy		Myopathy, myotubular	D10114	Drisapersen				Yes		1
Cluster 98	H00562	D10115	X-linked dilated cardiomyopathy		cardiomyopathy, congestive	D10115	Drisapersen sodium	Sodium				Yes	1
Cluster 98	H00562	D10114	X-linked dilated cardiomyopathy		cardiomyopathy, congestive	D10114	Drisapersen					Yes	1
Cluster 98	H00872	D10115	Dutch-Kentucky syndrome		Hurler's syndrome	D10115	Drisapersen sodium	Sodium			Yes		1
Cluster 98	H00872	D10114	Dutch-Kentucky syndrome		Hurler's syndrome	D10114	Drisapersen				Yes		1
Cluster 98	H00594	D10115	Distal myopathy 3		Myopathy, myotubular	D10115	Drisapersen sodium	Sodium			Yes		1
Cluster 98	H00594	D10114	Distal myopathy 3		Myopathy, myotubular	D10114	Drisapersen				Yes		1
Cluster 98	H00811	D10115	Distal arthrogryposis		Distal trisomy 10q	D10115	Drisapersen sodium	Sodium			Yes		1
Cluster 98	H00811	D10114	Distal arthrogryposis		Distal trisomy 10q	D10114	Drisapersen				Yes		1
Cluster 98	H00698	D10115	Nemaline myopathy	Myopathies, Nemaline	myopathy, nemaline	D10115	Drisapersen sodium	Sodium			Yes		1
Cluster 98	H00698	D10114	Nemaline myopathy	Myopathies, Nemaline	myopathy, nemaline	D10114	Drisapersen				Yes		1
Cluster 100	H01263	D04521	Lenegre-Lev disease		Schilder disease	D04521	Indecainide hydrochloride	indecainide				Yes	1
Cluster 100	H01263	D00708	Lenegre-Lev disease		Schilder disease	D00708	Ethotoin	ethotoin				Yes	1
Cluster 100	H01263	D00242	Lenegre-Lev disease		Schilder disease	D00242	Benzonatate	benzonatate				Yes	1
Cluster 100	H00730	D04521	Familial idiopathic ventricular fibrillation		ventricular fibrillation	D04521	Indecainide hydrochloride	indecainide				Yes	1			48	2	3284319,Relation of acute antiarrhythmic drug efficacy to left ventricular function in coronary artery disease.;2451415,Noninvasive evaluation of <span class="bi210702">indecainide</span> for serious ventricular tachyarrhythmia.
Cluster 100	H00730	D00708	Familial idiopathic ventricular fibrillation		ventricular fibrillation	D00708	Ethotoin	ethotoin				Yes	1
Cluster 100	H00730	D00242	Familial idiopathic ventricular fibrillation		ventricular fibrillation	D00242	Benzonatate	benzonatate				Yes	1
Cluster 100	H00730	D00775	Familial idiopathic ventricular fibrillation		ventricular fibrillation	D00775	Riluzole	Riluzole	Yes				1
Cluster 100	H00730	D05700	Familial idiopathic ventricular fibrillation		ventricular fibrillation	D05700	Ranolazine	ranolazine	Yes				1
Cluster 103	H00667	D10174	Autosomal-recessive woolly hair with or without hypotrichosis		hair disease	D10174	Tozadenant				Yes		1
Cluster 103	H00667	D09991	Autosomal-recessive woolly hair with or without hypotrichosis		hair disease	D09991	Vipadenant				Yes		1
Cluster 103	H00667	D09717	Autosomal-recessive woolly hair with or without hypotrichosis		hair disease	D09717	Preladenant	preladenant			Yes		1
Cluster 103	H00667	D09003	Autosomal-recessive woolly hair with or without hypotrichosis		hair disease	D09003	Sonedenoson				Yes		1
Cluster 103	H00667	D05711	Autosomal-recessive woolly hair with or without hypotrichosis		hair disease	D05711	Regadenoson	regadenoson			Yes		1
Cluster 103	H00667	D04641	Autosomal-recessive woolly hair with or without hypotrichosis		hair disease	D04641	Istradefylline	istradefylline			Yes		1
Cluster 103	H00667	D03212	Autosomal-recessive woolly hair with or without hypotrichosis		hair disease	D03212	Apadenoson				Yes		1
Cluster 103	H00667	D03120	Autosomal-recessive woolly hair with or without hypotrichosis		hair disease	D03120	Binodenoson	2-(cyclohexylmethylidenehydrazino)adenosine			Yes		1
Cluster 104	H01270	D08946	Familial hypobetalipoproteinemia		Hypobetalipoproteinemia, familial	D08946	Mipomersen sodium	mipomersen				Yes	1
Cluster 104	H01168	D08946	Sea-blue histiocyte disease	Sea-Blue Histiocyte Syndrome	Schilder disease	D08946	Mipomersen sodium	mipomersen			Yes		1
Cluster 104	H00887	D08946	Lipoprotein glomerulopathy		Hyperlipidemia, multiple lipoprotein-type	D08946	Mipomersen sodium	mipomersen			Yes		1
Cluster 104	H00156	D08946	Dysbetalipoproteinemia	Hyperlipoproteinemia Type III		D08946	Mipomersen sodium	mipomersen			Yes		1
Cluster 108	H00769	D00543	Hyperekplexia			D00543	Enflurane	Enflurane			Yes		1
Cluster 108	H00769	D00547	Hyperekplexia			D00547	Sevoflurane	sevoflurane			Yes		1
Cluster 108	H00769	D00546	Hyperekplexia			D00546	Desflurane	desflurane			Yes		1
Cluster 108	H00769	D00544	Hyperekplexia			D00544	Methoxyflurane	Methoxyflurane			Yes		1
Cluster 109	H00472	D08955	Torg-Winchester syndrome		Hurler's syndrome	D08955	Odanacatib	odanacatib	Yes				1
Cluster 109	H00472	D06634	Torg-Winchester syndrome		Hurler's syndrome	D06634	Relacatib	relacatib	Yes				1
Cluster 109	H00437	D08955	Juvenile Paget's disease		Paget's disease of the penis	D08955	Odanacatib	odanacatib			Yes		1
Cluster 109	H00437	D06634	Juvenile Paget's disease		Paget's disease of the penis	D06634	Relacatib	relacatib			Yes		1
Cluster 109	H00437	D09036	Juvenile Paget's disease		Paget's disease of the penis	D09036	Zoniporide mesylate				Yes		1
Cluster 109	H00437	D03406	Juvenile Paget's disease		Paget's disease of the penis	D03406	Cariporide mesylate				Yes		1
Cluster 109	H00273	D09036	Pycnodysostosis	Pycnodysostosis		D09036	Zoniporide mesylate				Yes		1
Cluster 109	H00273	D03406	Pycnodysostosis	Pycnodysostosis		D03406	Cariporide mesylate				Yes		1
Cluster 110	H01160	D10119	Schizencephaly	Malformations of Cortical Development	schizencephaly	D10119	Erismodegib				Yes		1
Cluster 110	H01160	D09992	Schizencephaly	Malformations of Cortical Development	schizencephaly	D09992	Vismodegib	HhAntag691			Yes		1
Cluster 110	H00652	D10119	Solitary median maxillary central incisor syndrome		central cord syndrome	D10119	Erismodegib				Yes		1
Cluster 110	H00652	D09992	Solitary median maxillary central incisor syndrome		central cord syndrome	D09992	Vismodegib	HhAntag691			Yes		1
Cluster 110	H00267	D10119	Holoprosencephaly	Holoprosencephaly	Semilobar holoprosencephaly	D10119	Erismodegib				Yes		1
Cluster 110	H00267	D09992	Holoprosencephaly	Holoprosencephaly	Semilobar holoprosencephaly	D09992	Vismodegib	HhAntag691			Yes		1
Cluster 110	H00039	D10119	Basal cell carcinoma	Carcinoma, Basal Cell	basal cell nevus syndrome	D10119	Erismodegib				Yes		1
Cluster 110	H00039	D09992	Basal cell carcinoma	Carcinoma, Basal Cell	basal cell nevus syndrome	D09992	Vismodegib	HhAntag691			Yes		1	4	22679179 22670903 20927781 19726763
Cluster 111	H00183	D00019	Homocystinuria	Homocystinuria	homocystinuria	D00019	Methionine	Methionine	Yes				1	5	14568819 12815602 11522934 8950194 3148071
Cluster 111	H00183	D01027	Homocystinuria	Homocystinuria	homocystinuria	D01027	Hydroxocobalamin	Hydroxocobalamin		Yes			1
Cluster 111	H00183	D00026	Homocystinuria	Homocystinuria	homocystinuria	D00026	L-Cysteine	Cysteine		Yes			1	1	1681358	34	2	18051956,Preliminary report of NAD+-dependent amino acid dehydrogenase producing bacteria isolated from soil.;302914,Sulfite oxidase deficiency. Biochemical and clinical investigations of a hereditary metabolic disorder in sulfur metabolism.
Cluster 111	H00183	D00006	Homocystinuria	Homocystinuria	homocystinuria	D00006	Pyridoxal phosphate hydrate			Yes			1			47	15	16763894,B6-responsive disorders: a model of vitamin dependency.;15890029,The role of cystathionine beta-synthase in homocysteine metabolism.;10956046,Domain architecture of the heme-independent yeast cystathionine beta-synthase provides insights into mechanisms of catalysis and regulation.;10797837,[Hyperhomocysteinemia: atherothrombosis and neurotoxicity];10766767,Yeast cystathionine beta-synth…
Cluster 111	H00262	D00019	Spina bifida	Spinal Dysraphism	spina bifida	D00019	Methionine	Methionine	Yes				1	1	11508548
Cluster 111	H00262	D01027	Spina bifida	Spinal Dysraphism	spina bifida	D01027	Hydroxocobalamin	Hydroxocobalamin		Yes			1
Cluster 111	H00262	D00026	Spina bifida	Spinal Dysraphism	spina bifida	D00026	L-Cysteine	Cysteine		Yes			1			25	1	12649361,L-homocysteine sulfinic acid and other acidic homocysteine derivatives are potent and selective metabotropic glutamate receptor agonists.
Cluster 111	H00262	D00006	Spina bifida	Spinal Dysraphism	spina bifida	D00006	Pyridoxal phosphate hydrate			Yes			1
Cluster 112	H01125	D08667	Hereditary pyropoikilocytosis		Hereditary angioedema	D08667	Calcium valproate	Valproic Acid			Yes		1
Cluster 112	H01125	D00710	Hereditary pyropoikilocytosis		Hereditary angioedema	D00710	Valproate sodium	Valproic Acid			Yes		1
Cluster 112	H01125	D00399	Hereditary pyropoikilocytosis		Hereditary angioedema	D00399	Valproic acid	Valproic Acid			Yes		1
Cluster 112	H01125	D00304	Hereditary pyropoikilocytosis		Hereditary angioedema	D00304	Divalproex sodium	Valproic Acid			Yes		1
Cluster 112	H00231	D08667	Hereditary elliptocytosis	Elliptocytosis, Hereditary	Hereditary angioedema	D08667	Calcium valproate	Valproic Acid			Yes		1
Cluster 112	H00231	D00710	Hereditary elliptocytosis	Elliptocytosis, Hereditary	Hereditary angioedema	D00710	Valproate sodium	Valproic Acid			Yes		1
Cluster 112	H00231	D00399	Hereditary elliptocytosis	Elliptocytosis, Hereditary	Hereditary angioedema	D00399	Valproic acid	Valproic Acid			Yes		1
Cluster 112	H00231	D00304	Hereditary elliptocytosis	Elliptocytosis, Hereditary	Hereditary angioedema	D00304	Divalproex sodium	Valproic Acid			Yes		1
Cluster 112	H00230	D08667	Hereditary spherocytosis	Spherocytosis, Hereditary	Hereditary spherocytosis	D08667	Calcium valproate	Valproic Acid			Yes		1
Cluster 112	H00230	D00710	Hereditary spherocytosis	Spherocytosis, Hereditary	Hereditary spherocytosis	D00710	Valproate sodium	Valproic Acid			Yes		1
Cluster 112	H00230	D00399	Hereditary spherocytosis	Spherocytosis, Hereditary	Hereditary spherocytosis	D00399	Valproic acid	Valproic Acid			Yes		1
Cluster 112	H00230	D00304	Hereditary spherocytosis	Spherocytosis, Hereditary	Hereditary spherocytosis	D00304	Divalproex sodium	Valproic Acid			Yes		1
Cluster 114	H01304	D10089	Hyperglycinuria			D10089	Amitifadine hydrochloride	1-(3,4-dichlorophenyl)-3-azabicyclo-(3.1.0)hexane hydrochloride			Yes		1
Cluster 114	H01304	D10088	Hyperglycinuria			D10088	Amitifadine	1-(3,4-dichlorophenyl)-3-azabicyclo-(3.1.0)hexane hydrochloride			Yes		1
Cluster 114	H01304	D08513	Hyperglycinuria			D08513	Sibutramine	sibutramine			Yes		1
Cluster 114	H01304	D07445	Hyperglycinuria			D07445	Amfetamine	Amphetamine			Yes		1
Cluster 114	H01304	D05663	Hyperglycinuria			D05663	Pyrovalerone hydrochloride	pyrovalerone			Yes		1
Cluster 114	H01304	D04747	Hyperglycinuria			D04747	Lisdexamfetamine dimesylate	lisdexamfetamine dimesylate			Yes		1
Cluster 114	H01304	D03801	Hyperglycinuria			D03801	Diethylpropion hydrochloride	Diethylpropion			Yes		1
Cluster 114	H01304	D02571	Hyperglycinuria			D02571	Sibutramine hydrochloride	sibutramine			Yes		1
Cluster 114	H01304	D02242	Hyperglycinuria			D02242	Methamphetamine hydrochloride	Methamphetamine			Yes		1
Cluster 114	H01304	D02078	Hyperglycinuria			D02078	Dextroamphetamine sulfate	Dextroamphetamine			Yes		1
Cluster 114	H01304	D01296	Hyperglycinuria			D01296	Methylphenidate hydrochloride	Methylphenidate			Yes		1
Cluster 114	H01304	D01179	Hyperglycinuria			D01179	Duloxetine hydrochloride	duloxetine			Yes		1
Cluster 114	H01304	D00821	Hyperglycinuria			D00821	Venlafaxine hydrochloride	venlafaxine			Yes		1
Cluster 114	H01304	D00367	Hyperglycinuria			D00367	Mazindol	Mazindol			Yes		1
Cluster 114	H00905	D10089	Iminoglycinuria			D10089	Amitifadine hydrochloride	1-(3,4-dichlorophenyl)-3-azabicyclo-(3.1.0)hexane hydrochloride			Yes		1
Cluster 114	H00905	D10088	Iminoglycinuria			D10088	Amitifadine	1-(3,4-dichlorophenyl)-3-azabicyclo-(3.1.0)hexane hydrochloride			Yes		1
Cluster 114	H00905	D08513	Iminoglycinuria			D08513	Sibutramine	sibutramine			Yes		1
Cluster 114	H00905	D07445	Iminoglycinuria			D07445	Amfetamine	Amphetamine			Yes		1
Cluster 114	H00905	D05663	Iminoglycinuria			D05663	Pyrovalerone hydrochloride	pyrovalerone			Yes		1
Cluster 114	H00905	D04747	Iminoglycinuria			D04747	Lisdexamfetamine dimesylate	lisdexamfetamine dimesylate			Yes		1
Cluster 114	H00905	D03801	Iminoglycinuria			D03801	Diethylpropion hydrochloride	Diethylpropion			Yes		1
Cluster 114	H00905	D02571	Iminoglycinuria			D02571	Sibutramine hydrochloride	sibutramine			Yes		1
Cluster 114	H00905	D02242	Iminoglycinuria			D02242	Methamphetamine hydrochloride	Methamphetamine			Yes		1
Cluster 114	H00905	D02078	Iminoglycinuria			D02078	Dextroamphetamine sulfate	Dextroamphetamine			Yes		1
Cluster 114	H00905	D01296	Iminoglycinuria			D01296	Methylphenidate hydrochloride	Methylphenidate			Yes		1
Cluster 114	H00905	D01179	Iminoglycinuria			D01179	Duloxetine hydrochloride	duloxetine			Yes		1
Cluster 114	H00905	D00821	Iminoglycinuria			D00821	Venlafaxine hydrochloride	venlafaxine			Yes		1
Cluster 114	H00905	D00367	Iminoglycinuria			D00367	Mazindol	Mazindol			Yes		1
Cluster 116	H00127	D00900	Metachromatic leukodystrophy	Leukodystrophy, Metachromatic	leukodystrophy, metachromatic	D00900	Oseltamivir phosphate		Yes				1
Cluster 116	H00126	D00900	Gaucher disease	Gaucher Disease	Pseudo-gaucher disease	D00900	Oseltamivir phosphate		Yes				1
Cluster 127	H00964	D00727	Thiopurine S-methyltransferase deficiency		protein s deficiency	D00727	Olsalazine sodium	olsalazine				Yes	1
Cluster 128	H00931	D04824	Growth hormone insensitivity with immunodeficiency		Insensitivity to pain with anhidrosis, congenital	D04824	Lutropin alfa	Glycoprotein Hormones, alpha Subunit	Yes				1
Cluster 128	H00931	D03334	Growth hormone insensitivity with immunodeficiency		Insensitivity to pain with anhidrosis, congenital	D03334	Gonadotropin, chorionic	Chorionic Gonadotropin	Yes				1
Cluster 128	H00627	D04824	Premature ovarian failure	Primary Ovarian Insufficiency	Premature labor	D04824	Lutropin alfa	Glycoprotein Hormones, alpha Subunit			Yes		1
Cluster 128	H00627	D03334	Premature ovarian failure	Primary Ovarian Insufficiency	Premature labor	D03334	Gonadotropin, chorionic	Chorionic Gonadotropin			Yes		1	4	22994379 17261285 7615102 1730310
Cluster 128	H00937	D04824	Familial male precocious puberty		puberty, precocious	D04824	Lutropin alfa	Glycoprotein Hormones, alpha Subunit				Yes	1
Cluster 128	H00937	D03334	Familial male precocious puberty		puberty, precocious	D03334	Gonadotropin, chorionic	Chorionic Gonadotropin				Yes	1
Cluster 128	H00937	D06120	Familial male precocious puberty		puberty, precocious	D06120	Thyrotropin alfa	Thyrotropin Alfa			Yes		1
Cluster 129	H00056	D09869	Alzheimer's disease	Alzheimer Disease	alzheimer disease	D09869	Avagacestat	BMS 708163			Yes		1	2	22892585 22381714
Cluster 129	H00056	D09377	Alzheimer's disease	Alzheimer Disease	alzheimer disease	D09377	Semagacestat	N2-((2S)-2-(3,5-difluorophenyl)-2-hydroxyethanoyl)-N1-((7S)-5-methyl-6-oxo-6,7-dihydro-5H-dibenzo(b,d)azepin-7-yl)-L-alaninamide			Yes		1	6	23317986 21784350 18695053 18090456 16505324 15965311
Cluster 129	H00056	D09010	Alzheimer's disease	Alzheimer Disease	alzheimer disease	D09010	Tarenflurbil	tarenflurbil			Yes		1	3	20009055 18450517 18090435
Cluster 129	H00056	D08869	Alzheimer's disease	Alzheimer Disease	alzheimer disease	D08869	Begacestat	begacestat			Yes		1
Cluster 130	H00200	D03998	Beta-ureidopropionase deficiency		homocystinuria	D03998	Eniluracil	5-ethynyluracil			Yes		1
Cluster 130	H00200	D01846	Beta-ureidopropionase deficiency		homocystinuria	D01846	Gimeracil	gimeracil			Yes		1
Cluster 130	H00200	D00027	Beta-ureidopropionase deficiency		homocystinuria	D00027	Uracil	Uracil			Yes		1	1	12271438
Cluster 130	H00199	D03998	Dihydropyrimidinuria	Dihydropyrimidine Dehydrogenase Deficiency		D03998	Eniluracil	5-ethynyluracil			Yes		1
Cluster 130	H00199	D01846	Dihydropyrimidinuria	Dihydropyrimidine Dehydrogenase Deficiency		D01846	Gimeracil	gimeracil			Yes		1
Cluster 130	H00199	D00027	Dihydropyrimidinuria	Dihydropyrimidine Dehydrogenase Deficiency		D00027	Uracil	Uracil			Yes		1	1	21590448
Cluster 130	H00193	D00027	Dihydropyrimidine dehydrogenase deficiency	Dihydropyrimidine Dehydrogenase Deficiency	glucosephosphate dehydrogenase deficiency	D00027	Uracil	Uracil			Yes		1	1	21590448
Cluster 133	H00933	D10134	Hereditary chronic pancreatitis		pancreatitis	D10134	Lumacaftor				Yes		1
Cluster 133	H00933	D09916	Hereditary chronic pancreatitis		pancreatitis	D09916	Ivacaftor	N-(2,4-di-tert-butyl-5-hydroxyphenyl)-4-oxo-1,4-dihydroquinoline-3-carboxamide			Yes		1
Cluster 133	H00888	D10134	Nephrolithiasis osteoporosis, hypophosphatemic			D10134	Lumacaftor				Yes		1
Cluster 133	H00888	D09916	Nephrolithiasis osteoporosis, hypophosphatemic			D09916	Ivacaftor	N-(2,4-di-tert-butyl-5-hydroxyphenyl)-4-oxo-1,4-dihydroquinoline-3-carboxamide			Yes		1
Cluster 136	H00091	D09325	Immunodeficiency with thynoma		Common variable immunodeficiency	D09325	Blinatumomab	MT-103 antibody			Yes		1
Cluster 136	H00091	D09207	Immunodeficiency with thynoma		Common variable immunodeficiency	D09207	Catumaxomab	catumaxomab			Yes		1
Cluster 136	H00091	D09013	Immunodeficiency with thynoma		Common variable immunodeficiency	D09013	Teplizumab	teplizumab			Yes		1
Cluster 136	H00091	D08959	Immunodeficiency with thynoma		Common variable immunodeficiency	D08959	Otelixizumab	otelixizumab			Yes		1
Cluster 136	H00091	D06314	Immunodeficiency with thynoma		Common variable immunodeficiency	D06314	Visilizumab	visilizumab			Yes		1
Cluster 137	H01301	D06889	Hemorrhagic destruction of the brain, subependymal calcification, and cataracts			D06889	Pegfilgrastim	pegfilgrastim			Yes		1
Cluster 137	H01301	D03788	Hemorrhagic destruction of the brain, subependymal calcification, and cataracts			D03788	Sivelestat	sivelestat			Yes		1
Cluster 137	H01301	D03686	Hemorrhagic destruction of the brain, subependymal calcification, and cataracts			D03686	Depelestat	depelestat			Yes		1
Cluster 137	H01301	D03235	Hemorrhagic destruction of the brain, subependymal calcification, and cataracts			D03235	Filgrastim	Filgrastim			Yes		1
Cluster 137	H01301	D01918	Hemorrhagic destruction of the brain, subependymal calcification, and cataracts			D01918	Sivelestat sodium				Yes		1
Cluster 138	H00845	D09638	Familial amyloidosis	Amyloidosis, Familial	amyloidosis	D09638	Lomitapide mesylate				Yes		1
Cluster 138	H00845	D09637	Familial amyloidosis	Amyloidosis, Familial	amyloidosis	D09637	Lomitapide	BMS201038			Yes		1
Cluster 138	H00845	D03327	Familial amyloidosis	Amyloidosis, Familial	amyloidosis	D03327	Porfimer sodium	Dihematoporphyrin Ether			Yes		1
Cluster 138	H00157	D09638	Hyperlipoproteinemia, type V	Hyperlipoproteinemia Type V		D09638	Lomitapide mesylate				Yes		1
Cluster 138	H00157	D09637	Hyperlipoproteinemia, type V	Hyperlipoproteinemia Type V		D09637	Lomitapide	BMS201038			Yes		1
Cluster 138	H00157	D03327	Hyperlipoproteinemia, type V	Hyperlipoproteinemia Type V		D03327	Porfimer sodium	Dihematoporphyrin Ether			Yes		1
Cluster 138	H00160	D03327	Bassen-Kornzweig Disease	Abetalipoproteinemia	Bassen-kornzweig syndrome	D03327	Porfimer sodium	Dihematoporphyrin Ether			Yes		1
Cluster 140	H00243	D00649	Pseudohypoaldosteronism type II		Hsn type ii	D00649	Amiloride hydrochloride	Amiloride			Yes		1
Cluster 140	H00243	D00386	Pseudohypoaldosteronism type II		Hsn type ii	D00386	Triamterene	Triamterene			Yes		1
Cluster 142	H01119	D03517	Prolidase deficiency	Prolidase Deficiency	tetrahydrobiopterin deficiency	D03517	Cipemastat		Yes				1
Cluster 142	H00853	D00220	Cenani-Lenz syndactyly syndrome		Hurler's syndrome	D00220	Acetohydroxamic acid	acetohydroxamic acid			Yes		1
Cluster 142	H00615	D03517	Amelogenesis imperfecta	Amelogenesis Imperfecta	osteogenesis imperfecta	D03517	Cipemastat				Yes		1
Cluster 142	H00615	D00220	Amelogenesis imperfecta	Amelogenesis Imperfecta	osteogenesis imperfecta	D00220	Acetohydroxamic acid	acetohydroxamic acid			Yes		1
Cluster 142	H00479	D00220	Metaphyseal anadysplasia			D00220	Acetohydroxamic acid	acetohydroxamic acid			Yes		1
Cluster 143	H00158	D10121	Fish-eye disease	Lecithin Acyltransferase Deficiency	fish disease	D10121	Evacetrapib	evacetrapib			Yes		1
Cluster 143	H00158	D09708	Fish-eye disease	Lecithin Acyltransferase Deficiency	fish disease	D09708	Dalcetrapib	dalcetrapib			Yes		1
Cluster 143	H00158	D08855	Fish-eye disease	Lecithin Acyltransferase Deficiency	fish disease	D08855	Anacetrapib	anacetrapib			Yes		1
Cluster 143	H00158	D06195	Fish-eye disease	Lecithin Acyltransferase Deficiency	fish disease	D06195	Torcetrapib	torcetrapib			Yes		1
Cluster 144	H01253	D08895	Isolated follicle-stimulating hormone deficiency		Hyperpituitarism	D08895	Corifollitropin alfa	follicle stimulating hormone, human, with HCG C-terminal peptide			Yes		1
Cluster 144	H01253	D06400	Isolated follicle-stimulating hormone deficiency		Hyperpituitarism	D06400	Follitropin alfa/beta	follitropin alfa			Yes		1
Cluster 144	H01253	D06269	Isolated follicle-stimulating hormone deficiency		Hyperpituitarism	D06269	Urofollitropin	Urofollitropin			Yes		1
Cluster 144	H01253	D04430	Isolated follicle-stimulating hormone deficiency		Hyperpituitarism	D04430	Follitropin beta	follitropin beta			Yes		1
Cluster 144	H01253	D04429	Isolated follicle-stimulating hormone deficiency		Hyperpituitarism	D04429	Follitropin alfa	follitropin alfa			Yes		1
Cluster 145	H00632	D09670	Situs ambiguus	Heterotaxy Syndrome	situs inversus	D09670	Sotatercept				Yes		1
Cluster 145	H00430	D10106	Fibrodysplasia ossificans progressiva	Myositis Ossificans	fibrodysplasia ossificans progressiva	D10106	Dalantercept				Yes		1
Cluster 152	H01231	D09678	Biotin-responsive basal ganglia disease		maple syrup urine disease	D09678	Teglarinad chloride	Chloride Channels			Yes		1
Cluster 152	H01231	D08580	Biotin-responsive basal ganglia disease		maple syrup urine disease	D08580	Thiamine	Thiamine			Yes		1			51	2	1165176,<span class="bi200826">Maple syrup urine disease</span>. Two cases in Israel.;1001326,Mild variant of <span class="bi200826">maple syrup urine disease</span>.
Cluster 152	H01183	D09678	Thiamine-responsive megaloblastic anemia		anemia, megaloblastic	D09678	Teglarinad chloride	Chloride Channels			Yes		1
Cluster 154	H00861	D08970	Pancreatic agenesis		pancreatic disease	D08970	Piragliatin	piragliatin	Yes				1
Cluster 163	H00408	D02967	Type I diabetes mellitus		Diabetes mellitus, type 1	D02967	Apolizumab	apolizumab			Yes		1
Cluster 163	H00080	D02967	Systemic lupus erythematosus	Lupus Erythematosus, Systemic	lupus erythematosus, systemic	D02967	Apolizumab	apolizumab			Yes		1
Cluster 163	H00082	D02967	Graves' disease	Graves Disease	Graves-basedow disease	D02967	Apolizumab	apolizumab			Yes		1
Cluster 163	H00081	D02967	Hashimoto's thyroiditis		hashimoto, disease	D02967	Apolizumab	apolizumab			Yes		1
Cluster 166	H00931	D04824	Growth hormone insensitivity with immunodeficiency		Insensitivity to pain with anhidrosis, congenital	D04824	Lutropin alfa	Glycoprotein Hormones, alpha Subunit	Yes				1
Cluster 166	H00931	D03334	Growth hormone insensitivity with immunodeficiency		Insensitivity to pain with anhidrosis, congenital	D03334	Gonadotropin, chorionic	Chorionic Gonadotropin	Yes				1
Cluster 166	H00627	D04824	Premature ovarian failure	Primary Ovarian Insufficiency	Premature labor	D04824	Lutropin alfa	Glycoprotein Hormones, alpha Subunit			Yes		1
Cluster 166	H00627	D03334	Premature ovarian failure	Primary Ovarian Insufficiency	Premature labor	D03334	Gonadotropin, chorionic	Chorionic Gonadotropin			Yes		1	4	22994379 17261285 7615102 1730310
Cluster 169	H00667	D09684	Autosomal-recessive woolly hair with or without hypotrichosis		hair disease	D09684	Tonapofylline	BG 9928			Yes		1
Cluster 169	H00667	D08989	Autosomal-recessive woolly hair with or without hypotrichosis		hair disease	D08989	Rolofylline	1,3-dipropyl-8-(3-noradamantyl)xanthine			Yes		1
Cluster 169	H00667	D07491	Autosomal-recessive woolly hair with or without hypotrichosis		hair disease	D07491	Bamifylline	bamifylline			Yes		1
Cluster 169	H00667	D06019	Autosomal-recessive woolly hair with or without hypotrichosis		hair disease	D06019	Tecadenoson	N-(3-tetrahydrofuranyl)-6-aminopurine riboside			Yes		1
Cluster 169	H00667	D05818	Autosomal-recessive woolly hair with or without hypotrichosis		hair disease	D05818	Selodenoson	selodenoson			Yes		1
Cluster 169	H00667	D03051	Autosomal-recessive woolly hair with or without hypotrichosis		hair disease	D03051	Bamifylline hydrochloride	bamifylline			Yes		1
Cluster 169	H00667	D02964	Autosomal-recessive woolly hair with or without hypotrichosis		hair disease	D02964	Apaxifylline				Yes		1
Cluster 170	H00843	D10014	Hartnup disorder	Hartnup Disease	hartnup disease	D10014	Ioflupane I 123				Yes		1
Cluster 170	H00843	D02897	Hartnup disorder	Hartnup Disease	hartnup disease	D02897	Amfonelic acid	amfonelic acid			Yes		1
Cluster 170	H00843	D00665	Hartnup disorder	Hartnup Disease	hartnup disease	D00665	Chlorpheniramine maleate	Chlorpheniramine			Yes		1
Cluster 170	H00843	D09891	Hartnup disorder	Hartnup Disease	hartnup disease	D09891	Edivoxetine hydrochloride				Yes		1
Cluster 170	H00843	D09890	Hartnup disorder	Hartnup Disease	hartnup disease	D09890	Edivoxetine	alpha-((5-fluoro-2-methoxyphenyl)methyl)-alpha-(tetrahydro-2H-pyran-4-yl)-2-morpholinemethanol			Yes		1
Cluster 170	H00843	D09341	Hartnup disorder	Hartnup Disease	hartnup disease	D09341	Esreboxetine succinate				Yes		1
Cluster 170	H00843	D09340	Hartnup disorder	Hartnup Disease	hartnup disease	D09340	Esreboxetine	esreboxetine			Yes		1
Cluster 170	H00843	D08472	Hartnup disorder	Hartnup Disease	hartnup disease	D08472	Reboxetine	reboxetine			Yes		1
Cluster 170	H00843	D07473	Hartnup disorder	Hartnup Disease	hartnup disease	D07473	Atomoxetine	atomoxetine			Yes		1
Cluster 170	H00843	D05200	Hartnup disorder	Hartnup Disease	hartnup disease	D05200	Nomifensine maleate	Nomifensine			Yes		1
Cluster 170	H00843	D05173	Hartnup disorder	Hartnup Disease	hartnup disease	D05173	Nisoxetine	nisoxetine			Yes		1
Cluster 170	H00843	D02573	Hartnup disorder	Hartnup Disease	hartnup disease	D02573	Reboxetine mesylate	reboxetine			Yes		1
Cluster 170	H00843	D02566	Hartnup disorder	Hartnup Disease	hartnup disease	D02566	Maprotiline	Maprotiline			Yes		1
Cluster 170	H00843	D02237	Hartnup disorder	Hartnup Disease	hartnup disease	D02237	Guanethidine sulfate	Guanethidine			Yes		1
Cluster 170	H01031	D10014	Postural tachycardia syndrome	Postural Orthostatic Tachycardia Syndrome	Tachyarrhythmia	D10014	Ioflupane I 123				Yes		1
Cluster 170	H01031	D02897	Postural tachycardia syndrome	Postural Orthostatic Tachycardia Syndrome	Tachyarrhythmia	D02897	Amfonelic acid	amfonelic acid			Yes		1
Cluster 170	H01031	D00817	Postural tachycardia syndrome	Postural Orthostatic Tachycardia Syndrome	Tachyarrhythmia	D00817	Bupropion hydrochloride	Bupropion			Yes		1			33	21	20238197,<span class="bi207858">Bupropion</span> induced serotonin syndrome: a case report.;20213217,The outcome of unintentional pediatric <span class="bi207858">bupropion</span> ingestions: a NPDS database review.;19014730,[Acute psychosis following <span class="bi207858">bupropion</span> overdosage];18633310,Multiple seizures after <span class="bi207858">bupropion</span> overdose in a small ch…
Cluster 170	H01031	D00665	Postural tachycardia syndrome	Postural Orthostatic Tachycardia Syndrome	Tachyarrhythmia	D00665	Chlorpheniramine maleate	Chlorpheniramine			Yes		1			32	11	16640043,Acute intoxication of lidocaine and <span class="bi210386">chlorpheniramine</span>: report of one case.;12398155,Influence of SKF 91488, histamine N-methyltransferase inhibitor, on the central cardiovascular regulation during controlled, stepwise hemorrhagic hypotension in rats.;12046973,A possible trend suggesting increased abuse from Coricidin exposures reported to the Texas Poison Net…
Cluster 170	H01031	D08588	Postural tachycardia syndrome	Postural Orthostatic Tachycardia Syndrome	Tachyarrhythmia	D08588	Tiagabine	tiagabine			Yes		1			28	2	17724893,[<span class="bi207539">Tiagabine</span> overdose--report of two cases];16440513,Retrospective evaluation of <span class="bi207539">tiagabine</span> overdose.
Cluster 170	H01031	D02097	Postural tachycardia syndrome	Postural Orthostatic Tachycardia Syndrome	Tachyarrhythmia	D02097	Tiagabine hydrochloride	tiagabine			Yes		1			28	2	17724893,[<span class="bi207539">Tiagabine</span> overdose--report of two cases];16440513,Retrospective evaluation of <span class="bi207539">tiagabine</span> overdose.
Cluster 170	H01031	D08130	Postural tachycardia syndrome	Postural Orthostatic Tachycardia Syndrome	Tachyarrhythmia	D08130	Lisdexamfetamine	lisdexamfetamine dimesylate			Yes		1
Cluster 170	H01031	D10186	Postural tachycardia syndrome	Postural Orthostatic Tachycardia Syndrome	Tachyarrhythmia	D10186	Bitopertin	(4-(3-fluoro-5-trifluoromethylpyridin-2-yl)piperazin-1-yl)(5-methanesulfonyl-2-(2,2,2-trifluoro-1-methylethoxy)phenyl)methanone			Yes		1
Cluster 183	H00185	D00013	Citrullinemia	Citrullinemia	Citrullinemia	D00013	Aspartic acid	Aspartic Acid		Yes			1
Cluster 183	H01032	D00013	N-acetylglutamate synthase deficiency		homocystinuria	D00013	Aspartic acid	Aspartic Acid		Yes			1
Cluster 183	H00164	D00013	Carbamoyl phosphate synthetase I deficiency	Carbamoyl-Phosphate Synthase I Deficiency Disease	Carnitine palmitoyltransferase i deficiency	D00013	Aspartic acid	Aspartic Acid		Yes			1
Cluster 188	H00171	D00032	Histidinemia		histidinemia	D00032	Histidine	Histidine			Yes		1
Cluster 189	H00923	D00015	Glutamine synthetase deficiency		tetrahydrobiopterin deficiency	D00015	Glutamine	Glutamine		Yes			1
Cluster 189	H00957	D00015	Francois-Neetens speckled corneal dystrophy		corneal dystrophy	D00015	Glutamine	Glutamine		Yes			1
Cluster 189	H00957	D08133	Francois-Neetens speckled corneal dystrophy		corneal dystrophy	D08133	Lithium	Lithium			Yes		1
Cluster 192	H00089	D08805	STAT-1 deficiency		alpha 1-antitrypsin deficiency	D08805	Interferon gamma-n1				Yes		1
Cluster 192	H00089	D03357	STAT-1 deficiency		alpha 1-antitrypsin deficiency	D03357	Interferon gamma-1a				Yes		1
Cluster 192	H00089	D00747	STAT-1 deficiency		alpha 1-antitrypsin deficiency	D00747	Interferon gamma-1b	interferon gamma-1b			Yes		1
Cluster 194	H00079	D09979	Asthma	Asthma	asthma	D09979	Tralokinumab				Yes		1
Cluster 194	H00079	D09633	Asthma	Asthma	asthma	D09633	Lebrikizumab	lebrikizumab			Yes		1	1	21812663
Cluster 194	H00079	D08857	Asthma	Asthma	asthma	D08857	Anrukinzumab				Yes		1
Cluster 195	H00705	D08346	Myotonia levoir			D08346	Phenazopyridine	Phenazopyridine	Yes				1
Cluster 195	H00705	D05443	Myotonia levoir			D05443	Permethrin	Permethrin	Yes				1
Cluster 195	H00705	D00504	Myotonia levoir			D00504	Phenacemide	phenacemide	Yes				1
Cluster 198	H01008	D09961	Bohring-Opitz syndrome		smith-lemli-opitz syndrome	D09961	Samalizumab				Yes		1
Cluster 198	H00288	D09961	Familial hereditary periodic fever syndromes		periodic disease	D09961	Samalizumab				Yes		1
Cluster 198	H00090	D09961	NK cell defects, including the following disease: CD16 deficiency			D09961	Samalizumab				Yes		1
Cluster 199	H00254	D05884	Combined pituitary hormone deficiency		Combined immunity deficiency	D05884	Somatrem	somatrem			Yes		1
Cluster 199	H00254	D05394	Combined pituitary hormone deficiency		Combined immunity deficiency	D05394	Pegvisomant	pegvisomant			Yes		1
Cluster 200	H00166	D03207	Hermansky-Pudlak syndrome	Hermanski-Pudlak Syndrome	hermanski-pudlak syndrome	D03207	Alglucosidase alfa	GAA protein, human			Yes		1
Cluster 200	H00694	D03207	Low-molecular-weight proteinuria with hypercalciuria and nephrocalcinosis		proteinuria	D03207	Alglucosidase alfa	GAA protein, human			Yes		1
Cluster 200	H00692	D03207	Oculocerebrorenal Dystrophy	Oculocerebrorenal Syndrome	Oculocerebrorenal syndrome	D03207	Alglucosidase alfa	GAA protein, human			Yes		1
Cluster 201	H00881	D08887	LFS-like syndrome		Zellweger-like syndrome	D08887	Cenersen sodium					Yes	1
Cluster 201	H00029	D08887	Vulvar cancer	Vulvar Neoplasms	Vulvar disease	D08887	Cenersen sodium					Yes	1
Cluster 203	H01028	D02982	Argininosuccinate lyase deficiency	Argininosuccinic Aciduria	tetrahydrobiopterin deficiency	D02982	Arginine	Arginine			Yes		1	2	23040521 18562231
Cluster 203	H00187	D07706	Ornithine transcarbamylase deficiency	Ornithine Carbamoyltransferase Deficiency Disease	ornithine carbamoyltransferase deficiency disease	D07706	L-Citrulline	Citrulline			Yes		1	3	18562231 8778603 7609456
Cluster 207	H01005	D00762	Noradrenaline deficiency		tetrahydrobiopterin deficiency	D00762	Metyrosine	alpha-Methyltyrosine			Yes		1
Cluster 208	H00948	D09922	Renal hypouricemia		renal osteodystrophy	D09922	Lesinurad sodium	Sodium		Yes			1
Cluster 208	H00948	D09921	Renal hypouricemia		renal osteodystrophy	D09921	Lesinurad			Yes			1
Cluster 213	H00087	D03665	Ig heavy chain gene deletions		Respiratory chain deficiencies, mitochondrial	D03665	Decitabine	decitabine	Yes				1
Cluster 213	H00087	D03021	Ig heavy chain gene deletions		Respiratory chain deficiencies, mitochondrial	D03021	Azacitidine	Azacitidine	Yes				1
Cluster 213	H00087	D00323	Ig heavy chain gene deletions		Respiratory chain deficiencies, mitochondrial	D00323	Flucytosine	Flucytosine	Yes				1
Cluster 215	H00251	D07519	Dyshormogenetic goiter		Graves-basedow disease	D07519	Benzylthiouracil	benzylthiouracil	Yes				1
Cluster 215	H00251	D07231	Dyshormogenetic goiter		Graves-basedow disease	D07231	Methylthiouracil	Methylthiouracil	Yes				1
Cluster 215	H00251	D00562	Dyshormogenetic goiter		Graves-basedow disease	D00562	Propylthiouracil	Propylthiouracil	Yes				1			51	329	20624360,<span class="bi209804">Propylthiouracil</span>-induced anti-neutrophil cytoplasmic antibodies (ANCA) skin vasculitis: the first case reported in Croatia.;20575220,Gone (from the Physicians' desk reference) but not forgotten: <span class="bi209804">propylthiouracil</span>-associated hepatic failure: a call for liver test monitoring.;20548880,A Case of p-ANCA-Positive <span class="bi209804…
Cluster 217	H00703	D00761	Hyaline body myopathy		Myopathy, myotubular	D00761	Metocurine iodide	metocurine			Yes		1
Cluster 217	H00703	D00612	Hyaline body myopathy		Myopathy, myotubular	D00612	Trimetaphan camsilate	Trimethaphan			Yes		1
Cluster 218	H01230	D09913	Adult-onset autosomal dominant leukodystrophy		leukodystrophy	D09913	Iniparib	4-iodo-3-nitrobenzamide			Yes		1
Cluster 218	H01230	D09730	Adult-onset autosomal dominant leukodystrophy		leukodystrophy	D09730	Olaparib	AZD 2281			Yes		1
Cluster 218	H00420	D09913	AKT2 associated lipodystrophy		lipodystrophy	D09913	Iniparib	4-iodo-3-nitrobenzamide			Yes		1
Cluster 218	H00420	D09730	AKT2 associated lipodystrophy		lipodystrophy	D09730	Olaparib	AZD 2281			Yes		1
Cluster 222	H00941	D03931	Hageman factor deficiency	Factor XII Deficiency	factor xii deficiency	D03931	Ecallantide	ecallantide	Yes				1
Cluster 222	H00941	D02971	Hageman factor deficiency	Factor XII Deficiency	factor xii deficiency	D02971	Aprotinin	Aprotinin	Yes				1
Cluster 222	H01078	D08004	Prekallikrein deficiency		tetrahydrobiopterin deficiency	D08004	Gabexate	Gabexate		Yes			1
Cluster 222	H01078	D01672	Prekallikrein deficiency		tetrahydrobiopterin deficiency	D01672	Gabexate mesilate	Gabexate		Yes			1
Cluster 244	H00202	D02908	Hereditary Coproporphyria	Coproporphyria, Hereditary	Hereditary angioedema	D02908	Aminolevulinic acid hydrochloride	Aminolevulinic Acid			Yes		1
Cluster 244	H00201	D02908	X-linked erythropoietic protoporphyria		Gunther's disease	D02908	Aminolevulinic acid hydrochloride	Aminolevulinic Acid			Yes		1			51	15	20485863,Feline congenital <span class="bi224741 bi224741">erythropoietic porphyria</span>: two homozygous UROS missense mutations cause the enzyme deficiency and porphyrin accumulation.;19934113,Feline acute intermittent porphyria: a phenocopy masquerading as an <span class="bi224741 bi224741">erythropoietic porphyria</span> due to dominant and recessive hydroxymethylbilane synthase mutations.;1…
Cluster 261	H00823	D10135	ABCD syndrome		Hurler's syndrome	D10135	Macitentan	N-(5-(4-bromophenyl)-6-(2-(5-bromopyrimidin-2-yloxy)ethoxy)pyrimidin-4-yl)-N'-propylaminosulfonamide				Yes	1
Cluster 261	H00823	D08517	ABCD syndrome		Hurler's syndrome	D08517	Sitaxentan sodium	Sodium				Yes	1
Cluster 261	H00823	D07538	ABCD syndrome		Hurler's syndrome	D07538	Bosentan	bosentan				Yes	1
Cluster 261	H00823	D07171	ABCD syndrome		Hurler's syndrome	D07171	Sitaxentan					Yes	1
Cluster 261	H00823	D01227	ABCD syndrome		Hurler's syndrome	D01227	Bosentan	bosentan				Yes	1
Cluster 262	H01252	D09343	Hereditary folate malabsorption		lactose intolerance	D09343	Farletuzumab	farletuzumab			Yes		1
Cluster 262	H01295	D00070	Neurodegeneration due to cerebral folate transport deficiency		Hernia, cerebral	D00070	Folic acid	Folic Acid			Yes		1
Cluster 271	H00168	D05072	Oculocutaneous albinism	Albinism, Oculocutaneous	albinism	D05072	Monobenzone	monobenzone			Yes		1
Cluster 271	H00168	D00073	Oculocutaneous albinism	Albinism, Oculocutaneous	albinism	D00073	Hydroquinone	hydroquinone			Yes		1
Cluster 274	H01167	D07885	Gluconobacter infection		Adenovirus infection	D07885	Ecabet	ecabet			Yes		1
Cluster 274	H00098	D07885	p67phox deficiency		tetrahydrobiopterin deficiency	D07885	Ecabet	ecabet			Yes		1
Cluster 275	H01246	D05074	Isolated congenital digital clubbing		Congenital defects	D05074	Monoethanolamine	Ethanolamine			Yes		1
Cluster 275	H00457	D05074	Primary hypertrophic osteoarthropathy	Osteoarthropathy, Primary Hypertrophic	Idiopathic hypertrophic subaortic stenosis	D05074	Monoethanolamine	Ethanolamine			Yes		1
Cluster 278	H00930	D00476	Hypoalphalipoproteinemia	Hypoalphalipoproteinemias	Hypoalphalipoproteinemia	D00476	Probucol	Probucol				Yes	1			45	1	3541510,Severe <span class="bi224844">hypoalphalipoproteinemia</span> induced by a combination of <span class="bi209619">probucol</span> and clofibrate.
Cluster 280	H01109	D05266	Familial candidiasis		Familial hypercholesterolemia	D05266	Oprelvekin	oprelvekin			Yes		1
Cluster 280	H00363	D05266	Candidiasis	Candidiasis	candidiasis	D05266	Oprelvekin	oprelvekin			Yes		1
Cluster 281	H00228	D02141	Alpha thalassemia, X-linked			D02141	Iron dextran	Iron-Dextran Complex			Yes		1
Cluster 284	H00068	D03544	Leber hereditary optic atrophy	Optic Atrophy, Hereditary, Leber	leber, hereditary optic neuropathy	D03544	Clodronate disodium	Clodronic Acid			Yes		1
Cluster 285	H00083	D09620	Allograft rejection			D09620	Fresolimumab	fresolimumab			Yes		1
Cluster 299	H00214	D00226	Hereditary hypophophatemic rickets with hypercalciuria		renal osteodystrophy	D00226	Amifostine	Amifostine			Yes		1
Cluster 309	H00783	D08448	Dravet syndrome Severe myoclonic epilepsy in infancy		severe combined immunodeficiency	D08448	Proxymetacaine	proxymetacaine			Yes		1
Cluster 309	H00783	D01768	Dravet syndrome Severe myoclonic epilepsy in infancy		severe combined immunodeficiency	D01768	Benoxinate hydrochloride	benoxinate			Yes		1
Cluster 1	H00606	D04148	Ohtahara syndrome		Hurler's syndrome	D04148	Fenfluramine hydrochloride	Fenfluramine					0
Cluster 1	H00606	D03937	Ohtahara syndrome		Hurler's syndrome	D03937	Ecopipam hydrochloride						0
Cluster 1	H00606	D08505	Ohtahara syndrome		Hurler's syndrome	D08505	Sapropterin	5,6,7,8-tetrahydrobiopterin					0
Cluster 1	H00606	D01390	Ohtahara syndrome		Hurler's syndrome	D01390	Isoproterenol hydrochloride	Isoproterenol					0
Cluster 1	H00606	D09843	Ohtahara syndrome		Hurler's syndrome	D09843	Beradilol monoethyl maleate	TZC 5665					0
Cluster 1	H00606	D08387	Ohtahara syndrome		Hurler's syndrome	D08387	Pirbuterol	pirbuterol					0
Cluster 1	H00606	D08078	Ohtahara syndrome		Hurler's syndrome	D08078	Indenolol	indenolol					0
Cluster 1	H00606	D05127	Ohtahara syndrome		Hurler's syndrome	D05127	Nebivolol	nebivolol					0
Cluster 1	H00606	D04625	Ohtahara syndrome		Hurler's syndrome	D04625	Isoetharine	Isoetharine					0
Cluster 1	H00606	D02147	Ohtahara syndrome		Hurler's syndrome	D02147	Albuterol	Albuterol					0
Cluster 1	H00606	D01958	Ohtahara syndrome		Hurler's syndrome	D01958	Indenolol hydrochloride	indenolol					0
Cluster 1	H00606	D07713	Ohtahara syndrome		Hurler's syndrome	D07713	Clenbuterol	Clenbuterol					0
Cluster 1	H00606	D08525	Ohtahara syndrome		Hurler's syndrome	D08525	Sotalol	Sotalol					0
Cluster 1	H00606	D02910	Ohtahara syndrome		Hurler's syndrome	D02910	Amiodarone	Amiodarone					0
Cluster 1	H00606	D00636	Ohtahara syndrome		Hurler's syndrome	D00636	Amiodarone hydrochloride	Amiodarone					0
Cluster 1	H00606	D00812	Ohtahara syndrome		Hurler's syndrome	D00812	Desipramine hydrochloride	Desipramine					0
Cluster 1	H00606	D00816	Ohtahara syndrome		Hurler's syndrome	D00816	Nortriptyline hydrochloride	Nortriptyline					0
Cluster 1	H00606	D00815	Ohtahara syndrome		Hurler's syndrome	D00815	Imipramine hydrochloride	Imipramine					0
Cluster 1	H00606	D08040	Ohtahara syndrome		Hurler's syndrome	D08040	Histamine	Histamine					0
Cluster 1	H00606	D07700	Ohtahara syndrome		Hurler's syndrome	D07700	Cinitapride	cinitapride					0
Cluster 1	H00606	D04445	Ohtahara syndrome		Hurler's syndrome	D04445	Histamine phosphate	histamine phosphate					0
Cluster 1	H00606	D09397	Ohtahara syndrome		Hurler's syndrome	D09397	Pardoprunox	pardoprunox					0
Cluster 1	H00606	D09366	Ohtahara syndrome		Hurler's syndrome	D09366	Pardoprunox hydrochloride						0
Cluster 1	H00606	D02327	Ohtahara syndrome		Hurler's syndrome	D02327	Doxylamine succinate	doxylamine succinate					0
Cluster 1	H00606	D02268	Ohtahara syndrome		Hurler's syndrome	D02268	Ergoloid mesylates	Ergoloid Mesylates					0
Cluster 1	H00606	D02089	Ohtahara syndrome		Hurler's syndrome	D02089	Buclizine hydrochloride	buclizine					0
Cluster 1	H00606	D01224	Ohtahara syndrome		Hurler's syndrome	D01224	Phenylpropanolamine hydrochloride	Phenylpropanolamine					0
Cluster 1	H00606	D07522	Ohtahara syndrome		Hurler's syndrome	D07522	Betahistine	Betahistine					0
Cluster 1	H00606	D03102	Ohtahara syndrome		Hurler's syndrome	D03102	Betahistine hydrochloride	Betahistine					0
Cluster 1	H00606	D01592	Ohtahara syndrome		Hurler's syndrome	D01592	Betahistine mesilate						0
Cluster 1	H00606	D01713	Ohtahara syndrome		Hurler's syndrome	D01713	Epinastine hydrochloride	epinastine					0
Cluster 1	H00606	D00680	Ohtahara syndrome		Hurler's syndrome	D00680	Methylergonovine maleate	Methylergonovine					0
Cluster 1	H00606	D00394	Ohtahara syndrome		Hurler's syndrome	D00394	Trimipramine	Trimipramine					0
Cluster 1	H00606	D08226	Ohtahara syndrome		Hurler's syndrome	D08226	Molindone	Molindone					0
Cluster 1	H00606	D08585	Ohtahara syndrome		Hurler's syndrome	D08585	Thioproperazine	thioproperazine					0
Cluster 1	H00606	D02604	Ohtahara syndrome		Hurler's syndrome	D02604	Acepromazine maleate	Acepromazine					0
Cluster 1	H00606	D05039	Ohtahara syndrome		Hurler's syndrome	D05039	Minaprine	minaprine					0
Cluster 1	H00606	D00373	Ohtahara syndrome		Hurler's syndrome	D00373	Thioridazine	Thioridazine					0
Cluster 1	H00606	D06331	Ohtahara syndrome		Hurler's syndrome	D06331	Xanomeline tartrate	xanomeline					0
Cluster 1	H00606	D06330	Ohtahara syndrome		Hurler's syndrome	D06330	Xanomeline	xanomeline					0
Cluster 1	H00606	D08600	Ohtahara syndrome		Hurler's syndrome	D08600	Timolol	Timolol					0
Cluster 1	H00606	D08598	Ohtahara syndrome		Hurler's syndrome	D08598	Tilisolol	tilisolol					0
Cluster 1	H00606	D08572	Ohtahara syndrome		Hurler's syndrome	D08572	Tertatolol hydrochloride	tertatolol					0
Cluster 1	H00606	D08443	Ohtahara syndrome		Hurler's syndrome	D08443	Propranolol	Propranolol					0
Cluster 1	H00606	D08318	Ohtahara syndrome		Hurler's syndrome	D08318	Oxprenolol	Oxprenolol					0
Cluster 1	H00606	D08115	Ohtahara syndrome		Hurler's syndrome	D08115	Levobunolol	Levobunolol					0
Cluster 1	H00606	D08090	Ohtahara syndrome		Hurler's syndrome	D08090	Isoprenaline	Isoproterenol					0
Cluster 1	H00606	D08074	Ohtahara syndrome		Hurler's syndrome	D08074	Penbutolol	Penbutolol					0
Cluster 1	H00606	D07624	Ohtahara syndrome		Hurler's syndrome	D07624	Carteolol	Carteolol					0
Cluster 1	H00606	D07590	Ohtahara syndrome		Hurler's syndrome	D07590	Bupranolol	Bupranolol					0
Cluster 1	H00606	D07551	Ohtahara syndrome		Hurler's syndrome	D07551	Buphenine	Nylidrin					0
Cluster 1	H00606	D07183	Ohtahara syndrome		Hurler's syndrome	D07183	Cloranolol	tobanum					0
Cluster 1	H00606	D07182	Ohtahara syndrome		Hurler's syndrome	D07182	Tertatolol	tertatolol					0
Cluster 1	H00606	D07181	Ohtahara syndrome		Hurler's syndrome	D07181	Mepindolol	mepindolol					0
Cluster 1	H00606	D07156	Ohtahara syndrome		Hurler's syndrome	D07156	Alprenolol	Alprenolol					0
Cluster 1	H00606	D05345	Ohtahara syndrome		Hurler's syndrome	D05345	Pamatolol sulfate	pamatolol					0
Cluster 1	H00606	D04190	Ohtahara syndrome		Hurler's syndrome	D04190	Flestolol sulfate	flestolol					0
Cluster 1	H00606	D08966	Ohtahara syndrome		Hurler's syndrome	D08966	Phenylephrine bitartrate						0
Cluster 1	H00606	D08684	Ohtahara syndrome		Hurler's syndrome	D08684	Xylometazoline	xylometazoline					0
Cluster 1	H00606	D08662	Ohtahara syndrome		Hurler's syndrome	D08662	Urapidil hydrochloride						0
Cluster 1	H00606	D08624	Ohtahara syndrome		Hurler's syndrome	D08624	Tramazoline	tramazoline					0
Cluster 1	H00606	D08578	Ohtahara syndrome		Hurler's syndrome	D08578	Tetryzoline	tetrahydrozoline					0
Cluster 1	H00606	D08569	Ohtahara syndrome		Hurler's syndrome	D08569	Terazosin	Terazosin					0
Cluster 1	H00606	D08560	Ohtahara syndrome		Hurler's syndrome	D08560	Tamsulosin	tamsulosin					0
Cluster 1	H00606	D08411	Ohtahara syndrome		Hurler's syndrome	D08411	Prazosin	Prazosin					0
Cluster 1	H00606	D08366	Ohtahara syndrome		Hurler's syndrome	D08366	Phenylephrine tartrate						0
Cluster 1	H00606	D08365	Ohtahara syndrome		Hurler's syndrome	D08365	Phenylephrine	Phenylephrine					0
Cluster 1	H00606	D08322	Ohtahara syndrome		Hurler's syndrome	D08322	Oxymetazoline	Oxymetazoline					0
Cluster 1	H00606	D08286	Ohtahara syndrome		Hurler's syndrome	D08286	Norfenefrine	norfenefrine					0
Cluster 1	H00606	D08271	Ohtahara syndrome		Hurler's syndrome	D08271	Nicergoline tartrate						0
Cluster 1	H00606	D08257	Ohtahara syndrome		Hurler's syndrome	D08257	Nefazodone	nefazodone					0
Cluster 1	H00606	D08253	Ohtahara syndrome		Hurler's syndrome	D08253	Naphazoline	Naphazoline					0
Cluster 1	H00606	D08239	Ohtahara syndrome		Hurler's syndrome	D08239	Moxisylyte	Moxisylyte					0
Cluster 1	H00606	D08397	Ohtahara syndrome		Hurler's syndrome	D08397	Pizotifen malate						0
Cluster 1	H00606	D08687	Ohtahara syndrome		Hurler's syndrome	D08687	Ziprasidone	ziprasidone					0
Cluster 1	H00606	D08485	Ohtahara syndrome		Hurler's syndrome	D08485	Rizatriptan	rizatriptan					0
Cluster 1	H00606	D08297	Ohtahara syndrome		Hurler's syndrome	D08297	Opipramol	Opipramol					0
Cluster 1	H00606	D08255	Ohtahara syndrome		Hurler's syndrome	D08255	Naratriptan	naratriptan					0
Cluster 1	H00606	D00456	Ohtahara syndrome		Hurler's syndrome	D00456	Ondansetron	Ondansetron					0
Cluster 1	H00606	D07854	Ohtahara syndrome		Hurler's syndrome	D07854	Dimetotiazine	fonazine					0
Cluster 1	H00606	D06253	Ohtahara syndrome		Hurler's syndrome	D06253	Tropanserin hydrochloride	Tiapamil Hydrochloride					0
Cluster 1	H00606	D05015	Ohtahara syndrome		Hurler's syndrome	D05015	Metrenperone	metrenperone					0
Cluster 1	H00606	D04320	Ohtahara syndrome		Hurler's syndrome	D04320	Glemanserin						0
Cluster 1	H00606	D03506	Ohtahara syndrome		Hurler's syndrome	D03506	Cinanserin hydrochloride	Cinanserin					0
Cluster 1	H00606	D02730	Ohtahara syndrome		Hurler's syndrome	D02730	Tegaserod maleate	tegaserod					0
Cluster 1	H00606	D01902	Ohtahara syndrome		Hurler's syndrome	D01902	Fonazine mesylate	fonazine					0
Cluster 1	H00606	D01008	Ohtahara syndrome		Hurler's syndrome	D01008	Apraclonidine hydrochloride	apraclonidine					0
Cluster 1	H00606	D00776	Ohtahara syndrome		Hurler's syndrome	D00776	Tizanidine hydrochloride	tizanidine					0
Cluster 1	H00606	D02100	Ohtahara syndrome		Hurler's syndrome	D02100	Ziprasidone mesylate						0
Cluster 1	H00606	D01477	Ohtahara syndrome		Hurler's syndrome	D01477	Opipramol hydrochloride	Opipramol					0
Cluster 1	H00606	D01358	Ohtahara syndrome		Hurler's syndrome	D01358	Mianserin hydrochloride	Mianserin					0
Cluster 1	H00606	D00820	Ohtahara syndrome		Hurler's syndrome	D00820	Trazodone hydrochloride	Trazodone					0
Cluster 1	H00606	D08216	Ohtahara syndrome		Hurler's syndrome	D08216	Mianserin	Mianserin					0
Cluster 1	H00606	D02995	Ohtahara syndrome		Hurler's syndrome	D02995	Asenapine maleate	asenapine maleate					0
Cluster 1	H00606	D00563	Ohtahara syndrome		Hurler's syndrome	D00563	Mirtazapine	mirtazapine					0
Cluster 1	H00606	D08685	Ohtahara syndrome		Hurler's syndrome	D08685	Yohimbine	Yohimbine					0
Cluster 1	H00606	D07537	Ohtahara syndrome		Hurler's syndrome	D07537	Bopindolol	bopindolol					0
Cluster 1	H00606	D00513	Ohtahara syndrome		Hurler's syndrome	D00513	Pindolol	Pindolol					0
Cluster 1	H00606	D00483	Ohtahara syndrome		Hurler's syndrome	D00483	Propranolol hydrochloride	Propranolol					0
Cluster 1	H00606	D08207	Ohtahara syndrome		Hurler's syndrome	D08207	Methylergometrine	Methylergonovine					0
Cluster 1	H00606	D07905	Ohtahara syndrome		Hurler's syndrome	D07905	Ergometrine	Ergonovine					0
Cluster 1	H00606	D02357	Ohtahara syndrome		Hurler's syndrome	D02357	Methysergide	Methysergide					0
Cluster 1	H00606	D02211	Ohtahara syndrome		Hurler's syndrome	D02211	Dihydroergotamine mesylate	Dihydroergotamine					0
Cluster 1	H00606	D01163	Ohtahara syndrome		Hurler's syndrome	D01163	Ergonovine maleate	Ergonovine					0
Cluster 1	H00606	D00681	Ohtahara syndrome		Hurler's syndrome	D00681	Methysergide maleate	Methysergide					0
Cluster 1	H00606	D00679	Ohtahara syndrome		Hurler's syndrome	D00679	Ergotamine tartrate	Ergotamine					0
Cluster 1	H00606	D05523	Ohtahara syndrome		Hurler's syndrome	D05523	Pizotyline	Pizotyline					0
Cluster 1	H00606	D07997	Ohtahara syndrome		Hurler's syndrome	D07997	Frovatriptan	frovatriptan					0
Cluster 1	H00606	D07887	Ohtahara syndrome		Hurler's syndrome	D07887	Eletriptan	eletriptan					0
Cluster 1	H00606	D05740	Ohtahara syndrome		Hurler's syndrome	D05740	Rizatriptan sulfate						0
Cluster 1	H00606	D04533	Ohtahara syndrome		Hurler's syndrome	D04533	Indorenate hydrochloride						0
Cluster 1	H00606	D04264	Ohtahara syndrome		Hurler's syndrome	D04264	Frovatriptan succinate	frovatriptan					0
Cluster 1	H00606	D03983	Ohtahara syndrome		Hurler's syndrome	D03983	Elzasonan hydrochloride						0
Cluster 1	H00606	D03982	Ohtahara syndrome		Hurler's syndrome	D03982	Elzasonan citrate						0
Cluster 1	H00606	D03014	Ohtahara syndrome		Hurler's syndrome	D03014	Avitriptan fumarate	avitriptan					0
Cluster 1	H00606	D02825	Ohtahara syndrome		Hurler's syndrome	D02825	Almotriptan malate	almotriptan					0
Cluster 1	H00606	D02824	Ohtahara syndrome		Hurler's syndrome	D02824	Almotriptan	almotriptan					0
Cluster 1	H00606	D01973	Ohtahara syndrome		Hurler's syndrome	D01973	Eletriptan hydrobromide	eletriptan					0
Cluster 1	H00606	D00676	Ohtahara syndrome		Hurler's syndrome	D00676	Sumatriptan succinate	Sumatriptan					0
Cluster 1	H00606	D00675	Ohtahara syndrome		Hurler's syndrome	D00675	Rizatriptan benzoate	rizatriptan					0
Cluster 1	H00606	D00674	Ohtahara syndrome		Hurler's syndrome	D00674	Naratriptan hydrochloride	naratriptan					0
Cluster 1	H00606	D08683	Ohtahara syndrome		Hurler's syndrome	D08683	Xylazine	Xylazine					0
Cluster 1	H00606	D08611	Ohtahara syndrome		Hurler's syndrome	D08611	Tizanidine	tizanidine					0
Cluster 1	H00606	D08487	Ohtahara syndrome		Hurler's syndrome	D08487	Romifidine	romifidine					0
Cluster 1	H00606	D08482	Ohtahara syndrome		Hurler's syndrome	D08482	Rilmenidine	rilmenidine					0
Cluster 1	H00606	D08165	Ohtahara syndrome		Hurler's syndrome	D08165	Medetomidine	Medetomidine					0
Cluster 1	H00606	D08031	Ohtahara syndrome		Hurler's syndrome	D08031	Guanfacine	Guanfacine					0
Cluster 1	H00606	D07795	Ohtahara syndrome		Hurler's syndrome	D07795	Detomidine	detomidine					0
Cluster 1	H00606	D07540	Ohtahara syndrome		Hurler's syndrome	D07540	Brimonidine	brimonidine					0
Cluster 1	H00606	D07461	Ohtahara syndrome		Hurler's syndrome	D07461	Apraclonidine	apraclonidine					0
Cluster 1	H00606	D06671	Ohtahara syndrome		Hurler's syndrome	D06671	Yohimbine hydrochloride	Yohimbine					0
Cluster 1	H00606	D06344	Ohtahara syndrome		Hurler's syndrome	D06344	Xylazine hydrochloride	Xylazine					0
Cluster 1	H00606	D04883	Ohtahara syndrome		Hurler's syndrome	D04883	Medetomidine hydrochloride	Medetomidine					0
Cluster 1	H00606	D04375	Ohtahara syndrome		Hurler's syndrome	D04375	Guanabenz	Guanabenz					0
Cluster 1	H00606	D04223	Ohtahara syndrome		Hurler's syndrome	D04223	Fluparoxan hydrochloride	fluparoxan					0
Cluster 1	H00606	D04124	Ohtahara syndrome		Hurler's syndrome	D04124	Fadolmidine hydrochloride						0
Cluster 1	H00606	D03759	Ohtahara syndrome		Hurler's syndrome	D03759	Diacetolol hydrochloride	diacetolol					0
Cluster 1	H00606	D03729	Ohtahara syndrome		Hurler's syndrome	D03729	Dexpropranolol hydrochloride	Propranolol					0
Cluster 1	H00606	D03702	Ohtahara syndrome		Hurler's syndrome	D03702	Detomidine hydrochloride	detomidine					0
Cluster 1	H00606	D03672	Ohtahara syndrome		Hurler's syndrome	D03672	Delequamine hydrochloride	Delequamine					0
Cluster 1	H00606	D03502	Ohtahara syndrome		Hurler's syndrome	D03502	Cimaterol	cimaterol					0
Cluster 1	H00606	D03490	Ohtahara syndrome		Hurler's syndrome	D03490	Cicloprolol hydrochloride	cicloprolol					0
Cluster 1	H00606	D03449	Ohtahara syndrome		Hurler's syndrome	D03449	Cetamolol hydrochloride						0
Cluster 1	H00606	D03177	Ohtahara syndrome		Hurler's syndrome	D03177	Bunolol hydrochloride	Levobunolol					0
Cluster 1	H00606	D03170	Ohtahara syndrome		Hurler's syndrome	D03170	Bucindolol hydrochloride	bucindolol					0
Cluster 1	H00606	D03002	Ohtahara syndrome		Hurler's syndrome	D03002	Atipamezole	atipamezole					0
Cluster 1	H00606	D02972	Ohtahara syndrome		Hurler's syndrome	D02972	Aptazapine maleate	aptazapine					0
Cluster 1	H00606	D02834	Ohtahara syndrome		Hurler's syndrome	D02834	Alprenoxime hydrochloride						0
Cluster 1	H00606	D02767	Ohtahara syndrome		Hurler's syndrome	D02767	Adatanserin hydrochloride						0
Cluster 1	H00606	D02765	Ohtahara syndrome		Hurler's syndrome	D02765	Adaprolol maleate	adaprolol					0
Cluster 1	H00606	D02702	Ohtahara syndrome		Hurler's syndrome	D02702	Talibegron hydrochloride	talibegron hydrochloride					0
Cluster 1	H00606	D02577	Ohtahara syndrome		Hurler's syndrome	D02577	Flibanserin	flibanserin					0
Cluster 1	H00606	D02389	Ohtahara syndrome		Hurler's syndrome	D02389	Primidolol	primidolol					0
Cluster 1	H00606	D02388	Ohtahara syndrome		Hurler's syndrome	D02388	Levonordefrin	Nordefrin					0
Cluster 1	H00606	D02374	Ohtahara syndrome		Hurler's syndrome	D02374	Metipranolol	Metipranolol					0
Cluster 1	H00606	D02150	Ohtahara syndrome		Hurler's syndrome	D02150	l-Isoprenaline hydrochloride						0
Cluster 1	H00606	D02081	Ohtahara syndrome		Hurler's syndrome	D02081	Metipranolol hydrochloride						0
Cluster 1	H00606	D02076	Ohtahara syndrome		Hurler's syndrome	D02076	Brimonidine tartrate	brimonidine					0
Cluster 1	H00606	D02066	Ohtahara syndrome		Hurler's syndrome	D02066	Isoproterenol sulfate	Isoproterenol					0
Cluster 1	H00606	D00613	Ohtahara syndrome		Hurler's syndrome	D00613	Fenoldopam mesylate	Fenoldopam					0
Cluster 1	H00606	D08141	Ohtahara syndrome		Hurler's syndrome	D08141	Lofexidine	lofexidine					0
Cluster 1	H00606	D08614	Ohtahara syndrome		Hurler's syndrome	D08614	Tolazoline	Tolazoline					0
Cluster 1	H00606	D08362	Ohtahara syndrome		Hurler's syndrome	D08362	Phentolamine	Phentolamine					0
Cluster 1	H00606	D08358	Ohtahara syndrome		Hurler's syndrome	D08358	Phenoxybenzamine	Phenoxybenzamine					0
Cluster 1	H00606	D08309	Ohtahara syndrome		Hurler's syndrome	D08309	Oxedrine hydrochloride						0
Cluster 1	H00606	D08308	Ohtahara syndrome		Hurler's syndrome	D08308	Oxedrine tartrate						0
Cluster 1	H00606	D08192	Ohtahara syndrome		Hurler's syndrome	D08192	Metaraminol	Metaraminol					0
Cluster 1	H00606	D07148	Ohtahara syndrome		Hurler's syndrome	D07148	Oxedrine	Synephrine					0
Cluster 1	H00606	D03648	Ohtahara syndrome		Hurler's syndrome	D03648	Dapiprazole hydrochloride	dapiprazole					0
Cluster 1	H00606	D01019	Ohtahara syndrome		Hurler's syndrome	D01019	Metaraminol bitartrate	Metaraminol					0
Cluster 1	H00606	D00997	Ohtahara syndrome		Hurler's syndrome	D00997	Tolazoline hydrochloride	Tolazoline					0
Cluster 1	H00606	D07305	Ohtahara syndrome		Hurler's syndrome	D07305	Piribedil	Piribedil					0
Cluster 1	H00606	D08205	Ohtahara syndrome		Hurler's syndrome	D08205	Methyldopa	Methyldopa					0
Cluster 1	H00606	D01603	Ohtahara syndrome		Hurler's syndrome	D01603	Bethanidine sulfate	Bethanidine					0
Cluster 1	H00606	D01205	Ohtahara syndrome		Hurler's syndrome	D01205	Dexmedetomidine hydrochloride	Dexmedetomidine					0
Cluster 1	H00606	D08220	Ohtahara syndrome		Hurler's syndrome	D08220	Midodrine	Midodrine					0
Cluster 1	H00606	D08212	Ohtahara syndrome		Hurler's syndrome	D08212	Trimazosin	trimazosin					0
Cluster 1	H00606	D08201	Ohtahara syndrome		Hurler's syndrome	D08201	Methoxamine	Methoxamine					0
Cluster 1	H00606	D08064	Ohtahara syndrome		Hurler's syndrome	D08064	Ifenprodil	ifenprodil					0
Cluster 1	H00606	D07931	Ohtahara syndrome		Hurler's syndrome	D07931	Etilefrine	Etilefrine					0
Cluster 1	H00606	D07906	Ohtahara syndrome		Hurler's syndrome	D07906	Ergotamine	Ergotamine					0
Cluster 1	H00606	D07874	Ohtahara syndrome		Hurler's syndrome	D07874	Doxazosin	Doxazosin					0
Cluster 1	H00606	D07838	Ohtahara syndrome		Hurler's syndrome	D07838	Dihydroergotamine tartrate						0
Cluster 1	H00606	D07837	Ohtahara syndrome		Hurler's syndrome	D07837	Dihydroergotamine	Dihydroergotamine					0
Cluster 1	H00606	D07550	Ohtahara syndrome		Hurler's syndrome	D07550	Bunazosin	bunazosin					0
Cluster 1	H00606	D07124	Ohtahara syndrome		Hurler's syndrome	D07124	Alfuzosin	alfuzosin					0
Cluster 1	H00606	D06234	Ohtahara syndrome		Hurler's syndrome	D06234	Trimazosin hydrochloride	trimazosin					0
Cluster 1	H00606	D05738	Ohtahara syndrome		Hurler's syndrome	D05738	Ritanserin	Ritanserin					0
Cluster 1	H00606	D04532	Ohtahara syndrome		Hurler's syndrome	D04532	Indoramin hydrochloride						0
Cluster 1	H00606	D04531	Ohtahara syndrome		Hurler's syndrome	D04531	Indoramin	Indoramin					0
Cluster 1	H00606	D02901	Ohtahara syndrome		Hurler's syndrome	D02901	Amidephrine mesylate	amidephrine mesylate					0
Cluster 1	H00606	D02893	Ohtahara syndrome		Hurler's syndrome	D02893	Amesergide	amesergide					0
Cluster 1	H00606	D02248	Ohtahara syndrome		Hurler's syndrome	D02248	Levomepromazine maleate	levomepromazine maleate					0
Cluster 1	H00606	D08456	Ohtahara syndrome		Hurler's syndrome	D08456	Quetiapine	quetiapine					0
Cluster 1	H00606	D08099	Ohtahara syndrome		Hurler's syndrome	D08099	Ketanserin tartrate						0
Cluster 1	H00606	D02363	Ohtahara syndrome		Hurler's syndrome	D02363	Ketanserin	Ketanserin					0
Cluster 1	H00606	D06623	Ohtahara syndrome		Hurler's syndrome	D06623	Olanzapine pamoate	olanzapine					0
Cluster 1	H00606	D05395	Ohtahara syndrome		Hurler's syndrome	D05395	Pelanserin hydrochloride	pelanserin					0
Cluster 1	H00606	D08511	Ohtahara syndrome		Hurler's syndrome	D08511	Setiptiline	setiptiline					0
Cluster 1	H00606	D09842	Ohtahara syndrome		Hurler's syndrome	D09842	dl-Methylephedrine saccharinate						0
Cluster 1	H00606	D09794	Ohtahara syndrome		Hurler's syndrome	D09794	Norepinephrine hydrochloride	Norepinephrine					0
Cluster 1	H00606	D08449	Ohtahara syndrome		Hurler's syndrome	D08449	Pseudoephedrine	Pseudoephedrine					0
Cluster 1	H00606	D08284	Ohtahara syndrome		Hurler's syndrome	D08284	Norepinephrine hydrochoride						0
Cluster 1	H00606	D08206	Ohtahara syndrome		Hurler's syndrome	D08206	Methylephedrine	N-methylephedrine					0
Cluster 1	H00606	D05649	Ohtahara syndrome		Hurler's syndrome	D05649	Pseudoephedrine sulfate	brompheniramine maleate, pseudoephedrine sulfate drug combination					0
Cluster 1	H00606	D05648	Ohtahara syndrome		Hurler's syndrome	D05648	Pseudoephedrine polistirex						0
Cluster 1	H00606	D05206	Ohtahara syndrome		Hurler's syndrome	D05206	Norepinephrine bitartrate	Norepinephrine					0
Cluster 1	H00606	D04018	Ohtahara syndrome		Hurler's syndrome	D04018	Ephedrine sulfate	Ephedrine					0
Cluster 1	H00606	D02149	Ohtahara syndrome		Hurler's syndrome	D02149	Epinephrine bitartrate	Epinephrine					0
Cluster 1	H00606	D02109	Ohtahara syndrome		Hurler's syndrome	D02109	dl-Methylephedrine hydrochloride						0
Cluster 1	H00606	D02034	Ohtahara syndrome		Hurler's syndrome	D02034	Setiptiline maleate						0
Cluster 1	H00606	D01952	Ohtahara syndrome		Hurler's syndrome	D01952	L-Methylephedrine hydrochloride						0
Cluster 1	H00606	D08106	Ohtahara syndrome		Hurler's syndrome	D08106	Labetalol	Labetalol					0
Cluster 1	H00606	D07465	Ohtahara syndrome		Hurler's syndrome	D07465	Arotinolol	arotinolol					0
Cluster 1	H00606	D07451	Ohtahara syndrome		Hurler's syndrome	D07451	Amosulalol	amosulalol					0
Cluster 1	H00606	D04889	Ohtahara syndrome		Hurler's syndrome	D04889	Medroxalol hydrochloride						0
Cluster 1	H00606	D04888	Ohtahara syndrome		Hurler's syndrome	D04888	Medroxalol	medroxalol					0
Cluster 1	H00606	D03415	Ohtahara syndrome		Hurler's syndrome	D03415	Carvedilol phosphate						0
Cluster 1	H00606	D02976	Ohtahara syndrome		Hurler's syndrome	D02976	Arbutamine hydrochloride	arbutamine					0
Cluster 1	H00606	D01830	Ohtahara syndrome		Hurler's syndrome	D01830	Arotinolol hydrochloride	arotinolol					0
Cluster 1	H00606	D01806	Ohtahara syndrome		Hurler's syndrome	D01806	Oxprenolol hydrochloride	Oxprenolol					0
Cluster 1	H00606	D01795	Ohtahara syndrome		Hurler's syndrome	D01795	Tilisolol hydrochloride						0
Cluster 1	H00606	D01794	Ohtahara syndrome		Hurler's syndrome	D01794	Bopindolol malonate						0
Cluster 1	H00606	D01965	Ohtahara syndrome		Hurler's syndrome	D01965	Silodosin	KMD 3213					0
Cluster 1	H00606	D01887	Ohtahara syndrome		Hurler's syndrome	D01887	Bunazosin hydrochloride	bunazosin					0
Cluster 1	H00606	D01386	Ohtahara syndrome		Hurler's syndrome	D01386	Ephedrine hydrochloride	Ephedrine					0
Cluster 1	H00606	D01017	Ohtahara syndrome		Hurler's syndrome	D01017	Dipivefrin hydrochloride	dipivefrin					0
Cluster 1	H00606	D00996	Ohtahara syndrome		Hurler's syndrome	D00996	Epinephrine hydrochloride	Epinephrine					0
Cluster 1	H00606	D00811	Ohtahara syndrome		Hurler's syndrome	D00811	Clomipramine hydrochloride	Clomipramine					0
Cluster 1	H00606	D00607	Ohtahara syndrome		Hurler's syndrome	D00607	Guanadrel sulfate	guanadrel					0
Cluster 1	H00606	D00814	Ohtahara syndrome		Hurler's syndrome	D00814	Doxepin hydrochloride	Doxepin					0
Cluster 1	H00606	D01520	Ohtahara syndrome		Hurler's syndrome	D01520	Levomepromazine hydrochloride						0
Cluster 1	H00606	D00606	Ohtahara syndrome		Hurler's syndrome	D00606	Guanfacine hydrochloride	Guanfacine					0
Cluster 1	H00606	D00605	Ohtahara syndrome		Hurler's syndrome	D00605	Guanabenz acetate	Guanabenz					0
Cluster 1	H00606	D00604	Ohtahara syndrome		Hurler's syndrome	D00604	Clonidine hydrochloride	Clonidine					0
Cluster 1	H00606	D01692	Ohtahara syndrome		Hurler's syndrome	D01692	Alfuzosin hydrochloride	alfuzosin					0
Cluster 1	H00606	D01674	Ohtahara syndrome		Hurler's syndrome	D01674	Naftopidil	(naphthyl)hydroxy-naftopidil					0
Cluster 1	H00606	D01573	Ohtahara syndrome		Hurler's syndrome	D01573	Etilefrine hydrochloride	Etilefrine					0
Cluster 1	H00606	D01571	Ohtahara syndrome		Hurler's syndrome	D01571	Moxisylyte hydrochloride	Moxisylyte					0
Cluster 1	H00606	D01445	Ohtahara syndrome		Hurler's syndrome	D01445	Ifenprodil tartrate	ifenprodil					0
Cluster 1	H00606	D01405	Ohtahara syndrome		Hurler's syndrome	D01405	Norfenefrine hydrochloride	norfenefrine					0
Cluster 1	H00606	D01347	Ohtahara syndrome		Hurler's syndrome	D01347	Tramazoline hydrochloride	tramazoline					0
Cluster 1	H00606	D01333	Ohtahara syndrome		Hurler's syndrome	D01333	Urapidil	urapidil					0
Cluster 1	H00606	D01307	Ohtahara syndrome		Hurler's syndrome	D01307	Midodrine hydrochloride	Midodrine					0
Cluster 1	H00606	D01290	Ohtahara syndrome		Hurler's syndrome	D01290	Nicergoline	Nicergoline					0
Cluster 1	H00606	D01691	Ohtahara syndrome		Hurler's syndrome	D01691	Nipradilol	nipradilol					0
Cluster 1	H00606	D01543	Ohtahara syndrome		Hurler's syndrome	D01543	Nylidrin hydrochloride	Nylidrin					0
Cluster 1	H00606	D01512	Ohtahara syndrome		Hurler's syndrome	D01512	Befunolol hydrochloride	befunolol					0
Cluster 1	H00606	D01504	Ohtahara syndrome		Hurler's syndrome	D01504	Bufetolol hydrochloride	bufetolol					0
Cluster 1	H00606	D01454	Ohtahara syndrome		Hurler's syndrome	D01454	Bupranolol hydrochloride	Bupranolol					0
Cluster 1	H00606	D01182	Ohtahara syndrome		Hurler's syndrome	D01182	Alprenolol hydrochloride	Alprenolol					0
Cluster 1	H00606	D02349	Ohtahara syndrome		Hurler's syndrome	D02349	Dipivefrin	dipivefrin					0
Cluster 1	H00606	D01469	Ohtahara syndrome		Hurler's syndrome	D01469	Amosulalol hydrochloride						0
Cluster 1	H00606	D01444	Ohtahara syndrome		Hurler's syndrome	D01444	Bunitrolol hydrochloride						0
Cluster 1	H00606	D01277	Ohtahara syndrome		Hurler's syndrome	D01277	Droxidopa	Droxidopa					0
Cluster 1	H00606	D00634	Ohtahara syndrome		Hurler's syndrome	D00634	Bisoprolol fumarate	Bisoprolol					0
Cluster 1	H00606	D00632	Ohtahara syndrome		Hurler's syndrome	D00632	Dobutamine hydrochloride	Dobutamine					0
Cluster 1	H00606	D00601	Ohtahara syndrome		Hurler's syndrome	D00601	Metoprolol tartrate	Metoprolol					0
Cluster 1	H00606	D00598	Ohtahara syndrome		Hurler's syndrome	D00598	Betaxolol hydrochloride	Betaxolol					0
Cluster 1	H00606	D00597	Ohtahara syndrome		Hurler's syndrome	D00597	Acebutolol hydrochloride	Acebutolol					0
Cluster 1	H00606	D01024	Ohtahara syndrome		Hurler's syndrome	D01024	Tamsulosin hydrochloride	tamsulosin					0
Cluster 1	H00606	D01023	Ohtahara syndrome		Hurler's syndrome	D01023	Tetrahydrozoline hydrochloride	tetrahydrozoline					0
Cluster 1	H00606	D01022	Ohtahara syndrome		Hurler's syndrome	D01022	Oxymetazoline hydrochloride						0
Cluster 1	H00606	D01021	Ohtahara syndrome		Hurler's syndrome	D01021	Naphazoline nitrate	Naphazoline					0
Cluster 1	H00606	D01020	Ohtahara syndrome		Hurler's syndrome	D01020	Methoxamine hydrochloride	Methoxamine					0
Cluster 1	H00606	D00819	Ohtahara syndrome		Hurler's syndrome	D00819	Nefazodone hydrochloride	nefazodone					0
Cluster 1	H00606	D01025	Ohtahara syndrome		Hurler's syndrome	D01025	Levobunolol hydrochloride	Levobunolol					0
Cluster 1	H00606	D08347	Ohtahara syndrome		Hurler's syndrome	D08347	Phendimetrazine	phendimetrazine					0
Cluster 1	H00606	D00451	Ohtahara syndrome		Hurler's syndrome	D00451	Sumatriptan	Sumatriptan					0
Cluster 1	H00606	D00603	Ohtahara syndrome		Hurler's syndrome	D00603	Timolol maleate	Timolol					0
Cluster 1	H00606	D00602	Ohtahara syndrome		Hurler's syndrome	D00602	Penbutolol sulfate	Penbutolol					0
Cluster 1	H00606	D00599	Ohtahara syndrome		Hurler's syndrome	D00599	Carteolol hydrochloride	Carteolol					0
Cluster 1	H00606	D00561	Ohtahara syndrome		Hurler's syndrome	D00561	Sertindole	sertindole					0
Cluster 1	H00606	D00514	Ohtahara syndrome		Hurler's syndrome	D00514	Dexmedetomidine	Dexmedetomidine					0
Cluster 1	H00606	D00415	Ohtahara syndrome		Hurler's syndrome	D00415	Zolmitriptan	zolmitriptan					0
Cluster 1	H00606	D00432	Ohtahara syndrome		Hurler's syndrome	D00432	Nadolol	Nadolol					0
Cluster 1	H00606	D00600	Ohtahara syndrome		Hurler's syndrome	D00600	Labetalol hydrochloride	Labetalol					0
Cluster 1	H00606	D00757	Ohtahara syndrome		Hurler's syndrome	D00757	Xylometazoline hydrochloride	xylometazoline					0
Cluster 1	H00606	D00756	Ohtahara syndrome		Hurler's syndrome	D00756	Tetrahydrozoline nitrate						0
Cluster 1	H00606	D00743	Ohtahara syndrome		Hurler's syndrome	D00743	Naphazoline hydrochloride	Naphazoline					0
Cluster 1	H00606	D00610	Ohtahara syndrome		Hurler's syndrome	D00610	Terazosin hydrochloride	Terazosin					0
Cluster 1	H00606	D00609	Ohtahara syndrome		Hurler's syndrome	D00609	Prazosin hydrochloride	Prazosin					0
Cluster 1	H00606	D00608	Ohtahara syndrome		Hurler's syndrome	D00608	Doxazosin mesylate	Doxazosin					0
Cluster 1	H00606	D00405	Ohtahara syndrome		Hurler's syndrome	D00405	Methyldopa	Methyldopa					0
Cluster 1	H00606	D00507	Ohtahara syndrome		Hurler's syndrome	D00507	Phenoxybenzamine hydrochloride	Phenoxybenzamine					0
Cluster 1	H00606	D00509	Ohtahara syndrome		Hurler's syndrome	D00509	Phentolamine mesylate	Phentolamine					0
Cluster 1	H00606	D00281	Ohtahara syndrome		Hurler's syndrome	D00281	Clonidine	Clonidine					0
Cluster 1	H00606	D00255	Ohtahara syndrome		Hurler's syndrome	D00255	Carvedilol	carvedilol					0
Cluster 1	H00606	D00560	Ohtahara syndrome		Hurler's syndrome	D00560	Pimozide	Pimozide					0
Cluster 1	H00606	D00378	Ohtahara syndrome		Hurler's syndrome	D00378	Timolol	Timolol					0
Cluster 1	H00606	D00511	Ohtahara syndrome		Hurler's syndrome	D00511	Phenylephrine hydrochloride	Phenylephrine					0
Cluster 1	H00606	D00485	Ohtahara syndrome		Hurler's syndrome	D00485	Pseudoephedrine hydrochloride	Pseudoephedrine					0
Cluster 1	H00606	D01026	Ohtahara syndrome		Hurler's syndrome	D01026	Sotalol hydrochloride	Sotalol					0
Cluster 1	H00606	D00124	Ohtahara syndrome		Hurler's syndrome	D00124	Ephedrine	Ephedrine					0
Cluster 1	H00606	D00095	Ohtahara syndrome		Hurler's syndrome	D00095	Epinephrine	Epinephrine					0
Cluster 1	H00606	D00076	Ohtahara syndrome		Hurler's syndrome	D00076	Norepinephrine	Norepinephrine					0
Cluster 5	H00808	D06887	Familial infantile myoclonic epilepsy		Awakening epilepsy	D06887	Talbutal	talbutal					0
Cluster 5	H00808	D03182	Familial infantile myoclonic epilepsy		Awakening epilepsy	D03182	Butalbital	butalbital					0
Cluster 5	H00808	D03180	Familial infantile myoclonic epilepsy		Awakening epilepsy	D03180	Butabarbital	secbutabarbital					0
Cluster 5	H00808	D02618	Familial infantile myoclonic epilepsy		Awakening epilepsy	D02618	Butobarbital	butobarbital					0
Cluster 5	H00808	D01382	Familial infantile myoclonic epilepsy		Awakening epilepsy	D01382	Metharbital	metharbital					0
Cluster 5	H00808	D01071	Familial infantile myoclonic epilepsy		Awakening epilepsy	D01071	Hexobarbital	Hexobarbital					0
Cluster 5	H00808	D00700	Familial infantile myoclonic epilepsy		Awakening epilepsy	D00700	Mephobarbital	Mephobarbital					0
Cluster 5	H00808	D00698	Familial infantile myoclonic epilepsy		Awakening epilepsy	D00698	Aprobarbital	allylpropymal					0
Cluster 5	H00808	D00555	Familial infantile myoclonic epilepsy		Awakening epilepsy	D00555	Amobarbital	Amobarbital					0
Cluster 5	H00808	D00499	Familial infantile myoclonic epilepsy		Awakening epilepsy	D00499	Pentobarbital	Pentobarbital					0
Cluster 5	H00808	D00474	Familial infantile myoclonic epilepsy		Awakening epilepsy	D00474	Primidone	Primidone					0			62	1	3936330,Epilepsy with impulsive petit mal (juvenile myoclonic epilepsy).
Cluster 5	H00808	D00430	Familial infantile myoclonic epilepsy		Awakening epilepsy	D00430	Secobarbital	Secobarbital					0
Cluster 5	H00808	D06106	Familial infantile myoclonic epilepsy		Awakening epilepsy	D06106	Thiamylal	Thiamylal					0
Cluster 5	H00808	D08001	Familial infantile myoclonic epilepsy		Awakening epilepsy	D08001	Furosemide diolamine						0
Cluster 5	H00808	D07999	Familial infantile myoclonic epilepsy		Awakening epilepsy	D07999	Sodium furosemide						0
Cluster 5	H00808	D00331	Familial infantile myoclonic epilepsy		Awakening epilepsy	D00331	Furosemide	Furosemide					0
Cluster 5	H00808	D05621	Familial infantile myoclonic epilepsy		Awakening epilepsy	D05621	Progabide	progabide					0
Cluster 5	H00808	D00268	Familial infantile myoclonic epilepsy		Awakening epilepsy	D00268	Chlormezanone	Chlormezanone					0
Cluster 5	H00808	D01254	Familial infantile myoclonic epilepsy		Awakening epilepsy	D01254	Tofisopam	tofisopam					0
Cluster 5	H00808	D00506	Familial infantile myoclonic epilepsy		Awakening epilepsy	D00506	Phenobarbital	Phenobarbital					0
Cluster 5	H00808	D00714	Familial infantile myoclonic epilepsy		Awakening epilepsy	D00714	Thiopental sodium	Thiopental					0
Cluster 5	H00808	D00058	Familial infantile myoclonic epilepsy		Awakening epilepsy	D00058	Gamma-Aminobutyric acid	gamma-Aminobutyric Acid					0
Cluster 5	H01238	D10194	Chromosome 22q13.3 deletion syndrome		chromosome 5 deletion	D10194	Remimazolam besilate						0
Cluster 5	H01238	D08840	Chromosome 22q13.3 deletion syndrome		chromosome 5 deletion	D08840	Adipiplon	7-((2-(3-fluoropyridin-2-yl)-1H-imidazol-1-yl)methyl)-2-methyl-8-propyl-(1,2,4)triazolo(1,5-c)pyrimidine					0
Cluster 5	H01238	D08690	Chromosome 22q13.3 deletion syndrome		chromosome 5 deletion	D08690	Zolpidem	zolpidem					0
Cluster 5	H01238	D08507	Chromosome 22q13.3 deletion syndrome		chromosome 5 deletion	D08507	Sarmazenil	sarmazenil					0
Cluster 5	H01238	D08481	Chromosome 22q13.3 deletion syndrome		chromosome 5 deletion	D08481	Rilmazafone	rilmazafone					0
Cluster 5	H01238	D08356	Chromosome 22q13.3 deletion syndrome		chromosome 5 deletion	D08356	Phenobarbital diethylamine						0
Cluster 5	H01238	D08283	Chromosome 22q13.3 deletion syndrome		chromosome 5 deletion	D08283	Nordazepam	Nordazepam					0
Cluster 5	H01238	D08145	Chromosome 22q13.3 deletion syndrome		chromosome 5 deletion	D08145	Loprazolam mesilate						0
Cluster 5	H01238	D07784	Chromosome 22q13.3 deletion syndrome		chromosome 5 deletion	D07784	Delorazepam	chlordesmethyldiazepam					0
Cluster 5	H01238	D07409	Chromosome 22q13.3 deletion syndrome		chromosome 5 deletion	D07409	Pentetrazol	Pentylenetetrazole					0
Cluster 5	H01238	D07326	Chromosome 22q13.3 deletion syndrome		chromosome 5 deletion	D07326	Loprazolam	triazulenone					0
Cluster 5	H01238	D05028	Chromosome 22q13.3 deletion syndrome		chromosome 5 deletion	D05028	Midazolam maleate	Midazolam					0
Cluster 5	H01238	D04882	Chromosome 22q13.3 deletion syndrome		chromosome 5 deletion	D04882	Medazepam hydrochloride	Medazepam					0
Cluster 5	H01238	D04721	Chromosome 22q13.3 deletion syndrome		chromosome 5 deletion	D04721	Levotofisopam						0
Cluster 5	H01238	D04300	Chromosome 22q13.3 deletion syndrome		chromosome 5 deletion	D04300	Ganaxolone	ganaxolone					0
Cluster 5	H01238	D04282	Chromosome 22q13.3 deletion syndrome		chromosome 5 deletion	D04282	Gaboxadol	gaboxadol					0
Cluster 5	H01238	D04257	Chromosome 22q13.3 deletion syndrome		chromosome 5 deletion	D04257	Fospropofol disodium	fospropofol disodium					0
Cluster 5	H01238	D03737	Chromosome 22q13.3 deletion syndrome		chromosome 5 deletion	D03737	Dextofisopam	tofisopam					0
Cluster 5	H01238	D03562	Chromosome 22q13.3 deletion syndrome		chromosome 5 deletion	D03562	Clorazepate monopotassium	Clorazepate Dipotassium					0
Cluster 5	H01238	D03155	Chromosome 22q13.3 deletion syndrome		chromosome 5 deletion	D03155	Bretazenil	bretazenil					0
Cluster 5	H01238	D02770	Chromosome 22q13.3 deletion syndrome		chromosome 5 deletion	D02770	Adinazolam	adinazolam					0
Cluster 5	H01238	D02624	Chromosome 22q13.3 deletion syndrome		chromosome 5 deletion	D02624	Eszopiclone	eszopiclone					0
Cluster 5	H01238	D02617	Chromosome 22q13.3 deletion syndrome		chromosome 5 deletion	D02617	Ocinaplon	ocinaplon					0
Cluster 5	H01238	D02616	Chromosome 22q13.3 deletion syndrome		chromosome 5 deletion	D02616	Pagoclone	pagoclone					0
Cluster 5	H01238	D02594	Chromosome 22q13.3 deletion syndrome		chromosome 5 deletion	D02594	Abecarnil	abecarnil					0
Cluster 5	H01238	D02283	Chromosome 22q13.3 deletion syndrome		chromosome 5 deletion	D02283	Iomazenil	iomazenil					0
Cluster 5	H01238	D02253	Chromosome 22q13.3 deletion syndrome		chromosome 5 deletion	D02253	Pentobarbital calcium						0
Cluster 5	H01238	D02252	Chromosome 22q13.3 deletion syndrome		chromosome 5 deletion	D02252	Amobarbital sodium	Amobarbital					0
Cluster 5	H01238	D01758	Chromosome 22q13.3 deletion syndrome		chromosome 5 deletion	D01758	Haloxazolam	haloxazolam					0
Cluster 5	H01238	D01744	Chromosome 22q13.3 deletion syndrome		chromosome 5 deletion	D01744	Brotizolam	brotizolam					0
Cluster 5	H01238	D01740	Chromosome 22q13.3 deletion syndrome		chromosome 5 deletion	D01740	Barbital	Barbital					0
Cluster 5	H01238	D01657	Chromosome 22q13.3 deletion syndrome		chromosome 5 deletion	D01657	Lormetazepam	lormetazepam					0
Cluster 5	H01238	D01593	Chromosome 22q13.3 deletion syndrome		chromosome 5 deletion	D01593	Nimetazepam	nimetazepam					0
Cluster 5	H01238	D01564	Chromosome 22q13.3 deletion syndrome		chromosome 5 deletion	D01564	Rilmazafone hydrochloride hydrate						0
Cluster 5	H01238	D01514	Chromosome 22q13.3 deletion syndrome		chromosome 5 deletion	D01514	Etizolam	etizolam					0
Cluster 5	H01238	D01408	Chromosome 22q13.3 deletion syndrome		chromosome 5 deletion	D01408	Flurazepam hydrochloride	Flurazepam					0
Cluster 5	H01238	D01372	Chromosome 22q13.3 deletion syndrome		chromosome 5 deletion	D01372	Zopiclone	zopiclone					0
Cluster 5	H01238	D01354	Chromosome 22q13.3 deletion syndrome		chromosome 5 deletion	D01354	Fludiazepam	fludiazepam					0
Cluster 5	H01238	D01328	Chromosome 22q13.3 deletion syndrome		chromosome 5 deletion	D01328	Clotiazepam	clotiazepam					0
Cluster 5	H01238	D01316	Chromosome 22q13.3 deletion syndrome		chromosome 5 deletion	D01316	Mexazolam	mexazolam					0
Cluster 5	H01238	D01310	Chromosome 22q13.3 deletion syndrome		chromosome 5 deletion	D01310	Secobarbital sodium	Secobarbital					0
Cluster 5	H01238	D01293	Chromosome 22q13.3 deletion syndrome		chromosome 5 deletion	D01293	Ethyl loflazepate	ethyl loflazepate					0
Cluster 5	H01238	D01292	Chromosome 22q13.3 deletion syndrome		chromosome 5 deletion	D01292	Medazepam	Medazepam					0
Cluster 5	H01238	D01286	Chromosome 22q13.3 deletion syndrome		chromosome 5 deletion	D01286	Flutazolam	flutazolam					0
Cluster 5	H01238	D01279	Chromosome 22q13.3 deletion syndrome		chromosome 5 deletion	D01279	Flutoprazepam	flutoprazepam					0
Cluster 5	H01238	D01278	Chromosome 22q13.3 deletion syndrome		chromosome 5 deletion	D01278	Oxazolam	oxazolam					0
Cluster 5	H01238	D01268	Chromosome 22q13.3 deletion syndrome		chromosome 5 deletion	D01268	Cloxazolam	cloxazolam					0
Cluster 5	H01238	D01253	Chromosome 22q13.3 deletion syndrome		chromosome 5 deletion	D01253	Clobazam	clobazam					0
Cluster 5	H01238	D01245	Chromosome 22q13.3 deletion syndrome		chromosome 5 deletion	D01245	Bromazepam	Bromazepam					0
Cluster 5	H01238	D01230	Chromosome 22q13.3 deletion syndrome		chromosome 5 deletion	D01230	Flunitrazepam	Flunitrazepam					0
Cluster 5	H01238	D01150	Chromosome 22q13.3 deletion syndrome		chromosome 5 deletion	D01150	Methyprylon	methyprylon					0
Cluster 5	H01238	D00713	Chromosome 22q13.3 deletion syndrome		chromosome 5 deletion	D00713	Thiamylal sodium	Thiamylal					0
Cluster 5	H01238	D00712	Chromosome 22q13.3 deletion syndrome		chromosome 5 deletion	D00712	Methohexital sodium	Methohexital					0
Cluster 5	H01238	D00706	Chromosome 22q13.3 deletion syndrome		chromosome 5 deletion	D00706	Zolpidem tartrate	zolpidem					0
Cluster 5	H01238	D00704	Chromosome 22q13.3 deletion syndrome		chromosome 5 deletion	D00704	Ethchlorvynol	Ethchlorvynol					0
Cluster 5	H01238	D00701	Chromosome 22q13.3 deletion syndrome		chromosome 5 deletion	D00701	Phenobarbital sodium	Phenobarbital					0
Cluster 5	H01238	D00697	Chromosome 22q13.3 deletion syndrome		chromosome 5 deletion	D00697	Flumazenil	Flumazenil					0
Cluster 5	H01238	D00696	Chromosome 22q13.3 deletion syndrome		chromosome 5 deletion	D00696	Midazolam hydrochloride	Midazolam					0
Cluster 5	H01238	D00695	Chromosome 22q13.3 deletion syndrome		chromosome 5 deletion	D00695	Flurazepam hydrochloride	Flurazepam					0
Cluster 5	H01238	D00694	Chromosome 22q13.3 deletion syndrome		chromosome 5 deletion	D00694	Clorazepate dipotassium	Clorazepate Dipotassium					0
Cluster 5	H01238	D00693	Chromosome 22q13.3 deletion syndrome		chromosome 5 deletion	D00693	Chlordiazepoxide hydrochloride	Chlordiazepoxide					0
Cluster 5	H01238	D00557	Chromosome 22q13.3 deletion syndrome		chromosome 5 deletion	D00557	Methaqualone	Methaqualone					0
Cluster 5	H01238	D00550	Chromosome 22q13.3 deletion syndrome		chromosome 5 deletion	D00550	Midazolam	Midazolam					0
Cluster 5	H01238	D00549	Chromosome 22q13.3 deletion syndrome		chromosome 5 deletion	D00549	Propofol	Propofol					0
Cluster 5	H01238	D00548	Chromosome 22q13.3 deletion syndrome		chromosome 5 deletion	D00548	Etomidate	Etomidate					0
Cluster 5	H01238	D00532	Chromosome 22q13.3 deletion syndrome		chromosome 5 deletion	D00532	Glutethimide	Glutethimide					0
Cluster 5	H01238	D00531	Chromosome 22q13.3 deletion syndrome		chromosome 5 deletion	D00531	Nitrazepam	Nitrazepam					0
Cluster 5	H01238	D00530	Chromosome 22q13.3 deletion syndrome		chromosome 5 deletion	D00530	Zaleplon	zaleplon					0
Cluster 5	H01238	D00500	Chromosome 22q13.3 deletion syndrome		chromosome 5 deletion	D00500	Pentobarbital sodium	Pentobarbital					0
Cluster 5	H01238	D00470	Chromosome 22q13.3 deletion syndrome		chromosome 5 deletion	D00470	Prazepam	Prazepam					0
Cluster 5	H01238	D00464	Chromosome 22q13.3 deletion syndrome		chromosome 5 deletion	D00464	Oxazepam	Oxazepam					0
Cluster 5	H01238	D00457	Chromosome 22q13.3 deletion syndrome		chromosome 5 deletion	D00457	Quazepam	quazepam					0
Cluster 5	H01238	D00387	Chromosome 22q13.3 deletion syndrome		chromosome 5 deletion	D00387	Triazolam	Triazolam					0
Cluster 5	H01238	D00376	Chromosome 22q13.3 deletion syndrome		chromosome 5 deletion	D00376	Meprobamate	Meprobamate					0
Cluster 5	H01238	D00370	Chromosome 22q13.3 deletion syndrome		chromosome 5 deletion	D00370	Temazepam	Temazepam					0
Cluster 5	H01238	D00365	Chromosome 22q13.3 deletion syndrome		chromosome 5 deletion	D00365	Lorazepam	Lorazepam					0
Cluster 5	H01238	D00338	Chromosome 22q13.3 deletion syndrome		chromosome 5 deletion	D00338	Halazepam	halazepam					0
Cluster 5	H01238	D00329	Chromosome 22q13.3 deletion syndrome		chromosome 5 deletion	D00329	Flurazepam	Flurazepam					0
Cluster 5	H01238	D00311	Chromosome 22q13.3 deletion syndrome		chromosome 5 deletion	D00311	Estazolam	Estazolam					0
Cluster 5	H01238	D00293	Chromosome 22q13.3 deletion syndrome		chromosome 5 deletion	D00293	Diazepam	Diazepam					0
Cluster 5	H01238	D00280	Chromosome 22q13.3 deletion syndrome		chromosome 5 deletion	D00280	Clonazepam	Clonazepam					0
Cluster 5	H01238	D00267	Chromosome 22q13.3 deletion syndrome		chromosome 5 deletion	D00267	Chlordiazepoxide	Chlordiazepoxide					0
Cluster 5	H01238	D00225	Chromosome 22q13.3 deletion syndrome		chromosome 5 deletion	D00225	Alprazolam	Alprazolam					0
Cluster 5	H01238	D06106	Chromosome 22q13.3 deletion syndrome		chromosome 5 deletion	D06106	Thiamylal	Thiamylal					0
Cluster 5	H01238	D08001	Chromosome 22q13.3 deletion syndrome		chromosome 5 deletion	D08001	Furosemide diolamine						0
Cluster 5	H01238	D07999	Chromosome 22q13.3 deletion syndrome		chromosome 5 deletion	D07999	Sodium furosemide						0
Cluster 5	H01238	D00331	Chromosome 22q13.3 deletion syndrome		chromosome 5 deletion	D00331	Furosemide	Furosemide					0
Cluster 5	H01238	D05621	Chromosome 22q13.3 deletion syndrome		chromosome 5 deletion	D05621	Progabide	progabide					0
Cluster 5	H01238	D00268	Chromosome 22q13.3 deletion syndrome		chromosome 5 deletion	D00268	Chlormezanone	Chlormezanone					0
Cluster 5	H01238	D01254	Chromosome 22q13.3 deletion syndrome		chromosome 5 deletion	D01254	Tofisopam	tofisopam					0
Cluster 5	H01238	D00506	Chromosome 22q13.3 deletion syndrome		chromosome 5 deletion	D00506	Phenobarbital	Phenobarbital					0
Cluster 5	H01238	D00714	Chromosome 22q13.3 deletion syndrome		chromosome 5 deletion	D00714	Thiopental sodium	Thiopental					0
Cluster 5	H01238	D00058	Chromosome 22q13.3 deletion syndrome		chromosome 5 deletion	D00058	Gamma-Aminobutyric acid	gamma-Aminobutyric Acid					0
Cluster 7	H00729	D00740	Sinus node dysfunction	Sick Sinus Syndrome	Bouchard's node	D00740	Procaine hydrochloride	Procaine					0
Cluster 7	H00729	D00538	Sinus node dysfunction	Sick Sinus Syndrome	Bouchard's node	D00538	Zonisamide	zonisamide					0
Cluster 7	H00729	D00639	Sinus node dysfunction	Sick Sinus Syndrome	Bouchard's node	D00639	Mexiletine hydrochloride	Mexiletine					0
Cluster 7	H00729	D09612	Sinus node dysfunction	Sick Sinus Syndrome	Bouchard's node	D09612	Eslicarbazepine acetate	eslicarbazepine acetate					0
Cluster 7	H00729	D09215	Sinus node dysfunction	Sick Sinus Syndrome	Bouchard's node	D09215	Eslicarbazepine	eslicarbazepine					0
Cluster 7	H00729	D08459	Sinus node dysfunction	Sick Sinus Syndrome	Bouchard's node	D08459	Quinidine phenylethylbarbiturate	phenobarbital quinidine					0
Cluster 7	H00729	D08458	Sinus node dysfunction	Sick Sinus Syndrome	Bouchard's node	D08458	Quinidine	Quinidine					0	2	8582701 2344898
Cluster 7	H00729	D08421	Sinus node dysfunction	Sick Sinus Syndrome	Bouchard's node	D08421	Procainamide	Procainamide					0	1	8404944
Cluster 7	H00729	D08394	Sinus node dysfunction	Sick Sinus Syndrome	Bouchard's node	D08394	Pirmenol	pirmenol					0
Cluster 7	H00729	D08215	Sinus node dysfunction	Sick Sinus Syndrome	Bouchard's node	D08215	Mexiletine	Mexiletine					0
Cluster 7	H00729	D08048	Sinus node dysfunction	Sick Sinus Syndrome	Bouchard's node	D08048	Hydroquinidine	hydroquinidine					0
Cluster 7	H00729	D07993	Sinus node dysfunction	Sick Sinus Syndrome	Bouchard's node	D07993	Fosphenytoin	fosphenytoin					0
Cluster 7	H00729	D07894	Sinus node dysfunction	Sick Sinus Syndrome	Bouchard's node	D07894	Encainide	Encainide					0	1	3137797
Cluster 7	H00729	D07595	Sinus node dysfunction	Sick Sinus Syndrome	Bouchard's node	D07595	Fosphenytoin sodium hydrate						0
Cluster 7	H00729	D07442	Sinus node dysfunction	Sick Sinus Syndrome	Bouchard's node	D07442	Ambroxol	Ambroxol					0
Cluster 7	H00729	D07428	Sinus node dysfunction	Sick Sinus Syndrome	Bouchard's node	D07428	Bunaftine	Bunaftine					0
Cluster 7	H00729	D06517	Sinus node dysfunction	Sick Sinus Syndrome	Bouchard's node	D06517	Pirmenol hydrochloride	pirmenol					0
Cluster 7	H00729	D06172	Sinus node dysfunction	Sick Sinus Syndrome	Bouchard's node	D06172	Tocainide	Tocainide					0
Cluster 7	H00729	D05077	Sinus node dysfunction	Sick Sinus Syndrome	Bouchard's node	D05077	Moricizine	Moricizine					0
Cluster 7	H00729	D03991	Sinus node dysfunction	Sick Sinus Syndrome	Bouchard's node	D03991	Encainide hydrochloride	Encainide					0	1	3137797
Cluster 7	H00729	D03492	Sinus node dysfunction	Sick Sinus Syndrome	Bouchard's node	D03492	Cifenline	cifenline					0
Cluster 7	H00729	D02272	Sinus node dysfunction	Sick Sinus Syndrome	Bouchard's node	D02272	Quinidine sulfate	Quinidine					0	2	8582701 2344898
Cluster 7	H00729	D02103	Sinus node dysfunction	Sick Sinus Syndrome	Bouchard's node	D02103	Phenytoin sodium	Phenytoin					0
Cluster 7	H00729	D02096	Sinus node dysfunction	Sick Sinus Syndrome	Bouchard's node	D02096	Fosphenytoin sodium	fosphenytoin					0
Cluster 7	H00729	D02088	Sinus node dysfunction	Sick Sinus Syndrome	Bouchard's node	D02088	Tocainide hydrochloride	Tocainide					0
Cluster 7	H00729	D02087	Sinus node dysfunction	Sick Sinus Syndrome	Bouchard's node	D02087	Moricizine hydrochloride	Moricizine					0
Cluster 7	H00729	D01785	Sinus node dysfunction	Sick Sinus Syndrome	Bouchard's node	D01785	Pirmenol hydrochloride hydrate						0
Cluster 7	H00729	D01479	Sinus node dysfunction	Sick Sinus Syndrome	Bouchard's node	D01479	Ambroxol hydrochloride	Ambroxol					0
Cluster 7	H00729	D01455	Sinus node dysfunction	Sick Sinus Syndrome	Bouchard's node	D01455	Cifenline succinate	cifenline					0
Cluster 7	H00729	D00643	Sinus node dysfunction	Sick Sinus Syndrome	Bouchard's node	D00643	Quinidine polygalacturonate	quinidine polygalacturonate					0
Cluster 7	H00729	D00637	Sinus node dysfunction	Sick Sinus Syndrome	Bouchard's node	D00637	Disopyramide phosphate	Disopyramide					0	1	56094
Cluster 7	H00729	D00551	Sinus node dysfunction	Sick Sinus Syndrome	Bouchard's node	D00551	Tetracaine	Tetracaine					0
Cluster 7	H00729	D00553	Sinus node dysfunction	Sick Sinus Syndrome	Bouchard's node	D00553	Prilocaine	Prilocaine					0
Cluster 7	H00729	D00732	Sinus node dysfunction	Sick Sinus Syndrome	Bouchard's node	D00732	Chloroprocaine hydrochloride	chloroprocaine					0
Cluster 7	H00729	D01450	Sinus node dysfunction	Sick Sinus Syndrome	Bouchard's node	D01450	Bupivacaine hydrochloride	Bupivacaine					0
Cluster 7	H00729	D00733	Sinus node dysfunction	Sick Sinus Syndrome	Bouchard's node	D00733	Dibucaine	Dibucaine					0
Cluster 7	H00729	D08490	Sinus node dysfunction	Sick Sinus Syndrome	Bouchard's node	D08490	Ropivacaine	ropivacaine					0
Cluster 7	H00729	D08127	Sinus node dysfunction	Sick Sinus Syndrome	Bouchard's node	D08127	Lidocaine hydrochloride monohydrate	Lidocaine					0
Cluster 7	H00729	D04048	Sinus node dysfunction	Sick Sinus Syndrome	Bouchard's node	D04048	Ropivacaine hydrochloride	ropivacaine					0
Cluster 7	H00729	D02098	Sinus node dysfunction	Sick Sinus Syndrome	Bouchard's node	D02098	Proparacaine hydrochloride	proxymetacaine					0
Cluster 7	H00729	D02086	Sinus node dysfunction	Sick Sinus Syndrome	Bouchard's node	D02086	Lidocaine hydrochloride	Lidocaine					0
Cluster 7	H00729	D01287	Sinus node dysfunction	Sick Sinus Syndrome	Bouchard's node	D01287	Levobupivacaine hydrochloride	levobupivacaine					0
Cluster 7	H00729	D00741	Sinus node dysfunction	Sick Sinus Syndrome	Bouchard's node	D00741	Tetracaine hydrochloride	benzocaine, butyl aminobenzoate, tetracaine drug combination					0
Cluster 7	H00729	D00738	Sinus node dysfunction	Sick Sinus Syndrome	Bouchard's node	D00738	Mepivacaine hydrochloride	Mepivacaine					0
Cluster 7	H00729	D00735	Sinus node dysfunction	Sick Sinus Syndrome	Bouchard's node	D00735	Dyclonine hydrochloride	dyclonine					0
Cluster 7	H00729	D00358	Sinus node dysfunction	Sick Sinus Syndrome	Bouchard's node	D00358	Lidocaine	Lidocaine					0
Cluster 7	H00729	D08435	Sinus node dysfunction	Sick Sinus Syndrome	Bouchard's node	D08435	Propafenone	Propafenone					0	3	17445412 8945073 56094
Cluster 7	H00729	D00533	Sinus node dysfunction	Sick Sinus Syndrome	Bouchard's node	D00533	Oxcarbazepine	oxcarbazepine					0
Cluster 7	H00729	D00512	Sinus node dysfunction	Sick Sinus Syndrome	Bouchard's node	D00512	Phenytoin	Phenytoin					0
Cluster 7	H00729	D00477	Sinus node dysfunction	Sick Sinus Syndrome	Bouchard's node	D00477	Procainamide hydrochloride	Procainamide					0	1	8404944
Cluster 7	H00729	D00375	Sinus node dysfunction	Sick Sinus Syndrome	Bouchard's node	D00375	Mephenytoin	Mephenytoin					0
Cluster 7	H00729	D00552	Sinus node dysfunction	Sick Sinus Syndrome	Bouchard's node	D00552	Benzocaine	Benzocaine					0
Cluster 7	H00729	D00354	Sinus node dysfunction	Sick Sinus Syndrome	Bouchard's node	D00354	Lamotrigine	lamotrigine					0
Cluster 7	H00729	D00252	Sinus node dysfunction	Sick Sinus Syndrome	Bouchard's node	D00252	Carbamazepine	Carbamazepine					0
Cluster 7	H00729	D00199	Sinus node dysfunction	Sick Sinus Syndrome	Bouchard's node	D00199	Ajmaline	Ajmaline					0
Cluster 7	H00731	D00740	Atrial fibrillation	Atrial Fibrillation	atrial fibrillation	D00740	Procaine hydrochloride	Procaine					0	4	20800244 7486080 5808590 4880307	36	3	17073912,<span class="bi200109">Atrial fibrillation</span> following subconjunctival injection of mydricaine number 02.;7486080,Procaine is effective for minimizing postischemic ventricular fibrillation in cardiac surgery.;7441960,[Comparative effectiveness of treating paroxysms of <span class="bi200109">atrial fibrillation</span> and flutter]
Cluster 7	H00731	D00639	Atrial fibrillation	Atrial Fibrillation	atrial fibrillation	D00639	Mexiletine hydrochloride	Mexiletine					0	2	1507816 6381065
Cluster 7	H00731	D09612	Atrial fibrillation	Atrial Fibrillation	atrial fibrillation	D09612	Eslicarbazepine acetate	eslicarbazepine acetate					0
Cluster 7	H00731	D09215	Atrial fibrillation	Atrial Fibrillation	atrial fibrillation	D09215	Eslicarbazepine	eslicarbazepine					0
Cluster 7	H00731	D08459	Atrial fibrillation	Atrial Fibrillation	atrial fibrillation	D08459	Quinidine phenylethylbarbiturate	phenobarbital quinidine					0			47	34	20272580,Correlation between the effect of <span class="bi209506">quinidine sulfate</span> on the rate of the circus movement in <span class="bi200109">auricular fibrillation</span> and its concentration in the blood plasma.;20272531,Chronic <span class="bi200109">auricular fibrillation</span>; its treatment with <span class="bi209506">quinidine sulfate</span>.;19231955,Use of propafenone for con…
Cluster 7	H00731	D08458	Atrial fibrillation	Atrial Fibrillation	atrial fibrillation	D08458	Quinidine	Quinidine					0	97	21533828 19950088 19419397 19231955 17682893 17920965 17488270 17338165 16987384 15678052 15321697 15302102 15093889 11806093 11113407 10730613 10569659 10355070 10355069 10189007 9629687 9250553 9230619 8998091 9133311 8772625 8767614 8607392 8526696 8775337 8583983 8582701 8745663 7560608 7653451 7605232 7873475 8181888 7846948 7846939 7846938 1514492 1434328 1552095 1600529 1507816 1559321 167…	47	34	20272580,Correlation between the effect of <span class="bi209506">quinidine sulfate</span> on the rate of the circus movement in <span class="bi200109">auricular fibrillation</span> and its concentration in the blood plasma.;20272531,Chronic <span class="bi200109">auricular fibrillation</span>; its treatment with <span class="bi209506">quinidine sulfate</span>.;19231955,Use of propafenone for con…
Cluster 7	H00731	D08421	Atrial fibrillation	Atrial Fibrillation	atrial fibrillation	D08421	Procainamide	Procainamide					0	38	22575297 20864213 17653020 17560882 15678052 14618047 12736475 12682468 12618736 11329104 11099990 10545432 10496451 10371789 10206217 9990598 9856921 9789699 9678299 9639377 9607135 9581743 9579815 9416896 9395043 9152658 8916473 8644646 7605232 8403955 8404944 1507816 1287833 2229793 3282716 4919601 5808590 4880307	43	141	20606791,Treating critical supraventricular and ventricular arrhythmias.;18434899,Treatment of new-onset <span class="bi200109">atrial fibrillation</span> in noncardiac intensive care unit patients: a systematic review of randomized controlled trials.;18192095,Effects of verapamil and <span class="bi208347">procainamide</span> on acute atrial electrical remodeling induced by short-term rapid atri…
Cluster 7	H00731	D08394	Atrial fibrillation	Atrial Fibrillation	atrial fibrillation	D08394	Pirmenol	pirmenol					0	3	8847873 2884862 3510642	45	2	9883483,<span class="bi209520">Pirmenol hydrochloride</span>-induced QT prolongation and T wave inversion on electrocardiogram during treatment for symptomatic <span class="bi200109">atrial fibrillation</span>.;8847873,Clinical effects and pharmacokinetics of a single oral dose of <span class="bi209520">pirmenol hydrochloride</span>.
Cluster 7	H00731	D08215	Atrial fibrillation	Atrial Fibrillation	atrial fibrillation	D08215	Mexiletine	Mexiletine					0	2	1507816 6381065
Cluster 7	H00731	D08048	Atrial fibrillation	Atrial Fibrillation	atrial fibrillation	D08048	Hydroquinidine	hydroquinidine					0	6	15093889 11806093 8767614 8745663 8181888 1600529
Cluster 7	H00731	D07993	Atrial fibrillation	Atrial Fibrillation	atrial fibrillation	D07993	Fosphenytoin	fosphenytoin					0
Cluster 7	H00731	D07894	Atrial fibrillation	Atrial Fibrillation	atrial fibrillation	D07894	Encainide	Encainide					0	4	2125836 2125835 3136636 93050	43	22	9010685,The differentiation of propafenone from other class Ic agents, focusing on the effect on ventricular response rate attributable to its beta-blocking action.;8616725,What have clinical trials taught us about proarrhythmia?;8072758,[Persistent atrial flutter induced by propafenone (Rytmonorm)];7680987,Propafenone. A reappraisal of its pharmacology, pharmacokinetics and therapeutic use in ca…
Cluster 7	H00731	D07595	Atrial fibrillation	Atrial Fibrillation	atrial fibrillation	D07595	Fosphenytoin sodium hydrate						0
Cluster 7	H00731	D07442	Atrial fibrillation	Atrial Fibrillation	atrial fibrillation	D07442	Ambroxol	Ambroxol					0
Cluster 7	H00731	D07428	Atrial fibrillation	Atrial Fibrillation	atrial fibrillation	D07428	Bunaftine	Bunaftine					0	1	9422155
Cluster 7	H00731	D06517	Atrial fibrillation	Atrial Fibrillation	atrial fibrillation	D06517	Pirmenol hydrochloride	pirmenol					0	3	8847873 2884862 3510642	45	2	9883483,<span class="bi209520">Pirmenol hydrochloride</span>-induced QT prolongation and T wave inversion on electrocardiogram during treatment for symptomatic <span class="bi200109">atrial fibrillation</span>.;8847873,Clinical effects and pharmacokinetics of a single oral dose of <span class="bi209520">pirmenol hydrochloride</span>.
Cluster 7	H00731	D06172	Atrial fibrillation	Atrial Fibrillation	atrial fibrillation	D06172	Tocainide	Tocainide					0			29	1	8137053,Procainamide: a perspective on its value and danger.
Cluster 7	H00731	D05077	Atrial fibrillation	Atrial Fibrillation	atrial fibrillation	D05077	Moricizine	Moricizine					0	4	1507816 2420164 3520925 6157047	42	7	11152834,Efficacy and safety of <span class="bi210722">moricizine</span> in the maintenance of sinus rhythm in patients with recurrent <span class="bi200109">atrial fibrillation</span>.;9525569,Drug treatment of <span class="bi200109">atrial fibrillation</span> in the managed care era.;9391691,Pharmacologic management of supraventricular tachycardias in children. Part 2: Atrial flutter, <span cla…
Cluster 7	H00731	D03991	Atrial fibrillation	Atrial Fibrillation	atrial fibrillation	D03991	Encainide hydrochloride	Encainide					0	4	2125836 2125835 3136636 93050	43	22	9010685,The differentiation of propafenone from other class Ic agents, focusing on the effect on ventricular response rate attributable to its beta-blocking action.;8616725,What have clinical trials taught us about proarrhythmia?;8072758,[Persistent atrial flutter induced by propafenone (Rytmonorm)];7680987,Propafenone. A reappraisal of its pharmacology, pharmacokinetics and therapeutic use in ca…
Cluster 7	H00731	D03492	Atrial fibrillation	Atrial Fibrillation	atrial fibrillation	D03492	Cifenline	cifenline					0	20	20631453 19167636 18441448 16723785 12736475 11255698 10651210 9891831 9137677 8952741 8856490 8745663 7657846 7786839 7702357 7912916 8172484 1906432 2686252 3938266
Cluster 7	H00731	D02272	Atrial fibrillation	Atrial Fibrillation	atrial fibrillation	D02272	Quinidine sulfate	Quinidine					0	97	21533828 19950088 19419397 19231955 17682893 17920965 17488270 17338165 16987384 15678052 15321697 15302102 15093889 11806093 11113407 10730613 10569659 10355070 10355069 10189007 9629687 9250553 9230619 8998091 9133311 8772625 8767614 8607392 8526696 8775337 8583983 8582701 8745663 7560608 7653451 7605232 7873475 8181888 7846948 7846939 7846938 1514492 1434328 1552095 1600529 1507816 1559321 167…	47	34	20272580,Correlation between the effect of <span class="bi209506">quinidine sulfate</span> on the rate of the circus movement in <span class="bi200109">auricular fibrillation</span> and its concentration in the blood plasma.;20272531,Chronic <span class="bi200109">auricular fibrillation</span>; its treatment with <span class="bi209506">quinidine sulfate</span>.;19231955,Use of propafenone for con…
Cluster 7	H00731	D02103	Atrial fibrillation	Atrial Fibrillation	atrial fibrillation	D02103	Phenytoin sodium	Phenytoin					0	1	4919601	24	7	20439066,Separate episodes of delirium associated with levetiracetam and amiodarone treatment in an elderly woman.;17350982,NIP-141, a multiple ion channel blocker, terminates aconitine-induced <span class="bi200109">atrial fibrillation</span> and prevents the rapid pacing-induced atrial effective refractory period shortening in dogs.;11740632,[QT prolongation and torsade de pointes tachycardia d…
Cluster 7	H00731	D02096	Atrial fibrillation	Atrial Fibrillation	atrial fibrillation	D02096	Fosphenytoin sodium	fosphenytoin					0
Cluster 7	H00731	D02088	Atrial fibrillation	Atrial Fibrillation	atrial fibrillation	D02088	Tocainide hydrochloride	Tocainide					0			29	1	8137053,Procainamide: a perspective on its value and danger.
Cluster 7	H00731	D02087	Atrial fibrillation	Atrial Fibrillation	atrial fibrillation	D02087	Moricizine hydrochloride	Moricizine					0	4	1507816 2420164 3520925 6157047	42	7	11152834,Efficacy and safety of <span class="bi210722">moricizine</span> in the maintenance of sinus rhythm in patients with recurrent <span class="bi200109">atrial fibrillation</span>.;9525569,Drug treatment of <span class="bi200109">atrial fibrillation</span> in the managed care era.;9391691,Pharmacologic management of supraventricular tachycardias in children. Part 2: Atrial flutter, <span cla…
Cluster 7	H00731	D01785	Atrial fibrillation	Atrial Fibrillation	atrial fibrillation	D01785	Pirmenol hydrochloride hydrate						0			45	2	9883483,<span class="bi209520">Pirmenol hydrochloride</span>-induced QT prolongation and T wave inversion on electrocardiogram during treatment for symptomatic <span class="bi200109">atrial fibrillation</span>.;8847873,Clinical effects and pharmacokinetics of a single oral dose of <span class="bi209520">pirmenol hydrochloride</span>.
Cluster 7	H00731	D01479	Atrial fibrillation	Atrial Fibrillation	atrial fibrillation	D01479	Ambroxol hydrochloride	Ambroxol					0
Cluster 7	H00731	D01455	Atrial fibrillation	Atrial Fibrillation	atrial fibrillation	D01455	Cifenline succinate	cifenline					0	20	20631453 19167636 18441448 16723785 12736475 11255698 10651210 9891831 9137677 8952741 8856490 8745663 7657846 7786839 7702357 7912916 8172484 1906432 2686252 3938266
Cluster 7	H00731	D00643	Atrial fibrillation	Atrial Fibrillation	atrial fibrillation	D00643	Quinidine polygalacturonate	quinidine polygalacturonate					0	1	773392	47	34	20272580,Correlation between the effect of <span class="bi209506">quinidine sulfate</span> on the rate of the circus movement in <span class="bi200109">auricular fibrillation</span> and its concentration in the blood plasma.;20272531,Chronic <span class="bi200109">auricular fibrillation</span>; its treatment with <span class="bi209506">quinidine sulfate</span>.;19231955,Use of propafenone for con…
Cluster 7	H00731	D00637	Atrial fibrillation	Atrial Fibrillation	atrial fibrillation	D00637	Disopyramide phosphate	Disopyramide					0	41	20631453 16028099 15942183 15302734 12687927 11208496 11139948 10686443 10077401 9891831 9825366 9825365 9392815 8842506 8749880 8847151 7610735 1507816 1559321 2056838 1678964 1875596 2060555 3146989 3284318 3289932 3550282 3089263 3893488 3927054 6367096 6703818 7117156 362754 61664 772612 54578 1090216 1090215 803798 4601741	47	16	16635993,Increased AAI mode pacing threshold after termination of <span class="bi200109">atrial fibrillation</span> by acute administration of <span class="bi209519">disopyramide phosphate</span>.;16606807,Antiarrhythmic drugs for maintaining sinus rhythm after cardioversion of <span class="bi200109">atrial fibrillation</span>: a systematic review of randomized controlled trials.;15976979,Atrial …
Cluster 7	H00731	D00551	Atrial fibrillation	Atrial Fibrillation	atrial fibrillation	D00551	Tetracaine	Tetracaine					0
Cluster 7	H00731	D00553	Atrial fibrillation	Atrial Fibrillation	atrial fibrillation	D00553	Prilocaine	Prilocaine					0
Cluster 7	H00731	D00732	Atrial fibrillation	Atrial Fibrillation	atrial fibrillation	D00732	Chloroprocaine hydrochloride	chloroprocaine					0
Cluster 7	H00731	D01450	Atrial fibrillation	Atrial Fibrillation	atrial fibrillation	D01450	Bupivacaine hydrochloride	Bupivacaine					0
Cluster 7	H00731	D00733	Atrial fibrillation	Atrial Fibrillation	atrial fibrillation	D00733	Dibucaine	Dibucaine					0
Cluster 7	H00731	D08490	Atrial fibrillation	Atrial Fibrillation	atrial fibrillation	D08490	Ropivacaine	ropivacaine					0	3	19549643 18566197 17378781	30	6	20169966,[Case of ischemic heart disease resulting from persistent diuresis after giant ovarian tumor resection];19549643,Influence of patient-controlled i.v. analgesia with opioids on supraventricular arrhythmias after pulmonary resection.;18566197,Thoracic epidural analgesia improves pulmonary function in patients undergoing cardiac surgery.;17378781,Pre-emptive stellate ganglion block increase…
Cluster 7	H00731	D08127	Atrial fibrillation	Atrial Fibrillation	atrial fibrillation	D08127	Lidocaine hydrochloride monohydrate	Lidocaine					0	19	19436116 19167636 18798790 18441448 16723785 16723783 16397285 16308499 15949393 12916520 12687836 11139948 10966544 10827368 9524012 8831412 7486080 8494429 4919601
Cluster 7	H00731	D04048	Atrial fibrillation	Atrial Fibrillation	atrial fibrillation	D04048	Ropivacaine hydrochloride	ropivacaine					0	3	19549643 18566197 17378781	30	6	20169966,[Case of ischemic heart disease resulting from persistent diuresis after giant ovarian tumor resection];19549643,Influence of patient-controlled i.v. analgesia with opioids on supraventricular arrhythmias after pulmonary resection.;18566197,Thoracic epidural analgesia improves pulmonary function in patients undergoing cardiac surgery.;17378781,Pre-emptive stellate ganglion block increase…
Cluster 7	H00731	D02098	Atrial fibrillation	Atrial Fibrillation	atrial fibrillation	D02098	Proparacaine hydrochloride	proxymetacaine					0
Cluster 7	H00731	D02086	Atrial fibrillation	Atrial Fibrillation	atrial fibrillation	D02086	Lidocaine hydrochloride	Lidocaine					0	19	19436116 19167636 18798790 18441448 16723785 16723783 16397285 16308499 15949393 12916520 12687836 11139948 10966544 10827368 9524012 8831412 7486080 8494429 4919601
Cluster 7	H00731	D01287	Atrial fibrillation	Atrial Fibrillation	atrial fibrillation	D01287	Levobupivacaine hydrochloride	levobupivacaine					0
Cluster 7	H00731	D00741	Atrial fibrillation	Atrial Fibrillation	atrial fibrillation	D00741	Tetracaine hydrochloride	benzocaine, butyl aminobenzoate, tetracaine drug combination					0
Cluster 7	H00731	D00738	Atrial fibrillation	Atrial Fibrillation	atrial fibrillation	D00738	Mepivacaine hydrochloride	Mepivacaine					0	1	10225072	38	1	2641663,[Cardiotoxicity of local anesthetics: dynamic electrocardiogram study]
Cluster 7	H00731	D00735	Atrial fibrillation	Atrial Fibrillation	atrial fibrillation	D00735	Dyclonine hydrochloride	dyclonine					0
Cluster 7	H00731	D00358	Atrial fibrillation	Atrial Fibrillation	atrial fibrillation	D00358	Lidocaine	Lidocaine					0	19	19436116 19167636 18798790 18441448 16723785 16723783 16397285 16308499 15949393 12916520 12687836 11139948 10966544 10827368 9524012 8831412 7486080 8494429 4919601
Cluster 7	H00731	D08435	Atrial fibrillation	Atrial Fibrillation	atrial fibrillation	D08435	Propafenone	Propafenone					0	149	23101282 23094720 22575297 21914315 21911317 21533828 21422032 21395142 20825922 20350992 20235224 19950088 19760273 19231955 19118720 18971603 18787722 18524727 18356684 18293688 18167502 18082498 17966440 17560882 17495256 17062959 16805213 16627442 16351670 16321704 16180181 16159973 16013424 15949393 15942183 15875109 15669418 15589019 15575054 15546305 15342305 15312873 15312872 15302734 152…	48	6	16606807,Antiarrhythmic drugs for maintaining sinus rhythm after cardioversion of <span class="bi200109">atrial fibrillation</span>: a systematic review of randomized controlled trials.;12532566,[Hepatic toxicity of propafenone: a case description];8927547,[Effect of intravenous propafenone on maintenance of atrial signal-averaged ECG in patients with paroxysmal <span class="bi200109">atrial fibr…
Cluster 7	H00731	D00533	Atrial fibrillation	Atrial Fibrillation	atrial fibrillation	D00533	Oxcarbazepine	oxcarbazepine					0
Cluster 7	H00731	D00512	Atrial fibrillation	Atrial Fibrillation	atrial fibrillation	D00512	Phenytoin	Phenytoin					0	1	4919601	24	7	20439066,Separate episodes of delirium associated with levetiracetam and amiodarone treatment in an elderly woman.;17350982,NIP-141, a multiple ion channel blocker, terminates aconitine-induced <span class="bi200109">atrial fibrillation</span> and prevents the rapid pacing-induced atrial effective refractory period shortening in dogs.;11740632,[QT prolongation and torsade de pointes tachycardia d…
Cluster 7	H00731	D00477	Atrial fibrillation	Atrial Fibrillation	atrial fibrillation	D00477	Procainamide hydrochloride	Procainamide					0	38	22575297 20864213 17653020 17560882 15678052 14618047 12736475 12682468 12618736 11329104 11099990 10545432 10496451 10371789 10206217 9990598 9856921 9789699 9678299 9639377 9607135 9581743 9579815 9416896 9395043 9152658 8916473 8644646 7605232 8403955 8404944 1507816 1287833 2229793 3282716 4919601 5808590 4880307	43	6	10206217,Doppler sonographic evaluation of left atrial function after cardioversion of <span class="bi200109">atrial fibrillation</span>.;9581743,Conversion efficacy and safety of intravenous ibutilide compared with intravenous procainamide in patients with atrial flutter or fibrillation.;8795658,Wide-complex tachycardias. The importance of identifying the mechanism.;7841573,Prolonged thrombocyto…
Cluster 7	H00731	D00375	Atrial fibrillation	Atrial Fibrillation	atrial fibrillation	D00375	Mephenytoin	Mephenytoin					0
Cluster 7	H00731	D00552	Atrial fibrillation	Atrial Fibrillation	atrial fibrillation	D00552	Benzocaine	Benzocaine					0
Cluster 7	H00731	D00354	Atrial fibrillation	Atrial Fibrillation	atrial fibrillation	D00354	Lamotrigine	lamotrigine					0			21	1	18997140,Apparent seizure and <span class="bi200109">atrial fibrillation</span> associated with paliperidone.
Cluster 7	H00731	D00252	Atrial fibrillation	Atrial Fibrillation	atrial fibrillation	D00252	Carbamazepine	Carbamazepine					0			23	6	17064211,Effect of <span class="bi209122">carbamazepine</span> initiation and discontinuation on antithrombotic control in a patient receiving warfarin: case report and review of the literature.;9456462,A parasomnia overlap disorder involving sleepwalking, sleep terrors, and REM sleep behavior disorder in 33 polysomnographically confirmed cases.;8037382,Adenosine for the prehospital treatment of …
Cluster 7	H00731	D00199	Atrial fibrillation	Atrial Fibrillation	atrial fibrillation	D00199	Ajmaline	Ajmaline					0	5	11500583 7528850 1507816 6371732 4930956	43	38	19335860,Predictors of atrial tachyarrhythmias in subjects with type 1 ECG pattern of Brugada syndrome.;18704341,[Amiodaron for treatment of perioperative cardiac arrythmia: a broad spectrum antiarrythmetic agent?];17242012,Familial clustering of lone <span class="bi200109">atrial fibrillation</span> in patients with saddleback-type ST-segment elevation in right precordial leads.;15334160,[Polymo…
Cluster 7	H00728	D00303	Brugada syndrome	Brugada Syndrome	Brugada syndrome	D00303	Disopyramide	Disopyramide					0	1	11196553
Cluster 7	H00728	D00740	Brugada syndrome	Brugada Syndrome	Brugada syndrome	D00740	Procaine hydrochloride	Procaine					0
Cluster 7	H00728	D00639	Brugada syndrome	Brugada Syndrome	Brugada syndrome	D00639	Mexiletine hydrochloride	Mexiletine					0	1	11196553
Cluster 7	H00728	D09612	Brugada syndrome	Brugada Syndrome	Brugada syndrome	D09612	Eslicarbazepine acetate	eslicarbazepine acetate					0
Cluster 7	H00728	D09215	Brugada syndrome	Brugada Syndrome	Brugada syndrome	D09215	Eslicarbazepine	eslicarbazepine					0
Cluster 7	H00728	D08459	Brugada syndrome	Brugada Syndrome	Brugada syndrome	D08459	Quinidine phenylethylbarbiturate	phenobarbital quinidine					0			48	2	16633076,Effects of low-dose quinidine on ventricular tachyarrhythmias in patients with <span class="bi224395">Brugada syndrome</span>: low-dose quinidine therapy as an adjunctive treatment.;15869667,Variable electrocardiographic effects of short-term <span class="bi209506">quinidine sulfate</span> administration in <span class="bi224395">Brugada syndrome</span>.
Cluster 7	H00728	D08458	Brugada syndrome	Brugada Syndrome	Brugada syndrome	D08458	Quinidine	Quinidine					0	2	21737956 19272057	48	2	16633076,Effects of low-dose quinidine on ventricular tachyarrhythmias in patients with <span class="bi224395">Brugada syndrome</span>: low-dose quinidine therapy as an adjunctive treatment.;15869667,Variable electrocardiographic effects of short-term <span class="bi209506">quinidine sulfate</span> administration in <span class="bi224395">Brugada syndrome</span>.
Cluster 7	H00728	D08421	Brugada syndrome	Brugada Syndrome	Brugada syndrome	D08421	Procainamide	Procainamide					0			50	33	20981176,Electrocardiographic findings compatible with <span class="bi224395">Brugada syndrome</span> in a patient with febrile respiratory infection.;20864838,Brugada-like electrocardiographic pattern induced by lamotrigine toxicity.;20031595,A mutation in the beta 3 subunit of the cardiac sodium channel associated with Brugada ECG phenotype.;18373759,Neurally mediated susceptibility in individu…
Cluster 7	H00728	D08394	Brugada syndrome	Brugada Syndrome	Brugada syndrome	D08394	Pirmenol	pirmenol					0
Cluster 7	H00728	D08215	Brugada syndrome	Brugada Syndrome	Brugada syndrome	D08215	Mexiletine	Mexiletine					0	1	11196553
Cluster 7	H00728	D08048	Brugada syndrome	Brugada Syndrome	Brugada syndrome	D08048	Hydroquinidine	hydroquinidine					0
Cluster 7	H00728	D07993	Brugada syndrome	Brugada Syndrome	Brugada syndrome	D07993	Fosphenytoin	fosphenytoin					0
Cluster 7	H00728	D07894	Brugada syndrome	Brugada Syndrome	Brugada syndrome	D07894	Encainide	Encainide					0
Cluster 7	H00728	D07595	Brugada syndrome	Brugada Syndrome	Brugada syndrome	D07595	Fosphenytoin sodium hydrate						0
Cluster 7	H00728	D07442	Brugada syndrome	Brugada Syndrome	Brugada syndrome	D07442	Ambroxol	Ambroxol					0
Cluster 7	H00728	D07428	Brugada syndrome	Brugada Syndrome	Brugada syndrome	D07428	Bunaftine	Bunaftine					0
Cluster 7	H00728	D06517	Brugada syndrome	Brugada Syndrome	Brugada syndrome	D06517	Pirmenol hydrochloride	pirmenol					0
Cluster 7	H00728	D06172	Brugada syndrome	Brugada Syndrome	Brugada syndrome	D06172	Tocainide	Tocainide					0
Cluster 7	H00728	D05077	Brugada syndrome	Brugada Syndrome	Brugada syndrome	D05077	Moricizine	Moricizine					0
Cluster 7	H00728	D03991	Brugada syndrome	Brugada Syndrome	Brugada syndrome	D03991	Encainide hydrochloride	Encainide					0
Cluster 7	H00728	D03492	Brugada syndrome	Brugada Syndrome	Brugada syndrome	D03492	Cifenline	cifenline					0
Cluster 7	H00728	D02272	Brugada syndrome	Brugada Syndrome	Brugada syndrome	D02272	Quinidine sulfate	Quinidine					0	2	21737956 19272057	48	2	16633076,Effects of low-dose quinidine on ventricular tachyarrhythmias in patients with <span class="bi224395">Brugada syndrome</span>: low-dose quinidine therapy as an adjunctive treatment.;15869667,Variable electrocardiographic effects of short-term <span class="bi209506">quinidine sulfate</span> administration in <span class="bi224395">Brugada syndrome</span>.
Cluster 7	H00728	D02103	Brugada syndrome	Brugada Syndrome	Brugada syndrome	D02103	Phenytoin sodium	Phenytoin					0			32	2	17461883,Brugada pattern electrocardiogram associated with supratherapeutic <span class="bi207449">phenytoin</span> levels and the risk of sudden death.;11729615,[Current management of patients with ventricular tachycardia]
Cluster 7	H00728	D02096	Brugada syndrome	Brugada Syndrome	Brugada syndrome	D02096	Fosphenytoin sodium	fosphenytoin					0
Cluster 7	H00728	D02088	Brugada syndrome	Brugada Syndrome	Brugada syndrome	D02088	Tocainide hydrochloride	Tocainide					0
Cluster 7	H00728	D02087	Brugada syndrome	Brugada Syndrome	Brugada syndrome	D02087	Moricizine hydrochloride	Moricizine					0
Cluster 7	H00728	D01785	Brugada syndrome	Brugada Syndrome	Brugada syndrome	D01785	Pirmenol hydrochloride hydrate						0
Cluster 7	H00728	D01479	Brugada syndrome	Brugada Syndrome	Brugada syndrome	D01479	Ambroxol hydrochloride	Ambroxol					0
Cluster 7	H00728	D01455	Brugada syndrome	Brugada Syndrome	Brugada syndrome	D01455	Cifenline succinate	cifenline					0
Cluster 7	H00728	D00643	Brugada syndrome	Brugada Syndrome	Brugada syndrome	D00643	Quinidine polygalacturonate	quinidine polygalacturonate					0			48	2	16633076,Effects of low-dose quinidine on ventricular tachyarrhythmias in patients with <span class="bi224395">Brugada syndrome</span>: low-dose quinidine therapy as an adjunctive treatment.;15869667,Variable electrocardiographic effects of short-term <span class="bi209506">quinidine sulfate</span> administration in <span class="bi224395">Brugada syndrome</span>.
Cluster 7	H00728	D00637	Brugada syndrome	Brugada Syndrome	Brugada syndrome	D00637	Disopyramide phosphate	Disopyramide					0	1	11196553
Cluster 7	H00728	D00551	Brugada syndrome	Brugada Syndrome	Brugada syndrome	D00551	Tetracaine	Tetracaine					0
Cluster 7	H00728	D00553	Brugada syndrome	Brugada Syndrome	Brugada syndrome	D00553	Prilocaine	Prilocaine					0
Cluster 7	H00728	D00732	Brugada syndrome	Brugada Syndrome	Brugada syndrome	D00732	Chloroprocaine hydrochloride	chloroprocaine					0
Cluster 7	H00728	D01450	Brugada syndrome	Brugada Syndrome	Brugada syndrome	D01450	Bupivacaine hydrochloride	Bupivacaine					0
Cluster 7	H00728	D00733	Brugada syndrome	Brugada Syndrome	Brugada syndrome	D00733	Dibucaine	Dibucaine					0
Cluster 7	H00728	D08490	Brugada syndrome	Brugada Syndrome	Brugada syndrome	D08490	Ropivacaine	ropivacaine					0
Cluster 7	H00728	D08127	Brugada syndrome	Brugada Syndrome	Brugada syndrome	D08127	Lidocaine hydrochloride monohydrate	Lidocaine					0	5	18234009 17916151 17384457 17186979 16397285
Cluster 7	H00728	D04048	Brugada syndrome	Brugada Syndrome	Brugada syndrome	D04048	Ropivacaine hydrochloride	ropivacaine					0
Cluster 7	H00728	D02098	Brugada syndrome	Brugada Syndrome	Brugada syndrome	D02098	Proparacaine hydrochloride	proxymetacaine					0
Cluster 7	H00728	D02086	Brugada syndrome	Brugada Syndrome	Brugada syndrome	D02086	Lidocaine hydrochloride	Lidocaine					0	5	18234009 17916151 17384457 17186979 16397285
Cluster 7	H00728	D01287	Brugada syndrome	Brugada Syndrome	Brugada syndrome	D01287	Levobupivacaine hydrochloride	levobupivacaine					0
Cluster 7	H00728	D00741	Brugada syndrome	Brugada Syndrome	Brugada syndrome	D00741	Tetracaine hydrochloride	benzocaine, butyl aminobenzoate, tetracaine drug combination					0
Cluster 7	H00728	D00738	Brugada syndrome	Brugada Syndrome	Brugada syndrome	D00738	Mepivacaine hydrochloride	Mepivacaine					0
Cluster 7	H00728	D00735	Brugada syndrome	Brugada Syndrome	Brugada syndrome	D00735	Dyclonine hydrochloride	dyclonine					0
Cluster 7	H00728	D00358	Brugada syndrome	Brugada Syndrome	Brugada syndrome	D00358	Lidocaine	Lidocaine					0	5	18234009 17916151 17384457 17186979 16397285
Cluster 7	H00728	D08435	Brugada syndrome	Brugada Syndrome	Brugada syndrome	D08435	Propafenone	Propafenone					0
Cluster 7	H00728	D00533	Brugada syndrome	Brugada Syndrome	Brugada syndrome	D00533	Oxcarbazepine	oxcarbazepine					0
Cluster 7	H00728	D00512	Brugada syndrome	Brugada Syndrome	Brugada syndrome	D00512	Phenytoin	Phenytoin					0			32	2	17461883,Brugada pattern electrocardiogram associated with supratherapeutic <span class="bi207449">phenytoin</span> levels and the risk of sudden death.;11729615,[Current management of patients with ventricular tachycardia]
Cluster 7	H00728	D00477	Brugada syndrome	Brugada Syndrome	Brugada syndrome	D00477	Procainamide hydrochloride	Procainamide					0
Cluster 7	H00728	D00375	Brugada syndrome	Brugada Syndrome	Brugada syndrome	D00375	Mephenytoin	Mephenytoin					0
Cluster 7	H00728	D00552	Brugada syndrome	Brugada Syndrome	Brugada syndrome	D00552	Benzocaine	Benzocaine					0
Cluster 7	H00728	D00354	Brugada syndrome	Brugada Syndrome	Brugada syndrome	D00354	Lamotrigine	lamotrigine					0			37	2	20864838,Brugada-like electrocardiographic pattern induced by <span class="bi209072">lamotrigine</span> toxicity.;20016437,<span class="bi224395">Brugada syndrome</span> unmasked by lithium.
Cluster 7	H00728	D00252	Brugada syndrome	Brugada Syndrome	Brugada syndrome	D00252	Carbamazepine	Carbamazepine					0
Cluster 7	H00728	D00199	Brugada syndrome	Brugada Syndrome	Brugada syndrome	D00199	Ajmaline	Ajmaline					0	3	22334153 21147441 19589796	58	64	20881418,<span class="bi224395">Brugada syndrome</span> with aborted sudden cardiac death related to liquorice-induced hypokalemia.;20513597,Active cascade screening in primary inherited arrhythmia syndromes: does it lead to prophylactic treatment?;20170818,Local depolarization abnormalities are the dominant pathophysiologic mechanism for type 1 electrocardiogram in <span class="bi224395">brugada…
Cluster 7	H00720	D00740	Jervell and Lange-Nielsen syndrome	Jervell-Lange Nielsen Syndrome	cornelia de lange syndrome	D00740	Procaine hydrochloride	Procaine					0
Cluster 7	H00720	D00639	Jervell and Lange-Nielsen syndrome	Jervell-Lange Nielsen Syndrome	cornelia de lange syndrome	D00639	Mexiletine hydrochloride	Mexiletine					0
Cluster 7	H00720	D09612	Jervell and Lange-Nielsen syndrome	Jervell-Lange Nielsen Syndrome	cornelia de lange syndrome	D09612	Eslicarbazepine acetate	eslicarbazepine acetate					0
Cluster 7	H00720	D09215	Jervell and Lange-Nielsen syndrome	Jervell-Lange Nielsen Syndrome	cornelia de lange syndrome	D09215	Eslicarbazepine	eslicarbazepine					0
Cluster 7	H00720	D08459	Jervell and Lange-Nielsen syndrome	Jervell-Lange Nielsen Syndrome	cornelia de lange syndrome	D08459	Quinidine phenylethylbarbiturate	phenobarbital quinidine					0
Cluster 7	H00720	D08458	Jervell and Lange-Nielsen syndrome	Jervell-Lange Nielsen Syndrome	cornelia de lange syndrome	D08458	Quinidine	Quinidine					0
Cluster 7	H00720	D08421	Jervell and Lange-Nielsen syndrome	Jervell-Lange Nielsen Syndrome	cornelia de lange syndrome	D08421	Procainamide	Procainamide					0
Cluster 7	H00720	D08394	Jervell and Lange-Nielsen syndrome	Jervell-Lange Nielsen Syndrome	cornelia de lange syndrome	D08394	Pirmenol	pirmenol					0
Cluster 7	H00720	D08215	Jervell and Lange-Nielsen syndrome	Jervell-Lange Nielsen Syndrome	cornelia de lange syndrome	D08215	Mexiletine	Mexiletine					0
Cluster 7	H00720	D08048	Jervell and Lange-Nielsen syndrome	Jervell-Lange Nielsen Syndrome	cornelia de lange syndrome	D08048	Hydroquinidine	hydroquinidine					0
Cluster 7	H00720	D07993	Jervell and Lange-Nielsen syndrome	Jervell-Lange Nielsen Syndrome	cornelia de lange syndrome	D07993	Fosphenytoin	fosphenytoin					0
Cluster 7	H00720	D07894	Jervell and Lange-Nielsen syndrome	Jervell-Lange Nielsen Syndrome	cornelia de lange syndrome	D07894	Encainide	Encainide					0
Cluster 7	H00720	D07595	Jervell and Lange-Nielsen syndrome	Jervell-Lange Nielsen Syndrome	cornelia de lange syndrome	D07595	Fosphenytoin sodium hydrate						0
Cluster 7	H00720	D07442	Jervell and Lange-Nielsen syndrome	Jervell-Lange Nielsen Syndrome	cornelia de lange syndrome	D07442	Ambroxol	Ambroxol					0
Cluster 7	H00720	D07428	Jervell and Lange-Nielsen syndrome	Jervell-Lange Nielsen Syndrome	cornelia de lange syndrome	D07428	Bunaftine	Bunaftine					0
Cluster 7	H00720	D06517	Jervell and Lange-Nielsen syndrome	Jervell-Lange Nielsen Syndrome	cornelia de lange syndrome	D06517	Pirmenol hydrochloride	pirmenol					0
Cluster 7	H00720	D06172	Jervell and Lange-Nielsen syndrome	Jervell-Lange Nielsen Syndrome	cornelia de lange syndrome	D06172	Tocainide	Tocainide					0
Cluster 7	H00720	D05077	Jervell and Lange-Nielsen syndrome	Jervell-Lange Nielsen Syndrome	cornelia de lange syndrome	D05077	Moricizine	Moricizine					0
Cluster 7	H00720	D03991	Jervell and Lange-Nielsen syndrome	Jervell-Lange Nielsen Syndrome	cornelia de lange syndrome	D03991	Encainide hydrochloride	Encainide					0
Cluster 7	H00720	D03492	Jervell and Lange-Nielsen syndrome	Jervell-Lange Nielsen Syndrome	cornelia de lange syndrome	D03492	Cifenline	cifenline					0
Cluster 7	H00720	D02272	Jervell and Lange-Nielsen syndrome	Jervell-Lange Nielsen Syndrome	cornelia de lange syndrome	D02272	Quinidine sulfate	Quinidine					0
Cluster 7	H00720	D02103	Jervell and Lange-Nielsen syndrome	Jervell-Lange Nielsen Syndrome	cornelia de lange syndrome	D02103	Phenytoin sodium	Phenytoin					0
Cluster 7	H00720	D02096	Jervell and Lange-Nielsen syndrome	Jervell-Lange Nielsen Syndrome	cornelia de lange syndrome	D02096	Fosphenytoin sodium	fosphenytoin					0
Cluster 7	H00720	D02088	Jervell and Lange-Nielsen syndrome	Jervell-Lange Nielsen Syndrome	cornelia de lange syndrome	D02088	Tocainide hydrochloride	Tocainide					0
Cluster 7	H00720	D02087	Jervell and Lange-Nielsen syndrome	Jervell-Lange Nielsen Syndrome	cornelia de lange syndrome	D02087	Moricizine hydrochloride	Moricizine					0
Cluster 7	H00720	D01785	Jervell and Lange-Nielsen syndrome	Jervell-Lange Nielsen Syndrome	cornelia de lange syndrome	D01785	Pirmenol hydrochloride hydrate						0
Cluster 7	H00720	D01479	Jervell and Lange-Nielsen syndrome	Jervell-Lange Nielsen Syndrome	cornelia de lange syndrome	D01479	Ambroxol hydrochloride	Ambroxol					0
Cluster 7	H00720	D01455	Jervell and Lange-Nielsen syndrome	Jervell-Lange Nielsen Syndrome	cornelia de lange syndrome	D01455	Cifenline succinate	cifenline					0
Cluster 7	H00720	D00643	Jervell and Lange-Nielsen syndrome	Jervell-Lange Nielsen Syndrome	cornelia de lange syndrome	D00643	Quinidine polygalacturonate	quinidine polygalacturonate					0
Cluster 7	H00720	D00637	Jervell and Lange-Nielsen syndrome	Jervell-Lange Nielsen Syndrome	cornelia de lange syndrome	D00637	Disopyramide phosphate	Disopyramide					0
Cluster 7	H00720	D00551	Jervell and Lange-Nielsen syndrome	Jervell-Lange Nielsen Syndrome	cornelia de lange syndrome	D00551	Tetracaine	Tetracaine					0
Cluster 7	H00720	D00553	Jervell and Lange-Nielsen syndrome	Jervell-Lange Nielsen Syndrome	cornelia de lange syndrome	D00553	Prilocaine	Prilocaine					0
Cluster 7	H00720	D00732	Jervell and Lange-Nielsen syndrome	Jervell-Lange Nielsen Syndrome	cornelia de lange syndrome	D00732	Chloroprocaine hydrochloride	chloroprocaine					0
Cluster 7	H00720	D01450	Jervell and Lange-Nielsen syndrome	Jervell-Lange Nielsen Syndrome	cornelia de lange syndrome	D01450	Bupivacaine hydrochloride	Bupivacaine					0
Cluster 7	H00720	D00733	Jervell and Lange-Nielsen syndrome	Jervell-Lange Nielsen Syndrome	cornelia de lange syndrome	D00733	Dibucaine	Dibucaine					0
Cluster 7	H00720	D08490	Jervell and Lange-Nielsen syndrome	Jervell-Lange Nielsen Syndrome	cornelia de lange syndrome	D08490	Ropivacaine	ropivacaine					0
Cluster 7	H00720	D08127	Jervell and Lange-Nielsen syndrome	Jervell-Lange Nielsen Syndrome	cornelia de lange syndrome	D08127	Lidocaine hydrochloride monohydrate	Lidocaine					0
Cluster 7	H00720	D04048	Jervell and Lange-Nielsen syndrome	Jervell-Lange Nielsen Syndrome	cornelia de lange syndrome	D04048	Ropivacaine hydrochloride	ropivacaine					0
[truncated: 539 more rows]

## Sheet: Louvain-disDrug-pairs-detail
Cluster ID	Disease ID	Drug ID	Disease Name	Mesh Name	CoPub_diseaseName	Drug ID	Drug Name	Mesh Name	Sharing BPs	Sharing MPs	Sharing Pathways	Sharing GenesTotal Degree		PubMed count	PubMed IDs	rScaledScore	Literature Count	Details
Module-14	H00731	D00640	Atrial fibrillation	Atrial Fibrillation	atrial fibrillation	D00640	Propafenone hydrochloride	Propafenone			Yes		1	149	23101282 23094720 22575297 21914315 21911317 21533828 21422032 21395142 20825922 20350992 20235224 19950088 19760273 19231955 19118720 18971603 18787722 18524727 18356684 18293688 18167502 18082498 17966440 17560882 17495256 17062959 16805213 16627442 16351670 16321704 16180181 16159973 16013424 15949393 15942183 15875109 15669418 15589019 15575054 15546305 15342305 15312873 15312872 15302734 152…	48	6	16606807,Antiarrhythmic drugs for maintaining sinus rhythm after cardioversion of <span class="bi200109">atrial fibrillation</span>: a systematic review of randomized controlled trials.;12532566,[Hepatic toxicity of propafenone: a case description];8927547,[Effect of intravenous propafenone on maintenance of atrial signal-averaged ECG in patients with paroxysmal <span class="bi200109">atrial fibr…
Module-14	H00731	D08435	Atrial fibrillation	Atrial Fibrillation	atrial fibrillation	D08435	Propafenone	Propafenone					0	149	23101282 23094720 22575297 21914315 21911317 21533828 21422032 21395142 20825922 20350992 20235224 19950088 19760273 19231955 19118720 18971603 18787722 18524727 18356684 18293688 18167502 18082498 17966440 17560882 17495256 17062959 16805213 16627442 16351670 16321704 16180181 16159973 16013424 15949393 15942183 15875109 15669418 15589019 15575054 15546305 15342305 15312873 15312872 15302734 152…	48	6	16606807,Antiarrhythmic drugs for maintaining sinus rhythm after cardioversion of <span class="bi200109">atrial fibrillation</span>: a systematic review of randomized controlled trials.;12532566,[Hepatic toxicity of propafenone: a case description];8927547,[Effect of intravenous propafenone on maintenance of atrial signal-averaged ECG in patients with paroxysmal <span class="bi200109">atrial fibr…
Module-14	H00731	D07962	Atrial fibrillation	Atrial Fibrillation	atrial fibrillation	D07962	Flecainide	Flecainide			Yes		1	110	23094720 22713626 21911317 21533828 20825922 20625396 20350992 20235224 20154349 20022876 19760273 18922383 18447847 18441448 18082498 18030063 17682893 17495256 17322624 17161267 16996876 16805213 16555693 16271674 16013424 15851308 15696400 15619132 15575054 15546305 15312873 15288159 15093889 15009866 14760918 14618035 12925462 12916520 12909071 12717109 12710293 12687836 12042011 11985905 113…	49	327	20825922,Management of patients with acute <span class="bi200109">atrial fibrillation</span> in the ED.;20625396,Beta1-adrenoceptor polymorphism predicts <span class="bi209159">flecainide</span> action in patients with <span class="bi200109">atrial fibrillation</span>.;20606791,Treating critical supraventricular and ventricular arrhythmias.;20487051,Rhythm control agents and adverse events in pat…
Module-14	H00731	D00638	Atrial fibrillation	Atrial Fibrillation	atrial fibrillation	D00638	Flecainide acetate	Flecainide			Yes		1	110	23094720 22713626 21911317 21533828 20825922 20625396 20350992 20235224 20154349 20022876 19760273 18922383 18447847 18441448 18082498 18030063 17682893 17495256 17322624 17161267 16996876 16805213 16555693 16271674 16013424 15851308 15696400 15619132 15575054 15546305 15312873 15288159 15093889 15009866 14760918 14618035 12925462 12916520 12909071 12717109 12710293 12687836 12042011 11985905 113…	49	50	16792025,[<span class="bi208731">Flecainide acetate</span> utilisation review among general practitioners and hospital or office-based cardiologists in France. Obepine: observational study of flecainide];16606807,Antiarrhythmic drugs for maintaining sinus rhythm after cardioversion of <span class="bi200109">atrial fibrillation</span>: a systematic review of randomized controlled trials.;16555693,…
Module-14	H00731	D08458	Atrial fibrillation	Atrial Fibrillation	atrial fibrillation	D08458	Quinidine	Quinidine					0	97	21533828 19950088 19419397 19231955 17682893 17920965 17488270 17338165 16987384 15678052 15321697 15302102 15093889 11806093 11113407 10730613 10569659 10355070 10355069 10189007 9629687 9250553 9230619 8998091 9133311 8772625 8767614 8607392 8526696 8775337 8583983 8582701 8745663 7560608 7653451 7605232 7873475 8181888 7846948 7846939 7846938 1514492 1434328 1552095 1600529 1507816 1559321 167…	47	34	20272580,Correlation between the effect of <span class="bi209506">quinidine sulfate</span> on the rate of the circus movement in <span class="bi200109">auricular fibrillation</span> and its concentration in the blood plasma.;20272531,Chronic <span class="bi200109">auricular fibrillation</span>; its treatment with <span class="bi209506">quinidine sulfate</span>.;19231955,Use of propafenone for con…
Module-14	H00731	D02272	Atrial fibrillation	Atrial Fibrillation	atrial fibrillation	D02272	Quinidine sulfate	Quinidine					0	97	21533828 19950088 19419397 19231955 17682893 17920965 17488270 17338165 16987384 15678052 15321697 15302102 15093889 11806093 11113407 10730613 10569659 10355070 10355069 10189007 9629687 9250553 9230619 8998091 9133311 8772625 8767614 8607392 8526696 8775337 8583983 8582701 8745663 7560608 7653451 7605232 7873475 8181888 7846948 7846939 7846938 1514492 1434328 1552095 1600529 1507816 1559321 167…	47	34	20272580,Correlation between the effect of <span class="bi209506">quinidine sulfate</span> on the rate of the circus movement in <span class="bi200109">auricular fibrillation</span> and its concentration in the blood plasma.;20272531,Chronic <span class="bi200109">auricular fibrillation</span>; its treatment with <span class="bi209506">quinidine sulfate</span>.;19231955,Use of propafenone for con…
Module-142	H01039	D06457	Ovarian hyperstimulation syndrome	Ovarian Hyperstimulation Syndrome	Cancer of ovary	D06457	Chorionic gonadotrophin	Chorionic Gonadotropin				Yes	1	87	22930004 22768457 22456062 22429192 22304627 21824709 21391759 20979997 20673892 20101851 19909588 19629674 19230256 19200959 19146764 19079957 18692821 18462730 18400585 17456571 17175489 16963040 16786420 16785142 16500321 16439507 16412740 16377065 15958399 15938775 15925049 15665010 15511333 15106360 12960445 12738506 12643517 12351526 12081234 12057725 11726569 11397861 11387277 11384805 113…	33	20	19216452,Use of common seric tumor markers in patients with solid cancers.;19196744,Use of fertility drugs and risk of <span class="bi200983">ovarian cancer</span>: Danish Population Based Cohort Study.;17896012,Multi-reservoir device for detecting a soluble cancer biomarker.;17892270,Magnetic relaxation switch detection of human <span class="bi208915">chorionic gonadotrophin</span>.;17581910,Cas…
Module-142	H01039	D03334	Ovarian hyperstimulation syndrome	Ovarian Hyperstimulation Syndrome	Cancer of ovary	D03334	Gonadotropin, chorionic	Chorionic Gonadotropin					0	87	22930004 22768457 22456062 22429192 22304627 21824709 21391759 20979997 20673892 20101851 19909588 19629674 19230256 19200959 19146764 19079957 18692821 18462730 18400585 17456571 17175489 16963040 16786420 16785142 16500321 16439507 16412740 16377065 15958399 15938775 15925049 15665010 15511333 15106360 12960445 12738506 12643517 12351526 12081234 12057725 11726569 11397861 11387277 11384805 113…
Module-142	H01039	D08027	Ovarian hyperstimulation syndrome	Ovarian Hyperstimulation Syndrome	Cancer of ovary	D08027	Gonadorelin	Gonadotropin-Releasing Hormone					0	85	23082142 22930004 22697477 22429192 21371705 21339196 21227753 20979997 20673892 20379731 20101851 20008886 19909588 19800620 19688946 19684043 19629674 19591990 19357861 19339001 19261278 19230256 19200959 19171333 19146764 18692821 18400585 17943542 17854523 17462639 17175489 17074344 16966348 16895639 16786420 16785142 16632462 16566935 16501038 16500321 16439507 16412740 16377065 15925049 158…
Module-142	H01039	D04361	Ovarian hyperstimulation syndrome	Ovarian Hyperstimulation Syndrome	Cancer of ovary	D04361	Gonadorelin acetate	Gonadotropin-Releasing Hormone					0	85	23082142 22930004 22697477 22429192 21371705 21339196 21227753 20979997 20673892 20379731 20101851 20008886 19909588 19800620 19688946 19684043 19629674 19591990 19357861 19339001 19261278 19230256 19200959 19171333 19146764 18692821 18400585 17943542 17854523 17462639 17175489 17074344 16966348 16895639 16786420 16785142 16632462 16566935 16501038 16500321 16439507 16412740 16377065 15925049 158…
Module-142	H01039	D00988	Ovarian hyperstimulation syndrome	Ovarian Hyperstimulation Syndrome	Cancer of ovary	D00988	Gonadorelin hydrochloride	Gonadotropin-Releasing Hormone					0	85	23082142 22930004 22697477 22429192 21371705 21339196 21227753 20979997 20673892 20379731 20101851 20008886 19909588 19800620 19688946 19684043 19629674 19591990 19357861 19339001 19261278 19230256 19200959 19171333 19146764 18692821 18400585 17943542 17854523 17462639 17175489 17074344 16966348 16895639 16786420 16785142 16632462 16566935 16501038 16500321 16439507 16412740 16377065 15925049 158…
Module-142	H01039	D02692	Ovarian hyperstimulation syndrome	Ovarian Hyperstimulation Syndrome	Cancer of ovary	D02692	Menotropins	Menotropins				Yes	1	57	21059191 20869704 20379731 19800620 19079958 16954409 16895634 16571641 15284212 15106360 14607566 12413994 12186987 12081234 11014952 10976419 10920087 10783345 10783344 10686190 10575579 10428144 10357951 9793192 9696221 9513843 9457926 9455821 9309461 9262275 9013307 8893680 8921100 8635612 7641909 7641902 7556837 7631668 7580021 7782433 7749432 7745071 7745065 7836512 7962379 8300818 8345068 …
Module-14	H00731	D00648	Atrial fibrillation	Atrial Fibrillation	atrial fibrillation	D00648	Ibutilide fumarate	ibutilide			Yes		1	50	22336457 22045830 22034996 20723644 19136164 19025427 18987127 18684249 18035195 17976094 17049640 16787796 16650262 16645372 16351670 16159973 16050832 15949393 15773423 15626138 15329032 15312873 15312872 15288159 15237698 15173670 15093889 14999360 14652979 12845389 12682468 12640352 12627926 12390055 12232564 12208408 12176953 11602497 10728961 10421596 10369847 10078083 9778066 9581743 94168…	54	15	18035195,Pharmacokinetic and pharmacodynamic properties of a single intravenous dose of <span class="bi210700">ibutilide fumarate</span>: a phase I, randomized, open-label, increasing-dose study in healthy Chinese men.;16650262,Efficacy and safety of ibutilide for the conversion of monomorphic atrial tachycardia.;11046186,Effects of sodium channel blockade on ibutilide induced prolongation of rep…
Module-14	H00731	D00303	Atrial fibrillation	Atrial Fibrillation	atrial fibrillation	D00303	Disopyramide	Disopyramide			Yes		1	41	20631453 16028099 15942183 15302734 12687927 11208496 11139948 10686443 10077401 9891831 9825366 9825365 9392815 8842506 8749880 8847151 7610735 1507816 1559321 2056838 1678964 1875596 2060555 3146989 3284318 3289932 3550282 3089263 3893488 3927054 6367096 6703818 7117156 362754 61664 772612 54578 1090216 1090215 803798 4601741	47	16	16635993,Increased AAI mode pacing threshold after termination of <span class="bi200109">atrial fibrillation</span> by acute administration of <span class="bi209519">disopyramide phosphate</span>.;16606807,Antiarrhythmic drugs for maintaining sinus rhythm after cardioversion of <span class="bi200109">atrial fibrillation</span>: a systematic review of randomized controlled trials.;15976979,Atrial …
Module-14	H00731	D00637	Atrial fibrillation	Atrial Fibrillation	atrial fibrillation	D00637	Disopyramide phosphate	Disopyramide					0	41	20631453 16028099 15942183 15302734 12687927 11208496 11139948 10686443 10077401 9891831 9825366 9825365 9392815 8842506 8749880 8847151 7610735 1507816 1559321 2056838 1678964 1875596 2060555 3146989 3284318 3289932 3550282 3089263 3893488 3927054 6367096 6703818 7117156 362754 61664 772612 54578 1090216 1090215 803798 4601741	47	16	16635993,Increased AAI mode pacing threshold after termination of <span class="bi200109">atrial fibrillation</span> by acute administration of <span class="bi209519">disopyramide phosphate</span>.;16606807,Antiarrhythmic drugs for maintaining sinus rhythm after cardioversion of <span class="bi200109">atrial fibrillation</span>: a systematic review of randomized controlled trials.;15976979,Atrial …
Module-165	H00813	D00026	Laryngoonychocutaneous syndrome		Hurler's syndrome	D00026	L-Cysteine	Cysteine					0	39	22127469 21831508 21523716 21389182 20939675 20089454 18036807 17701892 17364286 17335818 17084897 16884794 16380684 16259789 16203873 15921853 15705376 15152893 12902805 12824719 12072880 12057717 11172608 11029606 10759030 10412886 10091505 10023758 9228372 9151289 8646193 7951214 8265498 1928212 2876759 7035584 921885 797159 52803
Module-14	H00731	D08421	Atrial fibrillation	Atrial Fibrillation	atrial fibrillation	D08421	Procainamide	Procainamide					0	38	22575297 20864213 17653020 17560882 15678052 14618047 12736475 12682468 12618736 11329104 11099990 10545432 10496451 10371789 10206217 9990598 9856921 9789699 9678299 9639377 9607135 9581743 9579815 9416896 9395043 9152658 8916473 8644646 7605232 8403955 8404944 1507816 1287833 2229793 3282716 4919601 5808590 4880307	43	141	20606791,Treating critical supraventricular and ventricular arrhythmias.;18434899,Treatment of new-onset <span class="bi200109">atrial fibrillation</span> in noncardiac intensive care unit patients: a systematic review of randomized controlled trials.;18192095,Effects of verapamil and <span class="bi208347">procainamide</span> on acute atrial electrical remodeling induced by short-term rapid atri…
Module-14	H00731	D00477	Atrial fibrillation	Atrial Fibrillation	atrial fibrillation	D00477	Procainamide hydrochloride	Procainamide					0	38	22575297 20864213 17653020 17560882 15678052 14618047 12736475 12682468 12618736 11329104 11099990 10545432 10496451 10371789 10206217 9990598 9856921 9789699 9678299 9639377 9607135 9581743 9579815 9416896 9395043 9152658 8916473 8644646 7605232 8403955 8404944 1507816 1287833 2229793 3282716 4919601 5808590 4880307	43	6	10206217,Doppler sonographic evaluation of left atrial function after cardioversion of <span class="bi200109">atrial fibrillation</span>.;9581743,Conversion efficacy and safety of intravenous ibutilide compared with intravenous procainamide in patients with atrial flutter or fibrillation.;8795658,Wide-complex tachycardias. The importance of identifying the mechanism.;7841573,Prolonged thrombocyto…
Module-22	H00609	D06085	Cryptorchidism	Cryptorchidism	cryptorchidism	D06085	Testosterone ketolaurate	Testosterone			Yes		1	35	23015652 22385118 21831236 18000085 16394094 16030109 15055347 14632858 12213860 12088925 12006717 11808880 10737531 10698599 10634376 10541309 9112559 7796925 7965425 7951338 7907261 8101813 1353540 2907898 2883952 2878745 2870353 2868413 6139422 6138302 6133757 6103766 42529 4394269 4392045	37	1	12116211,Novel mutation of TBX3 in a Japanese family with ulnar-mammary syndrome: implication for impaired sex development.
Module-22	H00609	D00075	Cryptorchidism	Cryptorchidism	cryptorchidism	D00075	Testosterone	Testosterone			Yes		1	35	23015652 22385118 21831236 18000085 16394094 16030109 15055347 14632858 12213860 12088925 12006717 11808880 10737531 10698599 10634376 10541309 9112559 7796925 7965425 7951338 7907261 8101813 1353540 2907898 2883952 2878745 2870353 2868413 6139422 6138302 6133757 6103766 42529 4394269 4392045	37	1	12116211,Novel mutation of TBX3 in a Japanese family with ulnar-mammary syndrome: implication for impaired sex development.
Module-165	H00813	D00166	Laryngoonychocutaneous syndrome		Hurler's syndrome	D00166	Cyanocobalamin	Vitamin B 12					0	35	22002941 21823284 21750092 21692283 20352294 19515873 19499849 19491420 18824063 18692805 17364275 16766435 16531164 16412989 15792815 15618250 15476449 12376086 11489365 11473077 11285643 9413873 9039838 8939323 9201777 7942779 8271628 1654183 2684076 2790218 3299090 3898780 785131 786825 4360398
Module-142	H01039	D07259	Ovarian hyperstimulation syndrome	Ovarian Hyperstimulation Syndrome	Cancer of ovary	D07259	Buserelin	Buserelin					0	28	20379731 20353458 19357861 19200959 16786420 15925049 12857428 12351526 11014952 10985616 10875855 10783345 10686191 10548606 10221686 9262266 9176441 7580021 7745071 7580006 7814930 7962379 8006130 8027275 8300818 1624019 2128881 2128879	34	1	10381137,In vitro effects of gonadotropin-releasing hormone (GnRH) analogue on cancer cell sensitivity to cis-platinum.
Module-142	H01039	D01831	Ovarian hyperstimulation syndrome	Ovarian Hyperstimulation Syndrome	Cancer of ovary	D01831	Buserelin acetate	Buserelin					0	28	20379731 20353458 19357861 19200959 16786420 15925049 12857428 12351526 11014952 10985616 10875855 10783345 10686191 10548606 10221686 9262266 9176441 7580021 7745071 7580006 7814930 7962379 8006130 8027275 8300818 1624019 2128881 2128879	34	1	10381137,In vitro effects of gonadotropin-releasing hormone (GnRH) analogue on cancer cell sensitivity to cis-platinum.
Module-165	H00813	D00019	Laryngoonychocutaneous syndrome		Hurler's syndrome	D00019	Methionine	Methionine					0	28	21654506 21346062 20977356 19698042 17385081 17302372 16847412 16816392 15714323 15588296 15477550 15465976 14991118 11890391 9934573 9865018 9674817 9223749 11322265 1796180 2684622 2658450 2673750 3147046 3217756 6801962 6762632 7437134
Module-142	H01039	D01685	Ovarian hyperstimulation syndrome	Ovarian Hyperstimulation Syndrome	Cancer of ovary	D01685	Cetrorelix acetate	cetrorelix					0	26	22697477 20379731 19688946 19339001 18692821 18400585 17175489 16786420 16785142 16566935 16500321 15925049 15890731 15755044 15665010 15284212 14567887 12831588 11776508 10985616 10968345 10783344 10686191 10685535 10601078 7556837	44	22	19934313,Gonadotropin-regulated lymphangiogenesis in <span class="bi200983">ovarian cancer</span> is mediated by LEDGF-induced expression of VEGF-C.;19375162,Effects of the LHRH antagonist <span class="bi210537">Cetrorelix</span> on the brain function in mice.;16390708,Gi protein-mediated translocation of serine/threonine phosphatase to the plasma membrane and apoptosis of <span class="bi200983">…
Module-142	H01039	D07665	Ovarian hyperstimulation syndrome	Ovarian Hyperstimulation Syndrome	Cancer of ovary	D07665	Cetrorelix	cetrorelix					0	26	22697477 20379731 19688946 19339001 18692821 18400585 17175489 16786420 16785142 16566935 16500321 15925049 15890731 15755044 15665010 15284212 14567887 12831588 11776508 10985616 10968345 10783344 10686191 10685535 10601078 7556837	44	22	19934313,Gonadotropin-regulated lymphangiogenesis in <span class="bi200983">ovarian cancer</span> is mediated by LEDGF-induced expression of VEGF-C.;19375162,Effects of the LHRH antagonist <span class="bi210537">Cetrorelix</span> on the brain function in mice.;16390708,Gi protein-mediated translocation of serine/threonine phosphatase to the plasma membrane and apoptosis of <span class="bi200983">…
Module-14	H00731	D00647	Atrial fibrillation	Atrial Fibrillation	atrial fibrillation	D00647	Dofetilide	dofetilide					0	25	19819878 19760273 19691680 18489935 17719337 17495256 16050832 15161945 15007003 15005216 14739717 11523612 11457747 11145491 11094565 11067793 10980226 10924317 10815277 10760352 10486417 10347332 9014993 9049678 7628887	50	144	20638626,Gender in <span class="bi200109">atrial fibrillation</span>: Ten years later.;19819878,<span class="bi210470">Dofetilide</span> is safe and effective in preventing <span class="bi200109">atrial fibrillation</span> recurrences in patients accepted for catheter ablation.;19808490,Treatment of <span class="bi200109">atrial fibrillation</span> with antiarrhythmic drugs or radiofrequency abla…
Module-142	H01039	D06477	Ovarian hyperstimulation syndrome	Ovarian Hyperstimulation Syndrome	Cancer of ovary	D06477	Serum gonadotrophin for injection					Yes	1	24	19218125 18710719 17462639 16963040 16154042 15890731 15284212 15106360 12960445 12679467 10875855 10686191 10438404 10357951 10221686 9886506 9806261 8530644 7593499 7749432 7745071 8005278 7819706 1633906
Module-142	H01039	D08649	Ovarian hyperstimulation syndrome	Ovarian Hyperstimulation Syndrome	Cancer of ovary	D08649	Triptorelin acetate	Triptorelin Pamoate					0	23	22930004 22429192 21391759 21371705 20673892 20097467 20008886 19909588 18692821 17074344 16439507 16377065 14567887 12738506 11278211 10685535 10438404 10230239 8530644 7641902 8027275 7951614 2104811	42	25	20529558,Phosphatase and tensin homolog gene inhibits the effect induced by gonadotropin-releasing hormone subtypes in human endometrial carcinoma cells.;19908246,Anticancer activity of a new gonadotropin releasing hormone analogue.;18510351,Development of novel 68Ga- and 18F-labeled GnRH-I analogues with high GnRHR-targeting efficiency.;17943530,Increase of doxorubicin-induced apoptosis after kn…
Module-142	H01039	D06248	Ovarian hyperstimulation syndrome	Ovarian Hyperstimulation Syndrome	Cancer of ovary	D06248	Triptorelin pamoate	Triptorelin Pamoate					0	23	22930004 22429192 21391759 21371705 20673892 20097467 20008886 19909588 18692821 17074344 16439507 16377065 14567887 12738506 11278211 10685535 10438404 10230239 8530644 7641902 8027275 7951614 2104811	42	25	20529558,Phosphatase and tensin homolog gene inhibits the effect induced by gonadotropin-releasing hormone subtypes in human endometrial carcinoma cells.;19908246,Anticancer activity of a new gonadotropin releasing hormone analogue.;18510351,Development of novel 68Ga- and 18F-labeled GnRH-I analogues with high GnRHR-targeting efficiency.;17943530,Increase of doxorubicin-induced apoptosis after kn…
Module-142	H01039	D06247	Ovarian hyperstimulation syndrome	Ovarian Hyperstimulation Syndrome	Cancer of ovary	D06247	Triptorelin	Triptorelin Pamoate					0	23	22930004 22429192 21391759 21371705 20673892 20097467 20008886 19909588 18692821 17074344 16439507 16377065 14567887 12738506 11278211 10685535 10438404 10230239 8530644 7641902 8027275 7951614 2104811	42	25	20529558,Phosphatase and tensin homolog gene inhibits the effect induced by gonadotropin-releasing hormone subtypes in human endometrial carcinoma cells.;19908246,Anticancer activity of a new gonadotropin releasing hormone analogue.;18510351,Development of novel 68Ga- and 18F-labeled GnRH-I analogues with high GnRHR-targeting efficiency.;17943530,Increase of doxorubicin-induced apoptosis after kn…
Module-14	H00731	D03492	Atrial fibrillation	Atrial Fibrillation	atrial fibrillation	D03492	Cifenline	cifenline					0	20	20631453 19167636 18441448 16723785 12736475 11255698 10651210 9891831 9137677 8952741 8856490 8745663 7657846 7786839 7702357 7912916 8172484 1906432 2686252 3938266
Module-14	H00731	D01455	Atrial fibrillation	Atrial Fibrillation	atrial fibrillation	D01455	Cifenline succinate	cifenline					0	20	20631453 19167636 18441448 16723785 12736475 11255698 10651210 9891831 9137677 8952741 8856490 8745663 7657846 7786839 7702357 7912916 8172484 1906432 2686252 3938266
Module-142	H00627	D08027	Premature ovarian failure	Primary Ovarian Insufficiency	Premature labor	D08027	Gonadorelin	Gonadotropin-Releasing Hormone					0	20	23129737 22994379 22282904 21771987 20054409 18754430 18675959 17697500 17601603 17173900 16697968 16142702 16019373 14567886 11223377 10981642 9207592 7836534 8129847 1730330
Module-142	H00627	D04361	Premature ovarian failure	Primary Ovarian Insufficiency	Premature labor	D04361	Gonadorelin acetate	Gonadotropin-Releasing Hormone					0	20	23129737 22994379 22282904 21771987 20054409 18754430 18675959 17697500 17601603 17173900 16697968 16142702 16019373 14567886 11223377 10981642 9207592 7836534 8129847 1730330
Module-142	H00627	D00988	Premature ovarian failure	Primary Ovarian Insufficiency	Premature labor	D00988	Gonadorelin hydrochloride	Gonadotropin-Releasing Hormone					0	20	23129737 22994379 22282904 21771987 20054409 18754430 18675959 17697500 17601603 17173900 16697968 16142702 16019373 14567886 11223377 10981642 9207592 7836534 8129847 1730330
Module-63	H00901	D03636	Cystinuria	Cystinuria	Cystinuria	D03636	Cystine	Cystine	Yes	Yes	Yes	Yes	4	19	17694338 17484478 12748836 12696195 11762790 10751848 10569520 9376839 9380242 8587621 8587620 8569983 7676533 1887529 3534301 3087087 6361751 4566604 5564770
Module-14	H00731	D00358	Atrial fibrillation	Atrial Fibrillation	atrial fibrillation	D00358	Lidocaine	Lidocaine					0	19	19436116 19167636 18798790 18441448 16723785 16723783 16397285 16308499 15949393 12916520 12687836 11139948 10966544 10827368 9524012 8831412 7486080 8494429 4919601
Module-14	H00731	D08127	Atrial fibrillation	Atrial Fibrillation	atrial fibrillation	D08127	Lidocaine hydrochloride monohydrate	Lidocaine					0	19	19436116 19167636 18798790 18441448 16723785 16723783 16397285 16308499 15949393 12916520 12687836 11139948 10966544 10827368 9524012 8831412 7486080 8494429 4919601
Module-14	H00731	D02086	Atrial fibrillation	Atrial Fibrillation	atrial fibrillation	D02086	Lidocaine hydrochloride	Lidocaine					0	19	19436116 19167636 18798790 18441448 16723785 16723783 16397285 16308499 15949393 12916520 12687836 11139948 10966544 10827368 9524012 8831412 7486080 8494429 4919601
Module-14	H00731	D08377	Atrial fibrillation	Atrial Fibrillation	atrial fibrillation	D08377	Pilsicainide	pilsicainide			Yes		1	13	19436116 19167636 18441448 16723785 16723783 16397285 16308499 12916520 12687836 11139948 10966544 9524012 8831412	49	3	15655281,A case of the toxicity of <span class="bi209524">pilsicainide hydrochloride</span> with comparison of the serial serum pilsicainide levels and electrocardiographic findings.;12964518,[Factors for successful conversion of <span class="bi200109">atrial fibrillation</span> using intravenous injection of <span class="bi209524">pilsicainide hydrochloride</span>];8351435,[Effect of <span class…
Module-142	H01039	D08010	Ovarian hyperstimulation syndrome	Ovarian Hyperstimulation Syndrome	Cancer of ovary	D08010	Ganirelix	ganirelix					0	13	22930004 22429192 20101851 20008886 19230256 17854523 17462639 16966348 14688163 14653891 11278211 10968345 10875855
Module-142	H01039	D04302	Ovarian hyperstimulation syndrome	Ovarian Hyperstimulation Syndrome	Cancer of ovary	D04302	Ganirelix acetate	ganirelix					0	13	22930004 22429192 20101851 20008886 19230256 17854523 17462639 16966348 14688163 14653891 11278211 10968345 10875855
Module-142	H01039	D08113	Ovarian hyperstimulation syndrome	Ovarian Hyperstimulation Syndrome	Cancer of ovary	D08113	Leuprorelin	Leuprolide					0	12	19629674 19171333 18400585 17462639 16966348 15755044 12738506 10221686 9886506 7580021 7749432 7951614	36	3	12217751,No rules without exception: long-term complete remission observed in a study using a LH-RH agonist in platinum-refractory <span class="bi200983">ovarian cancer</span>.;11886002,Chemotherapy versus hormonal treatment in platinum- and paclitaxel-refractory <span class="bi200983">ovarian cancer</span>: a randomised trial of the German Arbeitsgemeinschaft Gynaekologische Onkologie (AGO) Stud…
Module-14	H00731	D03037	Atrial fibrillation	Atrial Fibrillation	atrial fibrillation	D03037	Azimilide dihydrochloride	azimilide			Yes		1	12	17916138 16935870 16828595 16644334 15063432 14967728 12947368 12615792 11936563 11923801 10987602 10586393
Module-142	H01039	D00989	Ovarian hyperstimulation syndrome	Ovarian Hyperstimulation Syndrome	Cancer of ovary	D00989	Leuprolide acetate	Leuprolide					0	12	19629674 19171333 18400585 17462639 16966348 15755044 12738506 10221686 9886506 7580021 7749432 7951614
Module-165	H00813	D00032	Laryngoonychocutaneous syndrome		Hurler's syndrome	D00032	Histidine	Histidine					0	12	22575542 21487851 17097942 14708832 10096452 9329979 8757574 7883122 7832572 1796180 2876759 6801962
Module-14	H00731	D02969	Atrial fibrillation	Atrial Fibrillation	atrial fibrillation	D02969	Aprindine	Aprindine			Yes		1	10	17878753 16936425 15564697 15329504 12914884 12074271 7666572 93050 61664 4121909
Module-14	H00731	D01326	Atrial fibrillation	Atrial Fibrillation	atrial fibrillation	D01326	Aprindine hydrochloride	Aprindine			Yes		1	10	17878753 16936425 15564697 15329504 12914884 12074271 7666572 93050 61664 4121909
Module-142	H01039	D04430	Ovarian hyperstimulation syndrome	Ovarian Hyperstimulation Syndrome	Cancer of ovary	D04430	Follitropin beta	follitropin beta	Yes		Yes	Yes	3	9	22930004 22736041 22429192 18230195 15560689 15511333 14688163 14664878 9457926
Module-14	H00783	D00354	Dravet syndrome Severe myoclonic epilepsy in infancy		severe combined immunodeficiency	D00354	Lamotrigine	lamotrigine					0	7	23240524 17201707 16847080 15820347 15256187 10461565 9860069
Module-14	H00783	D00252	Dravet syndrome Severe myoclonic epilepsy in infancy		severe combined immunodeficiency	D00252	Carbamazepine	Carbamazepine					0	7	18616556 18424028 16227648 15820347 10565591 8419809 6819219
Module-110	H00344	D08842	Hansen disease	Leprosy	Schilder disease	D08842	Agatolimod sodium	Sodium					0	7	17951131 17682296 15370401 11212479 10692623 8444537 6759823
Module-142	H00627	D08649	Premature ovarian failure	Primary Ovarian Insufficiency	Premature labor	D08649	Triptorelin acetate	Triptorelin Pamoate					0	7	23129737 21771987 17601603 17454195 17173900 11223377 1730330
Module-142	H00627	D06248	Premature ovarian failure	Primary Ovarian Insufficiency	Premature labor	D06248	Triptorelin pamoate	Triptorelin Pamoate					0	7	23129737 21771987 17601603 17454195 17173900 11223377 1730330
Module-142	H00627	D06247	Premature ovarian failure	Primary Ovarian Insufficiency	Premature labor	D06247	Triptorelin	Triptorelin Pamoate					0	7	23129737 21771987 17601603 17454195 17173900 11223377 1730330
Module-142	H01039	D04824	Ovarian hyperstimulation syndrome	Ovarian Hyperstimulation Syndrome	Cancer of ovary	D04824	Lutropin alfa	Glycoprotein Hormones, alpha Subunit					0	7	20101851 19339001 19230256 18230195 17692110 17022858 16954409
Module-165	H00813	D03720	Laryngoonychocutaneous syndrome		Hurler's syndrome	D03720	Tipifarnib	tipifarnib					0	7	20960519 18223226 17264294 17082323 15087061 15051776 12947010
Module-142	H01039	D06400	Ovarian hyperstimulation syndrome	Ovarian Hyperstimulation Syndrome	Cancer of ovary	D06400	Follitropin alfa/beta	follitropin alfa	Yes		Yes	Yes	3	6	22024419 20849209 19339001 18230195 17692110 17022858
Module-142	H01039	D06269	Ovarian hyperstimulation syndrome	Ovarian Hyperstimulation Syndrome	Cancer of ovary	D06269	Urofollitropin	Urofollitropin	Yes		Yes	Yes	3	6	20188364 17653846 16848893 12413994 10783345 9457926
Module-142	H01039	D04429	Ovarian hyperstimulation syndrome	Ovarian Hyperstimulation Syndrome	Cancer of ovary	D04429	Follitropin alfa	follitropin alfa	Yes		Yes	Yes	3	6	22024419 20849209 19339001 18230195 17692110 17022858
Module-43	H00056	D09377	Alzheimer's disease	Alzheimer Disease	alzheimer disease	D09377	Semagacestat	N2-((2S)-2-(3,5-difluorophenyl)-2-hydroxyethanoyl)-N1-((7S)-5-methyl-6-oxo-6,7-dihydro-5H-dibenzo(b,d)azepin-7-yl)-L-alaninamide			Yes		1	6	23317986 21784350 18695053 18090456 16505324 15965311
Module-14	H00731	D08048	Atrial fibrillation	Atrial Fibrillation	atrial fibrillation	D08048	Hydroquinidine	hydroquinidine					0	6	15093889 11806093 8767614 8745663 8181888 1600529
Module-67	H01006	D03931	Hereditary angioedema	Angioedemas, Hereditary	Hereditary angioedema	D03931	Ecallantide	ecallantide					0	6	22765833 22149337 21781409 21481442 20818887 20568386
Module-14	H00731	D00199	Atrial fibrillation	Atrial Fibrillation	atrial fibrillation	D00199	Ajmaline	Ajmaline					0	5	11500583 7528850 1507816 6371732 4930956	43	38	19335860,Predictors of atrial tachyarrhythmias in subjects with type 1 ECG pattern of Brugada syndrome.;18704341,[Amiodaron for treatment of perioperative cardiac arrythmia: a broad spectrum antiarrythmetic agent?];17242012,Familial clustering of lone <span class="bi200109">atrial fibrillation</span> in patients with saddleback-type ST-segment elevation in right precordial leads.;15334160,[Polymo…
Module-14	H00728	D08377	Brugada syndrome	Brugada Syndrome	Brugada syndrome	D08377	Pilsicainide	pilsicainide			Yes		1	5	18234009 17916151 17384457 17186979 16397285
Module-165	H00183	D00019	Homocystinuria	Homocystinuria	homocystinuria	D00019	Methionine	Methionine	Yes				1	5	14568819 12815602 11522934 8950194 3148071
Module-14	H00783	D02103	Dravet syndrome Severe myoclonic epilepsy in infancy		severe combined immunodeficiency	D02103	Phenytoin sodium	Phenytoin					0	5	18424028 17201707 8419809 6415511 6803743
Module-14	H00783	D00512	Dravet syndrome Severe myoclonic epilepsy in infancy		severe combined immunodeficiency	D00512	Phenytoin	Phenytoin					0	5	18424028 17201707 8419809 6415511 6803743
Module-14	H00728	D00358	Brugada syndrome	Brugada Syndrome	Brugada syndrome	D00358	Lidocaine	Lidocaine					0	5	18234009 17916151 17384457 17186979 16397285
Module-14	H00728	D08127	Brugada syndrome	Brugada Syndrome	Brugada syndrome	D08127	Lidocaine hydrochloride monohydrate	Lidocaine					0	5	18234009 17916151 17384457 17186979 16397285
Module-14	H00728	D02086	Brugada syndrome	Brugada Syndrome	Brugada syndrome	D02086	Lidocaine hydrochloride	Lidocaine					0	5	18234009 17916151 17384457 17186979 16397285
Module-142	H00627	D00573	Premature ovarian failure	Primary Ovarian Insufficiency	Premature labor	D00573	Goserelin acetate	Goserelin					0	5	21771987 19153828 18675959 17851753 16019373
Module-142	H00627	D04405	Premature ovarian failure	Primary Ovarian Insufficiency	Premature labor	D04405	Goserelin	Goserelin					0	5	21771987 19153828 18675959 17851753 16019373
Module-14	H00731	D07894	Atrial fibrillation	Atrial Fibrillation	atrial fibrillation	D07894	Encainide	Encainide					0	4	2125836 2125835 3136636 93050	43	22	9010685,The differentiation of propafenone from other class Ic agents, focusing on the effect on ventricular response rate attributable to its beta-blocking action.;8616725,What have clinical trials taught us about proarrhythmia?;8072758,[Persistent atrial flutter induced by propafenone (Rytmonorm)];7680987,Propafenone. A reappraisal of its pharmacology, pharmacokinetics and therapeutic use in ca…
Module-14	H00731	D03991	Atrial fibrillation	Atrial Fibrillation	atrial fibrillation	D03991	Encainide hydrochloride	Encainide					0	4	2125836 2125835 3136636 93050	43	22	9010685,The differentiation of propafenone from other class Ic agents, focusing on the effect on ventricular response rate attributable to its beta-blocking action.;8616725,What have clinical trials taught us about proarrhythmia?;8072758,[Persistent atrial flutter induced by propafenone (Rytmonorm)];7680987,Propafenone. A reappraisal of its pharmacology, pharmacokinetics and therapeutic use in ca…
Module-165	H00183	D00166	Homocystinuria	Homocystinuria	homocystinuria	D00166	Cyanocobalamin	Vitamin B 12	Yes	Yes			2	4	19370762 18164228 14568819 1532773	49	9	19700356,Mechanism of vitamin B12-responsiveness in cblC methylmalonic aciduria with <span class="bi200632">homocystinuria</span>.;12971424,CblE type of <span class="bi200632">homocystinuria</span>: mild clinical phenotype in two patients homozygous for a novel mutation in the MTRR gene.;9470012,Biochemical and clinical response to hydroxocobalamin versus <span class="bi208612">cyanocobalamin</sp…
Module-14	H00731	D00345	Atrial fibrillation	Atrial Fibrillation	atrial fibrillation	D00345	Indapamide	Indapamide			Yes		1	4	21450612 19282274 16141420 14671247	35	7	19282274,Risks of cardiovascular events and effects of routine blood pressure lowering among patients with type 2 diabetes and <span class="bi200109">atrial fibrillation</span>: results of the ADVANCE study.;18359968,Torsades de pointes in a patient receiving fluconazole for cerebral cryptococcosis.;16141975,[Discharge prescription for ischemic stroke patients];16141420,Perindopril-based blood pr…
Module-14	H00731	D05077	Atrial fibrillation	Atrial Fibrillation	atrial fibrillation	D05077	Moricizine	Moricizine					0	4	1507816 2420164 3520925 6157047	42	7	11152834,Efficacy and safety of <span class="bi210722">moricizine</span> in the maintenance of sinus rhythm in patients with recurrent <span class="bi200109">atrial fibrillation</span>.;9525569,Drug treatment of <span class="bi200109">atrial fibrillation</span> in the managed care era.;9391691,Pharmacologic management of supraventricular tachycardias in children. Part 2: Atrial flutter, <span cla…
Module-14	H00731	D02087	Atrial fibrillation	Atrial Fibrillation	atrial fibrillation	D02087	Moricizine hydrochloride	Moricizine					0	4	1507816 2420164 3520925 6157047	42	7	11152834,Efficacy and safety of <span class="bi210722">moricizine</span> in the maintenance of sinus rhythm in patients with recurrent <span class="bi200109">atrial fibrillation</span>.;9525569,Drug treatment of <span class="bi200109">atrial fibrillation</span> in the managed care era.;9391691,Pharmacologic management of supraventricular tachycardias in children. Part 2: Atrial flutter, <span cla…
Module-144	H00252	D02983	Congenital nephrogenic diabetes insipidus	Diabetes Insipidus, Nephrogenic	diabetes insipidus, nephrogenic	D02983	Argipressin tannate	Arginine Vasopressin					0	4	18596116 17466972 15280526 8730418	50	5	18584216,Long-term growth of children with <span class="bi200352">nephrogenic diabetes insipidus</span>.;17216256,A case of <span class="bi200352">nephrogenic diabetes insipidus</span> with a novel missense mutation in the AVPR2 gene.;2986401,Urinary adenosine 3',5'-monophosphate (cAMP) response to antidiuretic hormone in diabetes insipidus (DI): comparison between congenital nephrogenic DI type …
Module-144	H00252	D02235	Congenital nephrogenic diabetes insipidus	Diabetes Insipidus, Nephrogenic	diabetes insipidus, nephrogenic	D02235	Desmopressin acetate	Deamino Arginine Vasopressin					0	4	18596116 17466972 15280526 8730418	53	5	19454377,Diabetes insipidus in pregnancy: etiology, evaluation, and management.;11242610,<span class="bi200352">Nephrogenic diabetes insipidus</span> persisting 57 months after cessation of lithium carbonate therapy: report of a case and review of the literature.;9201003,The management of diabetes insipidus in adults.;1992305,Aggravation of subclinical diabetes insipidus during pregnancy.;1913554…
Module-144	H00252	D00291	Congenital nephrogenic diabetes insipidus	Diabetes Insipidus, Nephrogenic	diabetes insipidus, nephrogenic	D00291	Desmopressin	Deamino Arginine Vasopressin					0	4	18596116 17466972 15280526 8730418	53	5	19454377,Diabetes insipidus in pregnancy: etiology, evaluation, and management.;11242610,<span class="bi200352">Nephrogenic diabetes insipidus</span> persisting 57 months after cessation of lithium carbonate therapy: report of a case and review of the literature.;9201003,The management of diabetes insipidus in adults.;1992305,Aggravation of subclinical diabetes insipidus during pregnancy.;1913554…
Module-14	H00731	D08422	Atrial fibrillation	Atrial Fibrillation	atrial fibrillation	D08422	Procaine	Procaine			Yes		1	4	20800244 7486080 5808590 4880307	36	3	17073912,<span class="bi200109">Atrial fibrillation</span> following subconjunctival injection of mydricaine number 02.;7486080,Procaine is effective for minimizing postischemic ventricular fibrillation in cardiac surgery.;7441960,[Comparative effectiveness of treating paroxysms of <span class="bi200109">atrial fibrillation</span> and flutter]
Module-14	H00731	D00740	Atrial fibrillation	Atrial Fibrillation	atrial fibrillation	D00740	Procaine hydrochloride	Procaine					0	4	20800244 7486080 5808590 4880307	36	3	17073912,<span class="bi200109">Atrial fibrillation</span> following subconjunctival injection of mydricaine number 02.;7486080,Procaine is effective for minimizing postischemic ventricular fibrillation in cardiac surgery.;7441960,[Comparative effectiveness of treating paroxysms of <span class="bi200109">atrial fibrillation</span> and flutter]
Module-63	H00746	D00218	Hypokalemic periodic paralysis	Hypokalemic Periodic Paralysis	periodic paralysis	D00218	Acetazolamide	Acetazolamide					0	4	6855804 7031501 5433278 5637755	60	1	8442715,Defective aldosterone synthesis associated with hyperkalemic <span class="bi201023">periodic paralysis</span>.
Module-238	H00218	D09916	Cystic fibrosis	Cystic Fibrosis	cystic fibrosis	D09916	Ivacaftor	N-(2,4-di-tert-butyl-5-hydroxyphenyl)-4-oxo-1,4-dihydroquinoline-3-carboxamide	Yes	Yes	Yes	Yes	4	4	22383668 22047557 21303308 21083385
Module-121	H00039	D09992	Basal cell carcinoma	Carcinoma, Basal Cell	basal cell nevus syndrome	D09992	Vismodegib	HhAntag691			Yes		1	4	22679179 22670903 20927781 19726763
Module-142	H00627	D03334	Premature ovarian failure	Primary Ovarian Insufficiency	Premature labor	D03334	Gonadotropin, chorionic	Chorionic Gonadotropin			Yes		1	4	22994379 17261285 7615102 1730310
Module-14	H00783	D00538	Dravet syndrome Severe myoclonic epilepsy in infancy		severe combined immunodeficiency	D00538	Zonisamide	zonisamide					0	4	19304420 18424028 18367429 17574461
Module-133	H00161	D08073	Smith-Lemli-Opitz syndrome	Smith-Lemli-Opitz Syndrome	smith-lemli-opitz syndrome	D08073	Incadronic acid	Acids					0	4	9024566 9024565 9024564 8863875
Module-133	H00161	D07281	Smith-Lemli-Opitz syndrome	Smith-Lemli-Opitz Syndrome	smith-lemli-opitz syndrome	D07281	Pamidronic acid	Acids					0	4	9024566 9024565 9024564 8863875
Module-133	H00161	D07119	Smith-Lemli-Opitz syndrome	Smith-Lemli-Opitz Syndrome	smith-lemli-opitz syndrome	D07119	Alendronic acid	Acids					0	4	9024566 9024565 9024564 8863875
Module-142	H00627	D06457	Premature ovarian failure	Primary Ovarian Insufficiency	Premature labor	D06457	Chorionic gonadotrophin	Chorionic Gonadotropin					0	4	22994379 17261285 7615102 1730310
Module-142	H00627	D08113	Premature ovarian failure	Primary Ovarian Insufficiency	Premature labor	D08113	Leuprorelin	Leuprolide					0	4	22282904 20054409 19129073 16142702
Module-142	H00627	D00989	Premature ovarian failure	Primary Ovarian Insufficiency	Premature labor	D00989	Leuprolide acetate	Leuprolide					0	4	22282904 20054409 19129073 16142702
Module-142	H01039	D08241	Ovarian hyperstimulation syndrome	Ovarian Hyperstimulation Syndrome	Cancer of ovary	D08241	Nafarelin	Nafarelin					0	4	20353458 11432110 10221686 9793192
Module-142	H01039	D00990	Ovarian hyperstimulation syndrome	Ovarian Hyperstimulation Syndrome	Cancer of ovary	D00990	Nafarelin acetate	Nafarelin					0	4	20353458 11432110 10221686 9793192
Module-230	H00187	D02982	Ornithine transcarbamylase deficiency	Ornithine Carbamoyltransferase Deficiency Disease	ornithine carbamoyltransferase deficiency disease	D02982	Arginine	Arginine					0	4	18562231 18343177 17538087 16703326
Module-14	H00728	D00199	Brugada syndrome	Brugada Syndrome	Brugada syndrome	D00199	Ajmaline	Ajmaline					0	3	22334153 21147441 19589796	58	64	20881418,<span class="bi224395">Brugada syndrome</span> with aborted sudden cardiac death related to liquorice-induced hypokalemia.;20513597,Active cascade screening in primary inherited arrhythmia syndromes: does it lead to prophylactic treatment?;20170818,Local depolarization abnormalities are the dominant pathophysiologic mechanism for type 1 electrocardiogram in <span class="bi224395">brugada…
Module-14	H00728	D07962	Brugada syndrome	Brugada Syndrome	Brugada syndrome	D07962	Flecainide	Flecainide			Yes		1	3	22334153 11196553 10961955	55	60	20621962,Atrial arrhythmogenic properties in wild-type and Scn5a+/- murine hearts.;20609320,The spectrum of SCN5A gene mutations in Spanish <span class="bi224395">Brugada syndrome</span> patients.;19696190,New-onset atrial fibrillation as first clinical manifestation of latent <span class="bi224395">Brugada syndrome</span>: prevalence and clinical significance.;19482855,Drug-induced <span class="…
Module-14	H00731	D08490	Atrial fibrillation	Atrial Fibrillation	atrial fibrillation	D08490	Ropivacaine	ropivacaine					0	3	19549643 18566197 17378781	30	6	20169966,[Case of ischemic heart disease resulting from persistent diuresis after giant ovarian tumor resection];19549643,Influence of patient-controlled i.v. analgesia with opioids on supraventricular arrhythmias after pulmonary resection.;18566197,Thoracic epidural analgesia improves pulmonary function in patients undergoing cardiac surgery.;17378781,Pre-emptive stellate ganglion block increase…
Module-14	H00731	D04048	Atrial fibrillation	Atrial Fibrillation	atrial fibrillation	D04048	Ropivacaine hydrochloride	ropivacaine					0	3	19549643 18566197 17378781	30	6	20169966,[Case of ischemic heart disease resulting from persistent diuresis after giant ovarian tumor resection];19549643,Influence of patient-controlled i.v. analgesia with opioids on supraventricular arrhythmias after pulmonary resection.;18566197,Thoracic epidural analgesia improves pulmonary function in patients undergoing cardiac surgery.;17378781,Pre-emptive stellate ganglion block increase…
Module-14	H00731	D08394	Atrial fibrillation	Atrial Fibrillation	atrial fibrillation	D08394	Pirmenol	pirmenol					0	3	8847873 2884862 3510642	45	2	9883483,<span class="bi209520">Pirmenol hydrochloride</span>-induced QT prolongation and T wave inversion on electrocardiogram during treatment for symptomatic <span class="bi200109">atrial fibrillation</span>.;8847873,Clinical effects and pharmacokinetics of a single oral dose of <span class="bi209520">pirmenol hydrochloride</span>.
Module-14	H00731	D06517	Atrial fibrillation	Atrial Fibrillation	atrial fibrillation	D06517	Pirmenol hydrochloride	pirmenol					0	3	8847873 2884862 3510642	45	2	9883483,<span class="bi209520">Pirmenol hydrochloride</span>-induced QT prolongation and T wave inversion on electrocardiogram during treatment for symptomatic <span class="bi200109">atrial fibrillation</span>.;8847873,Clinical effects and pharmacokinetics of a single oral dose of <span class="bi209520">pirmenol hydrochloride</span>.
Module-145	H00429	D00331	Proximal renal tubular acidosis	Acidosis, Renal Tubular	acidosis	D00331	Furosemide	Furosemide			Yes		1	3	17410104 4087694 4924317	41	1	11531397,Comparison of two oral electrolyte solutions for the treatment of dehydrated calves with experimentally-induced diarrhoea.
Module-142	H01039	D08895	Ovarian hyperstimulation syndrome	Ovarian Hyperstimulation Syndrome	Cancer of ovary	D08895	Corifollitropin alfa	follicle stimulating hormone, human, with HCG C-terminal peptide	Yes		Yes	Yes	3	3	22024419 20483664 19684043
Module-14	H00729	D00640	Sinus node dysfunction	Sick Sinus Syndrome	Bouchard's node	D00640	Propafenone hydrochloride	Propafenone			Yes		1	3	17445412 8945073 56094
Module-14	H00729	D07962	Sinus node dysfunction	Sick Sinus Syndrome	Bouchard's node	D07962	Flecainide	Flecainide			Yes		1	3	16050828 8404944 2511744
Module-14	H00729	D00638	Sinus node dysfunction	Sick Sinus Syndrome	Bouchard's node	D00638	Flecainide acetate	Flecainide			Yes		1	3	16050828 8404944 2511744
Module-14	H00728	D00638	Brugada syndrome	Brugada Syndrome	Brugada syndrome	D00638	Flecainide acetate	Flecainide			Yes		1	3	22334153 11196553 10961955
Module-14	H00731	D01856	Atrial fibrillation	Atrial Fibrillation	atrial fibrillation	D01856	Nifekalant hydrochloride	nifekalant			Yes		1	3	18684249 18159104 16050832
Module-43	H00056	D09010	Alzheimer's disease	Alzheimer Disease	alzheimer disease	D09010	Tarenflurbil	tarenflurbil			Yes		1	3	20009055 18450517 18090435
Module-230	H00187	D07706	Ornithine transcarbamylase deficiency	Ornithine Carbamoyltransferase Deficiency Disease	ornithine carbamoyltransferase deficiency disease	D07706	L-Citrulline	Citrulline			Yes		1	3	18562231 8778603 7609456
Module-14	H00729	D08435	Sinus node dysfunction	Sick Sinus Syndrome	Bouchard's node	D08435	Propafenone	Propafenone					0	3	17445412 8945073 56094
Module-37	H00254	D02691	Combined pituitary hormone deficiency		Combined immunity deficiency	D02691	Somatropin	Human Growth Hormone					0	3	20389107 16735499 10634415
Module-67	H01205	D08682	Warfarin resistance		insulin resistance	D08682	Warfarin	Warfarin					0	3	21173515 18680536 11034038
Module-67	H01205	D01280	Warfarin resistance		insulin resistance	D01280	Warfarin potassium	Warfarin					0	3	21173515 18680536 11034038
Module-67	H01205	D00564	Warfarin resistance		insulin resistance	D00564	Warfarin sodium	Warfarin					0	3	21173515 18680536 11034038
Module-165	H00813	D04768	Laryngoonychocutaneous syndrome		Hurler's syndrome	D04768	Lonafarnib	lonafarnib					0	3	23012407 18641985 18548095
Module-14	H00725	D07962	Short QT syndrome		long qt syndrome	D07962	Flecainide	Flecainide	Yes		Yes		2	2	15093889 12925462	48	31	20197117,Congenital <span class="bi201165">long QT syndrome</span> and 2:1 atrioventricular block: an optimistic outcome in the current era.;19482855,Drug-induced Brugada syndrome.;18929331,A mutation in the sodium channel is responsible for the association of <span class="bi201165">long QT syndrome</span> and familial atrial fibrillation.;18451998,The E1784K mutation in SCN5A is associated with …
Module-82	H00216	D00410	Congenital adrenal hyperplasia	Adrenal Hyperplasia, Congenital	adrenal hyperplasia, congenital	D00410	Metyrapone	Metyrapone					0	2	15521956 4334310	42	12	19481537,Cross reactions elicited by serum 17-OH progesterone and 11-desoxycortisol in cortisol assays.;7745023,An alternate pathway to androstenedione synthesis by human adrenals: evidence of a balance in 11 beta-hydroxylase and 17,20-lyase activities leading to androstenedione.;7581958,Adrenal androgen production in polycystic ovary syndrome.;6309433,Acth function in women with the polycystic o…
Module-142	H01039	D06459	Ovarian hyperstimulation syndrome	Ovarian Hyperstimulation Syndrome	Cancer of ovary	D06459	Purified human menopausal gonadotrophin					Yes	1	2	21059191 19079958	32	9	12709286,Clomiphene citrate and ovulation induction.;11744954,Synchronous endometrioid carcinoma of the ovary and endometrium associated with ovulation induction.;11566443,High-dose progesterone inhibition of urokinase secretion and invasive activity by SKOV-3 ovarian carcinoma cells: evidence for a receptor-independent nongenomic effect on the plasma membrane.;11384641,Familial gonadotropin-rele…
Module-63	H00746	D00518	Hypokalemic periodic paralysis	Hypokalemic Periodic Paralysis	periodic paralysis	D00518	Dichlorphenamide	Dichlorphenamide					0	2	10632100 6855804	58	7	19019313,Treatment of neuromuscular channelopathies: current concepts and future prospects.;18426576,Practical aspects in the management of hypokalemic <span class="bi201023">periodic paralysis</span>.;18345024,Acetazolamide prevents vacuolar myopathy in skeletal muscle of K(+) -depleted rats.;18254068,Treatment for <span class="bi201023">periodic paralysis</span>.;16368240,Carbonic anhydrase inh…
Module-82	H00216	D00153	Congenital adrenal hyperplasia	Adrenal Hyperplasia, Congenital	adrenal hyperplasia, congenital	D00153	Testolactone	Testolactone					0	2	10720048 8855797	53	7	16766117,Use of aromatase inhibitors to increase final height.;16026110,Aromatase inhibitors in precocious puberty: rationale and experience to date.;12107224,Flutamide decreases cortisol clearance in patients with <span class="bi200022">congenital adrenal hyperplasia</span>.;11889161,Male LH-independent sexual precocity in a 3.5-year-old boy caused by a somatic activating mutation of the LH rece…
Module-14	H00728	D08458	Brugada syndrome	Brugada Syndrome	Brugada syndrome	D08458	Quinidine	Quinidine					0	2	21737956 19272057	48	2	16633076,Effects of low-dose quinidine on ventricular tachyarrhythmias in patients with <span class="bi224395">Brugada syndrome</span>: low-dose quinidine therapy as an adjunctive treatment.;15869667,Variable electrocardiographic effects of short-term <span class="bi209506">quinidine sulfate</span> administration in <span class="bi224395">Brugada syndrome</span>.
Module-14	H00728	D02272	Brugada syndrome	Brugada Syndrome	Brugada syndrome	D02272	Quinidine sulfate	Quinidine					0	2	21737956 19272057	48	2	16633076,Effects of low-dose quinidine on ventricular tachyarrhythmias in patients with <span class="bi224395">Brugada syndrome</span>: low-dose quinidine therapy as an adjunctive treatment.;15869667,Variable electrocardiographic effects of short-term <span class="bi209506">quinidine sulfate</span> administration in <span class="bi224395">Brugada syndrome</span>.
Module-14	H00725	D00638	Short QT syndrome		long qt syndrome	D00638	Flecainide acetate	Flecainide	Yes		Yes		2	2	15093889 12925462	42	1	10758053,Effects of flecainide in patients with new SCN5A mutation: mutation-specific therapy for <span class="bi201165">long-QT syndrome</span>?
Module-14	H00725	D08458	Short QT syndrome		long qt syndrome	D08458	Quinidine	Quinidine	Yes				1	2	15673388 15093889	42	1	9337183,Normalization of acquired QT prolongation in humans by intravenous potassium.
Module-14	H00725	D02272	Short QT syndrome		long qt syndrome	D02272	Quinidine sulfate	Quinidine	Yes				1	2	15673388 15093889	42	1	9337183,Normalization of acquired QT prolongation in humans by intravenous potassium.
Module-123	H00012	D09959	Polycythemia vera	Polycythemia Vera	polycythemia vera	D09959	Ruxolitinib	INCB018424	Yes		Yes	Yes	3	2	22375970 20843246
Module-43	H00056	D09869	Alzheimer's disease	Alzheimer Disease	alzheimer disease	D09869	Avagacestat	BMS 708163			Yes		1	2	22892585 22381714
Module-230	H01028	D02982	Argininosuccinate lyase deficiency	Argininosuccinic Aciduria	tetrahydrobiopterin deficiency	D02982	Arginine	Arginine			Yes		1	2	23040521 18562231
Module-14	H00783	D00358	Dravet syndrome Severe myoclonic epilepsy in infancy		severe combined immunodeficiency	D00358	Lidocaine	Lidocaine					0	2	18424028 10655748
Module-14	H00783	D08127	Dravet syndrome Severe myoclonic epilepsy in infancy		severe combined immunodeficiency	D08127	Lidocaine hydrochloride monohydrate	Lidocaine					0	2	18424028 10655748
Module-14	H00783	D02086	Dravet syndrome Severe myoclonic epilepsy in infancy		severe combined immunodeficiency	D02086	Lidocaine hydrochloride	Lidocaine					0	2	18424028 10655748
Module-14	H00729	D08458	Sinus node dysfunction	Sick Sinus Syndrome	Bouchard's node	D08458	Quinidine	Quinidine					0	2	8582701 2344898
Module-14	H00729	D02272	Sinus node dysfunction	Sick Sinus Syndrome	Bouchard's node	D02272	Quinidine sulfate	Quinidine					0	2	8582701 2344898
Module-14	H00731	D05700	Atrial fibrillation	Atrial Fibrillation	atrial fibrillation	D05700	Ranolazine	ranolazine					0	2	22621799 17804441
Module-14	H00731	D00639	Atrial fibrillation	Atrial Fibrillation	atrial fibrillation	D00639	Mexiletine hydrochloride	Mexiletine					0	2	1507816 6381065
Module-14	H00731	D08215	Atrial fibrillation	Atrial Fibrillation	atrial fibrillation	D08215	Mexiletine	Mexiletine					0	2	1507816 6381065
Module-142	H00627	D07259	Premature ovarian failure	Primary Ovarian Insufficiency	Premature labor	D07259	Buserelin	Buserelin					0	2	22994379 7615102
Module-142	H00627	D01831	Premature ovarian failure	Primary Ovarian Insufficiency	Premature labor	D01831	Buserelin acetate	Buserelin					0	2	22994379 7615102
Module-165	H00813	D01027	Laryngoonychocutaneous syndrome		Hurler's syndrome	D01027	Hydroxocobalamin	Hydroxocobalamin					0	2	7044491 4360398
Module-230	H01028	D07706	Argininosuccinate lyase deficiency	Argininosuccinic Aciduria	tetrahydrobiopterin deficiency	D07706	L-Citrulline	Citrulline					0	2	23040521 18562231
Module-142	H00937	D08649	Familial male precocious puberty		puberty, precocious	D08649	Triptorelin acetate	Triptorelin Pamoate					0	1	8421081	58	90	20389110,Effect of treatment with cyproterone acetate on uterine bleeding at the beginning of GnRH analogue therapy in girls with idiopathic central <span class="bi201106">precocious puberty</span>.;19690429,Subcutaneous gonadotropin-releasing hormone agonist (<span class="bi209020">triptorelin</span>) test for diagnosing <span class="bi201106">precocious puberty</span>.;19641297,Growth outcome d…
Module-142	H00937	D06248	Familial male precocious puberty		puberty, precocious	D06248	Triptorelin pamoate	Triptorelin Pamoate					0	1	8421081	58	90	20389110,Effect of treatment with cyproterone acetate on uterine bleeding at the beginning of GnRH analogue therapy in girls with idiopathic central <span class="bi201106">precocious puberty</span>.;19690429,Subcutaneous gonadotropin-releasing hormone agonist (<span class="bi209020">triptorelin</span>) test for diagnosing <span class="bi201106">precocious puberty</span>.;19641297,Growth outcome d…
Module-142	H00937	D06247	Familial male precocious puberty		puberty, precocious	D06247	Triptorelin	Triptorelin Pamoate					0	1	8421081	58	90	20389110,Effect of treatment with cyproterone acetate on uterine bleeding at the beginning of GnRH analogue therapy in girls with idiopathic central <span class="bi201106">precocious puberty</span>.;19690429,Subcutaneous gonadotropin-releasing hormone agonist (<span class="bi209020">triptorelin</span>) test for diagnosing <span class="bi201106">precocious puberty</span>.;19641297,Growth outcome d…
Module-14	H00731	D00643	Atrial fibrillation	Atrial Fibrillation	atrial fibrillation	D00643	Quinidine polygalacturonate	quinidine polygalacturonate					0	1	773392	47	34	20272580,Correlation between the effect of <span class="bi209506">quinidine sulfate</span> on the rate of the circus movement in <span class="bi200109">auricular fibrillation</span> and its concentration in the blood plasma.;20272531,Chronic <span class="bi200109">auricular fibrillation</span>; its treatment with <span class="bi209506">quinidine sulfate</span>.;19231955,Use of propafenone for con…
Module-63	H00746	D02060	Hypokalemic periodic paralysis	Hypokalemic Periodic Paralysis	periodic paralysis	D02060	Potassium chloride	Potassium Chloride					0	1	5433278	47	30	20411077,Fatal dysrhythmia following potassium replacement for hypokalemic <span class="bi201023">periodic paralysis</span>.;19625499,Thyrotoxic <span class="bi201023">periodic paralysis</span>: a case report and literature review.;19606801,<span class="bi201023">Periodic paralysis</span>: rare presenting symptom of thyrotoxicosis.;19014279,Thyrotoxic <span class="bi201023">periodic paralysis</sp…
Module-14	H00731	D00110	Atrial fibrillation	Atrial Fibrillation	atrial fibrillation	D00110	Cocaine	Cocaine	Yes		Yes		2	1	8699555	22	10	19092741,The intriguing problem of <span class="bi200109">atrial fibrillation</span> in competitive athletes.;17316157,Management of dofetilide overdose in a patient with known <span class="bi208752">cocaine</span> abuse.;12500018,Electrocardiographic effects of intravenous <span class="bi208752">cocaine</span>: an experimental study in a canine model.;11005354,<span class="bi208752">Cocaine</spa…
Module-14	H00731	D00642	Atrial fibrillation	Atrial Fibrillation	atrial fibrillation	D00642	Quinidine gluconate	quinidine gluconate			Yes		1	1	17338165	46	10	19036667,Termination of equine <span class="bi200109">atrial fibrillation</span> by quinidine: an optical mapping study.;17338165,Atrial, SA nodal, and AV nodal electrophysiology in standing horses: normal findings and electrophysiologic effects of quinidine and diltiazem.;14222674,THE RELATIONSHIP OF DOSAGE SCHEDULE TO THE BLOOD LEVEL OF QUINIDINE, USING ALL AVAILABLE QUINIDINE PREPARATIONS.;137…
Module-133	H00161	D00434	Smith-Lemli-Opitz syndrome	Smith-Lemli-Opitz Syndrome	smith-lemli-opitz syndrome	D00434	Simvastatin	Simvastatin					0	1	17497248	46	9	19856245,[<span class="bi201235">Smith-Lemli-Opitz syndrome</span>--case report, diagnostics and therapeutic options];19430384,Effects of dietary cholesterol and <span class="bi208511">simvastatin</span> on cholesterol synthesis in <span class="bi201235">Smith-Lemli-Opitz syndrome</span>.;19365639,A patient with <span class="bi201235">Smith-Lemli-Opitz syndrome</span>: novel mutation of the DHCR7…
Module-14	H00731	D02103	Atrial fibrillation	Atrial Fibrillation	atrial fibrillation	D02103	Phenytoin sodium	Phenytoin					0	1	4919601	24	7	20439066,Separate episodes of delirium associated with levetiracetam and amiodarone treatment in an elderly woman.;17350982,NIP-141, a multiple ion channel blocker, terminates aconitine-induced <span class="bi200109">atrial fibrillation</span> and prevents the rapid pacing-induced atrial effective refractory period shortening in dogs.;11740632,[QT prolongation and torsade de pointes tachycardia d…
Module-14	H00731	D00512	Atrial fibrillation	Atrial Fibrillation	atrial fibrillation	D00512	Phenytoin	Phenytoin					0	1	4919601	24	7	20439066,Separate episodes of delirium associated with levetiracetam and amiodarone treatment in an elderly woman.;17350982,NIP-141, a multiple ion channel blocker, terminates aconitine-induced <span class="bi200109">atrial fibrillation</span> and prevents the rapid pacing-induced atrial effective refractory period shortening in dogs.;11740632,[QT prolongation and torsade de pointes tachycardia d…
Module-165	H00163	D05177	Alkaptonuria	Alkaptonuria	alkaptonuria	D05177	Nitisinone	nitisinone	Yes		Yes		2	1	21620748	67	5	19765774,A metabolic cause of spinal deformity.;15931605,Use of <span class="bi210724">nitisinone</span> in patients with <span class="bi224255">alkaptonuria</span>.;15931360,Alkaptonuric ochronosis with aortic valve and joint replacements and femoral fracture: a case report and literature review.;15322814,New developments in ochronosis: review of the literature.;12501223,Natural history of <span…
Module-82	H00216	D00574	Congenital adrenal hyperplasia	Adrenal Hyperplasia, Congenital	adrenal hyperplasia, congenital	D00574	Aminoglutethimide	Aminoglutethimide			Yes		1	1	4334310	40	4	5477945,The treatment of <span class="bi200022">congenital adrenal hyperplasia</span> with <span class="bi208068">aminoglutethimide</span>.;5157412,The treatment of <span class="bi200022">congenital adrenal hyperplasia</span> with <span class="bi208068">aminoglutethimide</span>.;4334310,Effect of <span class="bi208068">aminoglutethimide</span> on urinary steroid excretion in patients with <span c…
Module-82	H00216	D00351	Congenital adrenal hyperplasia	Adrenal Hyperplasia, Congenital	adrenal hyperplasia, congenital	D00351	Ketoconazole	Ketoconazole					0	1	15521956	32	3	19817507,Medical management of adrenal disease: a narrative review.;10494456,Late-onset <span class="bi200022">congenital adrenal hyperplasia</span>: a treatable cause of anxiety.;8541452,Advances in the diagnosis and treatment of the hirsute patient.
Module-14	H00731	D02182	Atrial fibrillation	Atrial Fibrillation	atrial fibrillation	D02182	Cocaine hydrochloride	Cocaine	Yes		Yes		2	1	8699555	33	2	12500018,Electrocardiographic effects of intravenous cocaine: an experimental study in a canine model.;1542908,Concurrent myocardial and cerebral infarctions after intranasal cocaine use.
Module-165	H00183	D00026	Homocystinuria	Homocystinuria	homocystinuria	D00026	L-Cysteine	Cysteine		Yes			1	1	1681358	34	2	18051956,Preliminary report of NAD+-dependent amino acid dehydrogenase producing bacteria isolated from soil.;302914,Sulfite oxidase deficiency. Biochemical and clinical investigations of a hereditary metabolic disorder in sulfur metabolism.
Module-82	H00216	D00420	Congenital adrenal hyperplasia	Adrenal Hyperplasia, Congenital	adrenal hyperplasia, congenital	D00420	Mitotane	Mitotane			Yes		1	1	15521956	39	1	19817507,Medical management of adrenal disease: a narrative review.
Module-14	H00731	D00738	Atrial fibrillation	Atrial Fibrillation	atrial fibrillation	D00738	Mepivacaine hydrochloride	Mepivacaine					0	1	10225072	38	1	2641663,[Cardiotoxicity of local anesthetics: dynamic electrocardiogram study]
Module-63	H00745	D00218	Hyperkalemic periodic paralysis	Paralysis, Hyperkalemic Periodic	periodic paralysis	D00218	Acetazolamide	Acetazolamide					0	1	11903111	60	1	8442715,Defective aldosterone synthesis associated with hyperkalemic <span class="bi201023">periodic paralysis</span>.
Module-67	H00938	D02112	Rosenthal syndrome	Factor XI Deficiency	respiratory distress syndrome	D02112	Heparin sodium	Heparin					0	1	9681235	33	1	1191011,Serious complications after umbilical artery catheterization for neonatal monitoring.
Module-102	H01228	D04546	Type A insulin resistance		insulin resistance	D04546	Insulin, dalanated	Insulin		Yes	Yes	Yes	3	1	8482426
Module-79	H00198	D00055	Orotic aciduria			D00055	Orotic acid	Orotic Acid	Yes		Yes		2	1	9266354
Module-83	H00249	D08125	Selective pituitary thyroid hormone resistance		Refetoff syndrome	D08125	Levothyroxine	Thyroxine			Yes	Yes	2	1	2189602
Module-83	H00249	D01010	Selective pituitary thyroid hormone resistance		Refetoff syndrome	D01010	Levothyroxine sodium	Thyroxine			Yes	Yes	2	1	2189602
Module-13	H00807	D03365	Nocturnal frontal lobe epilepsy		Awakening epilepsy	D03365	Nicotine	Nicotine			Yes		1	1	12919397
Module-14	H00729	D00303	Sinus node dysfunction	Sick Sinus Syndrome	Bouchard's node	D00303	Disopyramide	Disopyramide			Yes		1	1	56094
Module-14	H00728	D00648	Brugada syndrome	Brugada Syndrome	Brugada syndrome	D00648	Ibutilide fumarate	ibutilide			Yes		1	1	21737956
Module-14	H00728	D00642	Brugada syndrome	Brugada Syndrome	Brugada syndrome	D00642	Quinidine gluconate	quinidine gluconate			Yes		1	1	21737956
Module-14	H00731	D03547	Atrial fibrillation	Atrial Fibrillation	atrial fibrillation	D03547	Clofilium phosphate	clofilium			Yes		1	1	9024749
Module-14	H00725	D00648	Short QT syndrome		long qt syndrome	D00648	Ibutilide fumarate	ibutilide			Yes		1	1	15093889
Module-14	H00725	D08048	Short QT syndrome		long qt syndrome	D08048	Hydroquinidine	hydroquinidine	Yes				1	1	15093889
Module-63	H00901	D02304	Cystinuria	Cystinuria	Cystinuria	D02304	Lysine	Lysine			Yes		1	1	17484478
Module-66	H00945	D02958	Factor XIII deficiency	Factor XIII Deficiency	factor x deficiency	D02958	Antihemophilic factor	Factor VIII			Yes		1	1	22451421
Module-83	H00249	D03750	Selective pituitary thyroid hormone resistance		Refetoff syndrome	D03750	Dextrothyroxine sodium	Dextrothyroxine			Yes		1	1	2189602
Module-111	H00079	D09633	Asthma	Asthma	asthma	D09633	Lebrikizumab	lebrikizumab			Yes		1	1	21812663
Module-129	H00200	D00027	Beta-ureidopropionase deficiency		homocystinuria	D00027	Uracil	Uracil			Yes		1	1	12271438
Module-129	H00199	D00027	Dihydropyrimidinuria	Dihydropyrimidine Dehydrogenase Deficiency		D00027	Uracil	Uracil			Yes		1	1	21590448
Module-129	H00193	D00027	Dihydropyrimidine dehydrogenase deficiency	Dihydropyrimidine Dehydrogenase Deficiency	glucosephosphate dehydrogenase deficiency	D00027	Uracil	Uracil			Yes		1	1	21590448
Module-142	H00937	D00988	Familial male precocious puberty		puberty, precocious	D00988	Gonadorelin hydrochloride	Gonadotropin-Releasing Hormone			Yes		1	1	8421081
Module-165	H00262	D00019	Spina bifida	Spinal Dysraphism	spina bifida	D00019	Methionine	Methionine	Yes				1	1	11508548
Module-13	H00770	D00999	Congenital myasthenic syndrome	Myasthenic Syndromes, Congenital	Eaton-lambert syndrome	D00999	Acetylcholine chloride	Acetylcholine					0	1	15145336
Module-14	H00783	D00639	Dravet syndrome Severe myoclonic epilepsy in infancy		severe combined immunodeficiency	D00639	Mexiletine hydrochloride	Mexiletine					0	1	10655748
Module-14	H00783	D08215	Dravet syndrome Severe myoclonic epilepsy in infancy		severe combined immunodeficiency	D08215	Mexiletine	Mexiletine					0	1	10655748
Module-14	H00729	D00477	Sinus node dysfunction	Sick Sinus Syndrome	Bouchard's node	D00477	Procainamide hydrochloride	Procainamide					0	1	8404944
Module-14	H00729	D08421	Sinus node dysfunction	Sick Sinus Syndrome	Bouchard's node	D08421	Procainamide	Procainamide					0	1	8404944
Module-14	H00729	D07894	Sinus node dysfunction	Sick Sinus Syndrome	Bouchard's node	D07894	Encainide	Encainide					0	1	3137797
Module-14	H00729	D03991	Sinus node dysfunction	Sick Sinus Syndrome	Bouchard's node	D03991	Encainide hydrochloride	Encainide					0	1	3137797
Module-14	H00729	D00637	Sinus node dysfunction	Sick Sinus Syndrome	Bouchard's node	D00637	Disopyramide phosphate	Disopyramide					0	1	56094
Module-14	H00728	D00639	Brugada syndrome	Brugada Syndrome	Brugada syndrome	D00639	Mexiletine hydrochloride	Mexiletine					0	1	11196553
Module-14	H00728	D08215	Brugada syndrome	Brugada Syndrome	Brugada syndrome	D08215	Mexiletine	Mexiletine					0	1	11196553
Module-14	H00728	D00637	Brugada syndrome	Brugada Syndrome	Brugada syndrome	D00637	Disopyramide phosphate	Disopyramide					0	1	11196553
Module-14	H00728	D00303	Brugada syndrome	Brugada Syndrome	Brugada syndrome	D00303	Disopyramide	Disopyramide					0	1	11196553
Module-14	H00731	D07428	Atrial fibrillation	Atrial Fibrillation	atrial fibrillation	D07428	Bunaftine	Bunaftine					0	1	9422155
Module-67	H01205	D00148	Warfarin resistance		insulin resistance	D00148	Phytonadione	Vitamin K 1					0	1	11034038
Module-67	H00941	D02112	Hageman factor deficiency	Factor XII Deficiency	factor xii deficiency	D02112	Heparin sodium	Heparin					0	1	9681235
Module-79	H00198	D00224	Orotic aciduria			D00224	Allopurinol	Allopurinol					0	1	9266354
Module-82	H00599	D00964	Aromatase deficiency		tetrahydrobiopterin deficiency	D00964	Letrozole	letrozole					0	1	12915670
Module-82	H00599	D00960	Aromatase deficiency		tetrahydrobiopterin deficiency	D00960	Anastrozole	anastrozole					0	1	16556720
Module-85	H00476	D07450	Multiple epiphyseal dysplasia	Osteochondrodysplasias	bronchopulmonary dysplasia	D07450	Amlodipine	Amlodipine					0	1	10676602
Module-85	H00476	D02914	Multiple epiphyseal dysplasia	Osteochondrodysplasias	bronchopulmonary dysplasia	D02914	Amlodipine maleate	Amlodipine					0	1	10676602
Module-85	H00476	D00615	Multiple epiphyseal dysplasia	Osteochondrodysplasias	bronchopulmonary dysplasia	D00615	Amlodipine besylate	Amlodipine					0	1	10676602
Module-102	H01274	D04546	IGF-I resistance		insulin resistance	D04546	Insulin, dalanated	Insulin					0	1	19046909
Module-110	H00344	D02500	Hansen disease	Leprosy	Schilder disease	D02500	Imiquimod	imiquimod					0	1	17178983
Module-121	H00895	D09992	Gorlin syndrome	Basal Cell Nevus Syndrome	gorlin, syndrome	D09992	Vismodegib	HhAntag691					0	1	22670904
Module-133	H00206	D00434	Mevalonic aciduria	Mevalonate Kinase Deficiency		D00434	Simvastatin	Simvastatin					0	1	15116060
Module-142	H00627	D00176	Premature ovarian failure	Primary Ovarian Insufficiency	Premature labor	D00176	Protirelin	Thyrotropin-Releasing Hormone					0	1	7929725
Module-142	H00627	D02692	Premature ovarian failure	Primary Ovarian Insufficiency	Premature labor	D02692	Menotropins	Menotropins					0	1	22994379
Module-142	H00937	D08027	Familial male precocious puberty		puberty, precocious	D08027	Gonadorelin	Gonadotropin-Releasing Hormone					0	1	8421081
Module-142	H00937	D04361	Familial male precocious puberty		puberty, precocious	D04361	Gonadorelin acetate	Gonadotropin-Releasing Hormone					0	1	8421081
Module-142	H01039	D00573	Ovarian hyperstimulation syndrome	Ovarian Hyperstimulation Syndrome	Cancer of ovary	D00573	Goserelin acetate	Goserelin					0	1	7951614
Module-142	H01039	D04644	Ovarian hyperstimulation syndrome	Ovarian Hyperstimulation Syndrome	Cancer of ovary	D04644	Iturelix	iturelix					0	1	16895639
Module-142	H01039	D04405	Ovarian hyperstimulation syndrome	Ovarian Hyperstimulation Syndrome	Cancer of ovary	D04405	Goserelin	Goserelin					0	1	7951614
Module-165	H00183	D00032	Homocystinuria	Homocystinuria	homocystinuria	D00032	Histidine	Histidine					0	1	10650845
Module-170	H00244	D09360	Pseudohypoparathyroidism	Pseudohypoparathyroidism	Pseudohypoparathyroidism	D09360	Obeticholic acid	Acids					0	1	11248746
Module-170	H00244	D08517	Pseudohypoparathyroidism	Pseudohypoparathyroidism	Pseudohypoparathyroidism	D08517	Sitaxentan sodium	Sodium					0	1	7829693
Module-170	H00244	D03941	Pseudohypoparathyroidism	Pseudohypoparathyroidism	Pseudohypoparathyroidism	D03941	Edaglitazone sodium	Sodium					0	1	7829693
Module-102	H01228	D09727	Type A insulin resistance		insulin resistance	D09727	Insulin degludec	insulin degludec, insulin aspart drug combination		Yes	Yes	Yes	3			47	32634	21004859,Diabetes with extreme <span class="bi200695 bi207554">insulin</span><span class="bi200695"> resistance</span> due to thyrotoxicosis.;20981297,Gene Expression Changes Induced by PPAR Gamma Agonists in Animal and Human Liver.;20981252,A Metabonomic Comparison of Urinary Changes in Zucker and GK Rats.;20981161,Low-Frequency Electroacupuncture Improves <span class="bi207554">Insulin</span> S…
Module-102	H01228	D04545	Type A insulin resistance		insulin resistance	D04545	Insulin I 131			Yes	Yes	Yes	3			47	32634	21004859,Diabetes with extreme <span class="bi200695 bi207554">insulin</span><span class="bi200695"> resistance</span> due to thyrotoxicosis.;20981297,Gene Expression Changes Induced by PPAR Gamma Agonists in Animal and Human Liver.;20981252,A Metabonomic Comparison of Urinary Changes in Zucker and GK Rats.;20981161,Low-Frequency Electroacupuncture Improves <span class="bi207554">Insulin</span> S…
Module-102	H01228	D04544	Type A insulin resistance		insulin resistance	D04544	Insulin I 125	insulin, 3-iodo-Tyr(A14)-		Yes	Yes	Yes	3			47	32634	21004859,Diabetes with extreme <span class="bi200695 bi207554">insulin</span><span class="bi200695"> resistance</span> due to thyrotoxicosis.;20981297,Gene Expression Changes Induced by PPAR Gamma Agonists in Animal and Human Liver.;20981252,A Metabonomic Comparison of Urinary Changes in Zucker and GK Rats.;20981161,Low-Frequency Electroacupuncture Improves <span class="bi207554">Insulin</span> S…
Module-102	H01228	D04540	Type A insulin resistance		insulin resistance	D04540	Insulin glulisine	insulin glulisine		Yes	Yes	Yes	3			47	32634	21004859,Diabetes with extreme <span class="bi200695 bi207554">insulin</span><span class="bi200695"> resistance</span> due to thyrotoxicosis.;20981297,Gene Expression Changes Induced by PPAR Gamma Agonists in Animal and Human Liver.;20981252,A Metabonomic Comparison of Urinary Changes in Zucker and GK Rats.;20981161,Low-Frequency Electroacupuncture Improves <span class="bi207554">Insulin</span> S…
Module-102	H01228	D04539	Type A insulin resistance		insulin resistance	D04539	Insulin detemir	insulin detemir		Yes	Yes	Yes	3			47	32634	21004859,Diabetes with extreme <span class="bi200695 bi207554">insulin</span><span class="bi200695"> resistance</span> due to thyrotoxicosis.;20981297,Gene Expression Changes Induced by PPAR Gamma Agonists in Animal and Human Liver.;20981252,A Metabonomic Comparison of Urinary Changes in Zucker and GK Rats.;20981161,Low-Frequency Electroacupuncture Improves <span class="bi207554">Insulin</span> S…
Module-102	H01274	D09727	IGF-I resistance		insulin resistance	D09727	Insulin degludec	insulin degludec, insulin aspart drug combination					0			47	32634	21004859,Diabetes with extreme <span class="bi200695 bi207554">insulin</span><span class="bi200695"> resistance</span> due to thyrotoxicosis.;20981297,Gene Expression Changes Induced by PPAR Gamma Agonists in Animal and Human Liver.;20981252,A Metabonomic Comparison of Urinary Changes in Zucker and GK Rats.;20981161,Low-Frequency Electroacupuncture Improves <span class="bi207554">Insulin</span> S…
Module-102	H01274	D04545	IGF-I resistance		insulin resistance	D04545	Insulin I 131						0			47	32634	21004859,Diabetes with extreme <span class="bi200695 bi207554">insulin</span><span class="bi200695"> resistance</span> due to thyrotoxicosis.;20981297,Gene Expression Changes Induced by PPAR Gamma Agonists in Animal and Human Liver.;20981252,A Metabonomic Comparison of Urinary Changes in Zucker and GK Rats.;20981161,Low-Frequency Electroacupuncture Improves <span class="bi207554">Insulin</span> S…
Module-102	H01274	D04544	IGF-I resistance		insulin resistance	D04544	Insulin I 125	insulin, 3-iodo-Tyr(A14)-					0			47	32634	21004859,Diabetes with extreme <span class="bi200695 bi207554">insulin</span><span class="bi200695"> resistance</span> due to thyrotoxicosis.;20981297,Gene Expression Changes Induced by PPAR Gamma Agonists in Animal and Human Liver.;20981252,A Metabonomic Comparison of Urinary Changes in Zucker and GK Rats.;20981161,Low-Frequency Electroacupuncture Improves <span class="bi207554">Insulin</span> S…
Module-102	H01274	D04540	IGF-I resistance		insulin resistance	D04540	Insulin glulisine	insulin glulisine					0			47	32634	21004859,Diabetes with extreme <span class="bi200695 bi207554">insulin</span><span class="bi200695"> resistance</span> due to thyrotoxicosis.;20981297,Gene Expression Changes Induced by PPAR Gamma Agonists in Animal and Human Liver.;20981252,A Metabonomic Comparison of Urinary Changes in Zucker and GK Rats.;20981161,Low-Frequency Electroacupuncture Improves <span class="bi207554">Insulin</span> S…
Module-102	H01274	D04539	IGF-I resistance		insulin resistance	D04539	Insulin detemir	insulin detemir					0			47	32634	21004859,Diabetes with extreme <span class="bi200695 bi207554">insulin</span><span class="bi200695"> resistance</span> due to thyrotoxicosis.;20981297,Gene Expression Changes Induced by PPAR Gamma Agonists in Animal and Human Liver.;20981252,A Metabonomic Comparison of Urinary Changes in Zucker and GK Rats.;20981161,Low-Frequency Electroacupuncture Improves <span class="bi207554">Insulin</span> S…
Module-11	H00251	D00401	Dyshormogenetic goiter		Graves-basedow disease	D00401	Methimazole	Methimazole					0			54	511	20847504,A case of type 1 diabetes onset and recurrence of <span class="bi200559">Graves' disease</span> during pegylated interferon-alpha plus ribavirin treatment for chronic hepatitis C.;20628263,Changes of serum cytokines in hyperthyroid <span class="bi200559">Graves' disease</span> patients at diagnosis and during <span class="bi210387">methimazole</span> treatment.;20439250,Successful treatm…
Module-170	H00513	D08491	Transient neonatal diabetes mellitus		diabetes mellitus	D08491	Rosiglitazone	rosiglitazone					0			42	430	20934654,Different effects of thiazolidinediones on target vessel revascularization with bare metal stents: a meta-analysis.;20923486,Pioglitazone and the risk of cardiovascular events in patients with Type 2 diabetes receiving concomitant treatment with nitrates, renin-angiotensin system blockers, or insulin: results from the PROactive study (PROactive 20).;20653327,Therapeutic potential of aleg…
Module-170	H00513	D08378	Transient neonatal diabetes mellitus		diabetes mellitus	D08378	pioglitazone	pioglitazone					0			43	417	20934654,Different effects of thiazolidinediones on target vessel revascularization with bare metal stents: a meta-analysis.;20923486,<span class="bi208590">Pioglitazone</span> and the risk of cardiovascular events in patients with Type 2 diabetes receiving concomitant treatment with nitrates, renin-angiotensin system blockers, or insulin: results from the PROactive study (PROactive 20).;20859539…
Module-170	H00513	D00945	Transient neonatal diabetes mellitus		diabetes mellitus	D00945	Pioglitazone hydrochloride	pioglitazone					0			43	417	20934654,Different effects of thiazolidinediones on target vessel revascularization with bare metal stents: a meta-analysis.;20923486,<span class="bi208590">Pioglitazone</span> and the risk of cardiovascular events in patients with Type 2 diabetes receiving concomitant treatment with nitrates, renin-angiotensin system blockers, or insulin: results from the PROactive study (PROactive 20).;20859539…
Module-14	H00772	D00252	Paroxysmal extreme pain disorder		Nerve pain	D00252	Carbamazepine	Carbamazepine					0			47	410	20830270,Severe pain attack associated with neurocardiogenic syncope induced by glossopharyngeal <span class="bi225024">neuralgia</span>: successful treatment with <span class="bi209122">carbamazepine</span> and a permanent pacemaker -a case report-.;20659616,Severe <span class="bi209122">carbamazepine</span>-induced cutaneous reaction in the treatment of post-herpetic <span class="bi225024">neur…
Module-11	H00251	D00562	Dyshormogenetic goiter		Graves-basedow disease	D00562	Propylthiouracil	Propylthiouracil	Yes				1			51	329	20624360,<span class="bi209804">Propylthiouracil</span>-induced anti-neutrophil cytoplasmic antibodies (ANCA) skin vasculitis: the first case reported in Croatia.;20575220,Gone (from the Physicians' desk reference) but not forgotten: <span class="bi209804">propylthiouracil</span>-associated hepatic failure: a call for liver test monitoring.;20548880,A Case of p-ANCA-Positive <span class="bi209804…
Module-102	H00050	D09727	Synovial sarcoma	Sarcoma, Synovial	sarcoma	D09727	Insulin degludec	insulin degludec, insulin aspart drug combination					0			23	285	20839272,Hypoxia-selective growth inhibition of cancer cells by furospinosulin-1, a furanosesterterpene isolated from an indonesian marine sponge.;20457621,Sunitinib malate and figitumumab in solitary fibrous tumor: patterns and molecular bases of tumor response.;20179209,Protection from rapamycin-induced apoptosis by <span class="bi207554">insulin</span>-like growth factor-I is partially depende…
Module-102	H00050	D04545	Synovial sarcoma	Sarcoma, Synovial	sarcoma	D04545	Insulin I 131						0			23	285	20839272,Hypoxia-selective growth inhibition of cancer cells by furospinosulin-1, a furanosesterterpene isolated from an indonesian marine sponge.;20457621,Sunitinib malate and figitumumab in solitary fibrous tumor: patterns and molecular bases of tumor response.;20179209,Protection from rapamycin-induced apoptosis by <span class="bi207554">insulin</span>-like growth factor-I is partially depende…
Module-102	H00050	D04544	Synovial sarcoma	Sarcoma, Synovial	sarcoma	D04544	Insulin I 125	insulin, 3-iodo-Tyr(A14)-					0			23	285	20839272,Hypoxia-selective growth inhibition of cancer cells by furospinosulin-1, a furanosesterterpene isolated from an indonesian marine sponge.;20457621,Sunitinib malate and figitumumab in solitary fibrous tumor: patterns and molecular bases of tumor response.;20179209,Protection from rapamycin-induced apoptosis by <span class="bi207554">insulin</span>-like growth factor-I is partially depende…
Module-102	H00050	D04540	Synovial sarcoma	Sarcoma, Synovial	sarcoma	D04540	Insulin glulisine	insulin glulisine					0			23	285	20839272,Hypoxia-selective growth inhibition of cancer cells by furospinosulin-1, a furanosesterterpene isolated from an indonesian marine sponge.;20457621,Sunitinib malate and figitumumab in solitary fibrous tumor: patterns and molecular bases of tumor response.;20179209,Protection from rapamycin-induced apoptosis by <span class="bi207554">insulin</span>-like growth factor-I is partially depende…
Module-102	H00050	D04539	Synovial sarcoma	Sarcoma, Synovial	sarcoma	D04539	Insulin detemir	insulin detemir					0			23	285	20839272,Hypoxia-selective growth inhibition of cancer cells by furospinosulin-1, a furanosesterterpene isolated from an indonesian marine sponge.;20457621,Sunitinib malate and figitumumab in solitary fibrous tumor: patterns and molecular bases of tumor response.;20179209,Protection from rapamycin-induced apoptosis by <span class="bi207554">insulin</span>-like growth factor-I is partially depende…
Module-170	H00513	D00380	Transient neonatal diabetes mellitus		diabetes mellitus	D00380	Tolbutamide	Tolbutamide			Yes		1			39	271	20154101,Antidiabetic effect of some medicinal plants of Oriental Morocco in neonatal non-insulin-dependent <span class="bi200353">diabetes mellitus</span> rats.;19805912,Suppression of KATP channel activity protects murine pancreatic beta cells against oxidative stress.;19723351,Terminalia bellirica stimulates the secretion and action of insulin and inhibits starch digestion and protein glycatio…
Module-102	H01228	D05622	Type A insulin resistance		insulin resistance	D05622	Proinsulin human	methionyl-lysylproinsulin		Yes	Yes	Yes	3			42	246	20799766,Frequent reoccurrence of hypoglycemia in a type 2 diabetic patient with insulin antibodies.;20573749,Prolonged fasting identifies skeletal muscle mitochondrial dysfunction as consequence rather than cause of <span class="bi207491">human </span><span class="bi207491 bi200695">insulin</span><span class="bi200695"> resistance</span>.;20526383,Molecular mechanism of <span class="bi200695">in…
Module-102	H01228	D04542	Type A insulin resistance		insulin resistance	D04542	Insulin human zinc			Yes	Yes	Yes	3			42	246	20799766,Frequent reoccurrence of hypoglycemia in a type 2 diabetic patient with insulin antibodies.;20573749,Prolonged fasting identifies skeletal muscle mitochondrial dysfunction as consequence rather than cause of <span class="bi207491">human </span><span class="bi207491 bi200695">insulin</span><span class="bi200695"> resistance</span>.;20526383,Molecular mechanism of <span class="bi200695">in…
Module-102	H01228	D03230	Type A insulin resistance		insulin resistance	D03230	Insulin human	Insulin, Regular, Human		Yes	Yes	Yes	3			42	246	20799766,Frequent reoccurrence of hypoglycemia in a type 2 diabetic patient with insulin antibodies.;20573749,Prolonged fasting identifies skeletal muscle mitochondrial dysfunction as consequence rather than cause of <span class="bi207491">human </span><span class="bi207491 bi200695">insulin</span><span class="bi200695"> resistance</span>.;20526383,Molecular mechanism of <span class="bi200695">in…
Module-102	H01274	D05622	IGF-I resistance		insulin resistance	D05622	Proinsulin human	methionyl-lysylproinsulin					0			42	246	20799766,Frequent reoccurrence of hypoglycemia in a type 2 diabetic patient with insulin antibodies.;20573749,Prolonged fasting identifies skeletal muscle mitochondrial dysfunction as consequence rather than cause of <span class="bi207491">human </span><span class="bi207491 bi200695">insulin</span><span class="bi200695"> resistance</span>.;20526383,Molecular mechanism of <span class="bi200695">in…
Module-102	H01274	D04542	IGF-I resistance		insulin resistance	D04542	Insulin human zinc						0			42	246	20799766,Frequent reoccurrence of hypoglycemia in a type 2 diabetic patient with insulin antibodies.;20573749,Prolonged fasting identifies skeletal muscle mitochondrial dysfunction as consequence rather than cause of <span class="bi207491">human </span><span class="bi207491 bi200695">insulin</span><span class="bi200695"> resistance</span>.;20526383,Molecular mechanism of <span class="bi200695">in…
[truncated: 10,913 more rows]

## Sheet: common-pairs
ID	Louvain Cluster ID	ClusterOne Cluster ID	Disease ID	Drug ID	Disease Name	Dis Mesh Name	Dis copub Name	Drug ID	Drug Name	Drug Mesh Name	Sharing BPs	Sharing MPs	Sharing Pathways	Sharing GenesTotal Degree		PubMed count	PubMed IDs	CoPub rScaledScore	CoPub Literature Count
[truncated: 2,501 more rows]
