# Supplementary material for: Computational drug repositioning through heterogeneous network clustering
Source: BMC Syst Biol. 2013 Dec 9;7(Suppl 5):S6. doi: 10.1186/1752-0509-7-S5-S6 (PMC4029299; doi:10.1186/1752-0509-7-S5-S6)
Supplement: Additional file 6 — Examples of some of the drug repositioning candidates along with their PubMed references. [file 1752-0509-7-S5-S6-S6.xlsx]

## Sheet: Sheet2
Additional File 6: Examples of some of the drug repositioning candidates along with their PubMed references
Disease ID	Disease Name	Drug ID	Drug Name	PubMed count	PubMed IDs
H00056	Alzheimer's disease	D09869	Avagacestat	5	23275065,23018531,23018285,22931393,22616739
H00056	Alzheimer's disease	D08869	Begacestat	5	22860177,20127552,20030227,19671883,19012391
H00056	Alzheimer's disease	D09377	Semagacestat	32	23488781,23308095,23278303,23196551,22886018,22789530,22778871,22710916,22537414,22531418,22468891,22323718,22087836,22018341,21985169,21975572,21784350,21694458,21510832,21501112,21320126,21222550,21149978,21035622,22778845,20634579,20560993,20154508,19939231,19655822,19579178,19527190
H00056	Alzheimer's disease	D09010	Tarenflurbil	21	22710916,22087836,21510832,20704560,20703225,20675882,20628208,20571933,20443898,20388189,20170836,19742190,19655822,19616185,19542625,19127484,18997293,18450517,17650315,17599166,17277711
H00079	Asthma	D09979	Tralokinumab	3	23268592,22743678,21157650
H00039	Basal cell carcinoma	D09992	Vismodegib	39	23652945,23605693,23558911,23553850,23525058,23515405,23515044,23493193,23488543,23446297,23426496,23342272,23329081,23319845,23247479,23064958,23036338,23032746,22931271,22931270,22910979,22894666,22844657,22805146,22788238,22777303,22718857,22679179,22670904,22670903,22653209,22489352,22458643,21771911,21753154,21602311,21386954,21300762,20496266
H00728	Brugada syndrome	D00303	Disopyramide	11	20059716,19829181,15094000,12527670,11196553,11036485,10969745,10809492,9602668,9141608,8609322
H00728	Brugada syndrome	D08215	Mexiletine	17	23612926,22529811,21705349,20025708,17338775,17198989,17075016,16980337,16632547,16248833,15892662,15890323,15245345,15023552,12123767,11196553,8609322
H00218	Cystic fibrosis	D09916	Ivacaftor	28	23628510,23616952,23616732,23590265,23574506,23457168,23457167,23457166,23440202,23313410,23276843,23276841,23199563,23027855,22942289,22914736,22878883,22768130,22739718,22723294,22698459,22618984,22543461,22508750,22499233,22383668,22293084,22047557
H00218	Cystic fibrosis	D10134	Lumacaftor	1	23199563
H00937	Familial male precocious puberty	D06247	Triptorelin	2	8421081,3080571
H00895	Gorlin syndrome	D09992	Vismodegib	5	23558911,23548133,23522708,23488543,23036338
H00242	Liddle syndrome	D07447	Amiloride	28	23348737,23297398,22932914,22901631,22802227,21956615,21525970,20460373,19377223,16523945,15690192,15174897,14556380,12937297,12185466,10523338,10510570,9643296,9316461,8986818,8665845,8737081,8904241,9019666,8987044,8524790,7567973,6466427
H00242	Liddle syndrome	D00386	Triamterene	4	22932914,16523945,1288451,5700759
H00012	Polycythemia vera	D09959	Ruxolitinib	19	23610611,23480062,23391678,23382981,23317159,23288640,23264594,23055361,22852872,22830345,22793267,22611155,22474318,22362131,22375970,22279053,22034658,21646683,20506062
